# Supplementary material for: A single-cell transcriptional landscape of immune cells shows disease-specific changes of T cell and macrophage populations in human achalasia
Source: Nat Commun. 2023 Aug 4;14:4685. doi: 10.1038/s41467-023-39750-5 (PMC10403544; doi:10.1038/s41467-023-39750-5)
Supplement: Supplementary file 4 — Supplementary Data 1-13 [file 41467_2023_39750_MOESM4_ESM.zip]

Archive with 13 entries (13 files):
- Supplementary Data 1. Sample and data information.xlsx
- Supplementary Data 10. Cell-cell communication.xlsx
- Supplementary Data 11. Subtype analysis.xlsx
- Supplementary Data 12. Comparison between blood and tissue.xlsx
- Supplementary Data 13. Antibody list.xlsx
- Supplementary Data 2. Marker genes for annotations.xlsx
- Supplementary Data 3. cyTOF analysis.xlsx
- Supplementary Data 4. Subclustered myeloid cells.xlsx
- Supplementary Data 5. C1QC+ macrophages.xlsx
- Supplementary Data 6. Subclustered lymphocytes.xlsx
- Supplementary Data 7. TCR analysis.xlsx
- Supplementary Data 8. BCR analysis.xlsx
- Supplementary Data 9. Risk genes.xlsx
