# Supplementary material for: A single-cell transcriptional landscape of immune cells shows disease-specific changes of T cell and macrophage populations in human achalasia
Source: Nat Commun. 2023 Aug 4;14:4685. doi: 10.1038/s41467-023-39750-5 (PMC10403544; doi:10.1038/s41467-023-39750-5)
Supplement: Supplementary file 4 — Supplementary Data 1-13 [file 41467_2023_39750_MOESM4_ESM.zip › Supplementary Data 1. Sample and data information.xlsx]

## Sheet: Sample and data
Sample information and data quality
	Clinical characteristics							Single-cell RNA-seq					TCR-seq					BCR-seq
Sample ID	Type I/II of achalasia	Age	Sex	Duration ( year)	Ecarkt Score	IRP4s of High-Resolution Manometry		Number of Cells	Mean Reads per Cell	Median Genes per Cell	Number of Cells after Quality Control		Number of Cells	Mean Read Pairs per Cell	Number of Cells With Productive V-J Spanning Pair	Number of Cells after Quality Control		Number of Cells	Mean Read Pairs per Cell	Number of Cells With Productive V-J Spanning Pair	Number of Cells after Quality Control
case1.blood	Type II	30	Male	2	7	37.1		3453	100924	1609	3241		2004	26889	1140	981		384	83542	343	323
case2.blood	Type II	27	Female	0.33	5	20		2890	132424	1648	2743		1797	22968	1268	1114		316	109048	298	267
case3.blood	Type II	57	Male	1	6	19		3440	101262	1560	3000		1651	30661	1214	1046		660	76442	604	531
case4.blood	Type II	36	Male	2	7	20.8		5375	62488	1383	4999		3610	14144	2325	1870		920	53229	843	801
case5.blood	Type I	40	Male	3	7	16		8620	44074	1665	8041		6633	5325	3104	2536		636	56811	577	509
case6.blood	Type I	46	Female	4	9	18.9		4286	76542	1702	3953		3217	12690	2939	2610		122	320792	104	100
case7.blood	Type II	29	Female	0.75	5	23.4		3957	86245	1748	3197		179	233423	77	0		1759	21567	2	0
case8.blood	Type I	32	Female	1	8	15.4		12590	32763	1537	11573		9661	4155	7089	5619		1958	31740	1800	1565
case10.blood	Type I	51	Female	1	9	17.5		5832	66807	1358	5396		3254	20174	2550	2172		206	307267	175	169
case11.blood	Type II	31	Male	6	6	46.7		7956	53025	1243	6782		5403	10376	4242	3484		1283	48265	1079	976
case12.blood	Type II	33	Male	2	7	17.6		6151	67334	1847	5175		1452	28809	417	5		383	117164	204	183
control1.blood	Healthy	56	Male	-	-	-		5014	57343	1680	4459		2909	14151	2196	1847		468	88807	444	409
control2.blood	Healthy	38	Female	-	-	-		2315	216432	1543	1987		1503	24101	1002	871		107	319739	87	80
control3.blood	Healthy	43	Male	-	-	-		3578	85111	1804	3353		2091	18481	1641	1347		492	78712	438	409
control4.blood	Healthy	60	Female	-	-	-		4316	108185	1622	3551		2328	15335	1902	1551		505	77920	477	413
case1.tissue	Type II	30	Male	2	7	37.1		6066	52153	1087	4910		2804	18319	2058	1785		105	310471	88	75
case2.tissue	Type II	27	Female	0.33	5	20		5338	65890	372	827		2200	15608	754	700		3484	9893	40	39
case3.tissue	Type II	57	Male	1	6	19		3810	91999	607	1455		819	58635	364	343		3926	16782	69	57
case4.tissue	Type II	36	Male	2	7	20.8		3157	104219	1250	2698		1098	39834	752	640		92	523625	45	36
case5.tissue	Type I	40	Male	3	7	16		13736	22887	1129	11790		10975	3185	7860	6140		105	320414	84	74
case6.tissue	Type I	46	Female	4	9	18.9		6851	46713	1348	5757		4262	8962	3572	3209		31	1206972	25	25
case7.tissue	Type II	29	Female	0.75	5	23.4		3732	90546	1131	3242		1520	27977	983	911		50	759894	41	35
case8.tissue	Type I	32	Female	1	8	15.4		10463	41528	1585	8592		5163	9581	4510	3925		3931	9471	100	83
case12.tissue	Type II	33	Male	2	7	17.6		4686	113834	726	2863		1193	41933	673	637		4408	9065	43	39
control1.tissue	Healthy	56	Male	-	-	-		3766	75697	1189	2928		1221	35975	877	811		3277	13947	50	40
control2.tissue	Healthy	38	Female	-	-	-		7941	53347	1327	6134		2909	11054	2128	1871		92	413770	69	66
control3.tissue	Healthy	43	Male	-	-	-		7834	50495	1248	6518		2699	15048	1812	1585		78	469594	45	38
control4.tissue	Healthy	60	Female	-	-	-		10466	46698	1300	8182		4846	8481	3653	3044		454	91421	419	374

## Sheet: Proportion of cell types
Proportion of cell types in each sample
	CD4+ T	CD8+ T	γδ T	NKT	NK	B	CD14+ Mono	FCGR3A+ Mono	Macrophage	CD1C+ cDC	CLEC9A+ cDC	Plasma_CD38	pDC	Mast	Platelet	Stem cell	Endothelium	Smooth muscle cell	Fibroblast	All
case1.blood	363	944	203	37	720	325	488	77	0	31	3	2	26	1	14	7	0	0	0	3241
case2.blood	763	618	38	17	845	262	105	62	1	9	1	14	6	0	0	2	0	0	0	2743
case3.blood	982	316	50	19	419	546	470	143	2	17	0	13	22	0	0	1	0	0	0	3000
case4.blood	1243	1346	381	61	822	357	508	182	2	25	7	7	37	0	8	13	0	0	0	4999
case5.blood	1503	1598	550	348	2558	468	757	157	1	46	2	31	14	0	7	1	0	0	0	8041
case6.blood	898	2252	84	30	154	95	304	90	2	17	3	4	14	0	5	1	0	0	0	3953
case7.blood	697	377	48	13	466	271	1130	87	0	67	2	5	22	0	6	6	0	0	0	3197
case8.blood	3884	3267	174	301	1762	1445	530	89	2	31	0	49	12	0	21	6	0	0	0	11573
case10.blood	1987	895	60	22	724	141	1118	294	1	76	3	23	32	0	11	9	0	0	0	5396
case11.blood	3095	1582	46	42	400	891	546	35	1	38	5	58	35	0	0	8	0	0	0	6782
case12.blood	1283	1277	313	118	404	611	829	199	7	36	2	29	28	0	36	3	0	0	0	5175
control1.blood	1415	883	74	64	1056	410	363	116	0	44	3	7	6	0	12	5	1	0	0	4459
control2.blood	474	673	38	23	537	88	98	37	2	9	1	3	2	0	1	1	0	0	0	1987
control3.blood	994	823	231	62	322	388	396	77	1	21	2	7	18	0	11	0	0	0	0	3353
control4.blood	1115	821	64	45	589	380	407	76	1	24	1	6	14	0	7	1	0	0	0	3551
case1.tissue	859	1793	32	5	97	89	270	14	379	245	46	1	1	8	0	1	180	158	732	4910
case2.tissue	8	53	0	0	1	0	109	6	242	120	78	2	1	2	0	0	16	33	156	827
case3.tissue	141	235	6	1	38	19	191	6	440	114	14	0	21	2	0	1	6	58	162	1455
case4.tissue	347	644	58	4	117	38	499	22	577	99	64	5	47	4	0	5	4	18	146	2698
case5.tissue	3219	6769	104	40	137	63	68	7	245	116	254	4	5	17	0	0	52	98	592	11790
case6.tissue	995	3335	77	21	120	19	180	4	457	103	62	3	5	93	0	3	29	43	208	5757
case7.tissue	271	1502	7	1	48	35	210	24	933	108	86	1	5	1	0	0	4	2	4	3242
case8.tissue	1083	3465	42	20	166	89	1053	15	1997	346	59	0	8	83	0	1	16	84	65	8592
case12.tissue	196	434	48	2	24	23	767	59	885	179	116	0	6	13	0	0	24	11	76	2863
control1.tissue	231	1026	20	4	115	51	585	21	359	126	65	0	2	69	0	1	24	138	91	2928
control2.tissue	1001	1605	85	42	606	65	174	53	1915	200	64	2	12	9	0	6	15	6	274	6134
control3.tissue	573	3044	380	62	269	33	904	49	853	118	95	3	49	16	0	0	15	19	36	6518
control4.tissue	1588	2915	111	43	774	313	356	45	1326	321	108	3	10	11	0	2	24	39	193	8182
Summary
case.blood	16698	14472	1947	1008	9274	5412	6785	1415	19	393	28	235	248	1	108	57	0	0	0	58100
control.blood	3998	3200	407	194	2504	1266	1264	306	4	98	7	23	40	0	31	7	1	0	0	13350
case.tissue	7119	18230	374	94	748	375	3347	157	6155	1430	779	16	99	223	0	11	331	505	2141	42134
control.tissue	3393	8590	596	151	1764	462	2019	168	4453	765	332	8	73	105	0	9	78	202	594	23762
	CD4+ T	CD8+ T	γδ T	NKT	NK	B	CD14+ Mono	FCGR3A+ Mono	Macrophage	CD1C+ cDC	CLEC9A+ cDC	Plasma_CD38	pDC	Mast	Platelet	Stem cell	Endothelium	Smooth muscle cell	Fibroblast	All
case1blood	0.112002	0.291268	0.062635	0.0114162	0.222154	0.100278	0.150571	0.0237581	0	0.00956495	0.00092564	0.000617093	0.00802222	0.000308547	0.00431965	0.00215983	0	0	0	1
case2blood	0.278163	0.225301	0.0138534	0.00619759	0.308057	0.0955159	0.0382793	0.022603	0.000364564	0.00328108	0.000364564	0.0051039	0.00218739	0	0	0.000729129	0	0	0	1
case3blood	0.327333	0.105333	0.0166667	0.00633333	0.139667	0.182	0.156667	0.0476667	0.000666667	0.00566667	0	0.00433333	0.00733333	0	0	0.000333333	0	0	0	1
case4blood	0.24865	0.269254	0.0762152	0.0122024	0.164433	0.0714143	0.10162	0.0364073	0.00040008	0.005001	0.00140028	0.00140028	0.00740148	0	0.00160032	0.00260052	0	0	0	1
case5blood	0.186917	0.198732	0.0683995	0.0432782	0.31812	0.0582017	0.0941425	0.0195249	0.000124363	0.00572068	0.000248725	0.00385524	0.00174108	0	0.000870538	0.000124363	0	0	0	1
case6blood	0.227169	0.569694	0.0212497	0.00758917	0.0389578	0.0240324	0.0769036	0.0227675	0.000505945	0.00430053	0.000758917	0.00101189	0.00354161	0	0.00126486	0.000252972	0	0	0	1
case7blood	0.218017	0.117923	0.0150141	0.00406631	0.145762	0.084767	0.353456	0.027213	0	0.0209571	0.000625586	0.00156397	0.00688145	0	0.00187676	0.00187676	0	0	0	1
case8blood	0.335609	0.282295	0.015035	0.0260088	0.152251	0.12486	0.0457962	0.00769031	0.000172816	0.00267865	0	0.00423399	0.0010369	0	0.00181457	0.000518448	0	0	0	1
case10blood	0.368236	0.165864	0.0111193	0.00407709	0.134173	0.0261305	0.207191	0.0544848	0.000185322	0.0140845	0.000555967	0.00426242	0.00593032	0	0.00203855	0.0016679	0	0	0	1
case11blood	0.456355	0.233265	0.00678266	0.00619286	0.0589797	0.131377	0.0805072	0.00516072	0.000147449	0.00560307	0.000737246	0.00855205	0.00516072	0	0	0.00117959	0	0	0	1
case12blood	0.247923	0.246763	0.0604831	0.0228019	0.0780676	0.118068	0.160193	0.0384541	0.00135266	0.00695652	0.000386473	0.00560386	0.00541063	0	0.00695652	0.00057971	0	0	0	1
control1blood	0.317336	0.198026	0.0165956	0.014353	0.236824	0.0919489	0.0814084	0.0260148	0	0.00986768	0.000672797	0.00156986	0.00134559	0	0.00269119	0.00112133	0.000224266	0	0	1
control2blood	0.238551	0.338702	0.0191243	0.0115752	0.270257	0.0442879	0.0493206	0.018621	0.00100654	0.00452944	0.000503271	0.00150981	0.00100654	0	0.000503271	0.000503271	0	0	0	1
control3blood	0.296451	0.245452	0.0688935	0.0184909	0.0960334	0.115717	0.118103	0.0229645	0.00029824	0.00626305	0.000596481	0.00208768	0.00536833	0	0.00328064	0	0	0	0	1
control4blood	0.313996	0.231202	0.0180231	0.0126725	0.165869	0.107012	0.114616	0.0214024	0.000281611	0.00675866	0.000281611	0.00168966	0.00394255	0	0.00197128	0.000281611	0	0	0	1
case1tissue	0.174949	0.365173	0.00651731	0.00101833	0.0197556	0.0181263	0.0549898	0.00285132	0.0771894	0.0498982	0.00936864	0.000203666	0.000203666	0.00162933	0	0.000203666	0.0366599	0.0321792	0.149084	1
case2tissue	0.00967352	0.0640871	0	0	0.00120919	0	0.131802	0.00725514	0.292624	0.145103	0.0943168	0.00241838	0.00120919	0.00241838	0	0	0.019347	0.0399033	0.188634	1
case3tissue	0.0969072	0.161512	0.00412371	0.000687285	0.0261168	0.0130584	0.131271	0.00412371	0.302405	0.0783505	0.00962199	0	0.014433	0.00137457	0	0.000687285	0.00412371	0.0398625	0.11134	1
case4tissue	0.128614	0.238695	0.0214974	0.00148258	0.0433655	0.0140845	0.184952	0.00815419	0.213862	0.0366938	0.0237213	0.00185322	0.0174203	0.00148258	0	0.00185322	0.00148258	0.00667161	0.0541142	1
case5tissue	0.273028	0.574131	0.00882103	0.00339271	0.01162	0.00534351	0.0057676	0.000593723	0.0207803	0.00983885	0.0215437	0.000339271	0.000424088	0.0014419	0	0	0.00441052	0.00831213	0.050212	1
case6tissue	0.172833	0.579295	0.013375	0.00364773	0.0208442	0.00330033	0.0312663	0.000694806	0.0793816	0.0178913	0.0107695	0.000521105	0.000868508	0.0161542	0	0.000521105	0.00503735	0.00746917	0.0361299	1
case7tissue	0.0835904	0.463294	0.00215916	0.000308452	0.0148057	0.0107958	0.0647748	0.00740284	0.287785	0.0333128	0.0265268	0.000308452	0.00154226	0.000308452	0	0	0.00123381	0.000616903	0.00123381	1
case8tissue	0.126047	0.403282	0.00488827	0.00232775	0.0193203	0.0103585	0.122556	0.00174581	0.232426	0.04027	0.00686685	0	0.000931099	0.00966015	0	0.000116387	0.0018622	0.00977654	0.00756518	1
case12tissue	0.0684597	0.151589	0.0167656	0.000698568	0.00838282	0.00803353	0.267901	0.0206078	0.309116	0.0625218	0.0405169	0	0.0020957	0.00454069	0	0	0.00838282	0.00384212	0.0265456	1
control1tissue	0.0788934	0.35041	0.0068306	0.00136612	0.039276	0.017418	0.199795	0.00717213	0.122609	0.0430328	0.0221995	0	0.00068306	0.0235656	0	0.00034153	0.00819672	0.0471311	0.0310792	1
control2tissue	0.163189	0.261656	0.0138572	0.00684708	0.0987936	0.0105967	0.0283665	0.00864037	0.312194	0.0326052	0.0104336	0.000326052	0.00195631	0.00146723	0	0.000978155	0.00244539	0.000978155	0.0446691	1
control3tissue	0.0879104	0.467014	0.0583001	0.00951212	0.0412703	0.0050629	0.138693	0.00751764	0.130868	0.0181037	0.014575	0.000460264	0.00751764	0.00245474	0	0	0.00230132	0.002915	0.00552317	1
control4tissue	0.194085	0.35627	0.0135664	0.00525544	0.0945979	0.0382547	0.0435101	0.00549988	0.162063	0.0392325	0.0131997	0.000366659	0.0012222	0.00134441	0	0.000244439	0.00293327	0.00476656	0.0235884	1
Summary
case.blood	0.287401	0.249088	0.0335112	0.0173494	0.159621	0.0931497	0.116781	0.0243546	0.000327022	0.0067642	0.000481928	0.00404475	0.0042685	1.72117e-05	0.00185886	0.000981067	0	0	0	1
control.blood	0.299476	0.2397	0.0304869	0.0145318	0.187566	0.0948315	0.0946816	0.0229213	0.000299625	0.00734082	0.000524345	0.00172285	0.00299625	0	0.0023221	0.000524345	7.49064e-05	0	0	1
case.tissue	0.168961	0.432667	0.00887644	0.00223098	0.0177529	0.00890018	0.079437	0.00372621	0.146082	0.0339393	0.0184886	0.000379741	0.00234965	0.00529264	0	0.000261072	0.00785589	0.0119856	0.0508141	1
control.tissue	0.142791	0.361502	0.0250821	0.00635468	0.0742362	0.0194428	0.0849676	0.00707011	0.1874	0.0321943	0.0139719	0.000336672	0.00307213	0.00441882	0	0.000378756	0.00328255	0.00850097	0.0249979	1
