# Supplementary material for: A single-cell transcriptional landscape of immune cells shows disease-specific changes of T cell and macrophage populations in human achalasia
Source: Nat Commun. 2023 Aug 4;14:4685. doi: 10.1038/s41467-023-39750-5 (PMC10403544; doi:10.1038/s41467-023-39750-5)
Supplement: Supplementary file 4 — Supplementary Data 1-13 [file 41467_2023_39750_MOESM4_ESM.zip › Supplementary Data 10. Cell-cell communication.xlsx]

## Sheet: Upregulated (cellchat)
Upregulated pathways among all cell types, based on CellChat (p_value: two-sided Wilcoxon rank sum test)
source	target	ligand	receptor	pathway name	ligand p_value	ligand log2FC	ligand fraction (case)	receptor p_value	receptor log2FC	receptor fraction (case)
cDC1_CLEC9A	Tc4_CD8-FOS	ALCAM	CD6	ALCAM	0.37391	0.0786818	0.241335	5.86837e-37	0.924306	0.296887
cDC1_CLEC9A	Tc5_CD8-ZNF683	ALCAM	CD6	ALCAM	0.37391	0.0786818	0.241335	9.48855e-18	0.929975	0.263485
cDC1_CLEC9A	Tc6_CD8-KLRC1	ALCAM	CD6	ALCAM	0.37391	0.0786818	0.241335	9.73996e-36	1.47539	0.330517
cDC1_CLEC9A	Tc8_CD8-GNLY	ALCAM	CD6	ALCAM	0.37391	0.0786818	0.241335	4.55906e-15	0.634397	0.394206
cDC1_CLEC9A	Th5_CD4-XCL1	ALCAM	CD6	ALCAM	0.37391	0.0786818	0.241335	1.26748e-59	1.4222	0.556569
cDC2_CD1C	Tc4_CD8-FOS	ALCAM	CD6	ALCAM	0.0728436	-0.112909	0.324476	5.86837e-37	0.924306	0.296887
cDC2_CD1C	Tc5_CD8-ZNF683	ALCAM	CD6	ALCAM	0.0728436	-0.112909	0.324476	9.48855e-18	0.929975	0.263485
cDC2_CD1C	Tc6_CD8-KLRC1	ALCAM	CD6	ALCAM	0.0728436	-0.112909	0.324476	9.73996e-36	1.47539	0.330517
cDC2_CD1C	Tc8_CD8-GNLY	ALCAM	CD6	ALCAM	0.0728436	-0.112909	0.324476	4.55906e-15	0.634397	0.394206
cDC2_CD1C	Th5_CD4-XCL1	ALCAM	CD6	ALCAM	0.0728436	-0.112909	0.324476	1.26748e-59	1.4222	0.556569
Macro1_C1QC	Tc4_CD8-FOS	ALCAM	CD6	ALCAM	0.426237	-0.118714	0.234657	5.86837e-37	0.924306	0.296887
Macro1_C1QC	Tc5_CD8-ZNF683	ALCAM	CD6	ALCAM	0.426237	-0.118714	0.234657	9.48855e-18	0.929975	0.263485
Macro1_C1QC	Tc6_CD8-KLRC1	ALCAM	CD6	ALCAM	0.426237	-0.118714	0.234657	9.73996e-36	1.47539	0.330517
Macro1_C1QC	Tc8_CD8-GNLY	ALCAM	CD6	ALCAM	0.426237	-0.118714	0.234657	4.55906e-15	0.634397	0.394206
Macro1_C1QC	Th5_CD4-XCL1	ALCAM	CD6	ALCAM	0.426237	-0.118714	0.234657	1.26748e-59	1.4222	0.556569
pDC	Tc4_CD8-FOS	ALCAM	CD6	ALCAM	0.77488	-0.170623	0.272727	5.86837e-37	0.924306	0.296887
pDC	Tc5_CD8-ZNF683	ALCAM	CD6	ALCAM	0.77488	-0.170623	0.272727	9.48855e-18	0.929975	0.263485
pDC	Tc6_CD8-KLRC1	ALCAM	CD6	ALCAM	0.77488	-0.170623	0.272727	9.73996e-36	1.47539	0.330517
pDC	Tc8_CD8-GNLY	ALCAM	CD6	ALCAM	0.77488	-0.170623	0.272727	4.55906e-15	0.634397	0.394206
pDC	Th5_CD4-XCL1	ALCAM	CD6	ALCAM	0.77488	-0.170623	0.272727	1.26748e-59	1.4222	0.556569
Tc2_CD8-GZMK	Macro1_C1QC	ANXA1	FPR1	ANNEXIN	1.04759e-20	0.657277	0.869883	0.00220243	0.328697	0.176895
Tc2_CD8-GZMK	Macro2_CXCL3	ANXA1	FPR1	ANNEXIN	1.04759e-20	0.657277	0.869883	0.00317816	0.120152	0.508371
Tc2_CD8-GZMK	Macro3_FOS	ANXA1	FPR1	ANNEXIN	1.04759e-20	0.657277	0.869883	0.0697518	-0.067797	0.666242
Tc2_CD8-GZMK	Mono1_CD14-S100A8	ANXA1	FPR1	ANNEXIN	1.04759e-20	0.657277	0.869883	1.00463e-05	-0.165153	0.588897
Tc2_CD8-GZMK	Mono2_CD14-ITGA4	ANXA1	FPR1	ANNEXIN	1.04759e-20	0.657277	0.869883	0.0384879	0.178971	0.77533
Th4_CD4-FOXP3	Macro1_C1QC	ANXA1	FPR1	ANNEXIN	1.45511e-13	3.63498	0.654867	0.00220243	0.328697	0.176895
Th4_CD4-FOXP3	Macro2_CXCL3	ANXA1	FPR1	ANNEXIN	1.45511e-13	3.63498	0.654867	0.00317816	0.120152	0.508371
Th4_CD4-FOXP3	Macro3_FOS	ANXA1	FPR1	ANNEXIN	1.45511e-13	3.63498	0.654867	0.0697518	-0.067797	0.666242
Th4_CD4-FOXP3	Mono1_CD14-S100A8	ANXA1	FPR1	ANNEXIN	1.45511e-13	3.63498	0.654867	1.00463e-05	-0.165153	0.588897
Th4_CD4-FOXP3	Mono2_CD14-ITGA4	ANXA1	FPR1	ANNEXIN	1.45511e-13	3.63498	0.654867	0.0384879	0.178971	0.77533
Tc2_CD8-GZMK	Macro3_FOS	ANXA1	FPR2	ANNEXIN	1.04759e-20	0.657277	0.869883	0.00902156	-0.149081	0.151592
Tc2_CD8-GZMK	Mono1_CD14-S100A8	ANXA1	FPR2	ANNEXIN	1.04759e-20	0.657277	0.869883	0.603983	-0.121822	0.148912
Th4_CD4-FOXP3	Macro3_FOS	ANXA1	FPR2	ANNEXIN	1.45511e-13	3.63498	0.654867	0.00902156	-0.149081	0.151592
Th4_CD4-FOXP3	Mono1_CD14-S100A8	ANXA1	FPR2	ANNEXIN	1.45511e-13	3.63498	0.654867	0.603983	-0.121822	0.148912
B2_CD27	NK3_LAG3	APP	CD74	APP	0.325428	0.474826	0.135514	3.1877e-10	0.552822	0.917895
B2_CD27	Tc2_CD8-GZMK	APP	CD74	APP	0.325428	0.474826	0.135514	1.37088e-22	0.69164	0.939327
B2_CD27	Tc5_CD8-ZNF683	APP	CD74	APP	0.325428	0.474826	0.135514	4.35306e-63	0.891351	0.858012
B2_CD27	Tc6_CD8-KLRC1	APP	CD74	APP	0.325428	0.474826	0.135514	1.71215e-48	0.828837	0.894755
B2_CD27	Tc7_CD8-TYMS	APP	CD74	APP	0.325428	0.474826	0.135514	5.42542e-16	1.12839	0.976676
B2_CD27	Tc8_CD8-GNLY	APP	CD74	APP	0.325428	0.474826	0.135514	2.69929e-34	0.704986	0.892913
B2_CD27	Th3_CD4-LYAR	APP	CD74	APP	0.325428	0.474826	0.135514	7.12884e-14	0.933769	0.737874
B2_CD27	Th4_CD4-FOXP3	APP	CD74	APP	0.325428	0.474826	0.135514	3.94212e-07	0.996133	0.938053
B2_CD27	Th5_CD4-XCL1	APP	CD74	APP	0.325428	0.474826	0.135514	4.6773e-83	1.41453	0.796924
B2_CD27	Th6_CD4-FOS	APP	CD74	APP	0.325428	0.474826	0.135514	1.4727e-30	1.18512	0.778553
B2_CD27	Th7_CD4-GNLY	APP	CD74	APP	0.325428	0.474826	0.135514	1.76723e-07	0.687618	0.875
B2_CD27	γδ T_TRGV/TRDV	APP	CD74	APP	0.325428	0.474826	0.135514	1.89196e-11	0.658357	0.893048
B3_CD69	NK3_LAG3	APP	CD74	APP	0.104227	1.1424	0.1875	3.1877e-10	0.552822	0.917895
B3_CD69	Tc2_CD8-GZMK	APP	CD74	APP	0.104227	1.1424	0.1875	1.37088e-22	0.69164	0.939327
B3_CD69	Tc5_CD8-ZNF683	APP	CD74	APP	0.104227	1.1424	0.1875	4.35306e-63	0.891351	0.858012
B3_CD69	Tc6_CD8-KLRC1	APP	CD74	APP	0.104227	1.1424	0.1875	1.71215e-48	0.828837	0.894755
B3_CD69	Tc7_CD8-TYMS	APP	CD74	APP	0.104227	1.1424	0.1875	5.42542e-16	1.12839	0.976676
B3_CD69	Tc8_CD8-GNLY	APP	CD74	APP	0.104227	1.1424	0.1875	2.69929e-34	0.704986	0.892913
B3_CD69	Th3_CD4-LYAR	APP	CD74	APP	0.104227	1.1424	0.1875	7.12884e-14	0.933769	0.737874
B3_CD69	Th4_CD4-FOXP3	APP	CD74	APP	0.104227	1.1424	0.1875	3.94212e-07	0.996133	0.938053
B3_CD69	Th5_CD4-XCL1	APP	CD74	APP	0.104227	1.1424	0.1875	4.6773e-83	1.41453	0.796924
B3_CD69	Th6_CD4-FOS	APP	CD74	APP	0.104227	1.1424	0.1875	1.4727e-30	1.18512	0.778553
B3_CD69	Th7_CD4-GNLY	APP	CD74	APP	0.104227	1.1424	0.1875	1.76723e-07	0.687618	0.875
B3_CD69	γδ T_TRGV/TRDV	APP	CD74	APP	0.104227	1.1424	0.1875	1.89196e-11	0.658357	0.893048
Macro1_C1QC	NK3_LAG3	APP	CD74	APP	0.0571328	0.34811	0.221661	3.1877e-10	0.552822	0.917895
Macro1_C1QC	Tc2_CD8-GZMK	APP	CD74	APP	0.0571328	0.34811	0.221661	1.37088e-22	0.69164	0.939327
Macro1_C1QC	Tc5_CD8-ZNF683	APP	CD74	APP	0.0571328	0.34811	0.221661	4.35306e-63	0.891351	0.858012
Macro1_C1QC	Tc6_CD8-KLRC1	APP	CD74	APP	0.0571328	0.34811	0.221661	1.71215e-48	0.828837	0.894755
Macro1_C1QC	Tc7_CD8-TYMS	APP	CD74	APP	0.0571328	0.34811	0.221661	5.42542e-16	1.12839	0.976676
Macro1_C1QC	Tc8_CD8-GNLY	APP	CD74	APP	0.0571328	0.34811	0.221661	2.69929e-34	0.704986	0.892913
Macro1_C1QC	Th3_CD4-LYAR	APP	CD74	APP	0.0571328	0.34811	0.221661	7.12884e-14	0.933769	0.737874
Macro1_C1QC	Th4_CD4-FOXP3	APP	CD74	APP	0.0571328	0.34811	0.221661	3.94212e-07	0.996133	0.938053
Macro1_C1QC	Th5_CD4-XCL1	APP	CD74	APP	0.0571328	0.34811	0.221661	4.6773e-83	1.41453	0.796924
Macro1_C1QC	Th6_CD4-FOS	APP	CD74	APP	0.0571328	0.34811	0.221661	1.4727e-30	1.18512	0.778553
Macro1_C1QC	Th7_CD4-GNLY	APP	CD74	APP	0.0571328	0.34811	0.221661	1.76723e-07	0.687618	0.875
Macro1_C1QC	γδ T_TRGV/TRDV	APP	CD74	APP	0.0571328	0.34811	0.221661	1.89196e-11	0.658357	0.893048
Macro2_CXCL3	NK3_LAG3	APP	CD74	APP	1.14749e-06	0.279196	0.412481	3.1877e-10	0.552822	0.917895
Macro2_CXCL3	Tc2_CD8-GZMK	APP	CD74	APP	1.14749e-06	0.279196	0.412481	1.37088e-22	0.69164	0.939327
Macro2_CXCL3	Tc5_CD8-ZNF683	APP	CD74	APP	1.14749e-06	0.279196	0.412481	4.35306e-63	0.891351	0.858012
Macro2_CXCL3	Tc6_CD8-KLRC1	APP	CD74	APP	1.14749e-06	0.279196	0.412481	1.71215e-48	0.828837	0.894755
Macro2_CXCL3	Tc7_CD8-TYMS	APP	CD74	APP	1.14749e-06	0.279196	0.412481	5.42542e-16	1.12839	0.976676
Macro2_CXCL3	Tc8_CD8-GNLY	APP	CD74	APP	1.14749e-06	0.279196	0.412481	2.69929e-34	0.704986	0.892913
Macro2_CXCL3	Th3_CD4-LYAR	APP	CD74	APP	1.14749e-06	0.279196	0.412481	7.12884e-14	0.933769	0.737874
Macro2_CXCL3	Th4_CD4-FOXP3	APP	CD74	APP	1.14749e-06	0.279196	0.412481	3.94212e-07	0.996133	0.938053
Macro2_CXCL3	Th5_CD4-XCL1	APP	CD74	APP	1.14749e-06	0.279196	0.412481	4.6773e-83	1.41453	0.796924
Macro2_CXCL3	Th6_CD4-FOS	APP	CD74	APP	1.14749e-06	0.279196	0.412481	1.4727e-30	1.18512	0.778553
Macro2_CXCL3	Th7_CD4-GNLY	APP	CD74	APP	1.14749e-06	0.279196	0.412481	1.76723e-07	0.687618	0.875
Macro2_CXCL3	γδ T_TRGV/TRDV	APP	CD74	APP	1.14749e-06	0.279196	0.412481	1.89196e-11	0.658357	0.893048
Macro3_FOS	NK3_LAG3	APP	CD74	APP	0.765471	0.127964	0.262845	3.1877e-10	0.552822	0.917895
Macro3_FOS	Tc2_CD8-GZMK	APP	CD74	APP	0.765471	0.127964	0.262845	1.37088e-22	0.69164	0.939327
Macro3_FOS	Tc5_CD8-ZNF683	APP	CD74	APP	0.765471	0.127964	0.262845	4.35306e-63	0.891351	0.858012
Macro3_FOS	Tc6_CD8-KLRC1	APP	CD74	APP	0.765471	0.127964	0.262845	1.71215e-48	0.828837	0.894755
Macro3_FOS	Tc7_CD8-TYMS	APP	CD74	APP	0.765471	0.127964	0.262845	5.42542e-16	1.12839	0.976676
Macro3_FOS	Tc8_CD8-GNLY	APP	CD74	APP	0.765471	0.127964	0.262845	2.69929e-34	0.704986	0.892913
Macro3_FOS	Th3_CD4-LYAR	APP	CD74	APP	0.765471	0.127964	0.262845	7.12884e-14	0.933769	0.737874
Macro3_FOS	Th4_CD4-FOXP3	APP	CD74	APP	0.765471	0.127964	0.262845	3.94212e-07	0.996133	0.938053
Macro3_FOS	Th5_CD4-XCL1	APP	CD74	APP	0.765471	0.127964	0.262845	4.6773e-83	1.41453	0.796924
Macro3_FOS	Th6_CD4-FOS	APP	CD74	APP	0.765471	0.127964	0.262845	1.4727e-30	1.18512	0.778553
Macro3_FOS	Th7_CD4-GNLY	APP	CD74	APP	0.765471	0.127964	0.262845	1.76723e-07	0.687618	0.875
Macro3_FOS	γδ T_TRGV/TRDV	APP	CD74	APP	0.765471	0.127964	0.262845	1.89196e-11	0.658357	0.893048
Macro4_CCL20	NK3_LAG3	APP	CD74	APP	0.757959	0.0841595	0.174263	3.1877e-10	0.552822	0.917895
Macro4_CCL20	Tc2_CD8-GZMK	APP	CD74	APP	0.757959	0.0841595	0.174263	1.37088e-22	0.69164	0.939327
Macro4_CCL20	Tc5_CD8-ZNF683	APP	CD74	APP	0.757959	0.0841595	0.174263	4.35306e-63	0.891351	0.858012
Macro4_CCL20	Tc6_CD8-KLRC1	APP	CD74	APP	0.757959	0.0841595	0.174263	1.71215e-48	0.828837	0.894755
Macro4_CCL20	Tc7_CD8-TYMS	APP	CD74	APP	0.757959	0.0841595	0.174263	5.42542e-16	1.12839	0.976676
Macro4_CCL20	Tc8_CD8-GNLY	APP	CD74	APP	0.757959	0.0841595	0.174263	2.69929e-34	0.704986	0.892913
Macro4_CCL20	Th3_CD4-LYAR	APP	CD74	APP	0.757959	0.0841595	0.174263	7.12884e-14	0.933769	0.737874
Macro4_CCL20	Th4_CD4-FOXP3	APP	CD74	APP	0.757959	0.0841595	0.174263	3.94212e-07	0.996133	0.938053
Macro4_CCL20	Th5_CD4-XCL1	APP	CD74	APP	0.757959	0.0841595	0.174263	4.6773e-83	1.41453	0.796924
Macro4_CCL20	Th6_CD4-FOS	APP	CD74	APP	0.757959	0.0841595	0.174263	1.4727e-30	1.18512	0.778553
Macro4_CCL20	Th7_CD4-GNLY	APP	CD74	APP	0.757959	0.0841595	0.174263	1.76723e-07	0.687618	0.875
Macro4_CCL20	γδ T_TRGV/TRDV	APP	CD74	APP	0.757959	0.0841595	0.174263	1.89196e-11	0.658357	0.893048
Mono1_CD14-S100A8	NK3_LAG3	APP	CD74	APP	0.000236378	0.211596	0.263316	3.1877e-10	0.552822	0.917895
Mono1_CD14-S100A8	Tc2_CD8-GZMK	APP	CD74	APP	0.000236378	0.211596	0.263316	1.37088e-22	0.69164	0.939327
Mono1_CD14-S100A8	Tc5_CD8-ZNF683	APP	CD74	APP	0.000236378	0.211596	0.263316	4.35306e-63	0.891351	0.858012
Mono1_CD14-S100A8	Tc6_CD8-KLRC1	APP	CD74	APP	0.000236378	0.211596	0.263316	1.71215e-48	0.828837	0.894755
Mono1_CD14-S100A8	Tc7_CD8-TYMS	APP	CD74	APP	0.000236378	0.211596	0.263316	5.42542e-16	1.12839	0.976676
Mono1_CD14-S100A8	Tc8_CD8-GNLY	APP	CD74	APP	0.000236378	0.211596	0.263316	2.69929e-34	0.704986	0.892913
Mono1_CD14-S100A8	Th3_CD4-LYAR	APP	CD74	APP	0.000236378	0.211596	0.263316	7.12884e-14	0.933769	0.737874
Mono1_CD14-S100A8	Th4_CD4-FOXP3	APP	CD74	APP	0.000236378	0.211596	0.263316	3.94212e-07	0.996133	0.938053
Mono1_CD14-S100A8	Th5_CD4-XCL1	APP	CD74	APP	0.000236378	0.211596	0.263316	4.6773e-83	1.41453	0.796924
Mono1_CD14-S100A8	Th6_CD4-FOS	APP	CD74	APP	0.000236378	0.211596	0.263316	1.4727e-30	1.18512	0.778553
Mono1_CD14-S100A8	Th7_CD4-GNLY	APP	CD74	APP	0.000236378	0.211596	0.263316	1.76723e-07	0.687618	0.875
Mono1_CD14-S100A8	γδ T_TRGV/TRDV	APP	CD74	APP	0.000236378	0.211596	0.263316	1.89196e-11	0.658357	0.893048
Mono2_CD14-ITGA4	NK3_LAG3	APP	CD74	APP	0.0103944	0.34777	0.409692	3.1877e-10	0.552822	0.917895
Mono2_CD14-ITGA4	Tc2_CD8-GZMK	APP	CD74	APP	0.0103944	0.34777	0.409692	1.37088e-22	0.69164	0.939327
Mono2_CD14-ITGA4	Tc5_CD8-ZNF683	APP	CD74	APP	0.0103944	0.34777	0.409692	4.35306e-63	0.891351	0.858012
Mono2_CD14-ITGA4	Tc6_CD8-KLRC1	APP	CD74	APP	0.0103944	0.34777	0.409692	1.71215e-48	0.828837	0.894755
Mono2_CD14-ITGA4	Tc7_CD8-TYMS	APP	CD74	APP	0.0103944	0.34777	0.409692	5.42542e-16	1.12839	0.976676
Mono2_CD14-ITGA4	Tc8_CD8-GNLY	APP	CD74	APP	0.0103944	0.34777	0.409692	2.69929e-34	0.704986	0.892913
Mono2_CD14-ITGA4	Th3_CD4-LYAR	APP	CD74	APP	0.0103944	0.34777	0.409692	7.12884e-14	0.933769	0.737874
Mono2_CD14-ITGA4	Th4_CD4-FOXP3	APP	CD74	APP	0.0103944	0.34777	0.409692	3.94212e-07	0.996133	0.938053
Mono2_CD14-ITGA4	Th5_CD4-XCL1	APP	CD74	APP	0.0103944	0.34777	0.409692	4.6773e-83	1.41453	0.796924
Mono2_CD14-ITGA4	Th6_CD4-FOS	APP	CD74	APP	0.0103944	0.34777	0.409692	1.4727e-30	1.18512	0.778553
Mono2_CD14-ITGA4	Th7_CD4-GNLY	APP	CD74	APP	0.0103944	0.34777	0.409692	1.76723e-07	0.687618	0.875
Mono2_CD14-ITGA4	γδ T_TRGV/TRDV	APP	CD74	APP	0.0103944	0.34777	0.409692	1.89196e-11	0.658357	0.893048
Mono3_FCGR3A	NK3_LAG3	APP	CD74	APP	0.815825	0.445972	0.133758	3.1877e-10	0.552822	0.917895
Mono3_FCGR3A	Tc2_CD8-GZMK	APP	CD74	APP	0.815825	0.445972	0.133758	1.37088e-22	0.69164	0.939327
Mono3_FCGR3A	Tc5_CD8-ZNF683	APP	CD74	APP	0.815825	0.445972	0.133758	4.35306e-63	0.891351	0.858012
Mono3_FCGR3A	Tc6_CD8-KLRC1	APP	CD74	APP	0.815825	0.445972	0.133758	1.71215e-48	0.828837	0.894755
Mono3_FCGR3A	Tc7_CD8-TYMS	APP	CD74	APP	0.815825	0.445972	0.133758	5.42542e-16	1.12839	0.976676
Mono3_FCGR3A	Tc8_CD8-GNLY	APP	CD74	APP	0.815825	0.445972	0.133758	2.69929e-34	0.704986	0.892913
Mono3_FCGR3A	Th3_CD4-LYAR	APP	CD74	APP	0.815825	0.445972	0.133758	7.12884e-14	0.933769	0.737874
Mono3_FCGR3A	Th4_CD4-FOXP3	APP	CD74	APP	0.815825	0.445972	0.133758	3.94212e-07	0.996133	0.938053
Mono3_FCGR3A	Th5_CD4-XCL1	APP	CD74	APP	0.815825	0.445972	0.133758	4.6773e-83	1.41453	0.796924
Mono3_FCGR3A	Th6_CD4-FOS	APP	CD74	APP	0.815825	0.445972	0.133758	1.4727e-30	1.18512	0.778553
Mono3_FCGR3A	Th7_CD4-GNLY	APP	CD74	APP	0.815825	0.445972	0.133758	1.76723e-07	0.687618	0.875
Mono3_FCGR3A	γδ T_TRGV/TRDV	APP	CD74	APP	0.815825	0.445972	0.133758	1.89196e-11	0.658357	0.893048
NKT1_KLRF1-CCR7	NK3_LAG3	APP	CD74	APP	0.172498	2.04718	0.166667	3.1877e-10	0.552822	0.917895
NKT1_KLRF1-CCR7	Tc2_CD8-GZMK	APP	CD74	APP	0.172498	2.04718	0.166667	1.37088e-22	0.69164	0.939327
NKT1_KLRF1-CCR7	Tc5_CD8-ZNF683	APP	CD74	APP	0.172498	2.04718	0.166667	4.35306e-63	0.891351	0.858012
NKT1_KLRF1-CCR7	Tc6_CD8-KLRC1	APP	CD74	APP	0.172498	2.04718	0.166667	1.71215e-48	0.828837	0.894755
NKT1_KLRF1-CCR7	Tc7_CD8-TYMS	APP	CD74	APP	0.172498	2.04718	0.166667	5.42542e-16	1.12839	0.976676
NKT1_KLRF1-CCR7	Tc8_CD8-GNLY	APP	CD74	APP	0.172498	2.04718	0.166667	2.69929e-34	0.704986	0.892913
NKT1_KLRF1-CCR7	Th3_CD4-LYAR	APP	CD74	APP	0.172498	2.04718	0.166667	7.12884e-14	0.933769	0.737874
NKT1_KLRF1-CCR7	Th4_CD4-FOXP3	APP	CD74	APP	0.172498	2.04718	0.166667	3.94212e-07	0.996133	0.938053
NKT1_KLRF1-CCR7	Th5_CD4-XCL1	APP	CD74	APP	0.172498	2.04718	0.166667	4.6773e-83	1.41453	0.796924
NKT1_KLRF1-CCR7	Th6_CD4-FOS	APP	CD74	APP	0.172498	2.04718	0.166667	1.4727e-30	1.18512	0.778553
NKT1_KLRF1-CCR7	Th7_CD4-GNLY	APP	CD74	APP	0.172498	2.04718	0.166667	1.76723e-07	0.687618	0.875
NKT1_KLRF1-CCR7	γδ T_TRGV/TRDV	APP	CD74	APP	0.172498	2.04718	0.166667	1.89196e-11	0.658357	0.893048
pDC	NK3_LAG3	APP	CD74	APP	0.709815	-0.0109067	0.89899	3.1877e-10	0.552822	0.917895
pDC	Tc2_CD8-GZMK	APP	CD74	APP	0.709815	-0.0109067	0.89899	1.37088e-22	0.69164	0.939327
pDC	Tc5_CD8-ZNF683	APP	CD74	APP	0.709815	-0.0109067	0.89899	4.35306e-63	0.891351	0.858012
pDC	Tc6_CD8-KLRC1	APP	CD74	APP	0.709815	-0.0109067	0.89899	1.71215e-48	0.828837	0.894755
pDC	Tc7_CD8-TYMS	APP	CD74	APP	0.709815	-0.0109067	0.89899	5.42542e-16	1.12839	0.976676
pDC	Tc8_CD8-GNLY	APP	CD74	APP	0.709815	-0.0109067	0.89899	2.69929e-34	0.704986	0.892913
pDC	Th3_CD4-LYAR	APP	CD74	APP	0.709815	-0.0109067	0.89899	7.12884e-14	0.933769	0.737874
pDC	Th4_CD4-FOXP3	APP	CD74	APP	0.709815	-0.0109067	0.89899	3.94212e-07	0.996133	0.938053
pDC	Th5_CD4-XCL1	APP	CD74	APP	0.709815	-0.0109067	0.89899	4.6773e-83	1.41453	0.796924
pDC	Th6_CD4-FOS	APP	CD74	APP	0.709815	-0.0109067	0.89899	1.4727e-30	1.18512	0.778553
pDC	Th7_CD4-GNLY	APP	CD74	APP	0.709815	-0.0109067	0.89899	1.76723e-07	0.687618	0.875
pDC	γδ T_TRGV/TRDV	APP	CD74	APP	0.709815	-0.0109067	0.89899	1.89196e-11	0.658357	0.893048
Tc1_CD8-CCR7	NK3_LAG3	APP	CD74	APP	0.703539	0.0538989	0.111111	3.1877e-10	0.552822	0.917895
Tc1_CD8-CCR7	Tc2_CD8-GZMK	APP	CD74	APP	0.703539	0.0538989	0.111111	1.37088e-22	0.69164	0.939327
Tc1_CD8-CCR7	Tc5_CD8-ZNF683	APP	CD74	APP	0.703539	0.0538989	0.111111	4.35306e-63	0.891351	0.858012
Tc1_CD8-CCR7	Tc6_CD8-KLRC1	APP	CD74	APP	0.703539	0.0538989	0.111111	1.71215e-48	0.828837	0.894755
Tc1_CD8-CCR7	Tc7_CD8-TYMS	APP	CD74	APP	0.703539	0.0538989	0.111111	5.42542e-16	1.12839	0.976676
Tc1_CD8-CCR7	Tc8_CD8-GNLY	APP	CD74	APP	0.703539	0.0538989	0.111111	2.69929e-34	0.704986	0.892913
Tc1_CD8-CCR7	Th3_CD4-LYAR	APP	CD74	APP	0.703539	0.0538989	0.111111	7.12884e-14	0.933769	0.737874
Tc1_CD8-CCR7	Th4_CD4-FOXP3	APP	CD74	APP	0.703539	0.0538989	0.111111	3.94212e-07	0.996133	0.938053
Tc1_CD8-CCR7	Th5_CD4-XCL1	APP	CD74	APP	0.703539	0.0538989	0.111111	4.6773e-83	1.41453	0.796924
Tc1_CD8-CCR7	Th6_CD4-FOS	APP	CD74	APP	0.703539	0.0538989	0.111111	1.4727e-30	1.18512	0.778553
Tc1_CD8-CCR7	Th7_CD4-GNLY	APP	CD74	APP	0.703539	0.0538989	0.111111	1.76723e-07	0.687618	0.875
Tc1_CD8-CCR7	γδ T_TRGV/TRDV	APP	CD74	APP	0.703539	0.0538989	0.111111	1.89196e-11	0.658357	0.893048
Th1_CD4-CCR7	NK3_LAG3	APP	CD74	APP	0.859523	0.08842	0.111111	3.1877e-10	0.552822	0.917895
Th1_CD4-CCR7	Tc2_CD8-GZMK	APP	CD74	APP	0.859523	0.08842	0.111111	1.37088e-22	0.69164	0.939327
Th1_CD4-CCR7	Tc5_CD8-ZNF683	APP	CD74	APP	0.859523	0.08842	0.111111	4.35306e-63	0.891351	0.858012
Th1_CD4-CCR7	Tc6_CD8-KLRC1	APP	CD74	APP	0.859523	0.08842	0.111111	1.71215e-48	0.828837	0.894755
Th1_CD4-CCR7	Tc7_CD8-TYMS	APP	CD74	APP	0.859523	0.08842	0.111111	5.42542e-16	1.12839	0.976676
Th1_CD4-CCR7	Tc8_CD8-GNLY	APP	CD74	APP	0.859523	0.08842	0.111111	2.69929e-34	0.704986	0.892913
Th1_CD4-CCR7	Th3_CD4-LYAR	APP	CD74	APP	0.859523	0.08842	0.111111	7.12884e-14	0.933769	0.737874
Th1_CD4-CCR7	Th4_CD4-FOXP3	APP	CD74	APP	0.859523	0.08842	0.111111	3.94212e-07	0.996133	0.938053
Th1_CD4-CCR7	Th5_CD4-XCL1	APP	CD74	APP	0.859523	0.08842	0.111111	4.6773e-83	1.41453	0.796924
Th1_CD4-CCR7	Th6_CD4-FOS	APP	CD74	APP	0.859523	0.08842	0.111111	1.4727e-30	1.18512	0.778553
Th1_CD4-CCR7	Th7_CD4-GNLY	APP	CD74	APP	0.859523	0.08842	0.111111	1.76723e-07	0.687618	0.875
Th1_CD4-CCR7	γδ T_TRGV/TRDV	APP	CD74	APP	0.859523	0.08842	0.111111	1.89196e-11	0.658357	0.893048
Macro2_CXCL3	B1_CCR7	TNFSF13	TNFRSF13B	APRIL	4.74472e-21	0.861772	0.538813	0.00469587	1.80573	0.150442
Macro2_CXCL3	B2_CD27	TNFSF13	TNFRSF13B	APRIL	4.74472e-21	0.861772	0.538813	0.986563	-0.0929153	0.38785
Macro2_CXCL3	B3_CD69	TNFSF13	TNFRSF13B	APRIL	4.74472e-21	0.861772	0.538813	0.0388333	0.85302	0.229167
B1_CCR7	Tc4_CD8-FOS	BAG6	NCR3	BAG	0.778167	0.0948351	0.159292	1.27301e-20	1.02198	0.169762
B1_CCR7	Tc5_CD8-ZNF683	BAG6	NCR3	BAG	0.778167	0.0948351	0.159292	1.53315e-50	1.79892	0.348361
B2_CD27	Tc4_CD8-FOS	BAG6	NCR3	BAG	0.933312	0.413794	0.163551	1.27301e-20	1.02198	0.169762
B2_CD27	Tc5_CD8-ZNF683	BAG6	NCR3	BAG	0.933312	0.413794	0.163551	1.53315e-50	1.79892	0.348361
B3_CD69	Tc4_CD8-FOS	BAG6	NCR3	BAG	0.985641	0.214603	0.166667	1.27301e-20	1.02198	0.169762
B3_CD69	Tc5_CD8-ZNF683	BAG6	NCR3	BAG	0.985641	0.214603	0.166667	1.53315e-50	1.79892	0.348361
cDC1_CLEC9A	Tc4_CD8-FOS	BAG6	NCR3	BAG	0.928498	0.0844373	0.345315	1.27301e-20	1.02198	0.169762
cDC1_CLEC9A	Tc5_CD8-ZNF683	BAG6	NCR3	BAG	0.928498	0.0844373	0.345315	1.53315e-50	1.79892	0.348361
cDC2_CD1C	Tc4_CD8-FOS	BAG6	NCR3	BAG	0.0194542	0.0174622	0.298601	1.27301e-20	1.02198	0.169762
cDC2_CD1C	Tc5_CD8-ZNF683	BAG6	NCR3	BAG	0.0194542	0.0174622	0.298601	1.53315e-50	1.79892	0.348361
Macro1_C1QC	Tc4_CD8-FOS	BAG6	NCR3	BAG	0.352553	0.100479	0.25343	1.27301e-20	1.02198	0.169762
Macro1_C1QC	Tc5_CD8-ZNF683	BAG6	NCR3	BAG	0.352553	0.100479	0.25343	1.53315e-50	1.79892	0.348361
Macro2_CXCL3	Tc4_CD8-FOS	BAG6	NCR3	BAG	0.000625044	0.0740801	0.398782	1.27301e-20	1.02198	0.169762
Macro2_CXCL3	Tc5_CD8-ZNF683	BAG6	NCR3	BAG	0.000625044	0.0740801	0.398782	1.53315e-50	1.79892	0.348361
Macro3_FOS	Tc4_CD8-FOS	BAG6	NCR3	BAG	0.00910945	0.332411	0.22845	1.27301e-20	1.02198	0.169762
Macro3_FOS	Tc5_CD8-ZNF683	BAG6	NCR3	BAG	0.00910945	0.332411	0.22845	1.53315e-50	1.79892	0.348361
Macro4_CCL20	Tc4_CD8-FOS	BAG6	NCR3	BAG	0.957624	-0.0700953	0.176944	1.27301e-20	1.02198	0.169762
Macro4_CCL20	Tc5_CD8-ZNF683	BAG6	NCR3	BAG	0.957624	-0.0700953	0.176944	1.53315e-50	1.79892	0.348361
Mono1_CD14-S100A8	Tc4_CD8-FOS	BAG6	NCR3	BAG	0.143041	-0.0105915	0.232558	1.27301e-20	1.02198	0.169762
Mono1_CD14-S100A8	Tc5_CD8-ZNF683	BAG6	NCR3	BAG	0.143041	-0.0105915	0.232558	1.53315e-50	1.79892	0.348361
Mono2_CD14-ITGA4	Tc4_CD8-FOS	BAG6	NCR3	BAG	2.55759e-06	0.624537	0.428781	1.27301e-20	1.02198	0.169762
Mono2_CD14-ITGA4	Tc5_CD8-ZNF683	BAG6	NCR3	BAG	2.55759e-06	0.624537	0.428781	1.53315e-50	1.79892	0.348361
Mono3_FCGR3A	Tc4_CD8-FOS	BAG6	NCR3	BAG	0.687562	0.33601	0.299363	1.27301e-20	1.02198	0.169762
Mono3_FCGR3A	Tc5_CD8-ZNF683	BAG6	NCR3	BAG	0.687562	0.33601	0.299363	1.53315e-50	1.79892	0.348361
NK2_GSN	Tc4_CD8-FOS	BAG6	NCR3	BAG	0.0194025	0.698523	0.20904	1.27301e-20	1.02198	0.169762
NK2_GSN	Tc5_CD8-ZNF683	BAG6	NCR3	BAG	0.0194025	0.698523	0.20904	1.53315e-50	1.79892	0.348361
NK3_LAG3	Tc4_CD8-FOS	BAG6	NCR3	BAG	0.052394	0.375348	0.172632	1.27301e-20	1.02198	0.169762
NK3_LAG3	Tc5_CD8-ZNF683	BAG6	NCR3	BAG	0.052394	0.375348	0.172632	1.53315e-50	1.79892	0.348361
NK4_CD69	Tc4_CD8-FOS	BAG6	NCR3	BAG	0.696987	0.15101	0.225352	1.27301e-20	1.02198	0.169762
NK4_CD69	Tc5_CD8-ZNF683	BAG6	NCR3	BAG	0.696987	0.15101	0.225352	1.53315e-50	1.79892	0.348361
NKT1_KLRF1-CCR7	Tc4_CD8-FOS	BAG6	NCR3	BAG	0.810073	0.501588	0.416667	1.27301e-20	1.02198	0.169762
NKT1_KLRF1-CCR7	Tc5_CD8-ZNF683	BAG6	NCR3	BAG	0.810073	0.501588	0.416667	1.53315e-50	1.79892	0.348361
NKT2_KLRF1-KLRG1	Tc4_CD8-FOS	BAG6	NCR3	BAG	0.920735	-0.0521976	0.268293	1.27301e-20	1.02198	0.169762
NKT2_KLRF1-KLRG1	Tc5_CD8-ZNF683	BAG6	NCR3	BAG	0.920735	-0.0521976	0.268293	1.53315e-50	1.79892	0.348361
pDC	Tc4_CD8-FOS	BAG6	NCR3	BAG	0.69957	0.0887195	0.262626	1.27301e-20	1.02198	0.169762
pDC	Tc5_CD8-ZNF683	BAG6	NCR3	BAG	0.69957	0.0887195	0.262626	1.53315e-50	1.79892	0.348361
Tc1_CD8-CCR7	Tc4_CD8-FOS	BAG6	NCR3	BAG	0.739226	0.141032	0.156863	1.27301e-20	1.02198	0.169762
Tc1_CD8-CCR7	Tc5_CD8-ZNF683	BAG6	NCR3	BAG	0.739226	0.141032	0.156863	1.53315e-50	1.79892	0.348361
Tc2_CD8-GZMK	Tc4_CD8-FOS	BAG6	NCR3	BAG	0.873055	0.160748	0.173246	1.27301e-20	1.02198	0.169762
Tc2_CD8-GZMK	Tc5_CD8-ZNF683	BAG6	NCR3	BAG	0.873055	0.160748	0.173246	1.53315e-50	1.79892	0.348361
Tc3_CD8-SLC4A10	Tc4_CD8-FOS	BAG6	NCR3	BAG	0.981761	0.174888	0.131707	1.27301e-20	1.02198	0.169762
Tc3_CD8-SLC4A10	Tc5_CD8-ZNF683	BAG6	NCR3	BAG	0.981761	0.174888	0.131707	1.53315e-50	1.79892	0.348361
Tc4_CD8-FOS	Tc4_CD8-FOS	BAG6	NCR3	BAG	0.571552	0.0360832	0.167146	1.27301e-20	1.02198	0.169762
Tc4_CD8-FOS	Tc5_CD8-ZNF683	BAG6	NCR3	BAG	0.571552	0.0360832	0.167146	1.53315e-50	1.79892	0.348361
Tc5_CD8-ZNF683	Tc4_CD8-FOS	BAG6	NCR3	BAG	0.576266	0.00493095	0.168165	1.27301e-20	1.02198	0.169762
Tc5_CD8-ZNF683	Tc5_CD8-ZNF683	BAG6	NCR3	BAG	0.576266	0.00493095	0.168165	1.53315e-50	1.79892	0.348361
Tc6_CD8-KLRC1	Tc4_CD8-FOS	BAG6	NCR3	BAG	0.109838	0.181915	0.152763	1.27301e-20	1.02198	0.169762
Tc6_CD8-KLRC1	Tc5_CD8-ZNF683	BAG6	NCR3	BAG	0.109838	0.181915	0.152763	1.53315e-50	1.79892	0.348361
Tc7_CD8-TYMS	Tc4_CD8-FOS	BAG6	NCR3	BAG	0.513283	0.118213	0.279883	1.27301e-20	1.02198	0.169762
Tc7_CD8-TYMS	Tc5_CD8-ZNF683	BAG6	NCR3	BAG	0.513283	0.118213	0.279883	1.53315e-50	1.79892	0.348361
Tc8_CD8-GNLY	Tc4_CD8-FOS	BAG6	NCR3	BAG	0.394714	0.0368404	0.160372	1.27301e-20	1.02198	0.169762
Tc8_CD8-GNLY	Tc5_CD8-ZNF683	BAG6	NCR3	BAG	0.394714	0.0368404	0.160372	1.53315e-50	1.79892	0.348361
Th3_CD4-LYAR	Tc4_CD8-FOS	BAG6	NCR3	BAG	0.999595	0.11813	0.159959	1.27301e-20	1.02198	0.169762
Th3_CD4-LYAR	Tc5_CD8-ZNF683	BAG6	NCR3	BAG	0.999595	0.11813	0.159959	1.53315e-50	1.79892	0.348361
Th4_CD4-FOXP3	Tc4_CD8-FOS	BAG6	NCR3	BAG	0.735441	0.315997	0.163717	1.27301e-20	1.02198	0.169762
Th4_CD4-FOXP3	Tc5_CD8-ZNF683	BAG6	NCR3	BAG	0.735441	0.315997	0.163717	1.53315e-50	1.79892	0.348361
Th5_CD4-XCL1	Tc4_CD8-FOS	BAG6	NCR3	BAG	0.003253	0.451875	0.176747	1.27301e-20	1.02198	0.169762
Th5_CD4-XCL1	Tc5_CD8-ZNF683	BAG6	NCR3	BAG	0.003253	0.451875	0.176747	1.53315e-50	1.79892	0.348361
Th6_CD4-FOS	Tc4_CD8-FOS	BAG6	NCR3	BAG	0.0397219	-0.173701	0.163906	1.27301e-20	1.02198	0.169762
Th6_CD4-FOS	Tc5_CD8-ZNF683	BAG6	NCR3	BAG	0.0397219	-0.173701	0.163906	1.53315e-50	1.79892	0.348361
Th7_CD4-GNLY	Tc4_CD8-FOS	BAG6	NCR3	BAG	0.168525	0.357135	0.195312	1.27301e-20	1.02198	0.169762
Th7_CD4-GNLY	Tc5_CD8-ZNF683	BAG6	NCR3	BAG	0.168525	0.357135	0.195312	1.53315e-50	1.79892	0.348361
γδ T_TRGV/TRDV	Tc4_CD8-FOS	BAG6	NCR3	BAG	0.0711408	0.461443	0.163102	1.27301e-20	1.02198	0.169762
γδ T_TRGV/TRDV	Tc5_CD8-ZNF683	BAG6	NCR3	BAG	0.0711408	0.461443	0.163102	1.53315e-50	1.79892	0.348361
Tc5_CD8-ZNF683	B1_CCR7	BTLA	TNFRSF14	BTLA	6.76795e-19	2.42806	0.103913	0.319649	0.311453	0.40708
Tc5_CD8-ZNF683	B2_CD27	BTLA	TNFRSF14	BTLA	6.76795e-19	2.42806	0.103913	0.913855	0.134332	0.28972
Tc5_CD8-ZNF683	B3_CD69	BTLA	TNFRSF14	BTLA	6.76795e-19	2.42806	0.103913	0.82441	0.173353	0.3125
Tc5_CD8-ZNF683	cDC1_CLEC9A	BTLA	TNFRSF14	BTLA	6.76795e-19	2.42806	0.103913	0.146641	0.0707701	0.37484
Tc5_CD8-ZNF683	cDC2_CD1C	BTLA	TNFRSF14	BTLA	6.76795e-19	2.42806	0.103913	0.366366	0.131441	0.300699
Tc5_CD8-ZNF683	Macro1_C1QC	BTLA	TNFRSF14	BTLA	6.76795e-19	2.42806	0.103913	0.0825265	0.157697	0.274368
Tc5_CD8-ZNF683	Macro2_CXCL3	BTLA	TNFRSF14	BTLA	6.76795e-19	2.42806	0.103913	7.78736e-06	0.282982	0.421613
Tc5_CD8-ZNF683	Macro3_FOS	BTLA	TNFRSF14	BTLA	6.76795e-19	2.42806	0.103913	0.384087	0.123183	0.418259
Tc5_CD8-ZNF683	Macro4_CCL20	BTLA	TNFRSF14	BTLA	6.76795e-19	2.42806	0.103913	0.0570252	0.484873	0.367292
Tc5_CD8-ZNF683	Mono1_CD14-S100A8	BTLA	TNFRSF14	BTLA	6.76795e-19	2.42806	0.103913	0.787859	0.065819	0.364216
Tc5_CD8-ZNF683	Mono2_CD14-ITGA4	BTLA	TNFRSF14	BTLA	6.76795e-19	2.42806	0.103913	0.996279	-0.0258844	0.603524
Tc5_CD8-ZNF683	Mono3_FCGR3A	BTLA	TNFRSF14	BTLA	6.76795e-19	2.42806	0.103913	0.295308	0.290652	0.579618
Tc5_CD8-ZNF683	NK1_CCR7	BTLA	TNFRSF14	BTLA	6.76795e-19	2.42806	0.103913	0.421483	0.847254	0.32
Tc5_CD8-ZNF683	NK2_GSN	BTLA	TNFRSF14	BTLA	6.76795e-19	2.42806	0.103913	0.910418	-0.0250235	0.412429
Tc5_CD8-ZNF683	NK3_LAG3	BTLA	TNFRSF14	BTLA	6.76795e-19	2.42806	0.103913	0.0794364	-0.179835	0.330526
Tc5_CD8-ZNF683	NK4_CD69	BTLA	TNFRSF14	BTLA	6.76795e-19	2.42806	0.103913	0.0996544	0.535172	0.43662
Tc5_CD8-ZNF683	NKT1_KLRF1-CCR7	BTLA	TNFRSF14	BTLA	6.76795e-19	2.42806	0.103913	0.48994	0.366713	0.666667
Tc5_CD8-ZNF683	pDC	BTLA	TNFRSF14	BTLA	6.76795e-19	2.42806	0.103913	0.76185	0.0997427	0.292929
Tc5_CD8-ZNF683	Tc1_CD8-CCR7	BTLA	TNFRSF14	BTLA	6.76795e-19	2.42806	0.103913	0.968772	0.123239	0.359477
Tc5_CD8-ZNF683	Tc2_CD8-GZMK	BTLA	TNFRSF14	BTLA	6.76795e-19	2.42806	0.103913	0.361571	-0.0592008	0.345029
Tc5_CD8-ZNF683	Tc3_CD8-SLC4A10	BTLA	TNFRSF14	BTLA	6.76795e-19	2.42806	0.103913	0.716131	0.212222	0.35122
Tc5_CD8-ZNF683	Tc4_CD8-FOS	BTLA	TNFRSF14	BTLA	6.76795e-19	2.42806	0.103913	0.00568754	0.294571	0.244834
Tc5_CD8-ZNF683	Tc5_CD8-ZNF683	BTLA	TNFRSF14	BTLA	6.76795e-19	2.42806	0.103913	0.624987	-0.067327	0.192887
Tc5_CD8-ZNF683	Tc6_CD8-KLRC1	BTLA	TNFRSF14	BTLA	6.76795e-19	2.42806	0.103913	0.0652838	0.202765	0.217529
Tc5_CD8-ZNF683	Tc7_CD8-TYMS	BTLA	TNFRSF14	BTLA	6.76795e-19	2.42806	0.103913	0.236346	-0.145568	0.25656
Tc5_CD8-ZNF683	Tc8_CD8-GNLY	BTLA	TNFRSF14	BTLA	6.76795e-19	2.42806	0.103913	0.00185108	0.238882	0.446456
Tc5_CD8-ZNF683	Th1_CD4-CCR7	BTLA	TNFRSF14	BTLA	6.76795e-19	2.42806	0.103913	0.610648	-0.0109741	0.323232
Tc5_CD8-ZNF683	Th2_CD4-PASK	BTLA	TNFRSF14	BTLA	6.76795e-19	2.42806	0.103913	0.858206	0.0791237	0.449827
Tc5_CD8-ZNF683	Th3_CD4-LYAR	BTLA	TNFRSF14	BTLA	6.76795e-19	2.42806	0.103913	0.070201	-0.0715066	0.319917
Tc5_CD8-ZNF683	Th5_CD4-XCL1	BTLA	TNFRSF14	BTLA	6.76795e-19	2.42806	0.103913	0.886262	0.0863903	0.274244
Tc5_CD8-ZNF683	Th6_CD4-FOS	BTLA	TNFRSF14	BTLA	6.76795e-19	2.42806	0.103913	0.0312453	0.401119	0.289451
Tc5_CD8-ZNF683	Th7_CD4-GNLY	BTLA	TNFRSF14	BTLA	6.76795e-19	2.42806	0.103913	0.469693	0.0519707	0.476562
Th5_CD4-XCL1	B1_CCR7	BTLA	TNFRSF14	BTLA	6.59355e-11	1.57617	0.119917	0.319649	0.311453	0.40708
Th5_CD4-XCL1	B2_CD27	BTLA	TNFRSF14	BTLA	6.59355e-11	1.57617	0.119917	0.913855	0.134332	0.28972
Th5_CD4-XCL1	B3_CD69	BTLA	TNFRSF14	BTLA	6.59355e-11	1.57617	0.119917	0.82441	0.173353	0.3125
Th5_CD4-XCL1	cDC1_CLEC9A	BTLA	TNFRSF14	BTLA	6.59355e-11	1.57617	0.119917	0.146641	0.0707701	0.37484
Th5_CD4-XCL1	cDC2_CD1C	BTLA	TNFRSF14	BTLA	6.59355e-11	1.57617	0.119917	0.366366	0.131441	0.300699
Th5_CD4-XCL1	Macro1_C1QC	BTLA	TNFRSF14	BTLA	6.59355e-11	1.57617	0.119917	0.0825265	0.157697	0.274368
Th5_CD4-XCL1	Macro2_CXCL3	BTLA	TNFRSF14	BTLA	6.59355e-11	1.57617	0.119917	7.78736e-06	0.282982	0.421613
Th5_CD4-XCL1	Macro3_FOS	BTLA	TNFRSF14	BTLA	6.59355e-11	1.57617	0.119917	0.384087	0.123183	0.418259
Th5_CD4-XCL1	Macro4_CCL20	BTLA	TNFRSF14	BTLA	6.59355e-11	1.57617	0.119917	0.0570252	0.484873	0.367292
Th5_CD4-XCL1	Mono1_CD14-S100A8	BTLA	TNFRSF14	BTLA	6.59355e-11	1.57617	0.119917	0.787859	0.065819	0.364216
Th5_CD4-XCL1	Mono2_CD14-ITGA4	BTLA	TNFRSF14	BTLA	6.59355e-11	1.57617	0.119917	0.996279	-0.0258844	0.603524
Th5_CD4-XCL1	Mono3_FCGR3A	BTLA	TNFRSF14	BTLA	6.59355e-11	1.57617	0.119917	0.295308	0.290652	0.579618
Th5_CD4-XCL1	NK1_CCR7	BTLA	TNFRSF14	BTLA	6.59355e-11	1.57617	0.119917	0.421483	0.847254	0.32
Th5_CD4-XCL1	NK2_GSN	BTLA	TNFRSF14	BTLA	6.59355e-11	1.57617	0.119917	0.910418	-0.0250235	0.412429
Th5_CD4-XCL1	NK3_LAG3	BTLA	TNFRSF14	BTLA	6.59355e-11	1.57617	0.119917	0.0794364	-0.179835	0.330526
Th5_CD4-XCL1	NK4_CD69	BTLA	TNFRSF14	BTLA	6.59355e-11	1.57617	0.119917	0.0996544	0.535172	0.43662
Th5_CD4-XCL1	NKT1_KLRF1-CCR7	BTLA	TNFRSF14	BTLA	6.59355e-11	1.57617	0.119917	0.48994	0.366713	0.666667
Th5_CD4-XCL1	pDC	BTLA	TNFRSF14	BTLA	6.59355e-11	1.57617	0.119917	0.76185	0.0997427	0.292929
Th5_CD4-XCL1	Tc1_CD8-CCR7	BTLA	TNFRSF14	BTLA	6.59355e-11	1.57617	0.119917	0.968772	0.123239	0.359477
Th5_CD4-XCL1	Tc2_CD8-GZMK	BTLA	TNFRSF14	BTLA	6.59355e-11	1.57617	0.119917	0.361571	-0.0592008	0.345029
Th5_CD4-XCL1	Tc3_CD8-SLC4A10	BTLA	TNFRSF14	BTLA	6.59355e-11	1.57617	0.119917	0.716131	0.212222	0.35122
Th5_CD4-XCL1	Tc4_CD8-FOS	BTLA	TNFRSF14	BTLA	6.59355e-11	1.57617	0.119917	0.00568754	0.294571	0.244834
Th5_CD4-XCL1	Tc5_CD8-ZNF683	BTLA	TNFRSF14	BTLA	6.59355e-11	1.57617	0.119917	0.624987	-0.067327	0.192887
Th5_CD4-XCL1	Tc6_CD8-KLRC1	BTLA	TNFRSF14	BTLA	6.59355e-11	1.57617	0.119917	0.0652838	0.202765	0.217529
Th5_CD4-XCL1	Tc7_CD8-TYMS	BTLA	TNFRSF14	BTLA	6.59355e-11	1.57617	0.119917	0.236346	-0.145568	0.25656
Th5_CD4-XCL1	Tc8_CD8-GNLY	BTLA	TNFRSF14	BTLA	6.59355e-11	1.57617	0.119917	0.00185108	0.238882	0.446456
Th5_CD4-XCL1	Th1_CD4-CCR7	BTLA	TNFRSF14	BTLA	6.59355e-11	1.57617	0.119917	0.610648	-0.0109741	0.323232
Th5_CD4-XCL1	Th2_CD4-PASK	BTLA	TNFRSF14	BTLA	6.59355e-11	1.57617	0.119917	0.858206	0.0791237	0.449827
Th5_CD4-XCL1	Th3_CD4-LYAR	BTLA	TNFRSF14	BTLA	6.59355e-11	1.57617	0.119917	0.070201	-0.0715066	0.319917
Th5_CD4-XCL1	Th5_CD4-XCL1	BTLA	TNFRSF14	BTLA	6.59355e-11	1.57617	0.119917	0.886262	0.0863903	0.274244
Th5_CD4-XCL1	Th6_CD4-FOS	BTLA	TNFRSF14	BTLA	6.59355e-11	1.57617	0.119917	0.0312453	0.401119	0.289451
Th5_CD4-XCL1	Th7_CD4-GNLY	BTLA	TNFRSF14	BTLA	6.59355e-11	1.57617	0.119917	0.469693	0.0519707	0.476562
Macro3_FOS	Mono1_CD14-S100A8	CCL3	CCR1	CCL	0.0112203	0.0879057	0.826752	2.26867e-11	0.719787	0.253938
Macro4_CCL20	Mono1_CD14-S100A8	CCL3	CCR1	CCL	0.00391244	0.220688	0.847185	2.26867e-11	0.719787	0.253938
Mono1_CD14-S100A8	Mono1_CD14-S100A8	CCL3	CCR1	CCL	0.0428556	0.268104	0.286947	2.26867e-11	0.719787	0.253938
Mono2_CD14-ITGA4	Mono1_CD14-S100A8	CCL3	CCR1	CCL	0.000101977	-0.123408	0.374449	2.26867e-11	0.719787	0.253938
Mono3_FCGR3A	Mono1_CD14-S100A8	CCL3	CCR1	CCL	0.444544	0.113389	0.184713	2.26867e-11	0.719787	0.253938
NK1_CCR7	Mono1_CD14-S100A8	CCL5	CCR1	CCL	0.827483	0.396615	0.64	2.26867e-11	0.719787	0.253938
NK2_GSN	Mono1_CD14-S100A8	CCL3	CCR1	CCL	0.553552	-0.0497237	0.440678	2.26867e-11	0.719787	0.253938
NK2_GSN	Mono1_CD14-S100A8	CCL5	CCR1	CCL	0.200566	-0.0700239	0.847458	2.26867e-11	0.719787	0.253938
NK3_LAG3	Mono1_CD14-S100A8	CCL5	CCR1	CCL	6.6118e-06	-0.150667	0.991579	2.26867e-11	0.719787	0.253938
NK4_CD69	Mono1_CD14-S100A8	CCL5	CCR1	CCL	0.337789	-0.0852805	0.957746	2.26867e-11	0.719787	0.253938
NKT1_KLRF1-CCR7	Mono1_CD14-S100A8	CCL3	CCR1	CCL	0.26238	-0.02994	0.25	2.26867e-11	0.719787	0.253938
NKT1_KLRF1-CCR7	Mono1_CD14-S100A8	CCL5	CCR1	CCL	0.537863	-0.139948	1	2.26867e-11	0.719787	0.253938
pDC	Mono1_CD14-S100A8	CCL3	CCR1	CCL	0.732206	0.721007	0.171717	2.26867e-11	0.719787	0.253938
pDC	Mono1_CD14-S100A8	CCL5	CCR1	CCL	0.394957	-0.139353	0.141414	2.26867e-11	0.719787	0.253938
Tc2_CD8-GZMK	Mono1_CD14-S100A8	CCL5	CCR1	CCL	2.84047e-09	0.215637	0.987573	2.26867e-11	0.719787	0.253938
Tc3_CD8-SLC4A10	Mono1_CD14-S100A8	CCL5	CCR1	CCL	0.378765	0.13582	0.965854	2.26867e-11	0.719787	0.253938
Tc7_CD8-TYMS	Mono1_CD14-S100A8	CCL5	CCR1	CCL	0.129203	-0.162328	0.941691	2.26867e-11	0.719787	0.253938
Tc8_CD8-GNLY	Mono1_CD14-S100A8	CCL5	CCR1	CCL	0.00675556	-0.0531363	0.998448	2.26867e-11	0.719787	0.253938
Th2_CD4-PASK	Mono1_CD14-S100A8	CCL5	CCR1	CCL	0.0068003	1.10159	0.235294	2.26867e-11	0.719787	0.253938
Th3_CD4-LYAR	Mono1_CD14-S100A8	CCL5	CCR1	CCL	2.68312e-07	0.437625	0.573787	2.26867e-11	0.719787	0.253938
Th4_CD4-FOXP3	Mono1_CD14-S100A8	CCL5	CCR1	CCL	0.0289719	3.07597	0.119469	2.26867e-11	0.719787	0.253938
Th5_CD4-XCL1	Mono1_CD14-S100A8	CCL5	CCR1	CCL	9.30495e-11	0.0349799	0.718457	2.26867e-11	0.719787	0.253938
Th7_CD4-GNLY	Mono1_CD14-S100A8	CCL5	CCR1	CCL	0.343031	-0.0341749	1	2.26867e-11	0.719787	0.253938
γδ T_TRGV/TRDV	Mono1_CD14-S100A8	CCL5	CCR1	CCL	2.06165e-05	-0.164814	1	2.26867e-11	0.719787	0.253938
cDC2_CD1C	Macro2_CXCL3	CCL2	CCR2	CCL	0.0157805	0.756399	0.13986	1.45393e-12	1.4098	0.178082
Macro2_CXCL3	Macro2_CXCL3	CCL2	CCR2	CCL	1.9049e-05	0.177114	0.423135	1.45393e-12	1.4098	0.178082
Mast	Macro2_CXCL3	CCL2	CCR2	CCL	0.813933	-0.112665	0.121076	1.45393e-12	1.4098	0.178082
B2_CD27	Tc4_CD8-FOS	FCER2	ITGAM_ITGB2	CD23	0.935645	0.142429	0.186916	2.05159e-17	1.00051	0.132357
B2_CD27	Tc5_CD8-ZNF683	FCER2	ITGAM_ITGB2	CD23	0.935645	0.142429	0.186916	1.41711e-26	1.57028	0.199894
NKT2_KLRF1-KLRG1	Mono1_CD14-S100A8	CD40LG	ITGA5_ITGB1	CD40	0.00776573	1.71008	0.146341	5.13518e-09	0.790986	0.1009
Tc3_CD8-SLC4A10	Mono1_CD14-S100A8	CD40LG	ITGA5_ITGB1	CD40	0.3976	-0.0352951	0.287805	5.13518e-09	0.790986	0.1009
Tc7_CD8-TYMS	Mono1_CD14-S100A8	CD40LG	ITGA5_ITGB1	CD40	0.914682	-0.0767609	0.186589	5.13518e-09	0.790986	0.1009
Th1_CD4-CCR7	Mono1_CD14-S100A8	CD40LG	ITGA5_ITGB1	CD40	0.823961	0.139493	0.30303	5.13518e-09	0.790986	0.1009
Th2_CD4-PASK	Mono1_CD14-S100A8	CD40LG	ITGA5_ITGB1	CD40	0.80562	0.0434733	0.411765	5.13518e-09	0.790986	0.1009
Th3_CD4-LYAR	Mono1_CD14-S100A8	CD40LG	ITGA5_ITGB1	CD40	0.204523	0.423733	0.400413	5.13518e-09	0.790986	0.1009
Th5_CD4-XCL1	Mono1_CD14-S100A8	CD40LG	ITGA5_ITGB1	CD40	0.000626918	0.194924	0.513034	5.13518e-09	0.790986	0.1009
Th6_CD4-FOS	Mono1_CD14-S100A8	CD40LG	ITGA5_ITGB1	CD40	0.0292784	-0.103291	0.508282	5.13518e-09	0.790986	0.1009
γδ T_TRGV/TRDV	Mono1_CD14-S100A8	CD40LG	ITGA5_ITGB1	CD40	0.000521786	0.548837	0.235294	5.13518e-09	0.790986	0.1009
NKT2_KLRF1-KLRG1	Tc4_CD8-FOS	CD40LG	ITGAM_ITGB2	CD40	0.00776573	1.71008	0.146341	2.05159e-17	1.00051	0.132357
NKT2_KLRF1-KLRG1	Tc5_CD8-ZNF683	CD40LG	ITGAM_ITGB2	CD40	0.00776573	1.71008	0.146341	1.41711e-26	1.57028	0.199894
Tc3_CD8-SLC4A10	Tc4_CD8-FOS	CD40LG	ITGAM_ITGB2	CD40	0.3976	-0.0352951	0.287805	2.05159e-17	1.00051	0.132357
Tc3_CD8-SLC4A10	Tc5_CD8-ZNF683	CD40LG	ITGAM_ITGB2	CD40	0.3976	-0.0352951	0.287805	1.41711e-26	1.57028	0.199894
Tc7_CD8-TYMS	Tc4_CD8-FOS	CD40LG	ITGAM_ITGB2	CD40	0.914682	-0.0767609	0.186589	2.05159e-17	1.00051	0.132357
Tc7_CD8-TYMS	Tc5_CD8-ZNF683	CD40LG	ITGAM_ITGB2	CD40	0.914682	-0.0767609	0.186589	1.41711e-26	1.57028	0.199894
Th1_CD4-CCR7	Tc4_CD8-FOS	CD40LG	ITGAM_ITGB2	CD40	0.823961	0.139493	0.30303	2.05159e-17	1.00051	0.132357
Th1_CD4-CCR7	Tc5_CD8-ZNF683	CD40LG	ITGAM_ITGB2	CD40	0.823961	0.139493	0.30303	1.41711e-26	1.57028	0.199894
Th2_CD4-PASK	Tc4_CD8-FOS	CD40LG	ITGAM_ITGB2	CD40	0.80562	0.0434733	0.411765	2.05159e-17	1.00051	0.132357
Th2_CD4-PASK	Tc5_CD8-ZNF683	CD40LG	ITGAM_ITGB2	CD40	0.80562	0.0434733	0.411765	1.41711e-26	1.57028	0.199894
Th3_CD4-LYAR	Tc4_CD8-FOS	CD40LG	ITGAM_ITGB2	CD40	0.204523	0.423733	0.400413	2.05159e-17	1.00051	0.132357
Th3_CD4-LYAR	Tc5_CD8-ZNF683	CD40LG	ITGAM_ITGB2	CD40	0.204523	0.423733	0.400413	1.41711e-26	1.57028	0.199894
Th5_CD4-XCL1	Tc4_CD8-FOS	CD40LG	ITGAM_ITGB2	CD40	0.000626918	0.194924	0.513034	2.05159e-17	1.00051	0.132357
Th5_CD4-XCL1	Tc5_CD8-ZNF683	CD40LG	ITGAM_ITGB2	CD40	0.000626918	0.194924	0.513034	1.41711e-26	1.57028	0.199894
Th6_CD4-FOS	Tc4_CD8-FOS	CD40LG	ITGAM_ITGB2	CD40	0.0292784	-0.103291	0.508282	2.05159e-17	1.00051	0.132357
Th6_CD4-FOS	Tc5_CD8-ZNF683	CD40LG	ITGAM_ITGB2	CD40	0.0292784	-0.103291	0.508282	1.41711e-26	1.57028	0.199894
γδ T_TRGV/TRDV	Tc4_CD8-FOS	CD40LG	ITGAM_ITGB2	CD40	0.000521786	0.548837	0.235294	2.05159e-17	1.00051	0.132357
γδ T_TRGV/TRDV	Tc5_CD8-ZNF683	CD40LG	ITGAM_ITGB2	CD40	0.000521786	0.548837	0.235294	1.41711e-26	1.57028	0.199894
B1_CCR7	Mono1_CD14-S100A8	CD48	CD244	CD48	0.678131	0.114917	0.548673	5.04667e-09	0.535689	0.123781
B1_CCR7	Tc5_CD8-ZNF683	CD48	CD244	CD48	0.678131	0.114917	0.548673	4.05575e-10	0.735678	0.154944
B2_CD27	Mono1_CD14-S100A8	CD48	CD244	CD48	0.999072	-0.0723158	0.649533	5.04667e-09	0.535689	0.123781
B2_CD27	Tc5_CD8-ZNF683	CD48	CD244	CD48	0.999072	-0.0723158	0.649533	4.05575e-10	0.735678	0.154944
B3_CD69	Mono1_CD14-S100A8	CD48	CD244	CD48	0.9199	-0.0647688	0.666667	5.04667e-09	0.535689	0.123781
B3_CD69	Tc5_CD8-ZNF683	CD48	CD244	CD48	0.9199	-0.0647688	0.666667	4.05575e-10	0.735678	0.154944
cDC1_CLEC9A	Mono1_CD14-S100A8	CD48	CD244	CD48	0.15574	0.176793	0.784339	5.04667e-09	0.535689	0.123781
cDC1_CLEC9A	Tc5_CD8-ZNF683	CD48	CD244	CD48	0.15574	0.176793	0.784339	4.05575e-10	0.735678	0.154944
Macro1_C1QC	Mono1_CD14-S100A8	CD48	CD244	CD48	0.180143	0.034514	0.296751	5.04667e-09	0.535689	0.123781
Macro1_C1QC	Tc5_CD8-ZNF683	CD48	CD244	CD48	0.180143	0.034514	0.296751	4.05575e-10	0.735678	0.154944
Macro2_CXCL3	Mono1_CD14-S100A8	CD48	CD244	CD48	3.00374e-06	0.244546	0.69863	5.04667e-09	0.535689	0.123781
Macro2_CXCL3	Tc5_CD8-ZNF683	CD48	CD244	CD48	3.00374e-06	0.244546	0.69863	4.05575e-10	0.735678	0.154944
Macro3_FOS	Mono1_CD14-S100A8	CD48	CD244	CD48	1.55533e-08	-0.156964	0.688747	5.04667e-09	0.535689	0.123781
Macro3_FOS	Tc5_CD8-ZNF683	CD48	CD244	CD48	1.55533e-08	-0.156964	0.688747	4.05575e-10	0.735678	0.154944
Macro4_CCL20	Mono1_CD14-S100A8	CD48	CD244	CD48	0.0837364	-0.0938383	0.592493	5.04667e-09	0.535689	0.123781
Macro4_CCL20	Tc5_CD8-ZNF683	CD48	CD244	CD48	0.0837364	-0.0938383	0.592493	4.05575e-10	0.735678	0.154944
Mono1_CD14-S100A8	Mono1_CD14-S100A8	CD48	CD244	CD48	0.204213	0.0901581	0.67817	5.04667e-09	0.535689	0.123781
Mono1_CD14-S100A8	Tc5_CD8-ZNF683	CD48	CD244	CD48	0.204213	0.0901581	0.67817	4.05575e-10	0.735678	0.154944
Mono2_CD14-ITGA4	Mono1_CD14-S100A8	CD48	CD244	CD48	0.00319549	0.157861	0.919236	5.04667e-09	0.535689	0.123781
Mono2_CD14-ITGA4	Tc5_CD8-ZNF683	CD48	CD244	CD48	0.00319549	0.157861	0.919236	4.05575e-10	0.735678	0.154944
Mono3_FCGR3A	Mono1_CD14-S100A8	CD48	CD244	CD48	0.818475	0.160528	0.808917	5.04667e-09	0.535689	0.123781
Mono3_FCGR3A	Tc5_CD8-ZNF683	CD48	CD244	CD48	0.818475	0.160528	0.808917	4.05575e-10	0.735678	0.154944
NK1_CCR7	Mono1_CD14-S100A8	CD48	CD244	CD48	0.551228	-0.0754106	0.56	5.04667e-09	0.535689	0.123781
NK1_CCR7	Tc5_CD8-ZNF683	CD48	CD244	CD48	0.551228	-0.0754106	0.56	4.05575e-10	0.735678	0.154944
NK2_GSN	Mono1_CD14-S100A8	CD48	CD244	CD48	0.138206	-0.161969	0.559322	5.04667e-09	0.535689	0.123781
NK2_GSN	Tc5_CD8-ZNF683	CD48	CD244	CD48	0.138206	-0.161969	0.559322	4.05575e-10	0.735678	0.154944
NK3_LAG3	Mono1_CD14-S100A8	CD48	CD244	CD48	0.310272	-0.0367413	0.663158	5.04667e-09	0.535689	0.123781
NK3_LAG3	Tc5_CD8-ZNF683	CD48	CD244	CD48	0.310272	-0.0367413	0.663158	4.05575e-10	0.735678	0.154944
NK4_CD69	Mono1_CD14-S100A8	CD48	CD244	CD48	0.917061	-0.117768	0.619718	5.04667e-09	0.535689	0.123781
NK4_CD69	Tc5_CD8-ZNF683	CD48	CD244	CD48	0.917061	-0.117768	0.619718	4.05575e-10	0.735678	0.154944
NKT1_KLRF1-CCR7	Mono1_CD14-S100A8	CD48	CD244	CD48	0.829816	-0.0563905	0.833333	5.04667e-09	0.535689	0.123781
NKT1_KLRF1-CCR7	Tc5_CD8-ZNF683	CD48	CD244	CD48	0.829816	-0.0563905	0.833333	4.05575e-10	0.735678	0.154944
NKT2_KLRF1-KLRG1	Mono1_CD14-S100A8	CD48	CD244	CD48	0.554345	-0.00278774	0.865854	5.04667e-09	0.535689	0.123781
NKT2_KLRF1-KLRG1	Tc5_CD8-ZNF683	CD48	CD244	CD48	0.554345	-0.00278774	0.865854	4.05575e-10	0.735678	0.154944
pDC	Mono1_CD14-S100A8	CD48	CD244	CD48	0.413992	0.127131	0.373737	5.04667e-09	0.535689	0.123781
pDC	Tc5_CD8-ZNF683	CD48	CD244	CD48	0.413992	0.127131	0.373737	4.05575e-10	0.735678	0.154944
Tc1_CD8-CCR7	Mono1_CD14-S100A8	CD48	CD244	CD48	0.124378	-0.195958	0.640523	5.04667e-09	0.535689	0.123781
Tc1_CD8-CCR7	Tc5_CD8-ZNF683	CD48	CD244	CD48	0.124378	-0.195958	0.640523	4.05575e-10	0.735678	0.154944
Tc2_CD8-GZMK	Mono1_CD14-S100A8	CD48	CD244	CD48	0.375276	-0.0124049	0.703947	5.04667e-09	0.535689	0.123781
Tc2_CD8-GZMK	Tc5_CD8-ZNF683	CD48	CD244	CD48	0.375276	-0.0124049	0.703947	4.05575e-10	0.735678	0.154944
Tc3_CD8-SLC4A10	Mono1_CD14-S100A8	CD48	CD244	CD48	0.223796	-0.130959	0.712195	5.04667e-09	0.535689	0.123781
Tc3_CD8-SLC4A10	Tc5_CD8-ZNF683	CD48	CD244	CD48	0.223796	-0.130959	0.712195	4.05575e-10	0.735678	0.154944
Tc4_CD8-FOS	Mono1_CD14-S100A8	CD48	CD244	CD48	0.230988	0.039727	0.596129	5.04667e-09	0.535689	0.123781
Tc4_CD8-FOS	Tc5_CD8-ZNF683	CD48	CD244	CD48	0.230988	0.039727	0.596129	4.05575e-10	0.735678	0.154944
Tc5_CD8-ZNF683	Mono1_CD14-S100A8	CD48	CD244	CD48	0.156547	0.023025	0.574696	5.04667e-09	0.535689	0.123781
Tc5_CD8-ZNF683	Tc5_CD8-ZNF683	CD48	CD244	CD48	0.156547	0.023025	0.574696	4.05575e-10	0.735678	0.154944
Tc6_CD8-KLRC1	Mono1_CD14-S100A8	CD48	CD244	CD48	0.0244502	0.0899624	0.583949	5.04667e-09	0.535689	0.123781
Tc6_CD8-KLRC1	Tc5_CD8-ZNF683	CD48	CD244	CD48	0.0244502	0.0899624	0.583949	4.05575e-10	0.735678	0.154944
Tc8_CD8-GNLY	Mono1_CD14-S100A8	CD48	CD244	CD48	0.0068935	-0.114994	0.728919	5.04667e-09	0.535689	0.123781
Tc8_CD8-GNLY	Tc5_CD8-ZNF683	CD48	CD244	CD48	0.0068935	-0.114994	0.728919	4.05575e-10	0.735678	0.154944
Th1_CD4-CCR7	Mono1_CD14-S100A8	CD48	CD244	CD48	0.283183	-0.0774146	0.661616	5.04667e-09	0.535689	0.123781
Th1_CD4-CCR7	Tc5_CD8-ZNF683	CD48	CD244	CD48	0.283183	-0.0774146	0.661616	4.05575e-10	0.735678	0.154944
Th2_CD4-PASK	Mono1_CD14-S100A8	CD48	CD244	CD48	0.820575	0.0615627	0.771626	5.04667e-09	0.535689	0.123781
Th2_CD4-PASK	Tc5_CD8-ZNF683	CD48	CD244	CD48	0.820575	0.0615627	0.771626	4.05575e-10	0.735678	0.154944
Th3_CD4-LYAR	Mono1_CD14-S100A8	CD48	CD244	CD48	0.0332649	-0.129637	0.697626	5.04667e-09	0.535689	0.123781
Th3_CD4-LYAR	Tc5_CD8-ZNF683	CD48	CD244	CD48	0.0332649	-0.129637	0.697626	4.05575e-10	0.735678	0.154944
Th4_CD4-FOXP3	Mono1_CD14-S100A8	CD48	CD244	CD48	0.377445	-0.125643	0.619469	5.04667e-09	0.535689	0.123781
Th4_CD4-FOXP3	Tc5_CD8-ZNF683	CD48	CD244	CD48	0.377445	-0.125643	0.619469	4.05575e-10	0.735678	0.154944
Th5_CD4-XCL1	Mono1_CD14-S100A8	CD48	CD244	CD48	0.0298913	-0.114833	0.589677	5.04667e-09	0.535689	0.123781
Th5_CD4-XCL1	Tc5_CD8-ZNF683	CD48	CD244	CD48	0.0298913	-0.114833	0.589677	4.05575e-10	0.735678	0.154944
Th6_CD4-FOS	Mono1_CD14-S100A8	CD48	CD244	CD48	0.106313	0.131952	0.621622	5.04667e-09	0.535689	0.123781
Th6_CD4-FOS	Tc5_CD8-ZNF683	CD48	CD244	CD48	0.106313	0.131952	0.621622	4.05575e-10	0.735678	0.154944
Tc4_CD8-FOS	cDC1_CLEC9A	CD6	ALCAM	CD6	5.86837e-37	0.924306	0.296887	0.37391	0.0786818	0.241335
Tc4_CD8-FOS	cDC2_CD1C	CD6	ALCAM	CD6	5.86837e-37	0.924306	0.296887	0.0728436	-0.112909	0.324476
Tc4_CD8-FOS	Macro1_C1QC	CD6	ALCAM	CD6	5.86837e-37	0.924306	0.296887	0.426237	-0.118714	0.234657
Tc4_CD8-FOS	pDC	CD6	ALCAM	CD6	5.86837e-37	0.924306	0.296887	0.77488	-0.170623	0.272727
Tc5_CD8-ZNF683	cDC1_CLEC9A	CD6	ALCAM	CD6	9.48855e-18	0.929975	0.263485	0.37391	0.0786818	0.241335
Tc5_CD8-ZNF683	cDC2_CD1C	CD6	ALCAM	CD6	9.48855e-18	0.929975	0.263485	0.0728436	-0.112909	0.324476
Tc5_CD8-ZNF683	Macro1_C1QC	CD6	ALCAM	CD6	9.48855e-18	0.929975	0.263485	0.426237	-0.118714	0.234657
Tc5_CD8-ZNF683	pDC	CD6	ALCAM	CD6	9.48855e-18	0.929975	0.263485	0.77488	-0.170623	0.272727
Tc6_CD8-KLRC1	cDC1_CLEC9A	CD6	ALCAM	CD6	9.73996e-36	1.47539	0.330517	0.37391	0.0786818	0.241335
Tc6_CD8-KLRC1	cDC2_CD1C	CD6	ALCAM	CD6	9.73996e-36	1.47539	0.330517	0.0728436	-0.112909	0.324476
Tc6_CD8-KLRC1	Macro1_C1QC	CD6	ALCAM	CD6	9.73996e-36	1.47539	0.330517	0.426237	-0.118714	0.234657
Tc6_CD8-KLRC1	pDC	CD6	ALCAM	CD6	9.73996e-36	1.47539	0.330517	0.77488	-0.170623	0.272727
Tc8_CD8-GNLY	cDC1_CLEC9A	CD6	ALCAM	CD6	4.55906e-15	0.634397	0.394206	0.37391	0.0786818	0.241335
Tc8_CD8-GNLY	cDC2_CD1C	CD6	ALCAM	CD6	4.55906e-15	0.634397	0.394206	0.0728436	-0.112909	0.324476
Tc8_CD8-GNLY	Macro1_C1QC	CD6	ALCAM	CD6	4.55906e-15	0.634397	0.394206	0.426237	-0.118714	0.234657
Tc8_CD8-GNLY	pDC	CD6	ALCAM	CD6	4.55906e-15	0.634397	0.394206	0.77488	-0.170623	0.272727
Th5_CD4-XCL1	cDC1_CLEC9A	CD6	ALCAM	CD6	1.26748e-59	1.4222	0.556569	0.37391	0.0786818	0.241335
Th5_CD4-XCL1	cDC2_CD1C	CD6	ALCAM	CD6	1.26748e-59	1.4222	0.556569	0.0728436	-0.112909	0.324476
Th5_CD4-XCL1	Macro1_C1QC	CD6	ALCAM	CD6	1.26748e-59	1.4222	0.556569	0.426237	-0.118714	0.234657
Th5_CD4-XCL1	pDC	CD6	ALCAM	CD6	1.26748e-59	1.4222	0.556569	0.77488	-0.170623	0.272727
B2_CD27	Th6_CD4-FOS	CD86	CTLA4	CD86	0.897138	-0.0728995	0.126168	2.47048e-09	1.21106	0.200523
cDC1_CLEC9A	Th6_CD4-FOS	CD86	CTLA4	CD86	0.745802	0.0899472	0.593068	2.47048e-09	1.21106	0.200523
Mono1_CD14-S100A8	Th6_CD4-FOS	CD86	CTLA4	CD86	1.59133e-06	0.336085	0.404351	2.47048e-09	1.21106	0.200523
Mono2_CD14-ITGA4	Th6_CD4-FOS	CD86	CTLA4	CD86	0.160356	0.0834393	0.656388	2.47048e-09	1.21106	0.200523
B1_CCR7	Tc2_CD8-GZMK	CD99	CD99	CD99	0.771523	0.195276	0.274336	1.33192e-26	0.624073	0.898392
B1_CCR7	Th2_CD4-PASK	CD99	CD99	CD99	0.771523	0.195276	0.274336	1.2365e-07	0.552288	0.816609
B1_CCR7	Th3_CD4-LYAR	CD99	CD99	CD99	0.771523	0.195276	0.274336	1.20541e-19	0.679261	0.845201
B1_CCR7	Th5_CD4-XCL1	CD99	CD99	CD99	0.771523	0.195276	0.274336	3.00738e-55	0.559524	0.942909
B2_CD27	Tc2_CD8-GZMK	CD99	CD99	CD99	0.0141729	0.542435	0.593458	1.33192e-26	0.624073	0.898392
B2_CD27	Th2_CD4-PASK	CD99	CD99	CD99	0.0141729	0.542435	0.593458	1.2365e-07	0.552288	0.816609
B2_CD27	Th3_CD4-LYAR	CD99	CD99	CD99	0.0141729	0.542435	0.593458	1.20541e-19	0.679261	0.845201
B2_CD27	Th5_CD4-XCL1	CD99	CD99	CD99	0.0141729	0.542435	0.593458	3.00738e-55	0.559524	0.942909
B3_CD69	Tc2_CD8-GZMK	CD99	CD99	CD99	0.372318	0.492179	0.458333	1.33192e-26	0.624073	0.898392
B3_CD69	Th2_CD4-PASK	CD99	CD99	CD99	0.372318	0.492179	0.458333	1.2365e-07	0.552288	0.816609
B3_CD69	Th3_CD4-LYAR	CD99	CD99	CD99	0.372318	0.492179	0.458333	1.20541e-19	0.679261	0.845201
B3_CD69	Th5_CD4-XCL1	CD99	CD99	CD99	0.372318	0.492179	0.458333	3.00738e-55	0.559524	0.942909
cDC1_CLEC9A	Tc2_CD8-GZMK	CD99	CD99	CD99	0.00580908	0.410522	0.632863	1.33192e-26	0.624073	0.898392
cDC1_CLEC9A	Th2_CD4-PASK	CD99	CD99	CD99	0.00580908	0.410522	0.632863	1.2365e-07	0.552288	0.816609
cDC1_CLEC9A	Th3_CD4-LYAR	CD99	CD99	CD99	0.00580908	0.410522	0.632863	1.20541e-19	0.679261	0.845201
cDC1_CLEC9A	Th5_CD4-XCL1	CD99	CD99	CD99	0.00580908	0.410522	0.632863	3.00738e-55	0.559524	0.942909
cDC2_CD1C	Tc2_CD8-GZMK	CD99	CD99	CD99	0.0143358	0.243684	0.811189	1.33192e-26	0.624073	0.898392
cDC2_CD1C	Th2_CD4-PASK	CD99	CD99	CD99	0.0143358	0.243684	0.811189	1.2365e-07	0.552288	0.816609
cDC2_CD1C	Th3_CD4-LYAR	CD99	CD99	CD99	0.0143358	0.243684	0.811189	1.20541e-19	0.679261	0.845201
cDC2_CD1C	Th5_CD4-XCL1	CD99	CD99	CD99	0.0143358	0.243684	0.811189	3.00738e-55	0.559524	0.942909
Macro1_C1QC	Tc2_CD8-GZMK	CD99	CD99	CD99	0.017477	0.204923	0.833574	1.33192e-26	0.624073	0.898392
Macro1_C1QC	Th2_CD4-PASK	CD99	CD99	CD99	0.017477	0.204923	0.833574	1.2365e-07	0.552288	0.816609
Macro1_C1QC	Th3_CD4-LYAR	CD99	CD99	CD99	0.017477	0.204923	0.833574	1.20541e-19	0.679261	0.845201
Macro1_C1QC	Th5_CD4-XCL1	CD99	CD99	CD99	0.017477	0.204923	0.833574	3.00738e-55	0.559524	0.942909
Macro2_CXCL3	Tc2_CD8-GZMK	CD99	CD99	CD99	0.851863	-0.0711535	0.899543	1.33192e-26	0.624073	0.898392
Macro2_CXCL3	Th2_CD4-PASK	CD99	CD99	CD99	0.851863	-0.0711535	0.899543	1.2365e-07	0.552288	0.816609
Macro2_CXCL3	Th3_CD4-LYAR	CD99	CD99	CD99	0.851863	-0.0711535	0.899543	1.20541e-19	0.679261	0.845201
Macro2_CXCL3	Th5_CD4-XCL1	CD99	CD99	CD99	0.851863	-0.0711535	0.899543	3.00738e-55	0.559524	0.942909
Macro3_FOS	Tc2_CD8-GZMK	CD99	CD99	CD99	0.000216755	-0.116487	0.580892	1.33192e-26	0.624073	0.898392
Macro3_FOS	Th2_CD4-PASK	CD99	CD99	CD99	0.000216755	-0.116487	0.580892	1.2365e-07	0.552288	0.816609
Macro3_FOS	Th3_CD4-LYAR	CD99	CD99	CD99	0.000216755	-0.116487	0.580892	1.20541e-19	0.679261	0.845201
Macro3_FOS	Th5_CD4-XCL1	CD99	CD99	CD99	0.000216755	-0.116487	0.580892	3.00738e-55	0.559524	0.942909
Mast	Tc2_CD8-GZMK	CD99	CD99	CD99	0.40733	0.298104	0.443946	1.33192e-26	0.624073	0.898392
Mast	Th2_CD4-PASK	CD99	CD99	CD99	0.40733	0.298104	0.443946	1.2365e-07	0.552288	0.816609
Mast	Th3_CD4-LYAR	CD99	CD99	CD99	0.40733	0.298104	0.443946	1.20541e-19	0.679261	0.845201
Mast	Th5_CD4-XCL1	CD99	CD99	CD99	0.40733	0.298104	0.443946	3.00738e-55	0.559524	0.942909
Mono1_CD14-S100A8	Tc2_CD8-GZMK	CD99	CD99	CD99	0.489935	0.0205003	0.583646	1.33192e-26	0.624073	0.898392
Mono1_CD14-S100A8	Th2_CD4-PASK	CD99	CD99	CD99	0.489935	0.0205003	0.583646	1.2365e-07	0.552288	0.816609
Mono1_CD14-S100A8	Th3_CD4-LYAR	CD99	CD99	CD99	0.489935	0.0205003	0.583646	1.20541e-19	0.679261	0.845201
Mono1_CD14-S100A8	Th5_CD4-XCL1	CD99	CD99	CD99	0.489935	0.0205003	0.583646	3.00738e-55	0.559524	0.942909
Mono2_CD14-ITGA4	Tc2_CD8-GZMK	CD99	CD99	CD99	0.941355	-0.136191	0.816446	1.33192e-26	0.624073	0.898392
Mono2_CD14-ITGA4	Th2_CD4-PASK	CD99	CD99	CD99	0.941355	-0.136191	0.816446	1.2365e-07	0.552288	0.816609
Mono2_CD14-ITGA4	Th3_CD4-LYAR	CD99	CD99	CD99	0.941355	-0.136191	0.816446	1.20541e-19	0.679261	0.845201
Mono2_CD14-ITGA4	Th5_CD4-XCL1	CD99	CD99	CD99	0.941355	-0.136191	0.816446	3.00738e-55	0.559524	0.942909
NK1_CCR7	Tc2_CD8-GZMK	CD99	CD99	CD99	0.883096	0.282552	0.48	1.33192e-26	0.624073	0.898392
NK1_CCR7	Th2_CD4-PASK	CD99	CD99	CD99	0.883096	0.282552	0.48	1.2365e-07	0.552288	0.816609
NK1_CCR7	Th3_CD4-LYAR	CD99	CD99	CD99	0.883096	0.282552	0.48	1.20541e-19	0.679261	0.845201
NK1_CCR7	Th5_CD4-XCL1	CD99	CD99	CD99	0.883096	0.282552	0.48	3.00738e-55	0.559524	0.942909
NK2_GSN	Tc2_CD8-GZMK	CD99	CD99	CD99	0.228444	0.22001	0.80226	1.33192e-26	0.624073	0.898392
NK2_GSN	Th2_CD4-PASK	CD99	CD99	CD99	0.228444	0.22001	0.80226	1.2365e-07	0.552288	0.816609
NK2_GSN	Th3_CD4-LYAR	CD99	CD99	CD99	0.228444	0.22001	0.80226	1.20541e-19	0.679261	0.845201
NK2_GSN	Th5_CD4-XCL1	CD99	CD99	CD99	0.228444	0.22001	0.80226	3.00738e-55	0.559524	0.942909
NK3_LAG3	Tc2_CD8-GZMK	CD99	CD99	CD99	0.00200389	0.201699	0.886316	1.33192e-26	0.624073	0.898392
NK3_LAG3	Th2_CD4-PASK	CD99	CD99	CD99	0.00200389	0.201699	0.886316	1.2365e-07	0.552288	0.816609
NK3_LAG3	Th3_CD4-LYAR	CD99	CD99	CD99	0.00200389	0.201699	0.886316	1.20541e-19	0.679261	0.845201
NK3_LAG3	Th5_CD4-XCL1	CD99	CD99	CD99	0.00200389	0.201699	0.886316	3.00738e-55	0.559524	0.942909
NK4_CD69	Tc2_CD8-GZMK	CD99	CD99	CD99	0.994705	0.0401236	0.84507	1.33192e-26	0.624073	0.898392
NK4_CD69	Th2_CD4-PASK	CD99	CD99	CD99	0.994705	0.0401236	0.84507	1.2365e-07	0.552288	0.816609
NK4_CD69	Th3_CD4-LYAR	CD99	CD99	CD99	0.994705	0.0401236	0.84507	1.20541e-19	0.679261	0.845201
NK4_CD69	Th5_CD4-XCL1	CD99	CD99	CD99	0.994705	0.0401236	0.84507	3.00738e-55	0.559524	0.942909
NKT1_KLRF1-CCR7	Tc2_CD8-GZMK	CD99	CD99	CD99	0.77446	0.0263517	0.916667	1.33192e-26	0.624073	0.898392
NKT1_KLRF1-CCR7	Th2_CD4-PASK	CD99	CD99	CD99	0.77446	0.0263517	0.916667	1.2365e-07	0.552288	0.816609
NKT1_KLRF1-CCR7	Th3_CD4-LYAR	CD99	CD99	CD99	0.77446	0.0263517	0.916667	1.20541e-19	0.679261	0.845201
NKT1_KLRF1-CCR7	Th5_CD4-XCL1	CD99	CD99	CD99	0.77446	0.0263517	0.916667	3.00738e-55	0.559524	0.942909
NKT2_KLRF1-KLRG1	Tc2_CD8-GZMK	CD99	CD99	CD99	0.0129782	0.306304	0.97561	1.33192e-26	0.624073	0.898392
NKT2_KLRF1-KLRG1	Th2_CD4-PASK	CD99	CD99	CD99	0.0129782	0.306304	0.97561	1.2365e-07	0.552288	0.816609
NKT2_KLRF1-KLRG1	Th3_CD4-LYAR	CD99	CD99	CD99	0.0129782	0.306304	0.97561	1.20541e-19	0.679261	0.845201
NKT2_KLRF1-KLRG1	Th5_CD4-XCL1	CD99	CD99	CD99	0.0129782	0.306304	0.97561	3.00738e-55	0.559524	0.942909
pDC	Tc2_CD8-GZMK	CD99	CD99	CD99	0.00854113	0.383323	0.89899	1.33192e-26	0.624073	0.898392
pDC	Th2_CD4-PASK	CD99	CD99	CD99	0.00854113	0.383323	0.89899	1.2365e-07	0.552288	0.816609
pDC	Th3_CD4-LYAR	CD99	CD99	CD99	0.00854113	0.383323	0.89899	1.20541e-19	0.679261	0.845201
pDC	Th5_CD4-XCL1	CD99	CD99	CD99	0.00854113	0.383323	0.89899	3.00738e-55	0.559524	0.942909
Tc1_CD8-CCR7	Tc2_CD8-GZMK	CD99	CD99	CD99	0.027672	0.607755	0.457516	1.33192e-26	0.624073	0.898392
Tc1_CD8-CCR7	Th2_CD4-PASK	CD99	CD99	CD99	0.027672	0.607755	0.457516	1.2365e-07	0.552288	0.816609
Tc1_CD8-CCR7	Th3_CD4-LYAR	CD99	CD99	CD99	0.027672	0.607755	0.457516	1.20541e-19	0.679261	0.845201
Tc1_CD8-CCR7	Th5_CD4-XCL1	CD99	CD99	CD99	0.027672	0.607755	0.457516	3.00738e-55	0.559524	0.942909
Tc2_CD8-GZMK	B1_CCR7	CD99	CD99	CD99	1.33192e-26	0.624073	0.898392	0.771523	0.195276	0.274336
Tc2_CD8-GZMK	B2_CD27	CD99	CD99	CD99	1.33192e-26	0.624073	0.898392	0.0141729	0.542435	0.593458
Tc2_CD8-GZMK	B3_CD69	CD99	CD99	CD99	1.33192e-26	0.624073	0.898392	0.372318	0.492179	0.458333
Tc2_CD8-GZMK	cDC1_CLEC9A	CD99	CD99	CD99	1.33192e-26	0.624073	0.898392	0.00580908	0.410522	0.632863
Tc2_CD8-GZMK	cDC2_CD1C	CD99	CD99	CD99	1.33192e-26	0.624073	0.898392	0.0143358	0.243684	0.811189
Tc2_CD8-GZMK	Macro1_C1QC	CD99	CD99	CD99	1.33192e-26	0.624073	0.898392	0.017477	0.204923	0.833574
Tc2_CD8-GZMK	Macro2_CXCL3	CD99	CD99	CD99	1.33192e-26	0.624073	0.898392	0.851863	-0.0711535	0.899543
Tc2_CD8-GZMK	Macro3_FOS	CD99	CD99	CD99	1.33192e-26	0.624073	0.898392	0.000216755	-0.116487	0.580892
Tc2_CD8-GZMK	Mast	CD99	CD99	CD99	1.33192e-26	0.624073	0.898392	0.40733	0.298104	0.443946
Tc2_CD8-GZMK	Mono1_CD14-S100A8	CD99	CD99	CD99	1.33192e-26	0.624073	0.898392	0.489935	0.0205003	0.583646
Tc2_CD8-GZMK	Mono2_CD14-ITGA4	CD99	CD99	CD99	1.33192e-26	0.624073	0.898392	0.941355	-0.136191	0.816446
Tc2_CD8-GZMK	NK1_CCR7	CD99	CD99	CD99	1.33192e-26	0.624073	0.898392	0.883096	0.282552	0.48
Tc2_CD8-GZMK	NK2_GSN	CD99	CD99	CD99	1.33192e-26	0.624073	0.898392	0.228444	0.22001	0.80226
Tc2_CD8-GZMK	NK3_LAG3	CD99	CD99	CD99	1.33192e-26	0.624073	0.898392	0.00200389	0.201699	0.886316
Tc2_CD8-GZMK	NK4_CD69	CD99	CD99	CD99	1.33192e-26	0.624073	0.898392	0.994705	0.0401236	0.84507
Tc2_CD8-GZMK	NKT1_KLRF1-CCR7	CD99	CD99	CD99	1.33192e-26	0.624073	0.898392	0.77446	0.0263517	0.916667
Tc2_CD8-GZMK	NKT2_KLRF1-KLRG1	CD99	CD99	CD99	1.33192e-26	0.624073	0.898392	0.0129782	0.306304	0.97561
Tc2_CD8-GZMK	pDC	CD99	CD99	CD99	1.33192e-26	0.624073	0.898392	0.00854113	0.383323	0.89899
Tc2_CD8-GZMK	Tc1_CD8-CCR7	CD99	CD99	CD99	1.33192e-26	0.624073	0.898392	0.027672	0.607755	0.457516
Tc2_CD8-GZMK	Tc2_CD8-GZMK	CD99	CD99	CD99	1.33192e-26	0.624073	0.898392	1.33192e-26	0.624073	0.898392
Tc2_CD8-GZMK	Tc2_CD8-GZMK	CD99	CD99	CD99	1.33192e-26	0.624073	0.898392	1.33192e-26	0.624073	0.898392
Tc2_CD8-GZMK	Tc3_CD8-SLC4A10	CD99	CD99	CD99	1.33192e-26	0.624073	0.898392	0.0241644	0.380581	0.721951
Tc2_CD8-GZMK	Tc4_CD8-FOS	CD99	CD99	CD99	1.33192e-26	0.624073	0.898392	0.389331	0.0189225	0.91525
Tc2_CD8-GZMK	Tc5_CD8-ZNF683	CD99	CD99	CD99	1.33192e-26	0.624073	0.898392	1.11747e-24	0.273293	0.966949
Tc2_CD8-GZMK	Tc6_CD8-KLRC1	CD99	CD99	CD99	1.33192e-26	0.624073	0.898392	3.84938e-10	0.196915	0.948962
Tc2_CD8-GZMK	Tc7_CD8-TYMS	CD99	CD99	CD99	1.33192e-26	0.624073	0.898392	0.000621375	0.264446	0.96793
Tc2_CD8-GZMK	Tc8_CD8-GNLY	CD99	CD99	CD99	1.33192e-26	0.624073	0.898392	6.64756e-05	0.181643	0.897569
Tc2_CD8-GZMK	Th1_CD4-CCR7	CD99	CD99	CD99	1.33192e-26	0.624073	0.898392	0.0148752	0.579135	0.479798
Tc2_CD8-GZMK	Th2_CD4-PASK	CD99	CD99	CD99	1.33192e-26	0.624073	0.898392	1.2365e-07	0.552288	0.816609
Tc2_CD8-GZMK	Th2_CD4-PASK	CD99	CD99	CD99	1.33192e-26	0.624073	0.898392	1.2365e-07	0.552288	0.816609
Tc2_CD8-GZMK	Th3_CD4-LYAR	CD99	CD99	CD99	1.33192e-26	0.624073	0.898392	1.20541e-19	0.679261	0.845201
Tc2_CD8-GZMK	Th3_CD4-LYAR	CD99	CD99	CD99	1.33192e-26	0.624073	0.898392	1.20541e-19	0.679261	0.845201
Tc2_CD8-GZMK	Th4_CD4-FOXP3	CD99	CD99	CD99	1.33192e-26	0.624073	0.898392	7.98897e-05	0.81213	0.823009
Tc2_CD8-GZMK	Th5_CD4-XCL1	CD99	CD99	CD99	1.33192e-26	0.624073	0.898392	3.00738e-55	0.559524	0.942909
Tc2_CD8-GZMK	Th5_CD4-XCL1	CD99	CD99	CD99	1.33192e-26	0.624073	0.898392	3.00738e-55	0.559524	0.942909
Tc2_CD8-GZMK	Th6_CD4-FOS	CD99	CD99	CD99	1.33192e-26	0.624073	0.898392	5.76726e-09	0.229973	0.923278
Tc2_CD8-GZMK	Th7_CD4-GNLY	CD99	CD99	CD99	1.33192e-26	0.624073	0.898392	0.0581255	0.125632	0.9375
Tc2_CD8-GZMK	γδ T_TRGV/TRDV	CD99	CD99	CD99	1.33192e-26	0.624073	0.898392	0.506954	0.0506614	0.868984
Tc3_CD8-SLC4A10	Tc2_CD8-GZMK	CD99	CD99	CD99	0.0241644	0.380581	0.721951	1.33192e-26	0.624073	0.898392
Tc3_CD8-SLC4A10	Th2_CD4-PASK	CD99	CD99	CD99	0.0241644	0.380581	0.721951	1.2365e-07	0.552288	0.816609
Tc3_CD8-SLC4A10	Th3_CD4-LYAR	CD99	CD99	CD99	0.0241644	0.380581	0.721951	1.20541e-19	0.679261	0.845201
Tc3_CD8-SLC4A10	Th5_CD4-XCL1	CD99	CD99	CD99	0.0241644	0.380581	0.721951	3.00738e-55	0.559524	0.942909
Tc4_CD8-FOS	Tc2_CD8-GZMK	CD99	CD99	CD99	0.389331	0.0189225	0.91525	1.33192e-26	0.624073	0.898392
Tc4_CD8-FOS	Th2_CD4-PASK	CD99	CD99	CD99	0.389331	0.0189225	0.91525	1.2365e-07	0.552288	0.816609
Tc4_CD8-FOS	Th3_CD4-LYAR	CD99	CD99	CD99	0.389331	0.0189225	0.91525	1.20541e-19	0.679261	0.845201
Tc4_CD8-FOS	Th5_CD4-XCL1	CD99	CD99	CD99	0.389331	0.0189225	0.91525	3.00738e-55	0.559524	0.942909
Tc5_CD8-ZNF683	Tc2_CD8-GZMK	CD99	CD99	CD99	1.11747e-24	0.273293	0.966949	1.33192e-26	0.624073	0.898392
Tc5_CD8-ZNF683	Th2_CD4-PASK	CD99	CD99	CD99	1.11747e-24	0.273293	0.966949	1.2365e-07	0.552288	0.816609
Tc5_CD8-ZNF683	Th3_CD4-LYAR	CD99	CD99	CD99	1.11747e-24	0.273293	0.966949	1.20541e-19	0.679261	0.845201
Tc5_CD8-ZNF683	Th5_CD4-XCL1	CD99	CD99	CD99	1.11747e-24	0.273293	0.966949	3.00738e-55	0.559524	0.942909
Tc6_CD8-KLRC1	Tc2_CD8-GZMK	CD99	CD99	CD99	3.84938e-10	0.196915	0.948962	1.33192e-26	0.624073	0.898392
Tc6_CD8-KLRC1	Th2_CD4-PASK	CD99	CD99	CD99	3.84938e-10	0.196915	0.948962	1.2365e-07	0.552288	0.816609
Tc6_CD8-KLRC1	Th3_CD4-LYAR	CD99	CD99	CD99	3.84938e-10	0.196915	0.948962	1.20541e-19	0.679261	0.845201
Tc6_CD8-KLRC1	Th5_CD4-XCL1	CD99	CD99	CD99	3.84938e-10	0.196915	0.948962	3.00738e-55	0.559524	0.942909
Tc7_CD8-TYMS	Tc2_CD8-GZMK	CD99	CD99	CD99	0.000621375	0.264446	0.96793	1.33192e-26	0.624073	0.898392
Tc7_CD8-TYMS	Th2_CD4-PASK	CD99	CD99	CD99	0.000621375	0.264446	0.96793	1.2365e-07	0.552288	0.816609
Tc7_CD8-TYMS	Th3_CD4-LYAR	CD99	CD99	CD99	0.000621375	0.264446	0.96793	1.20541e-19	0.679261	0.845201
Tc7_CD8-TYMS	Th5_CD4-XCL1	CD99	CD99	CD99	0.000621375	0.264446	0.96793	3.00738e-55	0.559524	0.942909
Tc8_CD8-GNLY	Tc2_CD8-GZMK	CD99	CD99	CD99	6.64756e-05	0.181643	0.897569	1.33192e-26	0.624073	0.898392
Tc8_CD8-GNLY	Th2_CD4-PASK	CD99	CD99	CD99	6.64756e-05	0.181643	0.897569	1.2365e-07	0.552288	0.816609
Tc8_CD8-GNLY	Th3_CD4-LYAR	CD99	CD99	CD99	6.64756e-05	0.181643	0.897569	1.20541e-19	0.679261	0.845201
Tc8_CD8-GNLY	Th5_CD4-XCL1	CD99	CD99	CD99	6.64756e-05	0.181643	0.897569	3.00738e-55	0.559524	0.942909
Th1_CD4-CCR7	Tc2_CD8-GZMK	CD99	CD99	CD99	0.0148752	0.579135	0.479798	1.33192e-26	0.624073	0.898392
Th1_CD4-CCR7	Th2_CD4-PASK	CD99	CD99	CD99	0.0148752	0.579135	0.479798	1.2365e-07	0.552288	0.816609
Th1_CD4-CCR7	Th3_CD4-LYAR	CD99	CD99	CD99	0.0148752	0.579135	0.479798	1.20541e-19	0.679261	0.845201
Th1_CD4-CCR7	Th5_CD4-XCL1	CD99	CD99	CD99	0.0148752	0.579135	0.479798	3.00738e-55	0.559524	0.942909
Th2_CD4-PASK	B1_CCR7	CD99	CD99	CD99	1.2365e-07	0.552288	0.816609	0.771523	0.195276	0.274336
Th2_CD4-PASK	B2_CD27	CD99	CD99	CD99	1.2365e-07	0.552288	0.816609	0.0141729	0.542435	0.593458
Th2_CD4-PASK	B3_CD69	CD99	CD99	CD99	1.2365e-07	0.552288	0.816609	0.372318	0.492179	0.458333
Th2_CD4-PASK	cDC1_CLEC9A	CD99	CD99	CD99	1.2365e-07	0.552288	0.816609	0.00580908	0.410522	0.632863
Th2_CD4-PASK	cDC2_CD1C	CD99	CD99	CD99	1.2365e-07	0.552288	0.816609	0.0143358	0.243684	0.811189
Th2_CD4-PASK	Macro1_C1QC	CD99	CD99	CD99	1.2365e-07	0.552288	0.816609	0.017477	0.204923	0.833574
Th2_CD4-PASK	Macro2_CXCL3	CD99	CD99	CD99	1.2365e-07	0.552288	0.816609	0.851863	-0.0711535	0.899543
Th2_CD4-PASK	Macro3_FOS	CD99	CD99	CD99	1.2365e-07	0.552288	0.816609	0.000216755	-0.116487	0.580892
Th2_CD4-PASK	Mast	CD99	CD99	CD99	1.2365e-07	0.552288	0.816609	0.40733	0.298104	0.443946
Th2_CD4-PASK	Mono1_CD14-S100A8	CD99	CD99	CD99	1.2365e-07	0.552288	0.816609	0.489935	0.0205003	0.583646
Th2_CD4-PASK	Mono2_CD14-ITGA4	CD99	CD99	CD99	1.2365e-07	0.552288	0.816609	0.941355	-0.136191	0.816446
Th2_CD4-PASK	NK1_CCR7	CD99	CD99	CD99	1.2365e-07	0.552288	0.816609	0.883096	0.282552	0.48
Th2_CD4-PASK	NK2_GSN	CD99	CD99	CD99	1.2365e-07	0.552288	0.816609	0.228444	0.22001	0.80226
Th2_CD4-PASK	NK3_LAG3	CD99	CD99	CD99	1.2365e-07	0.552288	0.816609	0.00200389	0.201699	0.886316
Th2_CD4-PASK	NK4_CD69	CD99	CD99	CD99	1.2365e-07	0.552288	0.816609	0.994705	0.0401236	0.84507
Th2_CD4-PASK	NKT1_KLRF1-CCR7	CD99	CD99	CD99	1.2365e-07	0.552288	0.816609	0.77446	0.0263517	0.916667
Th2_CD4-PASK	NKT2_KLRF1-KLRG1	CD99	CD99	CD99	1.2365e-07	0.552288	0.816609	0.0129782	0.306304	0.97561
Th2_CD4-PASK	pDC	CD99	CD99	CD99	1.2365e-07	0.552288	0.816609	0.00854113	0.383323	0.89899
Th2_CD4-PASK	Tc1_CD8-CCR7	CD99	CD99	CD99	1.2365e-07	0.552288	0.816609	0.027672	0.607755	0.457516
Th2_CD4-PASK	Tc2_CD8-GZMK	CD99	CD99	CD99	1.2365e-07	0.552288	0.816609	1.33192e-26	0.624073	0.898392
Th2_CD4-PASK	Tc2_CD8-GZMK	CD99	CD99	CD99	1.2365e-07	0.552288	0.816609	1.33192e-26	0.624073	0.898392
Th2_CD4-PASK	Tc3_CD8-SLC4A10	CD99	CD99	CD99	1.2365e-07	0.552288	0.816609	0.0241644	0.380581	0.721951
Th2_CD4-PASK	Tc4_CD8-FOS	CD99	CD99	CD99	1.2365e-07	0.552288	0.816609	0.389331	0.0189225	0.91525
Th2_CD4-PASK	Tc5_CD8-ZNF683	CD99	CD99	CD99	1.2365e-07	0.552288	0.816609	1.11747e-24	0.273293	0.966949
Th2_CD4-PASK	Tc6_CD8-KLRC1	CD99	CD99	CD99	1.2365e-07	0.552288	0.816609	3.84938e-10	0.196915	0.948962
Th2_CD4-PASK	Tc7_CD8-TYMS	CD99	CD99	CD99	1.2365e-07	0.552288	0.816609	0.000621375	0.264446	0.96793
Th2_CD4-PASK	Tc8_CD8-GNLY	CD99	CD99	CD99	1.2365e-07	0.552288	0.816609	6.64756e-05	0.181643	0.897569
Th2_CD4-PASK	Th1_CD4-CCR7	CD99	CD99	CD99	1.2365e-07	0.552288	0.816609	0.0148752	0.579135	0.479798
Th2_CD4-PASK	Th2_CD4-PASK	CD99	CD99	CD99	1.2365e-07	0.552288	0.816609	1.2365e-07	0.552288	0.816609
Th2_CD4-PASK	Th2_CD4-PASK	CD99	CD99	CD99	1.2365e-07	0.552288	0.816609	1.2365e-07	0.552288	0.816609
Th2_CD4-PASK	Th3_CD4-LYAR	CD99	CD99	CD99	1.2365e-07	0.552288	0.816609	1.20541e-19	0.679261	0.845201
Th2_CD4-PASK	Th3_CD4-LYAR	CD99	CD99	CD99	1.2365e-07	0.552288	0.816609	1.20541e-19	0.679261	0.845201
Th2_CD4-PASK	Th4_CD4-FOXP3	CD99	CD99	CD99	1.2365e-07	0.552288	0.816609	7.98897e-05	0.81213	0.823009
Th2_CD4-PASK	Th5_CD4-XCL1	CD99	CD99	CD99	1.2365e-07	0.552288	0.816609	3.00738e-55	0.559524	0.942909
Th2_CD4-PASK	Th5_CD4-XCL1	CD99	CD99	CD99	1.2365e-07	0.552288	0.816609	3.00738e-55	0.559524	0.942909
Th2_CD4-PASK	Th6_CD4-FOS	CD99	CD99	CD99	1.2365e-07	0.552288	0.816609	5.76726e-09	0.229973	0.923278
Th2_CD4-PASK	Th7_CD4-GNLY	CD99	CD99	CD99	1.2365e-07	0.552288	0.816609	0.0581255	0.125632	0.9375
Th2_CD4-PASK	γδ T_TRGV/TRDV	CD99	CD99	CD99	1.2365e-07	0.552288	0.816609	0.506954	0.0506614	0.868984
Th3_CD4-LYAR	B1_CCR7	CD99	CD99	CD99	1.20541e-19	0.679261	0.845201	0.771523	0.195276	0.274336
Th3_CD4-LYAR	B2_CD27	CD99	CD99	CD99	1.20541e-19	0.679261	0.845201	0.0141729	0.542435	0.593458
Th3_CD4-LYAR	B3_CD69	CD99	CD99	CD99	1.20541e-19	0.679261	0.845201	0.372318	0.492179	0.458333
Th3_CD4-LYAR	cDC1_CLEC9A	CD99	CD99	CD99	1.20541e-19	0.679261	0.845201	0.00580908	0.410522	0.632863
Th3_CD4-LYAR	cDC2_CD1C	CD99	CD99	CD99	1.20541e-19	0.679261	0.845201	0.0143358	0.243684	0.811189
Th3_CD4-LYAR	Macro1_C1QC	CD99	CD99	CD99	1.20541e-19	0.679261	0.845201	0.017477	0.204923	0.833574
Th3_CD4-LYAR	Macro2_CXCL3	CD99	CD99	CD99	1.20541e-19	0.679261	0.845201	0.851863	-0.0711535	0.899543
Th3_CD4-LYAR	Macro3_FOS	CD99	CD99	CD99	1.20541e-19	0.679261	0.845201	0.000216755	-0.116487	0.580892
Th3_CD4-LYAR	Mast	CD99	CD99	CD99	1.20541e-19	0.679261	0.845201	0.40733	0.298104	0.443946
Th3_CD4-LYAR	Mono1_CD14-S100A8	CD99	CD99	CD99	1.20541e-19	0.679261	0.845201	0.489935	0.0205003	0.583646
Th3_CD4-LYAR	Mono2_CD14-ITGA4	CD99	CD99	CD99	1.20541e-19	0.679261	0.845201	0.941355	-0.136191	0.816446
Th3_CD4-LYAR	NK1_CCR7	CD99	CD99	CD99	1.20541e-19	0.679261	0.845201	0.883096	0.282552	0.48
Th3_CD4-LYAR	NK2_GSN	CD99	CD99	CD99	1.20541e-19	0.679261	0.845201	0.228444	0.22001	0.80226
Th3_CD4-LYAR	NK3_LAG3	CD99	CD99	CD99	1.20541e-19	0.679261	0.845201	0.00200389	0.201699	0.886316
Th3_CD4-LYAR	NK4_CD69	CD99	CD99	CD99	1.20541e-19	0.679261	0.845201	0.994705	0.0401236	0.84507
Th3_CD4-LYAR	NKT1_KLRF1-CCR7	CD99	CD99	CD99	1.20541e-19	0.679261	0.845201	0.77446	0.0263517	0.916667
Th3_CD4-LYAR	NKT2_KLRF1-KLRG1	CD99	CD99	CD99	1.20541e-19	0.679261	0.845201	0.0129782	0.306304	0.97561
Th3_CD4-LYAR	pDC	CD99	CD99	CD99	1.20541e-19	0.679261	0.845201	0.00854113	0.383323	0.89899
Th3_CD4-LYAR	Tc1_CD8-CCR7	CD99	CD99	CD99	1.20541e-19	0.679261	0.845201	0.027672	0.607755	0.457516
Th3_CD4-LYAR	Tc2_CD8-GZMK	CD99	CD99	CD99	1.20541e-19	0.679261	0.845201	1.33192e-26	0.624073	0.898392
Th3_CD4-LYAR	Tc2_CD8-GZMK	CD99	CD99	CD99	1.20541e-19	0.679261	0.845201	1.33192e-26	0.624073	0.898392
Th3_CD4-LYAR	Tc3_CD8-SLC4A10	CD99	CD99	CD99	1.20541e-19	0.679261	0.845201	0.0241644	0.380581	0.721951
Th3_CD4-LYAR	Tc4_CD8-FOS	CD99	CD99	CD99	1.20541e-19	0.679261	0.845201	0.389331	0.0189225	0.91525
Th3_CD4-LYAR	Tc5_CD8-ZNF683	CD99	CD99	CD99	1.20541e-19	0.679261	0.845201	1.11747e-24	0.273293	0.966949
Th3_CD4-LYAR	Tc6_CD8-KLRC1	CD99	CD99	CD99	1.20541e-19	0.679261	0.845201	3.84938e-10	0.196915	0.948962
Th3_CD4-LYAR	Tc7_CD8-TYMS	CD99	CD99	CD99	1.20541e-19	0.679261	0.845201	0.000621375	0.264446	0.96793
Th3_CD4-LYAR	Tc8_CD8-GNLY	CD99	CD99	CD99	1.20541e-19	0.679261	0.845201	6.64756e-05	0.181643	0.897569
Th3_CD4-LYAR	Th1_CD4-CCR7	CD99	CD99	CD99	1.20541e-19	0.679261	0.845201	0.0148752	0.579135	0.479798
Th3_CD4-LYAR	Th2_CD4-PASK	CD99	CD99	CD99	1.20541e-19	0.679261	0.845201	1.2365e-07	0.552288	0.816609
Th3_CD4-LYAR	Th2_CD4-PASK	CD99	CD99	CD99	1.20541e-19	0.679261	0.845201	1.2365e-07	0.552288	0.816609
Th3_CD4-LYAR	Th3_CD4-LYAR	CD99	CD99	CD99	1.20541e-19	0.679261	0.845201	1.20541e-19	0.679261	0.845201
Th3_CD4-LYAR	Th3_CD4-LYAR	CD99	CD99	CD99	1.20541e-19	0.679261	0.845201	1.20541e-19	0.679261	0.845201
Th3_CD4-LYAR	Th4_CD4-FOXP3	CD99	CD99	CD99	1.20541e-19	0.679261	0.845201	7.98897e-05	0.81213	0.823009
Th3_CD4-LYAR	Th5_CD4-XCL1	CD99	CD99	CD99	1.20541e-19	0.679261	0.845201	3.00738e-55	0.559524	0.942909
Th3_CD4-LYAR	Th5_CD4-XCL1	CD99	CD99	CD99	1.20541e-19	0.679261	0.845201	3.00738e-55	0.559524	0.942909
Th3_CD4-LYAR	Th6_CD4-FOS	CD99	CD99	CD99	1.20541e-19	0.679261	0.845201	5.76726e-09	0.229973	0.923278
Th3_CD4-LYAR	Th7_CD4-GNLY	CD99	CD99	CD99	1.20541e-19	0.679261	0.845201	0.0581255	0.125632	0.9375
Th3_CD4-LYAR	γδ T_TRGV/TRDV	CD99	CD99	CD99	1.20541e-19	0.679261	0.845201	0.506954	0.0506614	0.868984
Th4_CD4-FOXP3	Tc2_CD8-GZMK	CD99	CD99	CD99	7.98897e-05	0.81213	0.823009	1.33192e-26	0.624073	0.898392
Th4_CD4-FOXP3	Th2_CD4-PASK	CD99	CD99	CD99	7.98897e-05	0.81213	0.823009	1.2365e-07	0.552288	0.816609
Th4_CD4-FOXP3	Th3_CD4-LYAR	CD99	CD99	CD99	7.98897e-05	0.81213	0.823009	1.20541e-19	0.679261	0.845201
Th4_CD4-FOXP3	Th5_CD4-XCL1	CD99	CD99	CD99	7.98897e-05	0.81213	0.823009	3.00738e-55	0.559524	0.942909
Th5_CD4-XCL1	B1_CCR7	CD99	CD99	CD99	3.00738e-55	0.559524	0.942909	0.771523	0.195276	0.274336
Th5_CD4-XCL1	B2_CD27	CD99	CD99	CD99	3.00738e-55	0.559524	0.942909	0.0141729	0.542435	0.593458
Th5_CD4-XCL1	B3_CD69	CD99	CD99	CD99	3.00738e-55	0.559524	0.942909	0.372318	0.492179	0.458333
Th5_CD4-XCL1	cDC1_CLEC9A	CD99	CD99	CD99	3.00738e-55	0.559524	0.942909	0.00580908	0.410522	0.632863
Th5_CD4-XCL1	cDC2_CD1C	CD99	CD99	CD99	3.00738e-55	0.559524	0.942909	0.0143358	0.243684	0.811189
Th5_CD4-XCL1	Macro1_C1QC	CD99	CD99	CD99	3.00738e-55	0.559524	0.942909	0.017477	0.204923	0.833574
Th5_CD4-XCL1	Macro2_CXCL3	CD99	CD99	CD99	3.00738e-55	0.559524	0.942909	0.851863	-0.0711535	0.899543
Th5_CD4-XCL1	Macro3_FOS	CD99	CD99	CD99	3.00738e-55	0.559524	0.942909	0.000216755	-0.116487	0.580892
Th5_CD4-XCL1	Mast	CD99	CD99	CD99	3.00738e-55	0.559524	0.942909	0.40733	0.298104	0.443946
Th5_CD4-XCL1	Mono1_CD14-S100A8	CD99	CD99	CD99	3.00738e-55	0.559524	0.942909	0.489935	0.0205003	0.583646
Th5_CD4-XCL1	Mono2_CD14-ITGA4	CD99	CD99	CD99	3.00738e-55	0.559524	0.942909	0.941355	-0.136191	0.816446
Th5_CD4-XCL1	NK1_CCR7	CD99	CD99	CD99	3.00738e-55	0.559524	0.942909	0.883096	0.282552	0.48
Th5_CD4-XCL1	NK2_GSN	CD99	CD99	CD99	3.00738e-55	0.559524	0.942909	0.228444	0.22001	0.80226
Th5_CD4-XCL1	NK3_LAG3	CD99	CD99	CD99	3.00738e-55	0.559524	0.942909	0.00200389	0.201699	0.886316
Th5_CD4-XCL1	NK4_CD69	CD99	CD99	CD99	3.00738e-55	0.559524	0.942909	0.994705	0.0401236	0.84507
Th5_CD4-XCL1	NKT1_KLRF1-CCR7	CD99	CD99	CD99	3.00738e-55	0.559524	0.942909	0.77446	0.0263517	0.916667
Th5_CD4-XCL1	NKT2_KLRF1-KLRG1	CD99	CD99	CD99	3.00738e-55	0.559524	0.942909	0.0129782	0.306304	0.97561
Th5_CD4-XCL1	pDC	CD99	CD99	CD99	3.00738e-55	0.559524	0.942909	0.00854113	0.383323	0.89899
Th5_CD4-XCL1	Tc1_CD8-CCR7	CD99	CD99	CD99	3.00738e-55	0.559524	0.942909	0.027672	0.607755	0.457516
Th5_CD4-XCL1	Tc2_CD8-GZMK	CD99	CD99	CD99	3.00738e-55	0.559524	0.942909	1.33192e-26	0.624073	0.898392
Th5_CD4-XCL1	Tc2_CD8-GZMK	CD99	CD99	CD99	3.00738e-55	0.559524	0.942909	1.33192e-26	0.624073	0.898392
Th5_CD4-XCL1	Tc3_CD8-SLC4A10	CD99	CD99	CD99	3.00738e-55	0.559524	0.942909	0.0241644	0.380581	0.721951
Th5_CD4-XCL1	Tc4_CD8-FOS	CD99	CD99	CD99	3.00738e-55	0.559524	0.942909	0.389331	0.0189225	0.91525
Th5_CD4-XCL1	Tc5_CD8-ZNF683	CD99	CD99	CD99	3.00738e-55	0.559524	0.942909	1.11747e-24	0.273293	0.966949
Th5_CD4-XCL1	Tc6_CD8-KLRC1	CD99	CD99	CD99	3.00738e-55	0.559524	0.942909	3.84938e-10	0.196915	0.948962
Th5_CD4-XCL1	Tc7_CD8-TYMS	CD99	CD99	CD99	3.00738e-55	0.559524	0.942909	0.000621375	0.264446	0.96793
Th5_CD4-XCL1	Tc8_CD8-GNLY	CD99	CD99	CD99	3.00738e-55	0.559524	0.942909	6.64756e-05	0.181643	0.897569
Th5_CD4-XCL1	Th1_CD4-CCR7	CD99	CD99	CD99	3.00738e-55	0.559524	0.942909	0.0148752	0.579135	0.479798
Th5_CD4-XCL1	Th2_CD4-PASK	CD99	CD99	CD99	3.00738e-55	0.559524	0.942909	1.2365e-07	0.552288	0.816609
Th5_CD4-XCL1	Th2_CD4-PASK	CD99	CD99	CD99	3.00738e-55	0.559524	0.942909	1.2365e-07	0.552288	0.816609
Th5_CD4-XCL1	Th3_CD4-LYAR	CD99	CD99	CD99	3.00738e-55	0.559524	0.942909	1.20541e-19	0.679261	0.845201
Th5_CD4-XCL1	Th3_CD4-LYAR	CD99	CD99	CD99	3.00738e-55	0.559524	0.942909	1.20541e-19	0.679261	0.845201
Th5_CD4-XCL1	Th4_CD4-FOXP3	CD99	CD99	CD99	3.00738e-55	0.559524	0.942909	7.98897e-05	0.81213	0.823009
Th5_CD4-XCL1	Th5_CD4-XCL1	CD99	CD99	CD99	3.00738e-55	0.559524	0.942909	3.00738e-55	0.559524	0.942909
Th5_CD4-XCL1	Th5_CD4-XCL1	CD99	CD99	CD99	3.00738e-55	0.559524	0.942909	3.00738e-55	0.559524	0.942909
Th5_CD4-XCL1	Th6_CD4-FOS	CD99	CD99	CD99	3.00738e-55	0.559524	0.942909	5.76726e-09	0.229973	0.923278
Th5_CD4-XCL1	Th7_CD4-GNLY	CD99	CD99	CD99	3.00738e-55	0.559524	0.942909	0.0581255	0.125632	0.9375
Th5_CD4-XCL1	γδ T_TRGV/TRDV	CD99	CD99	CD99	3.00738e-55	0.559524	0.942909	0.506954	0.0506614	0.868984
Th6_CD4-FOS	Tc2_CD8-GZMK	CD99	CD99	CD99	5.76726e-09	0.229973	0.923278	1.33192e-26	0.624073	0.898392
Th6_CD4-FOS	Th2_CD4-PASK	CD99	CD99	CD99	5.76726e-09	0.229973	0.923278	1.2365e-07	0.552288	0.816609
Th6_CD4-FOS	Th3_CD4-LYAR	CD99	CD99	CD99	5.76726e-09	0.229973	0.923278	1.20541e-19	0.679261	0.845201
Th6_CD4-FOS	Th5_CD4-XCL1	CD99	CD99	CD99	5.76726e-09	0.229973	0.923278	3.00738e-55	0.559524	0.942909
Th7_CD4-GNLY	Tc2_CD8-GZMK	CD99	CD99	CD99	0.0581255	0.125632	0.9375	1.33192e-26	0.624073	0.898392
Th7_CD4-GNLY	Th2_CD4-PASK	CD99	CD99	CD99	0.0581255	0.125632	0.9375	1.2365e-07	0.552288	0.816609
Th7_CD4-GNLY	Th3_CD4-LYAR	CD99	CD99	CD99	0.0581255	0.125632	0.9375	1.20541e-19	0.679261	0.845201
Th7_CD4-GNLY	Th5_CD4-XCL1	CD99	CD99	CD99	0.0581255	0.125632	0.9375	3.00738e-55	0.559524	0.942909
γδ T_TRGV/TRDV	Tc2_CD8-GZMK	CD99	CD99	CD99	0.506954	0.0506614	0.868984	1.33192e-26	0.624073	0.898392
γδ T_TRGV/TRDV	Th2_CD4-PASK	CD99	CD99	CD99	0.506954	0.0506614	0.868984	1.2365e-07	0.552288	0.816609
γδ T_TRGV/TRDV	Th3_CD4-LYAR	CD99	CD99	CD99	0.506954	0.0506614	0.868984	1.20541e-19	0.679261	0.845201
γδ T_TRGV/TRDV	Th5_CD4-XCL1	CD99	CD99	CD99	0.506954	0.0506614	0.868984	3.00738e-55	0.559524	0.942909
Tc2_CD8-GZMK	cDC2_CD1C	CD99	PILRA	CD99	1.33192e-26	0.624073	0.898392	0.222284	0.386238	0.367133
Tc2_CD8-GZMK	Macro1_C1QC	CD99	PILRA	CD99	1.33192e-26	0.624073	0.898392	2.38534e-06	0.613796	0.381949
Tc2_CD8-GZMK	Macro2_CXCL3	CD99	PILRA	CD99	1.33192e-26	0.624073	0.898392	4.59893e-06	0.315857	0.605784
Tc2_CD8-GZMK	Macro3_FOS	CD99	PILRA	CD99	1.33192e-26	0.624073	0.898392	0.000882573	0.225375	0.549045
Tc2_CD8-GZMK	Macro4_CCL20	CD99	PILRA	CD99	1.33192e-26	0.624073	0.898392	0.972605	0.13362	0.485255
Tc2_CD8-GZMK	Mono1_CD14-S100A8	CD99	PILRA	CD99	1.33192e-26	0.624073	0.898392	1.63299e-09	0.351318	0.511253
Tc2_CD8-GZMK	Mono2_CD14-ITGA4	CD99	PILRA	CD99	1.33192e-26	0.624073	0.898392	6.47477e-08	0.425841	0.834068
Tc2_CD8-GZMK	Mono3_FCGR3A	CD99	PILRA	CD99	1.33192e-26	0.624073	0.898392	0.748429	0.0457631	0.745223
Th2_CD4-PASK	cDC2_CD1C	CD99	PILRA	CD99	1.2365e-07	0.552288	0.816609	0.222284	0.386238	0.367133
Th2_CD4-PASK	Macro1_C1QC	CD99	PILRA	CD99	1.2365e-07	0.552288	0.816609	2.38534e-06	0.613796	0.381949
Th2_CD4-PASK	Macro2_CXCL3	CD99	PILRA	CD99	1.2365e-07	0.552288	0.816609	4.59893e-06	0.315857	0.605784
Th2_CD4-PASK	Macro3_FOS	CD99	PILRA	CD99	1.2365e-07	0.552288	0.816609	0.000882573	0.225375	0.549045
Th2_CD4-PASK	Macro4_CCL20	CD99	PILRA	CD99	1.2365e-07	0.552288	0.816609	0.972605	0.13362	0.485255
Th2_CD4-PASK	Mono1_CD14-S100A8	CD99	PILRA	CD99	1.2365e-07	0.552288	0.816609	1.63299e-09	0.351318	0.511253
Th2_CD4-PASK	Mono2_CD14-ITGA4	CD99	PILRA	CD99	1.2365e-07	0.552288	0.816609	6.47477e-08	0.425841	0.834068
Th2_CD4-PASK	Mono3_FCGR3A	CD99	PILRA	CD99	1.2365e-07	0.552288	0.816609	0.748429	0.0457631	0.745223
Th3_CD4-LYAR	cDC2_CD1C	CD99	PILRA	CD99	1.20541e-19	0.679261	0.845201	0.222284	0.386238	0.367133
Th3_CD4-LYAR	Macro1_C1QC	CD99	PILRA	CD99	1.20541e-19	0.679261	0.845201	2.38534e-06	0.613796	0.381949
Th3_CD4-LYAR	Macro2_CXCL3	CD99	PILRA	CD99	1.20541e-19	0.679261	0.845201	4.59893e-06	0.315857	0.605784
Th3_CD4-LYAR	Macro3_FOS	CD99	PILRA	CD99	1.20541e-19	0.679261	0.845201	0.000882573	0.225375	0.549045
Th3_CD4-LYAR	Macro4_CCL20	CD99	PILRA	CD99	1.20541e-19	0.679261	0.845201	0.972605	0.13362	0.485255
Th3_CD4-LYAR	Mono1_CD14-S100A8	CD99	PILRA	CD99	1.20541e-19	0.679261	0.845201	1.63299e-09	0.351318	0.511253
Th3_CD4-LYAR	Mono2_CD14-ITGA4	CD99	PILRA	CD99	1.20541e-19	0.679261	0.845201	6.47477e-08	0.425841	0.834068
Th3_CD4-LYAR	Mono3_FCGR3A	CD99	PILRA	CD99	1.20541e-19	0.679261	0.845201	0.748429	0.0457631	0.745223
Th5_CD4-XCL1	cDC2_CD1C	CD99	PILRA	CD99	3.00738e-55	0.559524	0.942909	0.222284	0.386238	0.367133
Th5_CD4-XCL1	Macro1_C1QC	CD99	PILRA	CD99	3.00738e-55	0.559524	0.942909	2.38534e-06	0.613796	0.381949
Th5_CD4-XCL1	Macro2_CXCL3	CD99	PILRA	CD99	3.00738e-55	0.559524	0.942909	4.59893e-06	0.315857	0.605784
Th5_CD4-XCL1	Macro3_FOS	CD99	PILRA	CD99	3.00738e-55	0.559524	0.942909	0.000882573	0.225375	0.549045
Th5_CD4-XCL1	Macro4_CCL20	CD99	PILRA	CD99	3.00738e-55	0.559524	0.942909	0.972605	0.13362	0.485255
Th5_CD4-XCL1	Mono1_CD14-S100A8	CD99	PILRA	CD99	3.00738e-55	0.559524	0.942909	1.63299e-09	0.351318	0.511253
Th5_CD4-XCL1	Mono2_CD14-ITGA4	CD99	PILRA	CD99	3.00738e-55	0.559524	0.942909	6.47477e-08	0.425841	0.834068
Th5_CD4-XCL1	Mono3_FCGR3A	CD99	PILRA	CD99	3.00738e-55	0.559524	0.942909	0.748429	0.0457631	0.745223
pDC	Tc5_CD8-ZNF683	CDH1	KLRG1	CDH1	0.42266	0.443872	0.121212	1.85101e-24	0.651123	0.47184
pDC	Th6_CD4-FOS	CDH1	KLRG1	CDH1	0.42266	0.443872	0.121212	3.60398e-10	1.15672	0.250218
Tc4_CD8-FOS	Macro2_CXCL3	FASLG	FAS	FASLG	7.90758e-11	0.753668	0.132095	0.406217	0.160423	0.101979
Tc4_CD8-FOS	Macro3_FOS	FASLG	FAS	FASLG	7.90758e-11	0.753668	0.132095	0.88023	0.129225	0.100212
Tc4_CD8-FOS	Mono2_CD14-ITGA4	FASLG	FAS	FASLG	7.90758e-11	0.753668	0.132095	0.00013179	1.02197	0.145374
Tc4_CD8-FOS	Mono3_FCGR3A	FASLG	FAS	FASLG	7.90758e-11	0.753668	0.132095	0.949681	0.176645	0.101911
Tc4_CD8-FOS	NK3_LAG3	FASLG	FAS	FASLG	7.90758e-11	0.753668	0.132095	0.240115	0.17888	0.117895
Tc4_CD8-FOS	NK4_CD69	FASLG	FAS	FASLG	7.90758e-11	0.753668	0.132095	0.883277	-0.00367731	0.112676
Tc4_CD8-FOS	NKT1_KLRF1-CCR7	FASLG	FAS	FASLG	7.90758e-11	0.753668	0.132095	0.984833	-0.169056	0.25
Tc4_CD8-FOS	Tc2_CD8-GZMK	FASLG	FAS	FASLG	7.90758e-11	0.753668	0.132095	0.0389858	-0.0621008	0.162281
Tc4_CD8-FOS	Tc3_CD8-SLC4A10	FASLG	FAS	FASLG	7.90758e-11	0.753668	0.132095	0.323375	0.439299	0.170732
Tc4_CD8-FOS	Tc4_CD8-FOS	FASLG	FAS	FASLG	7.90758e-11	0.753668	0.132095	0.0127497	-0.185215	0.201151
Tc4_CD8-FOS	Tc6_CD8-KLRC1	FASLG	FAS	FASLG	7.90758e-11	0.753668	0.132095	0.192141	-0.0999876	0.148187
Tc4_CD8-FOS	Tc8_CD8-GNLY	FASLG	FAS	FASLG	7.90758e-11	0.753668	0.132095	0.0605965	0.133854	0.163476
Tc4_CD8-FOS	Th3_CD4-LYAR	FASLG	FAS	FASLG	7.90758e-11	0.753668	0.132095	0.181078	-0.16132	0.186791
Tc4_CD8-FOS	Th4_CD4-FOXP3	FASLG	FAS	FASLG	7.90758e-11	0.753668	0.132095	0.34196	-0.184735	0.300885
Tc4_CD8-FOS	Th5_CD4-XCL1	FASLG	FAS	FASLG	7.90758e-11	0.753668	0.132095	0.455092	0.0678301	0.186392
Tc4_CD8-FOS	Th6_CD4-FOS	FASLG	FAS	FASLG	7.90758e-11	0.753668	0.132095	0.302817	-0.0167102	0.225806
Tc4_CD8-FOS	Th7_CD4-GNLY	FASLG	FAS	FASLG	7.90758e-11	0.753668	0.132095	0.727887	-0.0875095	0.222656
Tc4_CD8-FOS	γδ T_TRGV/TRDV	FASLG	FAS	FASLG	7.90758e-11	0.753668	0.132095	0.902071	-0.0343259	0.106952
Tc6_CD8-KLRC1	Macro2_CXCL3	FASLG	FAS	FASLG	3.2823e-07	0.729173	0.141851	0.406217	0.160423	0.101979
Tc6_CD8-KLRC1	Macro3_FOS	FASLG	FAS	FASLG	3.2823e-07	0.729173	0.141851	0.88023	0.129225	0.100212
Tc6_CD8-KLRC1	Mono2_CD14-ITGA4	FASLG	FAS	FASLG	3.2823e-07	0.729173	0.141851	0.00013179	1.02197	0.145374
Tc6_CD8-KLRC1	Mono3_FCGR3A	FASLG	FAS	FASLG	3.2823e-07	0.729173	0.141851	0.949681	0.176645	0.101911
Tc6_CD8-KLRC1	NK3_LAG3	FASLG	FAS	FASLG	3.2823e-07	0.729173	0.141851	0.240115	0.17888	0.117895
Tc6_CD8-KLRC1	NK4_CD69	FASLG	FAS	FASLG	3.2823e-07	0.729173	0.141851	0.883277	-0.00367731	0.112676
Tc6_CD8-KLRC1	NKT1_KLRF1-CCR7	FASLG	FAS	FASLG	3.2823e-07	0.729173	0.141851	0.984833	-0.169056	0.25
Tc6_CD8-KLRC1	Tc2_CD8-GZMK	FASLG	FAS	FASLG	3.2823e-07	0.729173	0.141851	0.0389858	-0.0621008	0.162281
Tc6_CD8-KLRC1	Tc3_CD8-SLC4A10	FASLG	FAS	FASLG	3.2823e-07	0.729173	0.141851	0.323375	0.439299	0.170732
Tc6_CD8-KLRC1	Tc4_CD8-FOS	FASLG	FAS	FASLG	3.2823e-07	0.729173	0.141851	0.0127497	-0.185215	0.201151
Tc6_CD8-KLRC1	Tc6_CD8-KLRC1	FASLG	FAS	FASLG	3.2823e-07	0.729173	0.141851	0.192141	-0.0999876	0.148187
Tc6_CD8-KLRC1	Tc8_CD8-GNLY	FASLG	FAS	FASLG	3.2823e-07	0.729173	0.141851	0.0605965	0.133854	0.163476
Tc6_CD8-KLRC1	Th3_CD4-LYAR	FASLG	FAS	FASLG	3.2823e-07	0.729173	0.141851	0.181078	-0.16132	0.186791
Tc6_CD8-KLRC1	Th4_CD4-FOXP3	FASLG	FAS	FASLG	3.2823e-07	0.729173	0.141851	0.34196	-0.184735	0.300885
Tc6_CD8-KLRC1	Th5_CD4-XCL1	FASLG	FAS	FASLG	3.2823e-07	0.729173	0.141851	0.455092	0.0678301	0.186392
Tc6_CD8-KLRC1	Th6_CD4-FOS	FASLG	FAS	FASLG	3.2823e-07	0.729173	0.141851	0.302817	-0.0167102	0.225806
Tc6_CD8-KLRC1	Th7_CD4-GNLY	FASLG	FAS	FASLG	3.2823e-07	0.729173	0.141851	0.727887	-0.0875095	0.222656
Tc6_CD8-KLRC1	γδ T_TRGV/TRDV	FASLG	FAS	FASLG	3.2823e-07	0.729173	0.141851	0.902071	-0.0343259	0.106952
Tc8_CD8-GNLY	Macro2_CXCL3	FASLG	FAS	FASLG	3.87578e-09	0.810514	0.161407	0.406217	0.160423	0.101979
Tc8_CD8-GNLY	Macro3_FOS	FASLG	FAS	FASLG	3.87578e-09	0.810514	0.161407	0.88023	0.129225	0.100212
Tc8_CD8-GNLY	Mono2_CD14-ITGA4	FASLG	FAS	FASLG	3.87578e-09	0.810514	0.161407	0.00013179	1.02197	0.145374
Tc8_CD8-GNLY	Mono3_FCGR3A	FASLG	FAS	FASLG	3.87578e-09	0.810514	0.161407	0.949681	0.176645	0.101911
Tc8_CD8-GNLY	NK3_LAG3	FASLG	FAS	FASLG	3.87578e-09	0.810514	0.161407	0.240115	0.17888	0.117895
Tc8_CD8-GNLY	NK4_CD69	FASLG	FAS	FASLG	3.87578e-09	0.810514	0.161407	0.883277	-0.00367731	0.112676
Tc8_CD8-GNLY	NKT1_KLRF1-CCR7	FASLG	FAS	FASLG	3.87578e-09	0.810514	0.161407	0.984833	-0.169056	0.25
Tc8_CD8-GNLY	Tc2_CD8-GZMK	FASLG	FAS	FASLG	3.87578e-09	0.810514	0.161407	0.0389858	-0.0621008	0.162281
Tc8_CD8-GNLY	Tc3_CD8-SLC4A10	FASLG	FAS	FASLG	3.87578e-09	0.810514	0.161407	0.323375	0.439299	0.170732
Tc8_CD8-GNLY	Tc4_CD8-FOS	FASLG	FAS	FASLG	3.87578e-09	0.810514	0.161407	0.0127497	-0.185215	0.201151
Tc8_CD8-GNLY	Tc6_CD8-KLRC1	FASLG	FAS	FASLG	3.87578e-09	0.810514	0.161407	0.192141	-0.0999876	0.148187
Tc8_CD8-GNLY	Tc8_CD8-GNLY	FASLG	FAS	FASLG	3.87578e-09	0.810514	0.161407	0.0605965	0.133854	0.163476
Tc8_CD8-GNLY	Th3_CD4-LYAR	FASLG	FAS	FASLG	3.87578e-09	0.810514	0.161407	0.181078	-0.16132	0.186791
Tc8_CD8-GNLY	Th4_CD4-FOXP3	FASLG	FAS	FASLG	3.87578e-09	0.810514	0.161407	0.34196	-0.184735	0.300885
Tc8_CD8-GNLY	Th5_CD4-XCL1	FASLG	FAS	FASLG	3.87578e-09	0.810514	0.161407	0.455092	0.0678301	0.186392
Tc8_CD8-GNLY	Th6_CD4-FOS	FASLG	FAS	FASLG	3.87578e-09	0.810514	0.161407	0.302817	-0.0167102	0.225806
Tc8_CD8-GNLY	Th7_CD4-GNLY	FASLG	FAS	FASLG	3.87578e-09	0.810514	0.161407	0.727887	-0.0875095	0.222656
Tc8_CD8-GNLY	γδ T_TRGV/TRDV	FASLG	FAS	FASLG	3.87578e-09	0.810514	0.161407	0.902071	-0.0343259	0.106952
Th5_CD4-XCL1	Macro2_CXCL3	FASLG	FAS	FASLG	3.01319e-08	1.27105	0.118092	0.406217	0.160423	0.101979
Th5_CD4-XCL1	Macro3_FOS	FASLG	FAS	FASLG	3.01319e-08	1.27105	0.118092	0.88023	0.129225	0.100212
Th5_CD4-XCL1	Mono2_CD14-ITGA4	FASLG	FAS	FASLG	3.01319e-08	1.27105	0.118092	0.00013179	1.02197	0.145374
Th5_CD4-XCL1	Mono3_FCGR3A	FASLG	FAS	FASLG	3.01319e-08	1.27105	0.118092	0.949681	0.176645	0.101911
Th5_CD4-XCL1	NK3_LAG3	FASLG	FAS	FASLG	3.01319e-08	1.27105	0.118092	0.240115	0.17888	0.117895
Th5_CD4-XCL1	NK4_CD69	FASLG	FAS	FASLG	3.01319e-08	1.27105	0.118092	0.883277	-0.00367731	0.112676
Th5_CD4-XCL1	NKT1_KLRF1-CCR7	FASLG	FAS	FASLG	3.01319e-08	1.27105	0.118092	0.984833	-0.169056	0.25
Th5_CD4-XCL1	Tc2_CD8-GZMK	FASLG	FAS	FASLG	3.01319e-08	1.27105	0.118092	0.0389858	-0.0621008	0.162281
Th5_CD4-XCL1	Tc3_CD8-SLC4A10	FASLG	FAS	FASLG	3.01319e-08	1.27105	0.118092	0.323375	0.439299	0.170732
Th5_CD4-XCL1	Tc4_CD8-FOS	FASLG	FAS	FASLG	3.01319e-08	1.27105	0.118092	0.0127497	-0.185215	0.201151
Th5_CD4-XCL1	Tc6_CD8-KLRC1	FASLG	FAS	FASLG	3.01319e-08	1.27105	0.118092	0.192141	-0.0999876	0.148187
Th5_CD4-XCL1	Tc8_CD8-GNLY	FASLG	FAS	FASLG	3.01319e-08	1.27105	0.118092	0.0605965	0.133854	0.163476
Th5_CD4-XCL1	Th3_CD4-LYAR	FASLG	FAS	FASLG	3.01319e-08	1.27105	0.118092	0.181078	-0.16132	0.186791
Th5_CD4-XCL1	Th4_CD4-FOXP3	FASLG	FAS	FASLG	3.01319e-08	1.27105	0.118092	0.34196	-0.184735	0.300885
Th5_CD4-XCL1	Th5_CD4-XCL1	FASLG	FAS	FASLG	3.01319e-08	1.27105	0.118092	0.455092	0.0678301	0.186392
Th5_CD4-XCL1	Th6_CD4-FOS	FASLG	FAS	FASLG	3.01319e-08	1.27105	0.118092	0.302817	-0.0167102	0.225806
Th5_CD4-XCL1	Th7_CD4-GNLY	FASLG	FAS	FASLG	3.01319e-08	1.27105	0.118092	0.727887	-0.0875095	0.222656
Th5_CD4-XCL1	γδ T_TRGV/TRDV	FASLG	FAS	FASLG	3.01319e-08	1.27105	0.118092	0.902071	-0.0343259	0.106952
Macro1_C1QC	B1_CCR7	FN1	CD44	FN1	1.60783e-07	0.878038	0.247292	0.600651	-0.161112	0.336283
Macro1_C1QC	B2_CD27	FN1	CD44	FN1	1.60783e-07	0.878038	0.247292	0.255369	0.172691	0.504673
Macro1_C1QC	B3_CD69	FN1	CD44	FN1	1.60783e-07	0.878038	0.247292	0.0137145	0.845969	0.520833
Macro1_C1QC	cDC1_CLEC9A	FN1	CD44	FN1	1.60783e-07	0.878038	0.247292	0.0472055	0.333269	0.62516
Macro1_C1QC	cDC2_CD1C	FN1	CD44	FN1	1.60783e-07	0.878038	0.247292	0.350346	-0.0599611	0.727972
Macro1_C1QC	Macro1_C1QC	FN1	CD44	FN1	1.60783e-07	0.878038	0.247292	0.619148	-0.191778	0.707942
Macro1_C1QC	Macro3_FOS	FN1	CD44	FN1	1.60783e-07	0.878038	0.247292	0.0164145	-0.0353209	0.815287
Macro1_C1QC	Macro4_CCL20	FN1	CD44	FN1	1.60783e-07	0.878038	0.247292	0.780111	0.0914034	0.89008
Macro1_C1QC	Mast	FN1	CD44	FN1	1.60783e-07	0.878038	0.247292	0.149309	0.365248	0.556054
Macro1_C1QC	Mono1_CD14-S100A8	FN1	CD44	FN1	1.60783e-07	0.878038	0.247292	0.0785902	0.00100728	0.737059
Macro1_C1QC	Mono2_CD14-ITGA4	FN1	CD44	FN1	1.60783e-07	0.878038	0.247292	0.639389	-0.0238639	0.894273
Macro1_C1QC	Mono3_FCGR3A	FN1	CD44	FN1	1.60783e-07	0.878038	0.247292	0.372364	-0.0263917	0.726115
Macro1_C1QC	NK1_CCR7	FN1	CD44	FN1	1.60783e-07	0.878038	0.247292	0.55817	0.257733	0.84
Macro1_C1QC	NK2_GSN	FN1	CD44	FN1	1.60783e-07	0.878038	0.247292	0.064216	0.602371	0.327684
Macro1_C1QC	NK3_LAG3	FN1	CD44	FN1	1.60783e-07	0.878038	0.247292	0.308818	0.180423	0.4
Macro1_C1QC	NK4_CD69	FN1	CD44	FN1	1.60783e-07	0.878038	0.247292	0.0145832	0.619149	0.577465
Macro1_C1QC	NKT1_KLRF1-CCR7	FN1	CD44	FN1	1.60783e-07	0.878038	0.247292	0.625654	0.150573	0.75
Macro1_C1QC	NKT2_KLRF1-KLRG1	FN1	CD44	FN1	1.60783e-07	0.878038	0.247292	0.513492	0.184635	0.743902
Macro1_C1QC	pDC	FN1	CD44	FN1	1.60783e-07	0.878038	0.247292	0.849408	-0.0207478	0.515152
Macro1_C1QC	Tc2_CD8-GZMK	FN1	CD44	FN1	1.60783e-07	0.878038	0.247292	0.0531019	0.193195	0.65424
Macro1_C1QC	Tc4_CD8-FOS	FN1	CD44	FN1	1.60783e-07	0.878038	0.247292	1.47043e-09	-0.193729	0.758305
Macro1_C1QC	Tc8_CD8-GNLY	FN1	CD44	FN1	1.60783e-07	0.878038	0.247292	0.927057	0.0241733	0.519917
Macro1_C1QC	Th1_CD4-CCR7	FN1	CD44	FN1	1.60783e-07	0.878038	0.247292	0.305055	-0.0219273	0.525253
Macro1_C1QC	Th2_CD4-PASK	FN1	CD44	FN1	1.60783e-07	0.878038	0.247292	0.774186	0.0650071	0.702422
Macro1_C1QC	Th3_CD4-LYAR	FN1	CD44	FN1	1.60783e-07	0.878038	0.247292	0.158705	0.117947	0.695562
Macro1_C1QC	Th4_CD4-FOXP3	FN1	CD44	FN1	1.60783e-07	0.878038	0.247292	0.444394	0.213596	0.734513
Macro1_C1QC	Th5_CD4-XCL1	FN1	CD44	FN1	1.60783e-07	0.878038	0.247292	0.324292	0.0317892	0.777633
Macro1_C1QC	Th6_CD4-FOS	FN1	CD44	FN1	1.60783e-07	0.878038	0.247292	0.50021	0.0515611	0.795118
Macro1_C1QC	Th7_CD4-GNLY	FN1	CD44	FN1	1.60783e-07	0.878038	0.247292	0.827318	0.0505253	0.5625
Macro1_C1QC	γδ T_TRGV/TRDV	FN1	CD44	FN1	1.60783e-07	0.878038	0.247292	0.0698795	-0.0535415	0.55615
Macro2_CXCL3	B1_CCR7	FN1	CD44	FN1	6.58649e-29	1.22906	0.318113	0.600651	-0.161112	0.336283
Macro2_CXCL3	B2_CD27	FN1	CD44	FN1	6.58649e-29	1.22906	0.318113	0.255369	0.172691	0.504673
Macro2_CXCL3	B3_CD69	FN1	CD44	FN1	6.58649e-29	1.22906	0.318113	0.0137145	0.845969	0.520833
Macro2_CXCL3	cDC1_CLEC9A	FN1	CD44	FN1	6.58649e-29	1.22906	0.318113	0.0472055	0.333269	0.62516
Macro2_CXCL3	cDC2_CD1C	FN1	CD44	FN1	6.58649e-29	1.22906	0.318113	0.350346	-0.0599611	0.727972
Macro2_CXCL3	Macro1_C1QC	FN1	CD44	FN1	6.58649e-29	1.22906	0.318113	0.619148	-0.191778	0.707942
Macro2_CXCL3	Macro3_FOS	FN1	CD44	FN1	6.58649e-29	1.22906	0.318113	0.0164145	-0.0353209	0.815287
Macro2_CXCL3	Macro4_CCL20	FN1	CD44	FN1	6.58649e-29	1.22906	0.318113	0.780111	0.0914034	0.89008
Macro2_CXCL3	Mast	FN1	CD44	FN1	6.58649e-29	1.22906	0.318113	0.149309	0.365248	0.556054
Macro2_CXCL3	Mono1_CD14-S100A8	FN1	CD44	FN1	6.58649e-29	1.22906	0.318113	0.0785902	0.00100728	0.737059
Macro2_CXCL3	Mono2_CD14-ITGA4	FN1	CD44	FN1	6.58649e-29	1.22906	0.318113	0.639389	-0.0238639	0.894273
Macro2_CXCL3	Mono3_FCGR3A	FN1	CD44	FN1	6.58649e-29	1.22906	0.318113	0.372364	-0.0263917	0.726115
Macro2_CXCL3	NK1_CCR7	FN1	CD44	FN1	6.58649e-29	1.22906	0.318113	0.55817	0.257733	0.84
Macro2_CXCL3	NK2_GSN	FN1	CD44	FN1	6.58649e-29	1.22906	0.318113	0.064216	0.602371	0.327684
Macro2_CXCL3	NK3_LAG3	FN1	CD44	FN1	6.58649e-29	1.22906	0.318113	0.308818	0.180423	0.4
Macro2_CXCL3	NK4_CD69	FN1	CD44	FN1	6.58649e-29	1.22906	0.318113	0.0145832	0.619149	0.577465
Macro2_CXCL3	NKT1_KLRF1-CCR7	FN1	CD44	FN1	6.58649e-29	1.22906	0.318113	0.625654	0.150573	0.75
Macro2_CXCL3	NKT2_KLRF1-KLRG1	FN1	CD44	FN1	6.58649e-29	1.22906	0.318113	0.513492	0.184635	0.743902
Macro2_CXCL3	pDC	FN1	CD44	FN1	6.58649e-29	1.22906	0.318113	0.849408	-0.0207478	0.515152
Macro2_CXCL3	Tc2_CD8-GZMK	FN1	CD44	FN1	6.58649e-29	1.22906	0.318113	0.0531019	0.193195	0.65424
Macro2_CXCL3	Tc4_CD8-FOS	FN1	CD44	FN1	6.58649e-29	1.22906	0.318113	1.47043e-09	-0.193729	0.758305
Macro2_CXCL3	Tc8_CD8-GNLY	FN1	CD44	FN1	6.58649e-29	1.22906	0.318113	0.927057	0.0241733	0.519917
Macro2_CXCL3	Th1_CD4-CCR7	FN1	CD44	FN1	6.58649e-29	1.22906	0.318113	0.305055	-0.0219273	0.525253
Macro2_CXCL3	Th2_CD4-PASK	FN1	CD44	FN1	6.58649e-29	1.22906	0.318113	0.774186	0.0650071	0.702422
Macro2_CXCL3	Th3_CD4-LYAR	FN1	CD44	FN1	6.58649e-29	1.22906	0.318113	0.158705	0.117947	0.695562
Macro2_CXCL3	Th4_CD4-FOXP3	FN1	CD44	FN1	6.58649e-29	1.22906	0.318113	0.444394	0.213596	0.734513
Macro2_CXCL3	Th5_CD4-XCL1	FN1	CD44	FN1	6.58649e-29	1.22906	0.318113	0.324292	0.0317892	0.777633
Macro2_CXCL3	Th6_CD4-FOS	FN1	CD44	FN1	6.58649e-29	1.22906	0.318113	0.50021	0.0515611	0.795118
Macro2_CXCL3	Th7_CD4-GNLY	FN1	CD44	FN1	6.58649e-29	1.22906	0.318113	0.827318	0.0505253	0.5625
Macro2_CXCL3	γδ T_TRGV/TRDV	FN1	CD44	FN1	6.58649e-29	1.22906	0.318113	0.0698795	-0.0535415	0.55615
Macro1_C1QC	cDC2_CD1C	FN1	ITGA4_ITGB1	FN1	1.60783e-07	0.878038	0.247292	0.0774836	-0.0995566	0.182517
Macro1_C1QC	Macro2_CXCL3	FN1	ITGA4_ITGB1	FN1	1.60783e-07	0.878038	0.247292	0.000433889	0.219314	0.17656
Macro1_C1QC	Mono1_CD14-S100A8	FN1	ITGA4_ITGB1	FN1	1.60783e-07	0.878038	0.247292	1.82046e-05	0.417923	0.139535
Macro1_C1QC	Mono2_CD14-ITGA4	FN1	ITGA4_ITGB1	FN1	1.60783e-07	0.878038	0.247292	0.198878	0.0955809	0.35536
Macro1_C1QC	NK4_CD69	FN1	ITGA4_ITGB1	FN1	1.60783e-07	0.878038	0.247292	0.383654	0.290016	0.309859
Macro1_C1QC	NKT1_KLRF1-CCR7	FN1	ITGA4_ITGB1	FN1	1.60783e-07	0.878038	0.247292	0.881265	-0.0443861	0.333333
Macro1_C1QC	NKT2_KLRF1-KLRG1	FN1	ITGA4_ITGB1	FN1	1.60783e-07	0.878038	0.247292	0.351879	-0.083621	0.402439
Macro1_C1QC	pDC	FN1	ITGA4_ITGB1	FN1	1.60783e-07	0.878038	0.247292	0.674588	0.551545	0.111111
Macro1_C1QC	Tc2_CD8-GZMK	FN1	ITGA4_ITGB1	FN1	1.60783e-07	0.878038	0.247292	0.0574464	0.281317	0.230994
Macro1_C1QC	Tc4_CD8-FOS	FN1	ITGA4_ITGB1	FN1	1.60783e-07	0.878038	0.247292	1.1646e-09	0.40583	0.302642
Macro1_C1QC	Tc5_CD8-ZNF683	FN1	ITGA4_ITGB1	FN1	1.60783e-07	0.878038	0.247292	3.21595e-17	0.649916	0.347964
Macro1_C1QC	Tc5_CD8-ZNF683	FN1	ITGA4_ITGB1	FN1	1.60783e-07	0.878038	0.247292	3.21595e-17	0.649916	0.347964
Macro1_C1QC	Tc6_CD8-KLRC1	FN1	ITGA4_ITGB1	FN1	1.60783e-07	0.878038	0.247292	0.429851	0.159101	0.202042
Macro1_C1QC	Tc7_CD8-TYMS	FN1	ITGA4_ITGB1	FN1	1.60783e-07	0.878038	0.247292	0.696194	0.20305	0.451895
Macro1_C1QC	Th2_CD4-PASK	FN1	ITGA4_ITGB1	FN1	1.60783e-07	0.878038	0.247292	0.240596	0.290307	0.287197
Macro1_C1QC	Th3_CD4-LYAR	FN1	ITGA4_ITGB1	FN1	1.60783e-07	0.878038	0.247292	0.685403	0.220018	0.226006
Macro1_C1QC	Th4_CD4-FOXP3	FN1	ITGA4_ITGB1	FN1	1.60783e-07	0.878038	0.247292	0.537205	0.449764	0.261062
Macro1_C1QC	Th5_CD4-XCL1	FN1	ITGA4_ITGB1	FN1	1.60783e-07	0.878038	0.247292	1.66753e-10	0.719647	0.304484
Macro1_C1QC	Th5_CD4-XCL1	FN1	ITGA4_ITGB1	FN1	1.60783e-07	0.878038	0.247292	1.66753e-10	0.719647	0.304484
Macro1_C1QC	Th6_CD4-FOS	FN1	ITGA4_ITGB1	FN1	1.60783e-07	0.878038	0.247292	2.6449e-11	0.953078	0.299913
Macro1_C1QC	Th6_CD4-FOS	FN1	ITGA4_ITGB1	FN1	1.60783e-07	0.878038	0.247292	2.6449e-11	0.953078	0.299913
Macro1_C1QC	γδ T_TRGV/TRDV	FN1	ITGA4_ITGB1	FN1	1.60783e-07	0.878038	0.247292	0.1308	-0.0931832	0.163102
Macro2_CXCL3	cDC2_CD1C	FN1	ITGA4_ITGB1	FN1	6.58649e-29	1.22906	0.318113	0.0774836	-0.0995566	0.182517
Macro2_CXCL3	Macro2_CXCL3	FN1	ITGA4_ITGB1	FN1	6.58649e-29	1.22906	0.318113	0.000433889	0.219314	0.17656
Macro2_CXCL3	Mono1_CD14-S100A8	FN1	ITGA4_ITGB1	FN1	6.58649e-29	1.22906	0.318113	1.82046e-05	0.417923	0.139535
Macro2_CXCL3	Mono2_CD14-ITGA4	FN1	ITGA4_ITGB1	FN1	6.58649e-29	1.22906	0.318113	0.198878	0.0955809	0.35536
Macro2_CXCL3	NK4_CD69	FN1	ITGA4_ITGB1	FN1	6.58649e-29	1.22906	0.318113	0.383654	0.290016	0.309859
Macro2_CXCL3	NKT1_KLRF1-CCR7	FN1	ITGA4_ITGB1	FN1	6.58649e-29	1.22906	0.318113	0.881265	-0.0443861	0.333333
Macro2_CXCL3	NKT2_KLRF1-KLRG1	FN1	ITGA4_ITGB1	FN1	6.58649e-29	1.22906	0.318113	0.351879	-0.083621	0.402439
Macro2_CXCL3	pDC	FN1	ITGA4_ITGB1	FN1	6.58649e-29	1.22906	0.318113	0.674588	0.551545	0.111111
Macro2_CXCL3	Tc2_CD8-GZMK	FN1	ITGA4_ITGB1	FN1	6.58649e-29	1.22906	0.318113	0.0574464	0.281317	0.230994
Macro2_CXCL3	Tc4_CD8-FOS	FN1	ITGA4_ITGB1	FN1	6.58649e-29	1.22906	0.318113	1.1646e-09	0.40583	0.302642
Macro2_CXCL3	Tc5_CD8-ZNF683	FN1	ITGA4_ITGB1	FN1	6.58649e-29	1.22906	0.318113	3.21595e-17	0.649916	0.347964
Macro2_CXCL3	Tc5_CD8-ZNF683	FN1	ITGA4_ITGB1	FN1	6.58649e-29	1.22906	0.318113	3.21595e-17	0.649916	0.347964
Macro2_CXCL3	Tc6_CD8-KLRC1	FN1	ITGA4_ITGB1	FN1	6.58649e-29	1.22906	0.318113	0.429851	0.159101	0.202042
Macro2_CXCL3	Tc7_CD8-TYMS	FN1	ITGA4_ITGB1	FN1	6.58649e-29	1.22906	0.318113	0.696194	0.20305	0.451895
Macro2_CXCL3	Th2_CD4-PASK	FN1	ITGA4_ITGB1	FN1	6.58649e-29	1.22906	0.318113	0.240596	0.290307	0.287197
Macro2_CXCL3	Th3_CD4-LYAR	FN1	ITGA4_ITGB1	FN1	6.58649e-29	1.22906	0.318113	0.685403	0.220018	0.226006
Macro2_CXCL3	Th4_CD4-FOXP3	FN1	ITGA4_ITGB1	FN1	6.58649e-29	1.22906	0.318113	0.537205	0.449764	0.261062
Macro2_CXCL3	Th5_CD4-XCL1	FN1	ITGA4_ITGB1	FN1	6.58649e-29	1.22906	0.318113	1.66753e-10	0.719647	0.304484
Macro2_CXCL3	Th5_CD4-XCL1	FN1	ITGA4_ITGB1	FN1	6.58649e-29	1.22906	0.318113	1.66753e-10	0.719647	0.304484
Macro2_CXCL3	Th6_CD4-FOS	FN1	ITGA4_ITGB1	FN1	6.58649e-29	1.22906	0.318113	2.6449e-11	0.953078	0.299913
Macro2_CXCL3	Th6_CD4-FOS	FN1	ITGA4_ITGB1	FN1	6.58649e-29	1.22906	0.318113	2.6449e-11	0.953078	0.299913
Macro2_CXCL3	γδ T_TRGV/TRDV	FN1	ITGA4_ITGB1	FN1	6.58649e-29	1.22906	0.318113	0.1308	-0.0931832	0.163102
Macro1_C1QC	NK1_CCR7	FN1	ITGA4_ITGB7	FN1	1.60783e-07	0.878038	0.247292	0.828376	-0.0694839	0.16
Macro1_C1QC	NK3_LAG3	FN1	ITGA4_ITGB7	FN1	1.60783e-07	0.878038	0.247292	0.327709	0.0291089	0.162105
Macro1_C1QC	NK4_CD69	FN1	ITGA4_ITGB7	FN1	1.60783e-07	0.878038	0.247292	0.611891	0.0303729	0.211268
Macro1_C1QC	NKT1_KLRF1-CCR7	FN1	ITGA4_ITGB7	FN1	1.60783e-07	0.878038	0.247292	0.149716	1.38191	0.5
Macro1_C1QC	Tc2_CD8-GZMK	FN1	ITGA4_ITGB7	FN1	1.60783e-07	0.878038	0.247292	0.171874	0.401694	0.175439
Macro1_C1QC	Tc4_CD8-FOS	FN1	ITGA4_ITGB7	FN1	1.60783e-07	0.878038	0.247292	0.824178	-0.0256181	0.16453
Macro1_C1QC	Tc5_CD8-ZNF683	FN1	ITGA4_ITGB7	FN1	1.60783e-07	0.878038	0.247292	0.00139528	0.253561	0.196457
Macro1_C1QC	Tc6_CD8-KLRC1	FN1	ITGA4_ITGB7	FN1	1.60783e-07	0.878038	0.247292	0.194099	0.205377	0.155579
Macro1_C1QC	Tc7_CD8-TYMS	FN1	ITGA4_ITGB7	FN1	1.60783e-07	0.878038	0.247292	0.18589	-0.103615	0.303207
Macro1_C1QC	Th2_CD4-PASK	FN1	ITGA4_ITGB7	FN1	1.60783e-07	0.878038	0.247292	0.70451	0.0961242	0.16955
Macro1_C1QC	Th3_CD4-LYAR	FN1	ITGA4_ITGB7	FN1	1.60783e-07	0.878038	0.247292	0.893299	0.109627	0.128999
Macro1_C1QC	Th5_CD4-XCL1	FN1	ITGA4_ITGB7	FN1	1.60783e-07	0.878038	0.247292	8.28122e-07	0.897865	0.177007
Macro1_C1QC	Th5_CD4-XCL1	FN1	ITGA4_ITGB7	FN1	1.60783e-07	0.878038	0.247292	8.28122e-07	0.897865	0.177007
Macro1_C1QC	Th6_CD4-FOS	FN1	ITGA4_ITGB7	FN1	1.60783e-07	0.878038	0.247292	0.922867	0.114949	0.145597
Macro1_C1QC	Th7_CD4-GNLY	FN1	ITGA4_ITGB7	FN1	1.60783e-07	0.878038	0.247292	0.727599	-0.0205697	0.226562
Macro1_C1QC	γδ T_TRGV/TRDV	FN1	ITGA4_ITGB7	FN1	1.60783e-07	0.878038	0.247292	0.261432	0.28963	0.176471
Macro2_CXCL3	NK1_CCR7	FN1	ITGA4_ITGB7	FN1	6.58649e-29	1.22906	0.318113	0.828376	-0.0694839	0.16
Macro2_CXCL3	NK3_LAG3	FN1	ITGA4_ITGB7	FN1	6.58649e-29	1.22906	0.318113	0.327709	0.0291089	0.162105
Macro2_CXCL3	NK4_CD69	FN1	ITGA4_ITGB7	FN1	6.58649e-29	1.22906	0.318113	0.611891	0.0303729	0.211268
Macro2_CXCL3	NKT1_KLRF1-CCR7	FN1	ITGA4_ITGB7	FN1	6.58649e-29	1.22906	0.318113	0.149716	1.38191	0.5
Macro2_CXCL3	Tc2_CD8-GZMK	FN1	ITGA4_ITGB7	FN1	6.58649e-29	1.22906	0.318113	0.171874	0.401694	0.175439
Macro2_CXCL3	Tc4_CD8-FOS	FN1	ITGA4_ITGB7	FN1	6.58649e-29	1.22906	0.318113	0.824178	-0.0256181	0.16453
Macro2_CXCL3	Tc5_CD8-ZNF683	FN1	ITGA4_ITGB7	FN1	6.58649e-29	1.22906	0.318113	0.00139528	0.253561	0.196457
Macro2_CXCL3	Tc6_CD8-KLRC1	FN1	ITGA4_ITGB7	FN1	6.58649e-29	1.22906	0.318113	0.194099	0.205377	0.155579
Macro2_CXCL3	Tc7_CD8-TYMS	FN1	ITGA4_ITGB7	FN1	6.58649e-29	1.22906	0.318113	0.18589	-0.103615	0.303207
Macro2_CXCL3	Th2_CD4-PASK	FN1	ITGA4_ITGB7	FN1	6.58649e-29	1.22906	0.318113	0.70451	0.0961242	0.16955
Macro2_CXCL3	Th3_CD4-LYAR	FN1	ITGA4_ITGB7	FN1	6.58649e-29	1.22906	0.318113	0.893299	0.109627	0.128999
Macro2_CXCL3	Th5_CD4-XCL1	FN1	ITGA4_ITGB7	FN1	6.58649e-29	1.22906	0.318113	8.28122e-07	0.897865	0.177007
Macro2_CXCL3	Th5_CD4-XCL1	FN1	ITGA4_ITGB7	FN1	6.58649e-29	1.22906	0.318113	8.28122e-07	0.897865	0.177007
Macro2_CXCL3	Th6_CD4-FOS	FN1	ITGA4_ITGB7	FN1	6.58649e-29	1.22906	0.318113	0.922867	0.114949	0.145597
Macro2_CXCL3	Th7_CD4-GNLY	FN1	ITGA4_ITGB7	FN1	6.58649e-29	1.22906	0.318113	0.727599	-0.0205697	0.226562
Macro2_CXCL3	γδ T_TRGV/TRDV	FN1	ITGA4_ITGB7	FN1	6.58649e-29	1.22906	0.318113	0.261432	0.28963	0.176471
Macro1_C1QC	cDC1_CLEC9A	FN1	ITGA5_ITGB1	FN1	1.60783e-07	0.878038	0.247292	0.838005	0.0919072	0.133504
Macro1_C1QC	cDC2_CD1C	FN1	ITGA5_ITGB1	FN1	1.60783e-07	0.878038	0.247292	0.361109	0.0290515	0.127972
Macro1_C1QC	Mono1_CD14-S100A8	FN1	ITGA5_ITGB1	FN1	1.60783e-07	0.878038	0.247292	5.13518e-09	0.790986	0.1009
Macro1_C1QC	Mono1_CD14-S100A8	FN1	ITGA5_ITGB1	FN1	1.60783e-07	0.878038	0.247292	5.13518e-09	0.790986	0.1009
Macro1_C1QC	Mono2_CD14-ITGA4	FN1	ITGA5_ITGB1	FN1	1.60783e-07	0.878038	0.247292	0.00695217	0.529697	0.160059
Macro1_C1QC	NKT1_KLRF1-CCR7	FN1	ITGA5_ITGB1	FN1	1.60783e-07	0.878038	0.247292	0.358546	1.25514	0.166667
Macro1_C1QC	Th7_CD4-GNLY	FN1	ITGA5_ITGB1	FN1	1.60783e-07	0.878038	0.247292	0.106504	0.529593	0.109375
Macro2_CXCL3	cDC1_CLEC9A	FN1	ITGA5_ITGB1	FN1	6.58649e-29	1.22906	0.318113	0.838005	0.0919072	0.133504
Macro2_CXCL3	cDC2_CD1C	FN1	ITGA5_ITGB1	FN1	6.58649e-29	1.22906	0.318113	0.361109	0.0290515	0.127972
Macro2_CXCL3	Mono1_CD14-S100A8	FN1	ITGA5_ITGB1	FN1	6.58649e-29	1.22906	0.318113	5.13518e-09	0.790986	0.1009
Macro2_CXCL3	Mono1_CD14-S100A8	FN1	ITGA5_ITGB1	FN1	6.58649e-29	1.22906	0.318113	5.13518e-09	0.790986	0.1009
Macro2_CXCL3	Mono2_CD14-ITGA4	FN1	ITGA5_ITGB1	FN1	6.58649e-29	1.22906	0.318113	0.00695217	0.529697	0.160059
Macro2_CXCL3	NKT1_KLRF1-CCR7	FN1	ITGA5_ITGB1	FN1	6.58649e-29	1.22906	0.318113	0.358546	1.25514	0.166667
Macro2_CXCL3	Th7_CD4-GNLY	FN1	ITGA5_ITGB1	FN1	6.58649e-29	1.22906	0.318113	0.106504	0.529593	0.109375
Macro1_C1QC	Macro4_CCL20	FN1	SDC4	FN1	1.60783e-07	0.878038	0.247292	0.255375	0.711578	0.150134
Macro1_C1QC	Tc7_CD8-TYMS	FN1	SDC4	FN1	1.60783e-07	0.878038	0.247292	0.125101	1.3171	0.119534
Macro2_CXCL3	Macro4_CCL20	FN1	SDC4	FN1	6.58649e-29	1.22906	0.318113	0.255375	0.711578	0.150134
Macro2_CXCL3	Tc7_CD8-TYMS	FN1	SDC4	FN1	6.58649e-29	1.22906	0.318113	0.125101	1.3171	0.119534
Mono1_CD14-S100A8	cDC1_CLEC9A	ICAM2	ITGAL_ITGB2	ICAM	2.83548e-08	0.637076	0.199925	0.0678963	-0.063802	0.29525
Mono1_CD14-S100A8	Macro2_CXCL3	ICAM2	ITGAL_ITGB2	ICAM	2.83548e-08	0.637076	0.199925	0.0271566	0.351739	0.120244
Mono1_CD14-S100A8	Macro3_FOS	ICAM2	ITGAL_ITGB2	ICAM	2.83548e-08	0.637076	0.199925	0.142662	0.24572	0.196178
Mono1_CD14-S100A8	Mono1_CD14-S100A8	ICAM2	ITGAL_ITGB2	ICAM	2.83548e-08	0.637076	0.199925	0.739304	-0.117471	0.180045
Mono1_CD14-S100A8	Mono2_CD14-ITGA4	ICAM2	ITGAL_ITGB2	ICAM	2.83548e-08	0.637076	0.199925	0.0943823	0.0690222	0.345081
Mono1_CD14-S100A8	Mono3_FCGR3A	ICAM2	ITGAL_ITGB2	ICAM	2.83548e-08	0.637076	0.199925	0.280682	-0.0681046	0.484076
Mono1_CD14-S100A8	NK1_CCR7	ICAM2	ITGAL_ITGB2	ICAM	2.83548e-08	0.637076	0.199925	0.709172	-0.182237	0.28
Mono1_CD14-S100A8	NK3_LAG3	ICAM2	ITGAL_ITGB2	ICAM	2.83548e-08	0.637076	0.199925	0.294655	0.157084	0.416842
Mono1_CD14-S100A8	NKT1_KLRF1-CCR7	ICAM2	ITGAL_ITGB2	ICAM	2.83548e-08	0.637076	0.199925	0.857405	0.228803	0.5
Mono1_CD14-S100A8	NKT2_KLRF1-KLRG1	ICAM2	ITGAL_ITGB2	ICAM	2.83548e-08	0.637076	0.199925	0.728338	0.0441635	0.585366
Mono1_CD14-S100A8	Tc2_CD8-GZMK	ICAM2	ITGAL_ITGB2	ICAM	2.83548e-08	0.637076	0.199925	0.241745	0.146166	0.269006
Mono1_CD14-S100A8	Tc3_CD8-SLC4A10	ICAM2	ITGAL_ITGB2	ICAM	2.83548e-08	0.637076	0.199925	0.368045	0.0231925	0.156098
Mono1_CD14-S100A8	Tc4_CD8-FOS	ICAM2	ITGAL_ITGB2	ICAM	2.83548e-08	0.637076	0.199925	0.0583593	0.162653	0.236202
Mono1_CD14-S100A8	Tc5_CD8-ZNF683	ICAM2	ITGAL_ITGB2	ICAM	2.83548e-08	0.637076	0.199925	0.547885	-0.106402	0.198837
Mono1_CD14-S100A8	Tc6_CD8-KLRC1	ICAM2	ITGAL_ITGB2	ICAM	2.83548e-08	0.637076	0.199925	0.85336	0.05724	0.212249
Mono1_CD14-S100A8	Tc7_CD8-TYMS	ICAM2	ITGAL_ITGB2	ICAM	2.83548e-08	0.637076	0.199925	0.546074	0.0915831	0.326531
Mono1_CD14-S100A8	Tc8_CD8-GNLY	ICAM2	ITGAL_ITGB2	ICAM	2.83548e-08	0.637076	0.199925	0.00328244	0.238673	0.42835
Mono1_CD14-S100A8	Th2_CD4-PASK	ICAM2	ITGAL_ITGB2	ICAM	2.83548e-08	0.637076	0.199925	0.0831592	0.668198	0.17301
Mono1_CD14-S100A8	Th3_CD4-LYAR	ICAM2	ITGAL_ITGB2	ICAM	2.83548e-08	0.637076	0.199925	0.537041	0.233388	0.146543
Mono1_CD14-S100A8	Th4_CD4-FOXP3	ICAM2	ITGAL_ITGB2	ICAM	2.83548e-08	0.637076	0.199925	0.115978	1.22965	0.128319
Mono1_CD14-S100A8	Th5_CD4-XCL1	ICAM2	ITGAL_ITGB2	ICAM	2.83548e-08	0.637076	0.199925	0.0574072	0.430485	0.213504
Mono1_CD14-S100A8	Th6_CD4-FOS	ICAM2	ITGAL_ITGB2	ICAM	2.83548e-08	0.637076	0.199925	0.00699925	0.561632	0.217088
Mono1_CD14-S100A8	Th7_CD4-GNLY	ICAM2	ITGAL_ITGB2	ICAM	2.83548e-08	0.637076	0.199925	0.0127201	0.479587	0.394531
B1_CCR7	Tc4_CD8-FOS	ICAM2	ITGAM_ITGB2	ICAM	0.845584	0.151178	0.247788	2.05159e-17	1.00051	0.132357
B1_CCR7	Tc5_CD8-ZNF683	ICAM2	ITGAM_ITGB2	ICAM	0.845584	0.151178	0.247788	1.41711e-26	1.57028	0.199894
B2_CD27	Tc4_CD8-FOS	ICAM2	ITGAM_ITGB2	ICAM	0.994731	0.0807322	0.140187	2.05159e-17	1.00051	0.132357
B2_CD27	Tc5_CD8-ZNF683	ICAM2	ITGAM_ITGB2	ICAM	0.994731	0.0807322	0.140187	1.41711e-26	1.57028	0.199894
B3_CD69	Tc4_CD8-FOS	ICAM1	ITGAM_ITGB2	ICAM	1	0.226096	0.104167	2.05159e-17	1.00051	0.132357
B3_CD69	Tc5_CD8-ZNF683	ICAM1	ITGAM_ITGB2	ICAM	1	0.226096	0.104167	1.41711e-26	1.57028	0.199894
cDC1_CLEC9A	Tc4_CD8-FOS	ICAM1	ITGAM_ITGB2	ICAM	0.661581	0.209357	0.322208	2.05159e-17	1.00051	0.132357
cDC1_CLEC9A	Tc5_CD8-ZNF683	ICAM1	ITGAM_ITGB2	ICAM	0.661581	0.209357	0.322208	1.41711e-26	1.57028	0.199894
Macro1_C1QC	Tc4_CD8-FOS	ICAM2	ITGAM_ITGB2	ICAM	0.483978	0.122249	0.105776	2.05159e-17	1.00051	0.132357
Macro1_C1QC	Tc5_CD8-ZNF683	ICAM2	ITGAM_ITGB2	ICAM	0.483978	0.122249	0.105776	1.41711e-26	1.57028	0.199894
Macro3_FOS	Tc4_CD8-FOS	ICAM2	ITGAM_ITGB2	ICAM	0.185508	0.292507	0.212739	2.05159e-17	1.00051	0.132357
Macro3_FOS	Tc5_CD8-ZNF683	ICAM2	ITGAM_ITGB2	ICAM	0.185508	0.292507	0.212739	1.41711e-26	1.57028	0.199894
Macro4_CCL20	Tc4_CD8-FOS	ICAM1	ITGAM_ITGB2	ICAM	0.573328	0.0688213	0.66756	2.05159e-17	1.00051	0.132357
Macro4_CCL20	Tc5_CD8-ZNF683	ICAM1	ITGAM_ITGB2	ICAM	0.573328	0.0688213	0.66756	1.41711e-26	1.57028	0.199894
Mast	Tc4_CD8-FOS	ICAM1	ITGAM_ITGB2	ICAM	0.200375	0.827314	0.170404	2.05159e-17	1.00051	0.132357
Mast	Tc5_CD8-ZNF683	ICAM1	ITGAM_ITGB2	ICAM	0.200375	0.827314	0.170404	1.41711e-26	1.57028	0.199894
Mono1_CD14-S100A8	cDC2_CD1C	ICAM2	ITGAM_ITGB2	ICAM	2.83548e-08	0.637076	0.199925	0.81588	0.143936	0.34965
Mono1_CD14-S100A8	Macro1_C1QC	ICAM2	ITGAM_ITGB2	ICAM	2.83548e-08	0.637076	0.199925	0.0229223	0.286739	0.410469
Mono1_CD14-S100A8	Macro2_CXCL3	ICAM2	ITGAM_ITGB2	ICAM	2.83548e-08	0.637076	0.199925	2.04037e-06	0.320467	0.570776
Mono1_CD14-S100A8	Macro3_FOS	ICAM2	ITGAM_ITGB2	ICAM	2.83548e-08	0.637076	0.199925	0.693988	0.153065	0.36603
Mono1_CD14-S100A8	Macro4_CCL20	ICAM2	ITGAM_ITGB2	ICAM	2.83548e-08	0.637076	0.199925	0.699882	0.0667943	0.235925
Mono1_CD14-S100A8	Mono1_CD14-S100A8	ICAM2	ITGAM_ITGB2	ICAM	2.83548e-08	0.637076	0.199925	0.934732	-0.124639	0.362716
Mono1_CD14-S100A8	Mono2_CD14-ITGA4	ICAM2	ITGAM_ITGB2	ICAM	2.83548e-08	0.637076	0.199925	0.297415	0.0358735	0.450808
Mono1_CD14-S100A8	Mono3_FCGR3A	ICAM2	ITGAM_ITGB2	ICAM	2.83548e-08	0.637076	0.199925	0.534457	-0.0748232	0.101911
Mono1_CD14-S100A8	NK1_CCR7	ICAM2	ITGAM_ITGB2	ICAM	2.83548e-08	0.637076	0.199925	0.551944	0.561192	0.32
Mono1_CD14-S100A8	NK3_LAG3	ICAM2	ITGAM_ITGB2	ICAM	2.83548e-08	0.637076	0.199925	0.694115	-0.0267713	0.204211
Mono1_CD14-S100A8	NKT1_KLRF1-CCR7	ICAM2	ITGAM_ITGB2	ICAM	2.83548e-08	0.637076	0.199925	0.607753	0.272025	0.166667
Mono1_CD14-S100A8	NKT2_KLRF1-KLRG1	ICAM2	ITGAM_ITGB2	ICAM	2.83548e-08	0.637076	0.199925	0.206958	0.223298	0.390244
Mono1_CD14-S100A8	Tc4_CD8-FOS	ICAM2	ITGAM_ITGB2	ICAM	2.83548e-08	0.637076	0.199925	2.05159e-17	1.00051	0.132357
Mono1_CD14-S100A8	Tc4_CD8-FOS	ICAM2	ITGAM_ITGB2	ICAM	2.83548e-08	0.637076	0.199925	2.05159e-17	1.00051	0.132357
Mono1_CD14-S100A8	Tc4_CD8-FOS	ICAM1	ITGAM_ITGB2	ICAM	0.000233515	0.284468	0.112153	2.05159e-17	1.00051	0.132357
Mono1_CD14-S100A8	Tc5_CD8-ZNF683	ICAM2	ITGAM_ITGB2	ICAM	2.83548e-08	0.637076	0.199925	1.41711e-26	1.57028	0.199894
Mono1_CD14-S100A8	Tc5_CD8-ZNF683	ICAM2	ITGAM_ITGB2	ICAM	2.83548e-08	0.637076	0.199925	1.41711e-26	1.57028	0.199894
Mono1_CD14-S100A8	Tc5_CD8-ZNF683	ICAM1	ITGAM_ITGB2	ICAM	0.000233515	0.284468	0.112153	1.41711e-26	1.57028	0.199894
Mono1_CD14-S100A8	Tc7_CD8-TYMS	ICAM2	ITGAM_ITGB2	ICAM	2.83548e-08	0.637076	0.199925	0.077602	0.939413	0.145773
Mono1_CD14-S100A8	Tc8_CD8-GNLY	ICAM2	ITGAM_ITGB2	ICAM	2.83548e-08	0.637076	0.199925	0.00209814	0.380614	0.221417
Mono2_CD14-ITGA4	Tc4_CD8-FOS	ICAM1	ITGAM_ITGB2	ICAM	3.35682e-06	1.1574	0.230543	2.05159e-17	1.00051	0.132357
Mono2_CD14-ITGA4	Tc4_CD8-FOS	ICAM2	ITGAM_ITGB2	ICAM	0.0217491	0.2783	0.447871	2.05159e-17	1.00051	0.132357
Mono2_CD14-ITGA4	Tc5_CD8-ZNF683	ICAM1	ITGAM_ITGB2	ICAM	3.35682e-06	1.1574	0.230543	1.41711e-26	1.57028	0.199894
Mono2_CD14-ITGA4	Tc5_CD8-ZNF683	ICAM2	ITGAM_ITGB2	ICAM	0.0217491	0.2783	0.447871	1.41711e-26	1.57028	0.199894
NKT1_KLRF1-CCR7	Tc4_CD8-FOS	ICAM2	ITGAM_ITGB2	ICAM	0.965384	-0.105366	0.75	2.05159e-17	1.00051	0.132357
NKT1_KLRF1-CCR7	Tc5_CD8-ZNF683	ICAM2	ITGAM_ITGB2	ICAM	0.965384	-0.105366	0.75	1.41711e-26	1.57028	0.199894
NKT2_KLRF1-KLRG1	Tc4_CD8-FOS	ICAM1	ITGAM_ITGB2	ICAM	0.184064	0.703233	0.109756	2.05159e-17	1.00051	0.132357
NKT2_KLRF1-KLRG1	Tc4_CD8-FOS	ICAM2	ITGAM_ITGB2	ICAM	0.514265	-0.0481808	0.47561	2.05159e-17	1.00051	0.132357
NKT2_KLRF1-KLRG1	Tc5_CD8-ZNF683	ICAM1	ITGAM_ITGB2	ICAM	0.184064	0.703233	0.109756	1.41711e-26	1.57028	0.199894
NKT2_KLRF1-KLRG1	Tc5_CD8-ZNF683	ICAM2	ITGAM_ITGB2	ICAM	0.514265	-0.0481808	0.47561	1.41711e-26	1.57028	0.199894
Th1_CD4-CCR7	Tc4_CD8-FOS	ICAM2	ITGAM_ITGB2	ICAM	0.361004	0.0415304	0.356061	2.05159e-17	1.00051	0.132357
Th1_CD4-CCR7	Tc5_CD8-ZNF683	ICAM2	ITGAM_ITGB2	ICAM	0.361004	0.0415304	0.356061	1.41711e-26	1.57028	0.199894
Th2_CD4-PASK	Tc4_CD8-FOS	ICAM2	ITGAM_ITGB2	ICAM	0.118229	-0.114698	0.439446	2.05159e-17	1.00051	0.132357
Th2_CD4-PASK	Tc5_CD8-ZNF683	ICAM2	ITGAM_ITGB2	ICAM	0.118229	-0.114698	0.439446	1.41711e-26	1.57028	0.199894
γδ T_TRGV/TRDV	Tc4_CD8-FOS	ICAM2	ITGAM_ITGB2	ICAM	0.626092	0.0762394	0.379679	2.05159e-17	1.00051	0.132357
γδ T_TRGV/TRDV	Tc5_CD8-ZNF683	ICAM2	ITGAM_ITGB2	ICAM	0.626092	0.0762394	0.379679	1.41711e-26	1.57028	0.199894
Macro2_CXCL3	Th6_CD4-FOS	ICOSLG	CTLA4	ICOS	0.0111097	0.27309	0.123288	2.47048e-09	1.21106	0.200523
NK2_GSN	Macro2_CXCL3	IFNG	IFNGR1_IFNGR2	IFN-II	0.651257	0.378686	0.361582	8.91638e-10	0.535024	0.480974
NK3_LAG3	Macro2_CXCL3	IFNG	IFNGR1_IFNGR2	IFN-II	0.0998757	0.534361	0.397895	8.91638e-10	0.535024	0.480974
NKT1_KLRF1-CCR7	Macro2_CXCL3	IFNG	IFNGR1_IFNGR2	IFN-II	0.369618	0.342009	0.25	8.91638e-10	0.535024	0.480974
NKT2_KLRF1-KLRG1	Macro2_CXCL3	IFNG	IFNGR1_IFNGR2	IFN-II	0.723286	0.026585	0.560976	8.91638e-10	0.535024	0.480974
Tc2_CD8-GZMK	Macro2_CXCL3	IFNG	IFNGR1_IFNGR2	IFN-II	0.483761	0.0363803	0.255117	8.91638e-10	0.535024	0.480974
Tc3_CD8-SLC4A10	Macro2_CXCL3	IFNG	IFNGR1_IFNGR2	IFN-II	0.00233477	1.97045	0.136585	8.91638e-10	0.535024	0.480974
Tc4_CD8-FOS	Macro2_CXCL3	IFNG	IFNGR1_IFNGR2	IFN-II	0.34373	-0.11163	0.396286	8.91638e-10	0.535024	0.480974
Tc8_CD8-GNLY	B3_CD69	IFNG	IFNGR1_IFNGR2	IFN-II	2.34163e-08	0.538741	0.403001	0.0630562	1.85493	0.125
Tc8_CD8-GNLY	cDC2_CD1C	IFNG	IFNGR1_IFNGR2	IFN-II	2.34163e-08	0.538741	0.403001	0.694897	0.200543	0.318881
Tc8_CD8-GNLY	Macro1_C1QC	IFNG	IFNGR1_IFNGR2	IFN-II	2.34163e-08	0.538741	0.403001	0.0261613	0.24582	0.28231
Tc8_CD8-GNLY	Macro2_CXCL3	IFNG	IFNGR1_IFNGR2	IFN-II	2.34163e-08	0.538741	0.403001	8.91638e-10	0.535024	0.480974
Tc8_CD8-GNLY	Macro2_CXCL3	IFNG	IFNGR1_IFNGR2	IFN-II	2.34163e-08	0.538741	0.403001	8.91638e-10	0.535024	0.480974
Tc8_CD8-GNLY	Macro3_FOS	IFNG	IFNGR1_IFNGR2	IFN-II	2.34163e-08	0.538741	0.403001	0.0789853	0.24006	0.295541
Tc8_CD8-GNLY	Macro4_CCL20	IFNG	IFNGR1_IFNGR2	IFN-II	2.34163e-08	0.538741	0.403001	0.264799	0.387411	0.227882
Tc8_CD8-GNLY	Mono1_CD14-S100A8	IFNG	IFNGR1_IFNGR2	IFN-II	2.34163e-08	0.538741	0.403001	0.280446	-0.112953	0.241185
Tc8_CD8-GNLY	Mono2_CD14-ITGA4	IFNG	IFNGR1_IFNGR2	IFN-II	2.34163e-08	0.538741	0.403001	0.0888649	0.12788	0.515419
Th5_CD4-XCL1	Macro2_CXCL3	IFNG	IFNGR1_IFNGR2	IFN-II	0.162407	0.279366	0.109228	8.91638e-10	0.535024	0.480974
Th6_CD4-FOS	Macro2_CXCL3	IFNG	IFNGR1_IFNGR2	IFN-II	0.00176742	0.200076	0.305144	8.91638e-10	0.535024	0.480974
Th7_CD4-GNLY	Macro2_CXCL3	IFNG	IFNGR1_IFNGR2	IFN-II	0.128953	0.338015	0.371094	8.91638e-10	0.535024	0.480974
γδ T_TRGV/TRDV	Macro2_CXCL3	IFNG	IFNGR1_IFNGR2	IFN-II	0.596457	0.289745	0.251337	8.91638e-10	0.535024	0.480974
Macro2_CXCL3	Macro2_CXCL3	IL10	IL10RA_IL10RB	IL10	2.79796e-05	0.96888	0.467275	5.42492e-08	0.508387	0.298326
Macro4_CCL20	Macro2_CXCL3	IL10	IL10RA_IL10RB	IL10	0.683059	0.793786	0.128686	5.42492e-08	0.508387	0.298326
Tc6_CD8-KLRC1	cDC1_CLEC9A	IL16	CD4	IL16	1.33261e-11	0.593682	0.363252	0.582164	0.237331	0.39923
Tc6_CD8-KLRC1	cDC2_CD1C	IL16	CD4	IL16	1.33261e-11	0.593682	0.363252	0.695269	0.0828632	0.502797
Tc6_CD8-KLRC1	Macro1_C1QC	IL16	CD4	IL16	1.33261e-11	0.593682	0.363252	0.712529	0.114303	0.497112
Tc6_CD8-KLRC1	Macro2_CXCL3	IL16	CD4	IL16	1.33261e-11	0.593682	0.363252	0.00351851	0.0996958	0.611872
Tc6_CD8-KLRC1	Macro3_FOS	IL16	CD4	IL16	1.33261e-11	0.593682	0.363252	0.68309	0.150299	0.399151
Tc6_CD8-KLRC1	Mono1_CD14-S100A8	IL16	CD4	IL16	1.33261e-11	0.593682	0.363252	0.43839	-0.0750384	0.426107
Tc6_CD8-KLRC1	Mono2_CD14-ITGA4	IL16	CD4	IL16	1.33261e-11	0.593682	0.363252	0.144141	0.0214917	0.71072
Tc6_CD8-KLRC1	Mono3_FCGR3A	IL16	CD4	IL16	1.33261e-11	0.593682	0.363252	0.302385	0.124888	0.433121
Tc6_CD8-KLRC1	NKT1_KLRF1-CCR7	IL16	CD4	IL16	1.33261e-11	0.593682	0.363252	0.121053	1.36833	0.416667
Tc6_CD8-KLRC1	Th1_CD4-CCR7	IL16	CD4	IL16	1.33261e-11	0.593682	0.363252	0.228411	-0.116365	0.262626
Tc6_CD8-KLRC1	Th2_CD4-PASK	IL16	CD4	IL16	1.33261e-11	0.593682	0.363252	0.0995199	0.472157	0.397924
Tc6_CD8-KLRC1	Th3_CD4-LYAR	IL16	CD4	IL16	1.33261e-11	0.593682	0.363252	0.743921	0.231426	0.30547
Tc6_CD8-KLRC1	Th4_CD4-FOXP3	IL16	CD4	IL16	1.33261e-11	0.593682	0.363252	0.234211	0.45588	0.40708
Tc6_CD8-KLRC1	Th5_CD4-XCL1	IL16	CD4	IL16	1.33261e-11	0.593682	0.363252	1.29148e-08	0.41921	0.402503
Tc6_CD8-KLRC1	Th6_CD4-FOS	IL16	CD4	IL16	1.33261e-11	0.593682	0.363252	0.984996	0.0366271	0.49782
Tc6_CD8-KLRC1	Th7_CD4-GNLY	IL16	CD4	IL16	1.33261e-11	0.593682	0.363252	0.180335	0.135838	0.578125
Macro1_C1QC	cDC1_CLEC9A	ITGB2	CD226	ITGB2	5.93177e-16	0.700794	0.72852	0.189708	0.100397	0.336329
Macro1_C1QC	NK4_CD69	ITGB2	CD226	ITGB2	5.93177e-16	0.700794	0.72852	0.942871	0.1072	0.253521
Macro1_C1QC	NKT1_KLRF1-CCR7	ITGB2	CD226	ITGB2	5.93177e-16	0.700794	0.72852	0.935086	-0.0704229	0.416667
Macro1_C1QC	NKT2_KLRF1-KLRG1	ITGB2	CD226	ITGB2	5.93177e-16	0.700794	0.72852	0.915615	-0.0599124	0.280488
Macro1_C1QC	Tc2_CD8-GZMK	ITGB2	CD226	ITGB2	5.93177e-16	0.700794	0.72852	0.00029345	0.901384	0.13962
Macro1_C1QC	Tc4_CD8-FOS	ITGB2	CD226	ITGB2	5.93177e-16	0.700794	0.72852	0.272032	0.0748921	0.231232
Macro1_C1QC	Tc5_CD8-ZNF683	ITGB2	CD226	ITGB2	5.93177e-16	0.700794	0.72852	0.77045	-0.12082	0.203067
Macro1_C1QC	Tc6_CD8-KLRC1	ITGB2	CD226	ITGB2	5.93177e-16	0.700794	0.72852	0.0981166	0.11863	0.224217
Macro1_C1QC	Tc7_CD8-TYMS	ITGB2	CD226	ITGB2	5.93177e-16	0.700794	0.72852	0.833589	0.31047	0.335277
Macro1_C1QC	Tc8_CD8-GNLY	ITGB2	CD226	ITGB2	5.93177e-16	0.700794	0.72852	0.4172	0.0345666	0.235903
Macro1_C1QC	Th2_CD4-PASK	ITGB2	CD226	ITGB2	5.93177e-16	0.700794	0.72852	0.984511	0.191556	0.145329
Macro1_C1QC	Th3_CD4-LYAR	ITGB2	CD226	ITGB2	5.93177e-16	0.700794	0.72852	0.462134	-0.0829241	0.179567
Macro1_C1QC	Th4_CD4-FOXP3	ITGB2	CD226	ITGB2	5.93177e-16	0.700794	0.72852	0.0122788	2.76194	0.137168
Macro1_C1QC	Th5_CD4-XCL1	ITGB2	CD226	ITGB2	5.93177e-16	0.700794	0.72852	0.00680203	0.399995	0.254432
Macro1_C1QC	Th6_CD4-FOS	ITGB2	CD226	ITGB2	5.93177e-16	0.700794	0.72852	0.719798	0.0521964	0.238012
Macro1_C1QC	Th7_CD4-GNLY	ITGB2	CD226	ITGB2	5.93177e-16	0.700794	0.72852	0.700144	0.000276923	0.214844
Macro1_C1QC	γδ T_TRGV/TRDV	ITGB2	CD226	ITGB2	5.93177e-16	0.700794	0.72852	0.251525	-0.162711	0.221925
Macro2_CXCL3	cDC1_CLEC9A	ITGB2	CD226	ITGB2	6.70413e-22	0.562721	0.890411	0.189708	0.100397	0.336329
Macro2_CXCL3	NK4_CD69	ITGB2	CD226	ITGB2	6.70413e-22	0.562721	0.890411	0.942871	0.1072	0.253521
Macro2_CXCL3	NKT1_KLRF1-CCR7	ITGB2	CD226	ITGB2	6.70413e-22	0.562721	0.890411	0.935086	-0.0704229	0.416667
Macro2_CXCL3	NKT2_KLRF1-KLRG1	ITGB2	CD226	ITGB2	6.70413e-22	0.562721	0.890411	0.915615	-0.0599124	0.280488
Macro2_CXCL3	Tc2_CD8-GZMK	ITGB2	CD226	ITGB2	6.70413e-22	0.562721	0.890411	0.00029345	0.901384	0.13962
Macro2_CXCL3	Tc4_CD8-FOS	ITGB2	CD226	ITGB2	6.70413e-22	0.562721	0.890411	0.272032	0.0748921	0.231232
Macro2_CXCL3	Tc5_CD8-ZNF683	ITGB2	CD226	ITGB2	6.70413e-22	0.562721	0.890411	0.77045	-0.12082	0.203067
Macro2_CXCL3	Tc6_CD8-KLRC1	ITGB2	CD226	ITGB2	6.70413e-22	0.562721	0.890411	0.0981166	0.11863	0.224217
Macro2_CXCL3	Tc7_CD8-TYMS	ITGB2	CD226	ITGB2	6.70413e-22	0.562721	0.890411	0.833589	0.31047	0.335277
Macro2_CXCL3	Tc8_CD8-GNLY	ITGB2	CD226	ITGB2	6.70413e-22	0.562721	0.890411	0.4172	0.0345666	0.235903
Macro2_CXCL3	Th2_CD4-PASK	ITGB2	CD226	ITGB2	6.70413e-22	0.562721	0.890411	0.984511	0.191556	0.145329
Macro2_CXCL3	Th3_CD4-LYAR	ITGB2	CD226	ITGB2	6.70413e-22	0.562721	0.890411	0.462134	-0.0829241	0.179567
Macro2_CXCL3	Th4_CD4-FOXP3	ITGB2	CD226	ITGB2	6.70413e-22	0.562721	0.890411	0.0122788	2.76194	0.137168
Macro2_CXCL3	Th5_CD4-XCL1	ITGB2	CD226	ITGB2	6.70413e-22	0.562721	0.890411	0.00680203	0.399995	0.254432
Macro2_CXCL3	Th6_CD4-FOS	ITGB2	CD226	ITGB2	6.70413e-22	0.562721	0.890411	0.719798	0.0521964	0.238012
Macro2_CXCL3	Th7_CD4-GNLY	ITGB2	CD226	ITGB2	6.70413e-22	0.562721	0.890411	0.700144	0.000276923	0.214844
Macro2_CXCL3	γδ T_TRGV/TRDV	ITGB2	CD226	ITGB2	6.70413e-22	0.562721	0.890411	0.251525	-0.162711	0.221925
Tc5_CD8-ZNF683	cDC1_CLEC9A	ITGB2	CD226	ITGB2	3.28159e-59	0.685976	0.850476	0.189708	0.100397	0.336329
Tc5_CD8-ZNF683	NK4_CD69	ITGB2	CD226	ITGB2	3.28159e-59	0.685976	0.850476	0.942871	0.1072	0.253521
Tc5_CD8-ZNF683	NKT1_KLRF1-CCR7	ITGB2	CD226	ITGB2	3.28159e-59	0.685976	0.850476	0.935086	-0.0704229	0.416667
Tc5_CD8-ZNF683	NKT2_KLRF1-KLRG1	ITGB2	CD226	ITGB2	3.28159e-59	0.685976	0.850476	0.915615	-0.0599124	0.280488
Tc5_CD8-ZNF683	Tc2_CD8-GZMK	ITGB2	CD226	ITGB2	3.28159e-59	0.685976	0.850476	0.00029345	0.901384	0.13962
Tc5_CD8-ZNF683	Tc4_CD8-FOS	ITGB2	CD226	ITGB2	3.28159e-59	0.685976	0.850476	0.272032	0.0748921	0.231232
Tc5_CD8-ZNF683	Tc5_CD8-ZNF683	ITGB2	CD226	ITGB2	3.28159e-59	0.685976	0.850476	0.77045	-0.12082	0.203067
Tc5_CD8-ZNF683	Tc6_CD8-KLRC1	ITGB2	CD226	ITGB2	3.28159e-59	0.685976	0.850476	0.0981166	0.11863	0.224217
Tc5_CD8-ZNF683	Tc7_CD8-TYMS	ITGB2	CD226	ITGB2	3.28159e-59	0.685976	0.850476	0.833589	0.31047	0.335277
Tc5_CD8-ZNF683	Tc8_CD8-GNLY	ITGB2	CD226	ITGB2	3.28159e-59	0.685976	0.850476	0.4172	0.0345666	0.235903
Tc5_CD8-ZNF683	Th2_CD4-PASK	ITGB2	CD226	ITGB2	3.28159e-59	0.685976	0.850476	0.984511	0.191556	0.145329
Tc5_CD8-ZNF683	Th3_CD4-LYAR	ITGB2	CD226	ITGB2	3.28159e-59	0.685976	0.850476	0.462134	-0.0829241	0.179567
Tc5_CD8-ZNF683	Th4_CD4-FOXP3	ITGB2	CD226	ITGB2	3.28159e-59	0.685976	0.850476	0.0122788	2.76194	0.137168
Tc5_CD8-ZNF683	Th5_CD4-XCL1	ITGB2	CD226	ITGB2	3.28159e-59	0.685976	0.850476	0.00680203	0.399995	0.254432
Tc5_CD8-ZNF683	Th6_CD4-FOS	ITGB2	CD226	ITGB2	3.28159e-59	0.685976	0.850476	0.719798	0.0521964	0.238012
Tc5_CD8-ZNF683	Th7_CD4-GNLY	ITGB2	CD226	ITGB2	3.28159e-59	0.685976	0.850476	0.700144	0.000276923	0.214844
Tc5_CD8-ZNF683	γδ T_TRGV/TRDV	ITGB2	CD226	ITGB2	3.28159e-59	0.685976	0.850476	0.251525	-0.162711	0.221925
Th5_CD4-XCL1	cDC1_CLEC9A	ITGB2	CD226	ITGB2	2.47583e-37	0.673937	0.789364	0.189708	0.100397	0.336329
Th5_CD4-XCL1	NK4_CD69	ITGB2	CD226	ITGB2	2.47583e-37	0.673937	0.789364	0.942871	0.1072	0.253521
Th5_CD4-XCL1	NKT1_KLRF1-CCR7	ITGB2	CD226	ITGB2	2.47583e-37	0.673937	0.789364	0.935086	-0.0704229	0.416667
Th5_CD4-XCL1	NKT2_KLRF1-KLRG1	ITGB2	CD226	ITGB2	2.47583e-37	0.673937	0.789364	0.915615	-0.0599124	0.280488
Th5_CD4-XCL1	Tc2_CD8-GZMK	ITGB2	CD226	ITGB2	2.47583e-37	0.673937	0.789364	0.00029345	0.901384	0.13962
Th5_CD4-XCL1	Tc4_CD8-FOS	ITGB2	CD226	ITGB2	2.47583e-37	0.673937	0.789364	0.272032	0.0748921	0.231232
Th5_CD4-XCL1	Tc5_CD8-ZNF683	ITGB2	CD226	ITGB2	2.47583e-37	0.673937	0.789364	0.77045	-0.12082	0.203067
Th5_CD4-XCL1	Tc6_CD8-KLRC1	ITGB2	CD226	ITGB2	2.47583e-37	0.673937	0.789364	0.0981166	0.11863	0.224217
Th5_CD4-XCL1	Tc7_CD8-TYMS	ITGB2	CD226	ITGB2	2.47583e-37	0.673937	0.789364	0.833589	0.31047	0.335277
Th5_CD4-XCL1	Tc8_CD8-GNLY	ITGB2	CD226	ITGB2	2.47583e-37	0.673937	0.789364	0.4172	0.0345666	0.235903
Th5_CD4-XCL1	Th2_CD4-PASK	ITGB2	CD226	ITGB2	2.47583e-37	0.673937	0.789364	0.984511	0.191556	0.145329
Th5_CD4-XCL1	Th3_CD4-LYAR	ITGB2	CD226	ITGB2	2.47583e-37	0.673937	0.789364	0.462134	-0.0829241	0.179567
Th5_CD4-XCL1	Th4_CD4-FOXP3	ITGB2	CD226	ITGB2	2.47583e-37	0.673937	0.789364	0.0122788	2.76194	0.137168
Th5_CD4-XCL1	Th5_CD4-XCL1	ITGB2	CD226	ITGB2	2.47583e-37	0.673937	0.789364	0.00680203	0.399995	0.254432
Th5_CD4-XCL1	Th6_CD4-FOS	ITGB2	CD226	ITGB2	2.47583e-37	0.673937	0.789364	0.719798	0.0521964	0.238012
Th5_CD4-XCL1	Th7_CD4-GNLY	ITGB2	CD226	ITGB2	2.47583e-37	0.673937	0.789364	0.700144	0.000276923	0.214844
Th5_CD4-XCL1	γδ T_TRGV/TRDV	ITGB2	CD226	ITGB2	2.47583e-37	0.673937	0.789364	0.251525	-0.162711	0.221925
Macro1_C1QC	B3_CD69	ITGB2	ICAM1	ITGB2	5.93177e-16	0.700794	0.72852	1	0.226096	0.104167
Macro1_C1QC	cDC1_CLEC9A	ITGB2	ICAM1	ITGB2	5.93177e-16	0.700794	0.72852	0.661581	0.209357	0.322208
Macro1_C1QC	Macro4_CCL20	ITGB2	ICAM1	ITGB2	5.93177e-16	0.700794	0.72852	0.573328	0.0688213	0.66756
Macro1_C1QC	Mast	ITGB2	ICAM1	ITGB2	5.93177e-16	0.700794	0.72852	0.200375	0.827314	0.170404
Macro1_C1QC	Mono1_CD14-S100A8	ITGB2	ICAM1	ITGB2	5.93177e-16	0.700794	0.72852	0.000233515	0.284468	0.112153
Macro1_C1QC	Mono2_CD14-ITGA4	ITGB2	ICAM1	ITGB2	5.93177e-16	0.700794	0.72852	3.35682e-06	1.1574	0.230543
Macro1_C1QC	NKT2_KLRF1-KLRG1	ITGB2	ICAM1	ITGB2	5.93177e-16	0.700794	0.72852	0.184064	0.703233	0.109756
Macro2_CXCL3	B3_CD69	ITGB2	ICAM1	ITGB2	6.70413e-22	0.562721	0.890411	1	0.226096	0.104167
Macro2_CXCL3	cDC1_CLEC9A	ITGB2	ICAM1	ITGB2	6.70413e-22	0.562721	0.890411	0.661581	0.209357	0.322208
Macro2_CXCL3	Macro4_CCL20	ITGB2	ICAM1	ITGB2	6.70413e-22	0.562721	0.890411	0.573328	0.0688213	0.66756
Macro2_CXCL3	Mast	ITGB2	ICAM1	ITGB2	6.70413e-22	0.562721	0.890411	0.200375	0.827314	0.170404
Macro2_CXCL3	Mono1_CD14-S100A8	ITGB2	ICAM1	ITGB2	6.70413e-22	0.562721	0.890411	0.000233515	0.284468	0.112153
Macro2_CXCL3	Mono2_CD14-ITGA4	ITGB2	ICAM1	ITGB2	6.70413e-22	0.562721	0.890411	3.35682e-06	1.1574	0.230543
Macro2_CXCL3	NKT2_KLRF1-KLRG1	ITGB2	ICAM1	ITGB2	6.70413e-22	0.562721	0.890411	0.184064	0.703233	0.109756
Tc5_CD8-ZNF683	B3_CD69	ITGB2	ICAM1	ITGB2	3.28159e-59	0.685976	0.850476	1	0.226096	0.104167
Tc5_CD8-ZNF683	cDC1_CLEC9A	ITGB2	ICAM1	ITGB2	3.28159e-59	0.685976	0.850476	0.661581	0.209357	0.322208
Tc5_CD8-ZNF683	Macro4_CCL20	ITGB2	ICAM1	ITGB2	3.28159e-59	0.685976	0.850476	0.573328	0.0688213	0.66756
Tc5_CD8-ZNF683	Mast	ITGB2	ICAM1	ITGB2	3.28159e-59	0.685976	0.850476	0.200375	0.827314	0.170404
Tc5_CD8-ZNF683	Mono1_CD14-S100A8	ITGB2	ICAM1	ITGB2	3.28159e-59	0.685976	0.850476	0.000233515	0.284468	0.112153
Tc5_CD8-ZNF683	Mono2_CD14-ITGA4	ITGB2	ICAM1	ITGB2	3.28159e-59	0.685976	0.850476	3.35682e-06	1.1574	0.230543
Tc5_CD8-ZNF683	NKT2_KLRF1-KLRG1	ITGB2	ICAM1	ITGB2	3.28159e-59	0.685976	0.850476	0.184064	0.703233	0.109756
Th5_CD4-XCL1	B3_CD69	ITGB2	ICAM1	ITGB2	2.47583e-37	0.673937	0.789364	1	0.226096	0.104167
Th5_CD4-XCL1	cDC1_CLEC9A	ITGB2	ICAM1	ITGB2	2.47583e-37	0.673937	0.789364	0.661581	0.209357	0.322208
Th5_CD4-XCL1	Macro4_CCL20	ITGB2	ICAM1	ITGB2	2.47583e-37	0.673937	0.789364	0.573328	0.0688213	0.66756
Th5_CD4-XCL1	Mast	ITGB2	ICAM1	ITGB2	2.47583e-37	0.673937	0.789364	0.200375	0.827314	0.170404
Th5_CD4-XCL1	Mono1_CD14-S100A8	ITGB2	ICAM1	ITGB2	2.47583e-37	0.673937	0.789364	0.000233515	0.284468	0.112153
Th5_CD4-XCL1	Mono2_CD14-ITGA4	ITGB2	ICAM1	ITGB2	2.47583e-37	0.673937	0.789364	3.35682e-06	1.1574	0.230543
Th5_CD4-XCL1	NKT2_KLRF1-KLRG1	ITGB2	ICAM1	ITGB2	2.47583e-37	0.673937	0.789364	0.184064	0.703233	0.109756
B1_CCR7	Mono1_CD14-S100A8	ITGB2	ICAM2	ITGB2	0.500229	0.0882541	0.265487	2.83548e-08	0.637076	0.199925
B2_CD27	Mono1_CD14-S100A8	ITGB2	ICAM2	ITGB2	0.121	-0.134487	0.172897	2.83548e-08	0.637076	0.199925
cDC1_CLEC9A	Mono1_CD14-S100A8	ITGB2	ICAM2	ITGB2	0.297467	-0.0308856	0.858793	2.83548e-08	0.637076	0.199925
cDC2_CD1C	Mono1_CD14-S100A8	ITGB2	ICAM2	ITGB2	7.15082e-06	0.270445	0.797902	2.83548e-08	0.637076	0.199925
Macro1_C1QC	B1_CCR7	ITGB2	ICAM2	ITGB2	5.93177e-16	0.700794	0.72852	0.845584	0.151178	0.247788
Macro1_C1QC	B2_CD27	ITGB2	ICAM2	ITGB2	5.93177e-16	0.700794	0.72852	0.994731	0.0807322	0.140187
Macro1_C1QC	Macro1_C1QC	ITGB2	ICAM2	ITGB2	5.93177e-16	0.700794	0.72852	0.483978	0.122249	0.105776
Macro1_C1QC	Macro3_FOS	ITGB2	ICAM2	ITGB2	5.93177e-16	0.700794	0.72852	0.185508	0.292507	0.212739
Macro1_C1QC	Mono1_CD14-S100A8	ITGB2	ICAM2	ITGB2	5.93177e-16	0.700794	0.72852	2.83548e-08	0.637076	0.199925
Macro1_C1QC	Mono1_CD14-S100A8	ITGB2	ICAM2	ITGB2	5.93177e-16	0.700794	0.72852	2.83548e-08	0.637076	0.199925
Macro1_C1QC	Mono2_CD14-ITGA4	ITGB2	ICAM2	ITGB2	5.93177e-16	0.700794	0.72852	0.0217491	0.2783	0.447871
Macro1_C1QC	NKT1_KLRF1-CCR7	ITGB2	ICAM2	ITGB2	5.93177e-16	0.700794	0.72852	0.965384	-0.105366	0.75
Macro1_C1QC	NKT2_KLRF1-KLRG1	ITGB2	ICAM2	ITGB2	5.93177e-16	0.700794	0.72852	0.514265	-0.0481808	0.47561
Macro1_C1QC	Th1_CD4-CCR7	ITGB2	ICAM2	ITGB2	5.93177e-16	0.700794	0.72852	0.361004	0.0415304	0.356061
Macro1_C1QC	Th2_CD4-PASK	ITGB2	ICAM2	ITGB2	5.93177e-16	0.700794	0.72852	0.118229	-0.114698	0.439446
Macro1_C1QC	γδ T_TRGV/TRDV	ITGB2	ICAM2	ITGB2	5.93177e-16	0.700794	0.72852	0.626092	0.0762394	0.379679
Macro2_CXCL3	B1_CCR7	ITGB2	ICAM2	ITGB2	6.70413e-22	0.562721	0.890411	0.845584	0.151178	0.247788
Macro2_CXCL3	B2_CD27	ITGB2	ICAM2	ITGB2	6.70413e-22	0.562721	0.890411	0.994731	0.0807322	0.140187
Macro2_CXCL3	Macro1_C1QC	ITGB2	ICAM2	ITGB2	6.70413e-22	0.562721	0.890411	0.483978	0.122249	0.105776
Macro2_CXCL3	Macro3_FOS	ITGB2	ICAM2	ITGB2	6.70413e-22	0.562721	0.890411	0.185508	0.292507	0.212739
Macro2_CXCL3	Mono1_CD14-S100A8	ITGB2	ICAM2	ITGB2	6.70413e-22	0.562721	0.890411	2.83548e-08	0.637076	0.199925
Macro2_CXCL3	Mono1_CD14-S100A8	ITGB2	ICAM2	ITGB2	6.70413e-22	0.562721	0.890411	2.83548e-08	0.637076	0.199925
Macro2_CXCL3	Mono2_CD14-ITGA4	ITGB2	ICAM2	ITGB2	6.70413e-22	0.562721	0.890411	0.0217491	0.2783	0.447871
Macro2_CXCL3	NKT1_KLRF1-CCR7	ITGB2	ICAM2	ITGB2	6.70413e-22	0.562721	0.890411	0.965384	-0.105366	0.75
Macro2_CXCL3	NKT2_KLRF1-KLRG1	ITGB2	ICAM2	ITGB2	6.70413e-22	0.562721	0.890411	0.514265	-0.0481808	0.47561
Macro2_CXCL3	Th1_CD4-CCR7	ITGB2	ICAM2	ITGB2	6.70413e-22	0.562721	0.890411	0.361004	0.0415304	0.356061
Macro2_CXCL3	Th2_CD4-PASK	ITGB2	ICAM2	ITGB2	6.70413e-22	0.562721	0.890411	0.118229	-0.114698	0.439446
Macro2_CXCL3	γδ T_TRGV/TRDV	ITGB2	ICAM2	ITGB2	6.70413e-22	0.562721	0.890411	0.626092	0.0762394	0.379679
Macro3_FOS	Mono1_CD14-S100A8	ITGB2	ICAM2	ITGB2	5.04099e-21	0.374988	0.811465	2.83548e-08	0.637076	0.199925
Macro4_CCL20	Mono1_CD14-S100A8	ITGB2	ICAM2	ITGB2	0.126477	-0.0803827	0.686327	2.83548e-08	0.637076	0.199925
Mono1_CD14-S100A8	Mono1_CD14-S100A8	ITGB2	ICAM2	ITGB2	7.43591e-09	0.213049	0.794449	2.83548e-08	0.637076	0.199925
Mono2_CD14-ITGA4	Mono1_CD14-S100A8	ITGB2	ICAM2	ITGB2	5.25727e-10	0.401347	0.95301	2.83548e-08	0.637076	0.199925
Mono3_FCGR3A	Mono1_CD14-S100A8	ITGB2	ICAM2	ITGB2	0.390377	-0.0834964	0.834395	2.83548e-08	0.637076	0.199925
NK1_CCR7	Mono1_CD14-S100A8	ITGB2	ICAM2	ITGB2	0.582405	-0.109349	0.72	2.83548e-08	0.637076	0.199925
NK2_GSN	Mono1_CD14-S100A8	ITGB2	ICAM2	ITGB2	0.124639	-0.147073	0.892655	2.83548e-08	0.637076	0.199925
NK3_LAG3	Mono1_CD14-S100A8	ITGB2	ICAM2	ITGB2	2.56376e-05	0.245521	0.92	2.83548e-08	0.637076	0.199925
NKT1_KLRF1-CCR7	Mono1_CD14-S100A8	ITGB2	ICAM2	ITGB2	0.829845	-0.0190562	1	2.83548e-08	0.637076	0.199925
NKT2_KLRF1-KLRG1	Mono1_CD14-S100A8	ITGB2	ICAM2	ITGB2	0.563986	0.0904222	0.97561	2.83548e-08	0.637076	0.199925
pDC	Mono1_CD14-S100A8	ITGB2	ICAM2	ITGB2	0.556715	0.225869	0.565657	2.83548e-08	0.637076	0.199925
Tc1_CD8-CCR7	Mono1_CD14-S100A8	ITGB2	ICAM2	ITGB2	0.842836	0.123453	0.431373	2.83548e-08	0.637076	0.199925
Tc2_CD8-GZMK	Mono1_CD14-S100A8	ITGB2	ICAM2	ITGB2	0.00099655	0.212448	0.761696	2.83548e-08	0.637076	0.199925
Tc3_CD8-SLC4A10	Mono1_CD14-S100A8	ITGB2	ICAM2	ITGB2	0.945095	-0.0144792	0.629268	2.83548e-08	0.637076	0.199925
Tc4_CD8-FOS	Mono1_CD14-S100A8	ITGB2	ICAM2	ITGB2	3.87414e-10	0.190012	0.7774	2.83548e-08	0.637076	0.199925
Tc5_CD8-ZNF683	B1_CCR7	ITGB2	ICAM2	ITGB2	3.28159e-59	0.685976	0.850476	0.845584	0.151178	0.247788
Tc5_CD8-ZNF683	B2_CD27	ITGB2	ICAM2	ITGB2	3.28159e-59	0.685976	0.850476	0.994731	0.0807322	0.140187
Tc5_CD8-ZNF683	Macro1_C1QC	ITGB2	ICAM2	ITGB2	3.28159e-59	0.685976	0.850476	0.483978	0.122249	0.105776
Tc5_CD8-ZNF683	Macro3_FOS	ITGB2	ICAM2	ITGB2	3.28159e-59	0.685976	0.850476	0.185508	0.292507	0.212739
Tc5_CD8-ZNF683	Mono1_CD14-S100A8	ITGB2	ICAM2	ITGB2	3.28159e-59	0.685976	0.850476	2.83548e-08	0.637076	0.199925
Tc5_CD8-ZNF683	Mono1_CD14-S100A8	ITGB2	ICAM2	ITGB2	3.28159e-59	0.685976	0.850476	2.83548e-08	0.637076	0.199925
Tc5_CD8-ZNF683	Mono2_CD14-ITGA4	ITGB2	ICAM2	ITGB2	3.28159e-59	0.685976	0.850476	0.0217491	0.2783	0.447871
Tc5_CD8-ZNF683	NKT1_KLRF1-CCR7	ITGB2	ICAM2	ITGB2	3.28159e-59	0.685976	0.850476	0.965384	-0.105366	0.75
Tc5_CD8-ZNF683	NKT2_KLRF1-KLRG1	ITGB2	ICAM2	ITGB2	3.28159e-59	0.685976	0.850476	0.514265	-0.0481808	0.47561
Tc5_CD8-ZNF683	Th1_CD4-CCR7	ITGB2	ICAM2	ITGB2	3.28159e-59	0.685976	0.850476	0.361004	0.0415304	0.356061
Tc5_CD8-ZNF683	Th2_CD4-PASK	ITGB2	ICAM2	ITGB2	3.28159e-59	0.685976	0.850476	0.118229	-0.114698	0.439446
Tc5_CD8-ZNF683	γδ T_TRGV/TRDV	ITGB2	ICAM2	ITGB2	3.28159e-59	0.685976	0.850476	0.626092	0.0762394	0.379679
Tc6_CD8-KLRC1	Mono1_CD14-S100A8	ITGB2	ICAM2	ITGB2	3.71919e-07	0.250862	0.799366	2.83548e-08	0.637076	0.199925
Tc7_CD8-TYMS	Mono1_CD14-S100A8	ITGB2	ICAM2	ITGB2	0.00314231	0.366644	0.883382	2.83548e-08	0.637076	0.199925
Tc8_CD8-GNLY	Mono1_CD14-S100A8	ITGB2	ICAM2	ITGB2	4.66742e-16	0.334121	0.866529	2.83548e-08	0.637076	0.199925
Th1_CD4-CCR7	Mono1_CD14-S100A8	ITGB2	ICAM2	ITGB2	0.0438659	-0.187239	0.454545	2.83548e-08	0.637076	0.199925
Th2_CD4-PASK	Mono1_CD14-S100A8	ITGB2	ICAM2	ITGB2	0.00191977	0.407201	0.657439	2.83548e-08	0.637076	0.199925
Th3_CD4-LYAR	Mono1_CD14-S100A8	ITGB2	ICAM2	ITGB2	0.000358557	0.339996	0.615067	2.83548e-08	0.637076	0.199925
Th4_CD4-FOXP3	Mono1_CD14-S100A8	ITGB2	ICAM2	ITGB2	0.0972005	0.408172	0.588496	2.83548e-08	0.637076	0.199925
Th5_CD4-XCL1	B1_CCR7	ITGB2	ICAM2	ITGB2	2.47583e-37	0.673937	0.789364	0.845584	0.151178	0.247788
Th5_CD4-XCL1	B2_CD27	ITGB2	ICAM2	ITGB2	2.47583e-37	0.673937	0.789364	0.994731	0.0807322	0.140187
Th5_CD4-XCL1	Macro1_C1QC	ITGB2	ICAM2	ITGB2	2.47583e-37	0.673937	0.789364	0.483978	0.122249	0.105776
Th5_CD4-XCL1	Macro3_FOS	ITGB2	ICAM2	ITGB2	2.47583e-37	0.673937	0.789364	0.185508	0.292507	0.212739
Th5_CD4-XCL1	Mono1_CD14-S100A8	ITGB2	ICAM2	ITGB2	2.47583e-37	0.673937	0.789364	2.83548e-08	0.637076	0.199925
Th5_CD4-XCL1	Mono1_CD14-S100A8	ITGB2	ICAM2	ITGB2	2.47583e-37	0.673937	0.789364	2.83548e-08	0.637076	0.199925
Th5_CD4-XCL1	Mono2_CD14-ITGA4	ITGB2	ICAM2	ITGB2	2.47583e-37	0.673937	0.789364	0.0217491	0.2783	0.447871
Th5_CD4-XCL1	NKT1_KLRF1-CCR7	ITGB2	ICAM2	ITGB2	2.47583e-37	0.673937	0.789364	0.965384	-0.105366	0.75
Th5_CD4-XCL1	NKT2_KLRF1-KLRG1	ITGB2	ICAM2	ITGB2	2.47583e-37	0.673937	0.789364	0.514265	-0.0481808	0.47561
Th5_CD4-XCL1	Th1_CD4-CCR7	ITGB2	ICAM2	ITGB2	2.47583e-37	0.673937	0.789364	0.361004	0.0415304	0.356061
Th5_CD4-XCL1	Th2_CD4-PASK	ITGB2	ICAM2	ITGB2	2.47583e-37	0.673937	0.789364	0.118229	-0.114698	0.439446
Th5_CD4-XCL1	γδ T_TRGV/TRDV	ITGB2	ICAM2	ITGB2	2.47583e-37	0.673937	0.789364	0.626092	0.0762394	0.379679
Th6_CD4-FOS	Mono1_CD14-S100A8	ITGB2	ICAM2	ITGB2	0.000236717	0.220611	0.795118	2.83548e-08	0.637076	0.199925
Th7_CD4-GNLY	Mono1_CD14-S100A8	ITGB2	ICAM2	ITGB2	0.00901802	0.266509	0.898438	2.83548e-08	0.637076	0.199925
cDC1_CLEC9A	Mono1_CD14-S100A8	F11R	F11R	JAM	0.735355	0.283149	0.365854	5.47502e-10	0.677183	0.109527
cDC2_CD1C	Mono1_CD14-S100A8	F11R	F11R	JAM	0.598986	-0.0589789	0.183217	5.47502e-10	0.677183	0.109527
Macro2_CXCL3	Mono1_CD14-S100A8	F11R	F11R	JAM	0.0247478	0.139216	0.150685	5.47502e-10	0.677183	0.109527
Mono1_CD14-S100A8	cDC1_CLEC9A	F11R	F11R	JAM	5.47502e-10	0.677183	0.109527	0.735355	0.283149	0.365854
Mono1_CD14-S100A8	cDC2_CD1C	F11R	F11R	JAM	5.47502e-10	0.677183	0.109527	0.598986	-0.0589789	0.183217
Mono1_CD14-S100A8	Macro2_CXCL3	F11R	F11R	JAM	5.47502e-10	0.677183	0.109527	0.0247478	0.139216	0.150685
Mono1_CD14-S100A8	Mono1_CD14-S100A8	F11R	F11R	JAM	5.47502e-10	0.677183	0.109527	5.47502e-10	0.677183	0.109527
Mono1_CD14-S100A8	Mono1_CD14-S100A8	F11R	F11R	JAM	5.47502e-10	0.677183	0.109527	5.47502e-10	0.677183	0.109527
Mono1_CD14-S100A8	Mono2_CD14-ITGA4	F11R	F11R	JAM	5.47502e-10	0.677183	0.109527	0.000495965	0.904939	0.140969
Mono1_CD14-S100A8	NKT2_KLRF1-KLRG1	F11R	F11R	JAM	5.47502e-10	0.677183	0.109527	0.288312	0.291935	0.134146
Mono2_CD14-ITGA4	Mono1_CD14-S100A8	F11R	F11R	JAM	0.000495965	0.904939	0.140969	5.47502e-10	0.677183	0.109527
NKT2_KLRF1-KLRG1	Mono1_CD14-S100A8	F11R	F11R	JAM	0.288312	0.291935	0.134146	5.47502e-10	0.677183	0.109527
Mono1_CD14-S100A8	cDC1_CLEC9A	F11R	ITGAL_ITGB2	JAM	5.47502e-10	0.677183	0.109527	0.0678963	-0.063802	0.29525
Mono1_CD14-S100A8	Macro2_CXCL3	F11R	ITGAL_ITGB2	JAM	5.47502e-10	0.677183	0.109527	0.0271566	0.351739	0.120244
Mono1_CD14-S100A8	Macro3_FOS	F11R	ITGAL_ITGB2	JAM	5.47502e-10	0.677183	0.109527	0.142662	0.24572	0.196178
Mono1_CD14-S100A8	Mono1_CD14-S100A8	F11R	ITGAL_ITGB2	JAM	5.47502e-10	0.677183	0.109527	0.739304	-0.117471	0.180045
Mono1_CD14-S100A8	Mono2_CD14-ITGA4	F11R	ITGAL_ITGB2	JAM	5.47502e-10	0.677183	0.109527	0.0943823	0.0690222	0.345081
Mono1_CD14-S100A8	Mono3_FCGR3A	F11R	ITGAL_ITGB2	JAM	5.47502e-10	0.677183	0.109527	0.280682	-0.0681046	0.484076
Mono1_CD14-S100A8	NK1_CCR7	F11R	ITGAL_ITGB2	JAM	5.47502e-10	0.677183	0.109527	0.709172	-0.182237	0.28
Mono1_CD14-S100A8	NK3_LAG3	F11R	ITGAL_ITGB2	JAM	5.47502e-10	0.677183	0.109527	0.294655	0.157084	0.416842
Mono1_CD14-S100A8	NKT1_KLRF1-CCR7	F11R	ITGAL_ITGB2	JAM	5.47502e-10	0.677183	0.109527	0.857405	0.228803	0.5
Mono1_CD14-S100A8	NKT2_KLRF1-KLRG1	F11R	ITGAL_ITGB2	JAM	5.47502e-10	0.677183	0.109527	0.728338	0.0441635	0.585366
Mono1_CD14-S100A8	Tc2_CD8-GZMK	F11R	ITGAL_ITGB2	JAM	5.47502e-10	0.677183	0.109527	0.241745	0.146166	0.269006
Mono1_CD14-S100A8	Tc3_CD8-SLC4A10	F11R	ITGAL_ITGB2	JAM	5.47502e-10	0.677183	0.109527	0.368045	0.0231925	0.156098
Mono1_CD14-S100A8	Tc4_CD8-FOS	F11R	ITGAL_ITGB2	JAM	5.47502e-10	0.677183	0.109527	0.0583593	0.162653	0.236202
Mono1_CD14-S100A8	Tc5_CD8-ZNF683	F11R	ITGAL_ITGB2	JAM	5.47502e-10	0.677183	0.109527	0.547885	-0.106402	0.198837
Mono1_CD14-S100A8	Tc6_CD8-KLRC1	F11R	ITGAL_ITGB2	JAM	5.47502e-10	0.677183	0.109527	0.85336	0.05724	0.212249
Mono1_CD14-S100A8	Tc7_CD8-TYMS	F11R	ITGAL_ITGB2	JAM	5.47502e-10	0.677183	0.109527	0.546074	0.0915831	0.326531
Mono1_CD14-S100A8	Tc8_CD8-GNLY	F11R	ITGAL_ITGB2	JAM	5.47502e-10	0.677183	0.109527	0.00328244	0.238673	0.42835
Mono1_CD14-S100A8	Th2_CD4-PASK	F11R	ITGAL_ITGB2	JAM	5.47502e-10	0.677183	0.109527	0.0831592	0.668198	0.17301
Mono1_CD14-S100A8	Th3_CD4-LYAR	F11R	ITGAL_ITGB2	JAM	5.47502e-10	0.677183	0.109527	0.537041	0.233388	0.146543
Mono1_CD14-S100A8	Th4_CD4-FOXP3	F11R	ITGAL_ITGB2	JAM	5.47502e-10	0.677183	0.109527	0.115978	1.22965	0.128319
Mono1_CD14-S100A8	Th5_CD4-XCL1	F11R	ITGAL_ITGB2	JAM	5.47502e-10	0.677183	0.109527	0.0574072	0.430485	0.213504
Mono1_CD14-S100A8	Th6_CD4-FOS	F11R	ITGAL_ITGB2	JAM	5.47502e-10	0.677183	0.109527	0.00699925	0.561632	0.217088
Mono1_CD14-S100A8	Th7_CD4-GNLY	F11R	ITGAL_ITGB2	JAM	5.47502e-10	0.677183	0.109527	0.0127201	0.479587	0.394531
B3_CD69	Tc8_CD8-GNLY	LCK	CD8 receptor	LCK	0.0688425	1.07038	0.145833	1.60621e-34	0.713581	0.743921
NK2_GSN	Tc8_CD8-GNLY	LCK	CD8 receptor	LCK	0.71946	0.0185325	0.576271	1.60621e-34	0.713581	0.743921
NK3_LAG3	Tc8_CD8-GNLY	LCK	CD8 receptor	LCK	0.0140279	0.227819	0.698947	1.60621e-34	0.713581	0.743921
NKT1_KLRF1-CCR7	Tc8_CD8-GNLY	LCK	CD8 receptor	LCK	0.920047	0.0577953	0.833333	1.60621e-34	0.713581	0.743921
NKT2_KLRF1-KLRG1	Tc8_CD8-GNLY	LCK	CD8 receptor	LCK	0.129962	0.139245	0.841463	1.60621e-34	0.713581	0.743921
Tc1_CD8-CCR7	Tc8_CD8-GNLY	LCK	CD8 receptor	LCK	0.709085	0.164312	0.568627	1.60621e-34	0.713581	0.743921
Tc2_CD8-GZMK	Tc8_CD8-GNLY	LCK	CD8 receptor	LCK	0.00471107	0.213106	0.708333	1.60621e-34	0.713581	0.743921
Tc3_CD8-SLC4A10	Tc8_CD8-GNLY	LCK	CD8 receptor	LCK	0.884687	-0.031205	0.643902	1.60621e-34	0.713581	0.743921
Tc4_CD8-FOS	Tc8_CD8-GNLY	LCK	CD8 receptor	LCK	3.34703e-10	0.22919	0.663353	1.60621e-34	0.713581	0.743921
Tc5_CD8-ZNF683	Tc8_CD8-GNLY	LCK	CD8 receptor	LCK	9.37217e-08	0.229727	0.699101	1.60621e-34	0.713581	0.743921
Tc6_CD8-KLRC1	Tc8_CD8-GNLY	LCK	CD8 receptor	LCK	1.31247e-05	0.216832	0.660331	1.60621e-34	0.713581	0.743921
Tc7_CD8-TYMS	Tc8_CD8-GNLY	LCK	CD8 receptor	LCK	0.0193396	0.272688	0.778426	1.60621e-34	0.713581	0.743921
Tc8_CD8-GNLY	Tc8_CD8-GNLY	LCK	CD8 receptor	LCK	1.42307e-06	0.235105	0.766167	1.60621e-34	0.713581	0.743921
Th1_CD4-CCR7	Tc8_CD8-GNLY	LCK	CD8 receptor	LCK	0.347254	-0.0615928	0.575758	1.60621e-34	0.713581	0.743921
Th2_CD4-PASK	Tc8_CD8-GNLY	LCK	CD8 receptor	LCK	0.0320911	0.228742	0.740484	1.60621e-34	0.713581	0.743921
Th3_CD4-LYAR	Tc8_CD8-GNLY	LCK	CD8 receptor	LCK	0.97936	0.0499306	0.606811	1.60621e-34	0.713581	0.743921
Th5_CD4-XCL1	Tc8_CD8-GNLY	LCK	CD8 receptor	LCK	2.51743e-06	0.268655	0.681439	1.60621e-34	0.713581	0.743921
Th6_CD4-FOS	Tc8_CD8-GNLY	LCK	CD8 receptor	LCK	0.0362563	0.11814	0.660854	1.60621e-34	0.713581	0.743921
Th7_CD4-GNLY	Tc8_CD8-GNLY	LCK	CD8 receptor	LCK	0.219305	0.107687	0.769531	1.60621e-34	0.713581	0.743921
γδ T_TRGV/TRDV	Tc8_CD8-GNLY	LCK	CD8 receptor	LCK	0.0229233	0.20078	0.71123	1.60621e-34	0.713581	0.743921
Macro2_CXCL3	Macro2_CXCL3	TNFSF14	LTBR	LIGHT	0.0149751	0.200043	0.118721	2.63395e-19	0.989884	0.42618
NK1_CCR7	Macro2_CXCL3	TNFSF14	LTBR	LIGHT	0.551748	0.33173	0.2	2.63395e-19	0.989884	0.42618
NK2_GSN	Macro2_CXCL3	TNFSF14	LTBR	LIGHT	0.0899042	0.743422	0.118644	2.63395e-19	0.989884	0.42618
NK3_LAG3	Macro2_CXCL3	TNFSF14	LTBR	LIGHT	5.33457e-06	0.960466	0.176842	2.63395e-19	0.989884	0.42618
NK4_CD69	Macro2_CXCL3	TNFSF14	LTBR	LIGHT	0.000223245	1.44085	0.267606	2.63395e-19	0.989884	0.42618
NKT1_KLRF1-CCR7	Macro2_CXCL3	TNFSF14	LTBR	LIGHT	0.548192	0.934031	0.25	2.63395e-19	0.989884	0.42618
NKT2_KLRF1-KLRG1	Macro2_CXCL3	TNFSF14	LTBR	LIGHT	0.271403	0.577877	0.195122	2.63395e-19	0.989884	0.42618
Tc2_CD8-GZMK	cDC2_CD1C	TNFSF14	LTBR	LIGHT	1.3357e-08	1.43128	0.16155	0.719889	0.126946	0.320979
Tc2_CD8-GZMK	Macro1_C1QC	TNFSF14	LTBR	LIGHT	1.3357e-08	1.43128	0.16155	0.00480844	0.412864	0.288087
Tc2_CD8-GZMK	Macro2_CXCL3	TNFSF14	LTBR	LIGHT	1.3357e-08	1.43128	0.16155	2.63395e-19	0.989884	0.42618
Tc2_CD8-GZMK	Macro2_CXCL3	TNFSF14	LTBR	LIGHT	1.3357e-08	1.43128	0.16155	2.63395e-19	0.989884	0.42618
Tc2_CD8-GZMK	Macro3_FOS	TNFSF14	LTBR	LIGHT	1.3357e-08	1.43128	0.16155	0.198444	0.216658	0.286624
Tc2_CD8-GZMK	Macro4_CCL20	TNFSF14	LTBR	LIGHT	1.3357e-08	1.43128	0.16155	0.436852	0.414385	0.179625
Tc2_CD8-GZMK	Mono1_CD14-S100A8	TNFSF14	LTBR	LIGHT	1.3357e-08	1.43128	0.16155	0.0116189	0.119629	0.282821
Tc2_CD8-GZMK	Mono2_CD14-ITGA4	TNFSF14	LTBR	LIGHT	1.3357e-08	1.43128	0.16155	0.000550385	0.39896	0.497797
Tc2_CD8-GZMK	Mono3_FCGR3A	TNFSF14	LTBR	LIGHT	1.3357e-08	1.43128	0.16155	0.574867	-0.0409647	0.254777
Tc2_CD8-GZMK	pDC	TNFSF14	LTBR	LIGHT	1.3357e-08	1.43128	0.16155	0.5947	0.694294	0.181818
Tc3_CD8-SLC4A10	Macro2_CXCL3	TNFSF14	LTBR	LIGHT	0.991534	0.0277055	0.121951	2.63395e-19	0.989884	0.42618
Tc4_CD8-FOS	cDC2_CD1C	TNFSF14	LTBR	LIGHT	7.1772e-15	0.548853	0.262883	0.719889	0.126946	0.320979
Tc4_CD8-FOS	Macro1_C1QC	TNFSF14	LTBR	LIGHT	7.1772e-15	0.548853	0.262883	0.00480844	0.412864	0.288087
Tc4_CD8-FOS	Macro2_CXCL3	TNFSF14	LTBR	LIGHT	7.1772e-15	0.548853	0.262883	2.63395e-19	0.989884	0.42618
Tc4_CD8-FOS	Macro2_CXCL3	TNFSF14	LTBR	LIGHT	7.1772e-15	0.548853	0.262883	2.63395e-19	0.989884	0.42618
Tc4_CD8-FOS	Macro3_FOS	TNFSF14	LTBR	LIGHT	7.1772e-15	0.548853	0.262883	0.198444	0.216658	0.286624
Tc4_CD8-FOS	Macro4_CCL20	TNFSF14	LTBR	LIGHT	7.1772e-15	0.548853	0.262883	0.436852	0.414385	0.179625
Tc4_CD8-FOS	Mono1_CD14-S100A8	TNFSF14	LTBR	LIGHT	7.1772e-15	0.548853	0.262883	0.0116189	0.119629	0.282821
Tc4_CD8-FOS	Mono2_CD14-ITGA4	TNFSF14	LTBR	LIGHT	7.1772e-15	0.548853	0.262883	0.000550385	0.39896	0.497797
Tc4_CD8-FOS	Mono3_FCGR3A	TNFSF14	LTBR	LIGHT	7.1772e-15	0.548853	0.262883	0.574867	-0.0409647	0.254777
Tc4_CD8-FOS	pDC	TNFSF14	LTBR	LIGHT	7.1772e-15	0.548853	0.262883	0.5947	0.694294	0.181818
Tc5_CD8-ZNF683	Macro2_CXCL3	TNFSF14	LTBR	LIGHT	5.72863e-06	0.352809	0.234664	2.63395e-19	0.989884	0.42618
Tc6_CD8-KLRC1	cDC2_CD1C	TNFSF14	LTBR	LIGHT	1.74351e-09	0.74066	0.219289	0.719889	0.126946	0.320979
Tc6_CD8-KLRC1	Macro1_C1QC	TNFSF14	LTBR	LIGHT	1.74351e-09	0.74066	0.219289	0.00480844	0.412864	0.288087
Tc6_CD8-KLRC1	Macro2_CXCL3	TNFSF14	LTBR	LIGHT	1.74351e-09	0.74066	0.219289	2.63395e-19	0.989884	0.42618
Tc6_CD8-KLRC1	Macro2_CXCL3	TNFSF14	LTBR	LIGHT	1.74351e-09	0.74066	0.219289	2.63395e-19	0.989884	0.42618
Tc6_CD8-KLRC1	Macro3_FOS	TNFSF14	LTBR	LIGHT	1.74351e-09	0.74066	0.219289	0.198444	0.216658	0.286624
Tc6_CD8-KLRC1	Macro4_CCL20	TNFSF14	LTBR	LIGHT	1.74351e-09	0.74066	0.219289	0.436852	0.414385	0.179625
Tc6_CD8-KLRC1	Mono1_CD14-S100A8	TNFSF14	LTBR	LIGHT	1.74351e-09	0.74066	0.219289	0.0116189	0.119629	0.282821
Tc6_CD8-KLRC1	Mono2_CD14-ITGA4	TNFSF14	LTBR	LIGHT	1.74351e-09	0.74066	0.219289	0.000550385	0.39896	0.497797
Tc6_CD8-KLRC1	Mono3_FCGR3A	TNFSF14	LTBR	LIGHT	1.74351e-09	0.74066	0.219289	0.574867	-0.0409647	0.254777
Tc6_CD8-KLRC1	pDC	TNFSF14	LTBR	LIGHT	1.74351e-09	0.74066	0.219289	0.5947	0.694294	0.181818
Tc7_CD8-TYMS	Macro2_CXCL3	TNFSF14	LTBR	LIGHT	0.364344	0.407596	0.268222	2.63395e-19	0.989884	0.42618
Tc8_CD8-GNLY	Macro2_CXCL3	TNFSF14	LTBR	LIGHT	0.00787107	0.427997	0.138127	2.63395e-19	0.989884	0.42618
Th3_CD4-LYAR	Macro2_CXCL3	TNFSF14	LTBR	LIGHT	0.00736336	1.14307	0.102167	2.63395e-19	0.989884	0.42618
Th4_CD4-FOXP3	Macro2_CXCL3	TNFSF14	LTBR	LIGHT	0.03757	2.30674	0.132743	2.63395e-19	0.989884	0.42618
Th5_CD4-XCL1	cDC2_CD1C	TNFSF14	LTBR	LIGHT	3.786e-08	0.770773	0.199948	0.719889	0.126946	0.320979
Th5_CD4-XCL1	Macro1_C1QC	TNFSF14	LTBR	LIGHT	3.786e-08	0.770773	0.199948	0.00480844	0.412864	0.288087
Th5_CD4-XCL1	Macro2_CXCL3	TNFSF14	LTBR	LIGHT	3.786e-08	0.770773	0.199948	2.63395e-19	0.989884	0.42618
Th5_CD4-XCL1	Macro2_CXCL3	TNFSF14	LTBR	LIGHT	3.786e-08	0.770773	0.199948	2.63395e-19	0.989884	0.42618
Th5_CD4-XCL1	Macro3_FOS	TNFSF14	LTBR	LIGHT	3.786e-08	0.770773	0.199948	0.198444	0.216658	0.286624
Th5_CD4-XCL1	Macro4_CCL20	TNFSF14	LTBR	LIGHT	3.786e-08	0.770773	0.199948	0.436852	0.414385	0.179625
Th5_CD4-XCL1	Mono1_CD14-S100A8	TNFSF14	LTBR	LIGHT	3.786e-08	0.770773	0.199948	0.0116189	0.119629	0.282821
Th5_CD4-XCL1	Mono2_CD14-ITGA4	TNFSF14	LTBR	LIGHT	3.786e-08	0.770773	0.199948	0.000550385	0.39896	0.497797
Th5_CD4-XCL1	Mono3_FCGR3A	TNFSF14	LTBR	LIGHT	3.786e-08	0.770773	0.199948	0.574867	-0.0409647	0.254777
Th5_CD4-XCL1	pDC	TNFSF14	LTBR	LIGHT	3.786e-08	0.770773	0.199948	0.5947	0.694294	0.181818
Th6_CD4-FOS	Macro2_CXCL3	TNFSF14	LTBR	LIGHT	4.52881e-06	0.640733	0.250218	2.63395e-19	0.989884	0.42618
Th7_CD4-GNLY	Macro2_CXCL3	TNFSF14	LTBR	LIGHT	0.190566	0.435566	0.140625	2.63395e-19	0.989884	0.42618
γδ T_TRGV/TRDV	Macro2_CXCL3	TNFSF14	LTBR	LIGHT	0.0422284	0.432324	0.144385	2.63395e-19	0.989884	0.42618
Tc2_CD8-GZMK	B1_CCR7	TNFSF14	TNFRSF14	LIGHT	1.3357e-08	1.43128	0.16155	0.319649	0.311453	0.40708
Tc2_CD8-GZMK	B2_CD27	TNFSF14	TNFRSF14	LIGHT	1.3357e-08	1.43128	0.16155	0.913855	0.134332	0.28972
Tc2_CD8-GZMK	B3_CD69	TNFSF14	TNFRSF14	LIGHT	1.3357e-08	1.43128	0.16155	0.82441	0.173353	0.3125
Tc2_CD8-GZMK	cDC1_CLEC9A	TNFSF14	TNFRSF14	LIGHT	1.3357e-08	1.43128	0.16155	0.146641	0.0707701	0.37484
Tc2_CD8-GZMK	cDC2_CD1C	TNFSF14	TNFRSF14	LIGHT	1.3357e-08	1.43128	0.16155	0.366366	0.131441	0.300699
Tc2_CD8-GZMK	Macro1_C1QC	TNFSF14	TNFRSF14	LIGHT	1.3357e-08	1.43128	0.16155	0.0825265	0.157697	0.274368
Tc2_CD8-GZMK	Macro2_CXCL3	TNFSF14	TNFRSF14	LIGHT	1.3357e-08	1.43128	0.16155	7.78736e-06	0.282982	0.421613
Tc2_CD8-GZMK	Macro3_FOS	TNFSF14	TNFRSF14	LIGHT	1.3357e-08	1.43128	0.16155	0.384087	0.123183	0.418259
Tc2_CD8-GZMK	Macro4_CCL20	TNFSF14	TNFRSF14	LIGHT	1.3357e-08	1.43128	0.16155	0.0570252	0.484873	0.367292
Tc2_CD8-GZMK	Mono1_CD14-S100A8	TNFSF14	TNFRSF14	LIGHT	1.3357e-08	1.43128	0.16155	0.787859	0.065819	0.364216
Tc2_CD8-GZMK	Mono2_CD14-ITGA4	TNFSF14	TNFRSF14	LIGHT	1.3357e-08	1.43128	0.16155	0.996279	-0.0258844	0.603524
Tc2_CD8-GZMK	Mono3_FCGR3A	TNFSF14	TNFRSF14	LIGHT	1.3357e-08	1.43128	0.16155	0.295308	0.290652	0.579618
Tc2_CD8-GZMK	NK1_CCR7	TNFSF14	TNFRSF14	LIGHT	1.3357e-08	1.43128	0.16155	0.421483	0.847254	0.32
Tc2_CD8-GZMK	NK2_GSN	TNFSF14	TNFRSF14	LIGHT	1.3357e-08	1.43128	0.16155	0.910418	-0.0250235	0.412429
Tc2_CD8-GZMK	NK3_LAG3	TNFSF14	TNFRSF14	LIGHT	1.3357e-08	1.43128	0.16155	0.0794364	-0.179835	0.330526
Tc2_CD8-GZMK	NK4_CD69	TNFSF14	TNFRSF14	LIGHT	1.3357e-08	1.43128	0.16155	0.0996544	0.535172	0.43662
Tc2_CD8-GZMK	NKT1_KLRF1-CCR7	TNFSF14	TNFRSF14	LIGHT	1.3357e-08	1.43128	0.16155	0.48994	0.366713	0.666667
Tc2_CD8-GZMK	pDC	TNFSF14	TNFRSF14	LIGHT	1.3357e-08	1.43128	0.16155	0.76185	0.0997427	0.292929
Tc2_CD8-GZMK	Tc1_CD8-CCR7	TNFSF14	TNFRSF14	LIGHT	1.3357e-08	1.43128	0.16155	0.968772	0.123239	0.359477
Tc2_CD8-GZMK	Tc2_CD8-GZMK	TNFSF14	TNFRSF14	LIGHT	1.3357e-08	1.43128	0.16155	0.361571	-0.0592008	0.345029
Tc2_CD8-GZMK	Tc3_CD8-SLC4A10	TNFSF14	TNFRSF14	LIGHT	1.3357e-08	1.43128	0.16155	0.716131	0.212222	0.35122
Tc2_CD8-GZMK	Tc4_CD8-FOS	TNFSF14	TNFRSF14	LIGHT	1.3357e-08	1.43128	0.16155	0.00568754	0.294571	0.244834
Tc2_CD8-GZMK	Tc5_CD8-ZNF683	TNFSF14	TNFRSF14	LIGHT	1.3357e-08	1.43128	0.16155	0.624987	-0.067327	0.192887
Tc2_CD8-GZMK	Tc6_CD8-KLRC1	TNFSF14	TNFRSF14	LIGHT	1.3357e-08	1.43128	0.16155	0.0652838	0.202765	0.217529
Tc2_CD8-GZMK	Tc7_CD8-TYMS	TNFSF14	TNFRSF14	LIGHT	1.3357e-08	1.43128	0.16155	0.236346	-0.145568	0.25656
Tc2_CD8-GZMK	Tc8_CD8-GNLY	TNFSF14	TNFRSF14	LIGHT	1.3357e-08	1.43128	0.16155	0.00185108	0.238882	0.446456
Tc2_CD8-GZMK	Th1_CD4-CCR7	TNFSF14	TNFRSF14	LIGHT	1.3357e-08	1.43128	0.16155	0.610648	-0.0109741	0.323232
Tc2_CD8-GZMK	Th2_CD4-PASK	TNFSF14	TNFRSF14	LIGHT	1.3357e-08	1.43128	0.16155	0.858206	0.0791237	0.449827
Tc2_CD8-GZMK	Th3_CD4-LYAR	TNFSF14	TNFRSF14	LIGHT	1.3357e-08	1.43128	0.16155	0.070201	-0.0715066	0.319917
Tc2_CD8-GZMK	Th5_CD4-XCL1	TNFSF14	TNFRSF14	LIGHT	1.3357e-08	1.43128	0.16155	0.886262	0.0863903	0.274244
Tc2_CD8-GZMK	Th6_CD4-FOS	TNFSF14	TNFRSF14	LIGHT	1.3357e-08	1.43128	0.16155	0.0312453	0.401119	0.289451
Tc2_CD8-GZMK	Th7_CD4-GNLY	TNFSF14	TNFRSF14	LIGHT	1.3357e-08	1.43128	0.16155	0.469693	0.0519707	0.476562
Tc4_CD8-FOS	B1_CCR7	TNFSF14	TNFRSF14	LIGHT	7.1772e-15	0.548853	0.262883	0.319649	0.311453	0.40708
Tc4_CD8-FOS	B2_CD27	TNFSF14	TNFRSF14	LIGHT	7.1772e-15	0.548853	0.262883	0.913855	0.134332	0.28972
Tc4_CD8-FOS	B3_CD69	TNFSF14	TNFRSF14	LIGHT	7.1772e-15	0.548853	0.262883	0.82441	0.173353	0.3125
Tc4_CD8-FOS	cDC1_CLEC9A	TNFSF14	TNFRSF14	LIGHT	7.1772e-15	0.548853	0.262883	0.146641	0.0707701	0.37484
Tc4_CD8-FOS	cDC2_CD1C	TNFSF14	TNFRSF14	LIGHT	7.1772e-15	0.548853	0.262883	0.366366	0.131441	0.300699
Tc4_CD8-FOS	Macro1_C1QC	TNFSF14	TNFRSF14	LIGHT	7.1772e-15	0.548853	0.262883	0.0825265	0.157697	0.274368
Tc4_CD8-FOS	Macro2_CXCL3	TNFSF14	TNFRSF14	LIGHT	7.1772e-15	0.548853	0.262883	7.78736e-06	0.282982	0.421613
Tc4_CD8-FOS	Macro3_FOS	TNFSF14	TNFRSF14	LIGHT	7.1772e-15	0.548853	0.262883	0.384087	0.123183	0.418259
Tc4_CD8-FOS	Macro4_CCL20	TNFSF14	TNFRSF14	LIGHT	7.1772e-15	0.548853	0.262883	0.0570252	0.484873	0.367292
Tc4_CD8-FOS	Mono1_CD14-S100A8	TNFSF14	TNFRSF14	LIGHT	7.1772e-15	0.548853	0.262883	0.787859	0.065819	0.364216
Tc4_CD8-FOS	Mono2_CD14-ITGA4	TNFSF14	TNFRSF14	LIGHT	7.1772e-15	0.548853	0.262883	0.996279	-0.0258844	0.603524
Tc4_CD8-FOS	Mono3_FCGR3A	TNFSF14	TNFRSF14	LIGHT	7.1772e-15	0.548853	0.262883	0.295308	0.290652	0.579618
Tc4_CD8-FOS	NK1_CCR7	TNFSF14	TNFRSF14	LIGHT	7.1772e-15	0.548853	0.262883	0.421483	0.847254	0.32
Tc4_CD8-FOS	NK2_GSN	TNFSF14	TNFRSF14	LIGHT	7.1772e-15	0.548853	0.262883	0.910418	-0.0250235	0.412429
Tc4_CD8-FOS	NK3_LAG3	TNFSF14	TNFRSF14	LIGHT	7.1772e-15	0.548853	0.262883	0.0794364	-0.179835	0.330526
Tc4_CD8-FOS	NK4_CD69	TNFSF14	TNFRSF14	LIGHT	7.1772e-15	0.548853	0.262883	0.0996544	0.535172	0.43662
Tc4_CD8-FOS	NKT1_KLRF1-CCR7	TNFSF14	TNFRSF14	LIGHT	7.1772e-15	0.548853	0.262883	0.48994	0.366713	0.666667
Tc4_CD8-FOS	pDC	TNFSF14	TNFRSF14	LIGHT	7.1772e-15	0.548853	0.262883	0.76185	0.0997427	0.292929
Tc4_CD8-FOS	Tc1_CD8-CCR7	TNFSF14	TNFRSF14	LIGHT	7.1772e-15	0.548853	0.262883	0.968772	0.123239	0.359477
Tc4_CD8-FOS	Tc2_CD8-GZMK	TNFSF14	TNFRSF14	LIGHT	7.1772e-15	0.548853	0.262883	0.361571	-0.0592008	0.345029
Tc4_CD8-FOS	Tc3_CD8-SLC4A10	TNFSF14	TNFRSF14	LIGHT	7.1772e-15	0.548853	0.262883	0.716131	0.212222	0.35122
Tc4_CD8-FOS	Tc4_CD8-FOS	TNFSF14	TNFRSF14	LIGHT	7.1772e-15	0.548853	0.262883	0.00568754	0.294571	0.244834
Tc4_CD8-FOS	Tc5_CD8-ZNF683	TNFSF14	TNFRSF14	LIGHT	7.1772e-15	0.548853	0.262883	0.624987	-0.067327	0.192887
Tc4_CD8-FOS	Tc6_CD8-KLRC1	TNFSF14	TNFRSF14	LIGHT	7.1772e-15	0.548853	0.262883	0.0652838	0.202765	0.217529
Tc4_CD8-FOS	Tc7_CD8-TYMS	TNFSF14	TNFRSF14	LIGHT	7.1772e-15	0.548853	0.262883	0.236346	-0.145568	0.25656
Tc4_CD8-FOS	Tc8_CD8-GNLY	TNFSF14	TNFRSF14	LIGHT	7.1772e-15	0.548853	0.262883	0.00185108	0.238882	0.446456
Tc4_CD8-FOS	Th1_CD4-CCR7	TNFSF14	TNFRSF14	LIGHT	7.1772e-15	0.548853	0.262883	0.610648	-0.0109741	0.323232
Tc4_CD8-FOS	Th2_CD4-PASK	TNFSF14	TNFRSF14	LIGHT	7.1772e-15	0.548853	0.262883	0.858206	0.0791237	0.449827
Tc4_CD8-FOS	Th3_CD4-LYAR	TNFSF14	TNFRSF14	LIGHT	7.1772e-15	0.548853	0.262883	0.070201	-0.0715066	0.319917
Tc4_CD8-FOS	Th5_CD4-XCL1	TNFSF14	TNFRSF14	LIGHT	7.1772e-15	0.548853	0.262883	0.886262	0.0863903	0.274244
Tc4_CD8-FOS	Th6_CD4-FOS	TNFSF14	TNFRSF14	LIGHT	7.1772e-15	0.548853	0.262883	0.0312453	0.401119	0.289451
Tc4_CD8-FOS	Th7_CD4-GNLY	TNFSF14	TNFRSF14	LIGHT	7.1772e-15	0.548853	0.262883	0.469693	0.0519707	0.476562
Tc6_CD8-KLRC1	B1_CCR7	TNFSF14	TNFRSF14	LIGHT	1.74351e-09	0.74066	0.219289	0.319649	0.311453	0.40708
Tc6_CD8-KLRC1	B2_CD27	TNFSF14	TNFRSF14	LIGHT	1.74351e-09	0.74066	0.219289	0.913855	0.134332	0.28972
Tc6_CD8-KLRC1	B3_CD69	TNFSF14	TNFRSF14	LIGHT	1.74351e-09	0.74066	0.219289	0.82441	0.173353	0.3125
Tc6_CD8-KLRC1	cDC1_CLEC9A	TNFSF14	TNFRSF14	LIGHT	1.74351e-09	0.74066	0.219289	0.146641	0.0707701	0.37484
Tc6_CD8-KLRC1	cDC2_CD1C	TNFSF14	TNFRSF14	LIGHT	1.74351e-09	0.74066	0.219289	0.366366	0.131441	0.300699
Tc6_CD8-KLRC1	Macro1_C1QC	TNFSF14	TNFRSF14	LIGHT	1.74351e-09	0.74066	0.219289	0.0825265	0.157697	0.274368
Tc6_CD8-KLRC1	Macro2_CXCL3	TNFSF14	TNFRSF14	LIGHT	1.74351e-09	0.74066	0.219289	7.78736e-06	0.282982	0.421613
Tc6_CD8-KLRC1	Macro3_FOS	TNFSF14	TNFRSF14	LIGHT	1.74351e-09	0.74066	0.219289	0.384087	0.123183	0.418259
Tc6_CD8-KLRC1	Macro4_CCL20	TNFSF14	TNFRSF14	LIGHT	1.74351e-09	0.74066	0.219289	0.0570252	0.484873	0.367292
Tc6_CD8-KLRC1	Mono1_CD14-S100A8	TNFSF14	TNFRSF14	LIGHT	1.74351e-09	0.74066	0.219289	0.787859	0.065819	0.364216
Tc6_CD8-KLRC1	Mono2_CD14-ITGA4	TNFSF14	TNFRSF14	LIGHT	1.74351e-09	0.74066	0.219289	0.996279	-0.0258844	0.603524
Tc6_CD8-KLRC1	Mono3_FCGR3A	TNFSF14	TNFRSF14	LIGHT	1.74351e-09	0.74066	0.219289	0.295308	0.290652	0.579618
Tc6_CD8-KLRC1	NK1_CCR7	TNFSF14	TNFRSF14	LIGHT	1.74351e-09	0.74066	0.219289	0.421483	0.847254	0.32
Tc6_CD8-KLRC1	NK2_GSN	TNFSF14	TNFRSF14	LIGHT	1.74351e-09	0.74066	0.219289	0.910418	-0.0250235	0.412429
Tc6_CD8-KLRC1	NK3_LAG3	TNFSF14	TNFRSF14	LIGHT	1.74351e-09	0.74066	0.219289	0.0794364	-0.179835	0.330526
Tc6_CD8-KLRC1	NK4_CD69	TNFSF14	TNFRSF14	LIGHT	1.74351e-09	0.74066	0.219289	0.0996544	0.535172	0.43662
Tc6_CD8-KLRC1	NKT1_KLRF1-CCR7	TNFSF14	TNFRSF14	LIGHT	1.74351e-09	0.74066	0.219289	0.48994	0.366713	0.666667
Tc6_CD8-KLRC1	pDC	TNFSF14	TNFRSF14	LIGHT	1.74351e-09	0.74066	0.219289	0.76185	0.0997427	0.292929
Tc6_CD8-KLRC1	Tc1_CD8-CCR7	TNFSF14	TNFRSF14	LIGHT	1.74351e-09	0.74066	0.219289	0.968772	0.123239	0.359477
Tc6_CD8-KLRC1	Tc2_CD8-GZMK	TNFSF14	TNFRSF14	LIGHT	1.74351e-09	0.74066	0.219289	0.361571	-0.0592008	0.345029
Tc6_CD8-KLRC1	Tc3_CD8-SLC4A10	TNFSF14	TNFRSF14	LIGHT	1.74351e-09	0.74066	0.219289	0.716131	0.212222	0.35122
Tc6_CD8-KLRC1	Tc4_CD8-FOS	TNFSF14	TNFRSF14	LIGHT	1.74351e-09	0.74066	0.219289	0.00568754	0.294571	0.244834
Tc6_CD8-KLRC1	Tc5_CD8-ZNF683	TNFSF14	TNFRSF14	LIGHT	1.74351e-09	0.74066	0.219289	0.624987	-0.067327	0.192887
Tc6_CD8-KLRC1	Tc6_CD8-KLRC1	TNFSF14	TNFRSF14	LIGHT	1.74351e-09	0.74066	0.219289	0.0652838	0.202765	0.217529
Tc6_CD8-KLRC1	Tc7_CD8-TYMS	TNFSF14	TNFRSF14	LIGHT	1.74351e-09	0.74066	0.219289	0.236346	-0.145568	0.25656
Tc6_CD8-KLRC1	Tc8_CD8-GNLY	TNFSF14	TNFRSF14	LIGHT	1.74351e-09	0.74066	0.219289	0.00185108	0.238882	0.446456
Tc6_CD8-KLRC1	Th1_CD4-CCR7	TNFSF14	TNFRSF14	LIGHT	1.74351e-09	0.74066	0.219289	0.610648	-0.0109741	0.323232
Tc6_CD8-KLRC1	Th2_CD4-PASK	TNFSF14	TNFRSF14	LIGHT	1.74351e-09	0.74066	0.219289	0.858206	0.0791237	0.449827
Tc6_CD8-KLRC1	Th3_CD4-LYAR	TNFSF14	TNFRSF14	LIGHT	1.74351e-09	0.74066	0.219289	0.070201	-0.0715066	0.319917
Tc6_CD8-KLRC1	Th5_CD4-XCL1	TNFSF14	TNFRSF14	LIGHT	1.74351e-09	0.74066	0.219289	0.886262	0.0863903	0.274244
Tc6_CD8-KLRC1	Th6_CD4-FOS	TNFSF14	TNFRSF14	LIGHT	1.74351e-09	0.74066	0.219289	0.0312453	0.401119	0.289451
Tc6_CD8-KLRC1	Th7_CD4-GNLY	TNFSF14	TNFRSF14	LIGHT	1.74351e-09	0.74066	0.219289	0.469693	0.0519707	0.476562
Th5_CD4-XCL1	B1_CCR7	TNFSF14	TNFRSF14	LIGHT	3.786e-08	0.770773	0.199948	0.319649	0.311453	0.40708
Th5_CD4-XCL1	B2_CD27	TNFSF14	TNFRSF14	LIGHT	3.786e-08	0.770773	0.199948	0.913855	0.134332	0.28972
Th5_CD4-XCL1	B3_CD69	TNFSF14	TNFRSF14	LIGHT	3.786e-08	0.770773	0.199948	0.82441	0.173353	0.3125
Th5_CD4-XCL1	cDC1_CLEC9A	TNFSF14	TNFRSF14	LIGHT	3.786e-08	0.770773	0.199948	0.146641	0.0707701	0.37484
Th5_CD4-XCL1	cDC2_CD1C	TNFSF14	TNFRSF14	LIGHT	3.786e-08	0.770773	0.199948	0.366366	0.131441	0.300699
Th5_CD4-XCL1	Macro1_C1QC	TNFSF14	TNFRSF14	LIGHT	3.786e-08	0.770773	0.199948	0.0825265	0.157697	0.274368
Th5_CD4-XCL1	Macro2_CXCL3	TNFSF14	TNFRSF14	LIGHT	3.786e-08	0.770773	0.199948	7.78736e-06	0.282982	0.421613
Th5_CD4-XCL1	Macro3_FOS	TNFSF14	TNFRSF14	LIGHT	3.786e-08	0.770773	0.199948	0.384087	0.123183	0.418259
Th5_CD4-XCL1	Macro4_CCL20	TNFSF14	TNFRSF14	LIGHT	3.786e-08	0.770773	0.199948	0.0570252	0.484873	0.367292
Th5_CD4-XCL1	Mono1_CD14-S100A8	TNFSF14	TNFRSF14	LIGHT	3.786e-08	0.770773	0.199948	0.787859	0.065819	0.364216
Th5_CD4-XCL1	Mono2_CD14-ITGA4	TNFSF14	TNFRSF14	LIGHT	3.786e-08	0.770773	0.199948	0.996279	-0.0258844	0.603524
Th5_CD4-XCL1	Mono3_FCGR3A	TNFSF14	TNFRSF14	LIGHT	3.786e-08	0.770773	0.199948	0.295308	0.290652	0.579618
Th5_CD4-XCL1	NK1_CCR7	TNFSF14	TNFRSF14	LIGHT	3.786e-08	0.770773	0.199948	0.421483	0.847254	0.32
Th5_CD4-XCL1	NK2_GSN	TNFSF14	TNFRSF14	LIGHT	3.786e-08	0.770773	0.199948	0.910418	-0.0250235	0.412429
Th5_CD4-XCL1	NK3_LAG3	TNFSF14	TNFRSF14	LIGHT	3.786e-08	0.770773	0.199948	0.0794364	-0.179835	0.330526
Th5_CD4-XCL1	NK4_CD69	TNFSF14	TNFRSF14	LIGHT	3.786e-08	0.770773	0.199948	0.0996544	0.535172	0.43662
Th5_CD4-XCL1	NKT1_KLRF1-CCR7	TNFSF14	TNFRSF14	LIGHT	3.786e-08	0.770773	0.199948	0.48994	0.366713	0.666667
Th5_CD4-XCL1	pDC	TNFSF14	TNFRSF14	LIGHT	3.786e-08	0.770773	0.199948	0.76185	0.0997427	0.292929
Th5_CD4-XCL1	Tc1_CD8-CCR7	TNFSF14	TNFRSF14	LIGHT	3.786e-08	0.770773	0.199948	0.968772	0.123239	0.359477
Th5_CD4-XCL1	Tc2_CD8-GZMK	TNFSF14	TNFRSF14	LIGHT	3.786e-08	0.770773	0.199948	0.361571	-0.0592008	0.345029
Th5_CD4-XCL1	Tc3_CD8-SLC4A10	TNFSF14	TNFRSF14	LIGHT	3.786e-08	0.770773	0.199948	0.716131	0.212222	0.35122
Th5_CD4-XCL1	Tc4_CD8-FOS	TNFSF14	TNFRSF14	LIGHT	3.786e-08	0.770773	0.199948	0.00568754	0.294571	0.244834
Th5_CD4-XCL1	Tc5_CD8-ZNF683	TNFSF14	TNFRSF14	LIGHT	3.786e-08	0.770773	0.199948	0.624987	-0.067327	0.192887
Th5_CD4-XCL1	Tc6_CD8-KLRC1	TNFSF14	TNFRSF14	LIGHT	3.786e-08	0.770773	0.199948	0.0652838	0.202765	0.217529
Th5_CD4-XCL1	Tc7_CD8-TYMS	TNFSF14	TNFRSF14	LIGHT	3.786e-08	0.770773	0.199948	0.236346	-0.145568	0.25656
Th5_CD4-XCL1	Tc8_CD8-GNLY	TNFSF14	TNFRSF14	LIGHT	3.786e-08	0.770773	0.199948	0.00185108	0.238882	0.446456
Th5_CD4-XCL1	Th1_CD4-CCR7	TNFSF14	TNFRSF14	LIGHT	3.786e-08	0.770773	0.199948	0.610648	-0.0109741	0.323232
Th5_CD4-XCL1	Th2_CD4-PASK	TNFSF14	TNFRSF14	LIGHT	3.786e-08	0.770773	0.199948	0.858206	0.0791237	0.449827
Th5_CD4-XCL1	Th3_CD4-LYAR	TNFSF14	TNFRSF14	LIGHT	3.786e-08	0.770773	0.199948	0.070201	-0.0715066	0.319917
Th5_CD4-XCL1	Th5_CD4-XCL1	TNFSF14	TNFRSF14	LIGHT	3.786e-08	0.770773	0.199948	0.886262	0.0863903	0.274244
Th5_CD4-XCL1	Th6_CD4-FOS	TNFSF14	TNFRSF14	LIGHT	3.786e-08	0.770773	0.199948	0.0312453	0.401119	0.289451
Th5_CD4-XCL1	Th7_CD4-GNLY	TNFSF14	TNFRSF14	LIGHT	3.786e-08	0.770773	0.199948	0.469693	0.0519707	0.476562
Th4_CD4-FOXP3	Macro2_CXCL3	LTa1b2	LTBR	LT	0.045527	2.42531	0.150442	2.63395e-19	0.989884	0.42618
cDC2_CD1C	NK3_LAG3	HLA-C	CD8A	MHC-I	4.5605e-42	0.537928	0.973427	0.0817824	0.389921	0.185263
cDC2_CD1C	NK4_CD69	HLA-C	CD8A	MHC-I	4.5605e-42	0.537928	0.973427	0.067211	1.03202	0.295775
cDC2_CD1C	NKT1_KLRF1-CCR7	HLA-C	CD8A	MHC-I	4.5605e-42	0.537928	0.973427	0.487634	0.280769	0.416667
cDC2_CD1C	NKT2_KLRF1-KLRG1	HLA-C	CD8A	MHC-I	4.5605e-42	0.537928	0.973427	0.374624	0.268925	0.597561
cDC2_CD1C	Tc1_CD8-CCR7	HLA-C	CD8A	MHC-I	4.5605e-42	0.537928	0.973427	0.683719	-0.038494	0.627451
cDC2_CD1C	Tc2_CD8-GZMK	HLA-C	CD8A	MHC-I	4.5605e-42	0.537928	0.973427	1.68674e-06	0.273637	0.823099
cDC2_CD1C	Tc3_CD8-SLC4A10	HLA-C	CD8A	MHC-I	4.5605e-42	0.537928	0.973427	0.0292752	-0.192744	0.482927
cDC2_CD1C	Tc4_CD8-FOS	HLA-C	CD8A	MHC-I	4.5605e-42	0.537928	0.973427	2.60467e-05	0.0420937	0.743395
cDC2_CD1C	Tc5_CD8-ZNF683	HLA-C	CD8A	MHC-I	4.5605e-42	0.537928	0.973427	1.79242e-05	0.054206	0.802353
cDC2_CD1C	Tc6_CD8-KLRC1	HLA-C	CD8A	MHC-I	4.5605e-42	0.537928	0.973427	1.08891e-10	0.225649	0.843365
cDC2_CD1C	Tc7_CD8-TYMS	HLA-C	CD8A	MHC-I	4.5605e-42	0.537928	0.973427	0.0113683	0.386235	0.635569
cDC2_CD1C	Tc8_CD8-GNLY	HLA-C	CD8A	MHC-I	4.5605e-42	0.537928	0.973427	2.56649e-26	0.423962	0.87791
Macro1_C1QC	NK3_LAG3	HLA-C	CD8A	MHC-I	8.91559e-42	0.838563	0.923466	0.0817824	0.389921	0.185263
Macro1_C1QC	NK4_CD69	HLA-C	CD8A	MHC-I	8.91559e-42	0.838563	0.923466	0.067211	1.03202	0.295775
Macro1_C1QC	NKT1_KLRF1-CCR7	HLA-C	CD8A	MHC-I	8.91559e-42	0.838563	0.923466	0.487634	0.280769	0.416667
Macro1_C1QC	NKT2_KLRF1-KLRG1	HLA-C	CD8A	MHC-I	8.91559e-42	0.838563	0.923466	0.374624	0.268925	0.597561
Macro1_C1QC	Tc1_CD8-CCR7	HLA-C	CD8A	MHC-I	8.91559e-42	0.838563	0.923466	0.683719	-0.038494	0.627451
Macro1_C1QC	Tc2_CD8-GZMK	HLA-C	CD8A	MHC-I	8.91559e-42	0.838563	0.923466	1.68674e-06	0.273637	0.823099
Macro1_C1QC	Tc3_CD8-SLC4A10	HLA-C	CD8A	MHC-I	8.91559e-42	0.838563	0.923466	0.0292752	-0.192744	0.482927
Macro1_C1QC	Tc4_CD8-FOS	HLA-C	CD8A	MHC-I	8.91559e-42	0.838563	0.923466	2.60467e-05	0.0420937	0.743395
Macro1_C1QC	Tc5_CD8-ZNF683	HLA-C	CD8A	MHC-I	8.91559e-42	0.838563	0.923466	1.79242e-05	0.054206	0.802353
Macro1_C1QC	Tc6_CD8-KLRC1	HLA-C	CD8A	MHC-I	8.91559e-42	0.838563	0.923466	1.08891e-10	0.225649	0.843365
Macro1_C1QC	Tc7_CD8-TYMS	HLA-C	CD8A	MHC-I	8.91559e-42	0.838563	0.923466	0.0113683	0.386235	0.635569
Macro1_C1QC	Tc8_CD8-GNLY	HLA-C	CD8A	MHC-I	8.91559e-42	0.838563	0.923466	2.56649e-26	0.423962	0.87791
Macro2_CXCL3	NK3_LAG3	HLA-C	CD8A	MHC-I	7.97652e-57	0.608335	0.993912	0.0817824	0.389921	0.185263
Macro2_CXCL3	NK4_CD69	HLA-C	CD8A	MHC-I	7.97652e-57	0.608335	0.993912	0.067211	1.03202	0.295775
Macro2_CXCL3	NKT1_KLRF1-CCR7	HLA-C	CD8A	MHC-I	7.97652e-57	0.608335	0.993912	0.487634	0.280769	0.416667
Macro2_CXCL3	NKT2_KLRF1-KLRG1	HLA-C	CD8A	MHC-I	7.97652e-57	0.608335	0.993912	0.374624	0.268925	0.597561
Macro2_CXCL3	Tc1_CD8-CCR7	HLA-C	CD8A	MHC-I	7.97652e-57	0.608335	0.993912	0.683719	-0.038494	0.627451
Macro2_CXCL3	Tc2_CD8-GZMK	HLA-C	CD8A	MHC-I	7.97652e-57	0.608335	0.993912	1.68674e-06	0.273637	0.823099
Macro2_CXCL3	Tc3_CD8-SLC4A10	HLA-C	CD8A	MHC-I	7.97652e-57	0.608335	0.993912	0.0292752	-0.192744	0.482927
Macro2_CXCL3	Tc4_CD8-FOS	HLA-C	CD8A	MHC-I	7.97652e-57	0.608335	0.993912	2.60467e-05	0.0420937	0.743395
Macro2_CXCL3	Tc5_CD8-ZNF683	HLA-C	CD8A	MHC-I	7.97652e-57	0.608335	0.993912	1.79242e-05	0.054206	0.802353
Macro2_CXCL3	Tc6_CD8-KLRC1	HLA-C	CD8A	MHC-I	7.97652e-57	0.608335	0.993912	1.08891e-10	0.225649	0.843365
Macro2_CXCL3	Tc7_CD8-TYMS	HLA-C	CD8A	MHC-I	7.97652e-57	0.608335	0.993912	0.0113683	0.386235	0.635569
Macro2_CXCL3	Tc8_CD8-GNLY	HLA-C	CD8A	MHC-I	7.97652e-57	0.608335	0.993912	2.56649e-26	0.423962	0.87791
B1_CCR7	Tc8_CD8-GNLY	HLA-F	CD8B	MHC-I	0.00131355	0.793435	0.442478	8.39741e-36	0.734653	0.777031
B1_CCR7	Tc8_CD8-GNLY	HLA-C	CD8B	MHC-I	1.97878e-06	0.507795	0.973451	8.39741e-36	0.734653	0.777031
B1_CCR7	Tc8_CD8-GNLY	HLA-B	CD8B	MHC-I	8.62901e-08	0.497278	0.99115	8.39741e-36	0.734653	0.777031
B1_CCR7	Tc8_CD8-GNLY	HLA-A	CD8B	MHC-I	0.0169332	0.261563	0.964602	8.39741e-36	0.734653	0.777031
B1_CCR7	Tc8_CD8-GNLY	HLA-E	CD8B	MHC-I	0.893257	0.0651845	0.867257	8.39741e-36	0.734653	0.777031
B2_CD27	Tc8_CD8-GNLY	HLA-F	CD8B	MHC-I	0.0370464	0.565209	0.5	8.39741e-36	0.734653	0.777031
B2_CD27	Tc8_CD8-GNLY	HLA-A	CD8B	MHC-I	0.138876	0.177507	0.985981	8.39741e-36	0.734653	0.777031
B2_CD27	Tc8_CD8-GNLY	HLA-B	CD8B	MHC-I	0.239323	0.101125	1	8.39741e-36	0.734653	0.777031
B2_CD27	Tc8_CD8-GNLY	HLA-C	CD8B	MHC-I	0.913576	0.0514147	1	8.39741e-36	0.734653	0.777031
B2_CD27	Tc8_CD8-GNLY	HLA-E	CD8B	MHC-I	0.973111	0.00646008	0.911215	8.39741e-36	0.734653	0.777031
B3_CD69	Tc8_CD8-GNLY	HLA-F	CD8B	MHC-I	0.0403241	0.830563	0.520833	8.39741e-36	0.734653	0.777031
B3_CD69	Tc8_CD8-GNLY	HLA-C	CD8B	MHC-I	0.00513158	0.316555	0.979167	8.39741e-36	0.734653	0.777031
B3_CD69	Tc8_CD8-GNLY	HLA-B	CD8B	MHC-I	0.00580165	0.300455	1	8.39741e-36	0.734653	0.777031
B3_CD69	Tc8_CD8-GNLY	HLA-A	CD8B	MHC-I	0.225323	0.239905	0.979167	8.39741e-36	0.734653	0.777031
B3_CD69	Tc8_CD8-GNLY	HLA-E	CD8B	MHC-I	0.98542	0.0331929	0.916667	8.39741e-36	0.734653	0.777031
cDC1_CLEC9A	Tc8_CD8-GNLY	HLA-A	CD8B	MHC-I	5.27545e-10	0.330079	0.984596	8.39741e-36	0.734653	0.777031
cDC1_CLEC9A	Tc8_CD8-GNLY	HLA-C	CD8B	MHC-I	0.00210106	0.164024	0.993582	8.39741e-36	0.734653	0.777031
cDC1_CLEC9A	Tc8_CD8-GNLY	HLA-F	CD8B	MHC-I	0.721936	0.102755	0.620026	8.39741e-36	0.734653	0.777031
cDC1_CLEC9A	Tc8_CD8-GNLY	HLA-B	CD8B	MHC-I	0.511294	0.029632	0.998716	8.39741e-36	0.734653	0.777031
cDC1_CLEC9A	Tc8_CD8-GNLY	HLA-E	CD8B	MHC-I	0.542071	-0.0449932	0.897304	8.39741e-36	0.734653	0.777031
cDC2_CD1C	NKT2_KLRF1-KLRG1	HLA-C	CD8B	MHC-I	4.5605e-42	0.537928	0.973427	0.0458175	0.393154	0.5
cDC2_CD1C	Tc1_CD8-CCR7	HLA-C	CD8B	MHC-I	4.5605e-42	0.537928	0.973427	0.696251	0.110109	0.771242
cDC2_CD1C	Tc2_CD8-GZMK	HLA-C	CD8B	MHC-I	4.5605e-42	0.537928	0.973427	0.962519	0.0201388	0.718567
cDC2_CD1C	Tc3_CD8-SLC4A10	HLA-C	CD8B	MHC-I	4.5605e-42	0.537928	0.973427	0.0249189	0.988559	0.234146
cDC2_CD1C	Tc6_CD8-KLRC1	HLA-C	CD8B	MHC-I	4.5605e-42	0.537928	0.973427	0.00504806	0.0154243	0.694122
cDC2_CD1C	Tc7_CD8-TYMS	HLA-C	CD8B	MHC-I	4.5605e-42	0.537928	0.973427	0.124206	0.074751	0.571429
cDC2_CD1C	Tc8_CD8-GNLY	HLA-C	CD8B	MHC-I	4.5605e-42	0.537928	0.973427	8.39741e-36	0.734653	0.777031
cDC2_CD1C	Tc8_CD8-GNLY	HLA-C	CD8B	MHC-I	4.5605e-42	0.537928	0.973427	8.39741e-36	0.734653	0.777031
cDC2_CD1C	Tc8_CD8-GNLY	HLA-F	CD8B	MHC-I	0.0953343	0.484264	0.353147	8.39741e-36	0.734653	0.777031
cDC2_CD1C	Tc8_CD8-GNLY	HLA-B	CD8B	MHC-I	5.20998e-08	0.226729	0.976224	8.39741e-36	0.734653	0.777031
cDC2_CD1C	Tc8_CD8-GNLY	HLA-A	CD8B	MHC-I	0.0375665	0.21014	0.927972	8.39741e-36	0.734653	0.777031
cDC2_CD1C	Tc8_CD8-GNLY	HLA-E	CD8B	MHC-I	0.195989	0.147497	0.794406	8.39741e-36	0.734653	0.777031
Macro1_C1QC	NKT2_KLRF1-KLRG1	HLA-C	CD8B	MHC-I	8.91559e-42	0.838563	0.923466	0.0458175	0.393154	0.5
Macro1_C1QC	Tc1_CD8-CCR7	HLA-C	CD8B	MHC-I	8.91559e-42	0.838563	0.923466	0.696251	0.110109	0.771242
Macro1_C1QC	Tc2_CD8-GZMK	HLA-C	CD8B	MHC-I	8.91559e-42	0.838563	0.923466	0.962519	0.0201388	0.718567
Macro1_C1QC	Tc3_CD8-SLC4A10	HLA-C	CD8B	MHC-I	8.91559e-42	0.838563	0.923466	0.0249189	0.988559	0.234146
Macro1_C1QC	Tc6_CD8-KLRC1	HLA-C	CD8B	MHC-I	8.91559e-42	0.838563	0.923466	0.00504806	0.0154243	0.694122
Macro1_C1QC	Tc7_CD8-TYMS	HLA-C	CD8B	MHC-I	8.91559e-42	0.838563	0.923466	0.124206	0.074751	0.571429
Macro1_C1QC	Tc8_CD8-GNLY	HLA-F	CD8B	MHC-I	1.07604e-05	0.85927	0.245487	8.39741e-36	0.734653	0.777031
Macro1_C1QC	Tc8_CD8-GNLY	HLA-C	CD8B	MHC-I	8.91559e-42	0.838563	0.923466	8.39741e-36	0.734653	0.777031
Macro1_C1QC	Tc8_CD8-GNLY	HLA-C	CD8B	MHC-I	8.91559e-42	0.838563	0.923466	8.39741e-36	0.734653	0.777031
Macro1_C1QC	Tc8_CD8-GNLY	HLA-B	CD8B	MHC-I	8.81625e-13	0.371415	0.948375	8.39741e-36	0.734653	0.777031
Macro1_C1QC	Tc8_CD8-GNLY	HLA-A	CD8B	MHC-I	0.000182665	0.245337	0.890614	8.39741e-36	0.734653	0.777031
Macro1_C1QC	Tc8_CD8-GNLY	HLA-E	CD8B	MHC-I	0.0117521	0.162812	0.825993	8.39741e-36	0.734653	0.777031
Macro2_CXCL3	NKT2_KLRF1-KLRG1	HLA-C	CD8B	MHC-I	7.97652e-57	0.608335	0.993912	0.0458175	0.393154	0.5
Macro2_CXCL3	Tc1_CD8-CCR7	HLA-C	CD8B	MHC-I	7.97652e-57	0.608335	0.993912	0.696251	0.110109	0.771242
Macro2_CXCL3	Tc2_CD8-GZMK	HLA-C	CD8B	MHC-I	7.97652e-57	0.608335	0.993912	0.962519	0.0201388	0.718567
Macro2_CXCL3	Tc3_CD8-SLC4A10	HLA-C	CD8B	MHC-I	7.97652e-57	0.608335	0.993912	0.0249189	0.988559	0.234146
Macro2_CXCL3	Tc6_CD8-KLRC1	HLA-C	CD8B	MHC-I	7.97652e-57	0.608335	0.993912	0.00504806	0.0154243	0.694122
Macro2_CXCL3	Tc7_CD8-TYMS	HLA-C	CD8B	MHC-I	7.97652e-57	0.608335	0.993912	0.124206	0.074751	0.571429
Macro2_CXCL3	Tc8_CD8-GNLY	HLA-C	CD8B	MHC-I	7.97652e-57	0.608335	0.993912	8.39741e-36	0.734653	0.777031
Macro2_CXCL3	Tc8_CD8-GNLY	HLA-C	CD8B	MHC-I	7.97652e-57	0.608335	0.993912	8.39741e-36	0.734653	0.777031
Macro2_CXCL3	Tc8_CD8-GNLY	HLA-B	CD8B	MHC-I	9.28027e-07	0.170296	0.998478	8.39741e-36	0.734653	0.777031
Macro2_CXCL3	Tc8_CD8-GNLY	HLA-E	CD8B	MHC-I	0.00748221	0.0454456	0.920852	8.39741e-36	0.734653	0.777031
Macro3_FOS	Tc8_CD8-GNLY	HLA-C	CD8B	MHC-I	8.02447e-100	0.446608	0.98259	8.39741e-36	0.734653	0.777031
Macro3_FOS	Tc8_CD8-GNLY	HLA-B	CD8B	MHC-I	3.5728e-07	0.0829036	0.993631	8.39741e-36	0.734653	0.777031
Macro3_FOS	Tc8_CD8-GNLY	HLA-F	CD8B	MHC-I	0.472736	0.0806505	0.48535	8.39741e-36	0.734653	0.777031
Macro3_FOS	Tc8_CD8-GNLY	HLA-E	CD8B	MHC-I	0.210647	0.0317666	0.862845	8.39741e-36	0.734653	0.777031
Macro3_FOS	Tc8_CD8-GNLY	HLA-A	CD8B	MHC-I	2.04279e-05	-0.061132	0.96603	8.39741e-36	0.734653	0.777031
Macro4_CCL20	Tc8_CD8-GNLY	HLA-C	CD8B	MHC-I	7.12706e-18	0.413427	0.975871	8.39741e-36	0.734653	0.777031
Macro4_CCL20	Tc8_CD8-GNLY	HLA-B	CD8B	MHC-I	0.189244	0.0659516	0.986595	8.39741e-36	0.734653	0.777031
Macro4_CCL20	Tc8_CD8-GNLY	HLA-E	CD8B	MHC-I	0.406886	-0.0168129	0.83378	8.39741e-36	0.734653	0.777031
Macro4_CCL20	Tc8_CD8-GNLY	HLA-A	CD8B	MHC-I	0.231276	-0.0251748	0.949062	8.39741e-36	0.734653	0.777031
Macro4_CCL20	Tc8_CD8-GNLY	HLA-F	CD8B	MHC-I	0.3594	-0.091581	0.391421	8.39741e-36	0.734653	0.777031
Mast	Tc8_CD8-GNLY	HLA-C	CD8B	MHC-I	6.08086e-06	1.77057	0.421525	8.39741e-36	0.734653	0.777031
Mast	Tc8_CD8-GNLY	HLA-A	CD8B	MHC-I	0.000940212	1.69416	0.29148	8.39741e-36	0.734653	0.777031
Mast	Tc8_CD8-GNLY	HLA-E	CD8B	MHC-I	0.0164481	1.0633	0.278027	8.39741e-36	0.734653	0.777031
Mast	Tc8_CD8-GNLY	HLA-B	CD8B	MHC-I	0.351353	0.511513	0.224215	8.39741e-36	0.734653	0.777031
Mono1_CD14-S100A8	Tc8_CD8-GNLY	HLA-C	CD8B	MHC-I	3.33543e-42	0.327154	0.971868	8.39741e-36	0.734653	0.777031
Mono1_CD14-S100A8	Tc8_CD8-GNLY	HLA-B	CD8B	MHC-I	9.59504e-14	0.132836	0.988747	8.39741e-36	0.734653	0.777031
Mono1_CD14-S100A8	Tc8_CD8-GNLY	HLA-F	CD8B	MHC-I	0.932278	0.0449634	0.469617	8.39741e-36	0.734653	0.777031
Mono1_CD14-S100A8	Tc8_CD8-GNLY	HLA-E	CD8B	MHC-I	0.862356	-0.00769392	0.842836	8.39741e-36	0.734653	0.777031
Mono1_CD14-S100A8	Tc8_CD8-GNLY	HLA-A	CD8B	MHC-I	2.51394e-07	-0.100095	0.96099	8.39741e-36	0.734653	0.777031
Mono2_CD14-ITGA4	Tc8_CD8-GNLY	HLA-C	CD8B	MHC-I	2.12121e-21	0.369604	0.998532	8.39741e-36	0.734653	0.777031
Mono2_CD14-ITGA4	Tc8_CD8-GNLY	HLA-B	CD8B	MHC-I	1.14114e-06	0.152944	1	8.39741e-36	0.734653	0.777031
Mono2_CD14-ITGA4	Tc8_CD8-GNLY	HLA-F	CD8B	MHC-I	0.164044	0.0553799	0.725404	8.39741e-36	0.734653	0.777031
Mono2_CD14-ITGA4	Tc8_CD8-GNLY	HLA-E	CD8B	MHC-I	0.44101	-0.089704	0.975037	8.39741e-36	0.734653	0.777031
Mono2_CD14-ITGA4	Tc8_CD8-GNLY	HLA-A	CD8B	MHC-I	0.000362064	-0.153913	0.995595	8.39741e-36	0.734653	0.777031
Mono3_FCGR3A	Tc8_CD8-GNLY	HLA-C	CD8B	MHC-I	0.192363	0.0841789	0.987261	8.39741e-36	0.734653	0.777031
Mono3_FCGR3A	Tc8_CD8-GNLY	HLA-A	CD8B	MHC-I	0.556719	-0.0370148	0.993631	8.39741e-36	0.734653	0.777031
Mono3_FCGR3A	Tc8_CD8-GNLY	HLA-B	CD8B	MHC-I	0.372121	-0.0523009	1	8.39741e-36	0.734653	0.777031
Mono3_FCGR3A	Tc8_CD8-GNLY	HLA-F	CD8B	MHC-I	0.0914936	-0.164222	0.496815	8.39741e-36	0.734653	0.777031
NK1_CCR7	Tc8_CD8-GNLY	HLA-A	CD8B	MHC-I	0.712233	0.0571189	1	8.39741e-36	0.734653	0.777031
NK1_CCR7	Tc8_CD8-GNLY	HLA-C	CD8B	MHC-I	0.929054	-0.0132577	1	8.39741e-36	0.734653	0.777031
NK1_CCR7	Tc8_CD8-GNLY	HLA-E	CD8B	MHC-I	0.760166	-0.0190791	1	8.39741e-36	0.734653	0.777031
NK1_CCR7	Tc8_CD8-GNLY	HLA-B	CD8B	MHC-I	0.81891	-0.0736092	1	8.39741e-36	0.734653	0.777031
NK2_GSN	Tc8_CD8-GNLY	HLA-C	CD8B	MHC-I	0.0313945	0.138342	1	8.39741e-36	0.734653	0.777031
NK2_GSN	Tc8_CD8-GNLY	HLA-F	CD8B	MHC-I	0.604984	0.0463748	0.644068	8.39741e-36	0.734653	0.777031
NK2_GSN	Tc8_CD8-GNLY	HLA-B	CD8B	MHC-I	0.431605	0.00707743	1	8.39741e-36	0.734653	0.777031
NK2_GSN	Tc8_CD8-GNLY	HLA-A	CD8B	MHC-I	0.116538	-0.0566733	0.99435	8.39741e-36	0.734653	0.777031
NK2_GSN	Tc8_CD8-GNLY	HLA-E	CD8B	MHC-I	0.0153524	-0.140349	0.960452	8.39741e-36	0.734653	0.777031
NK3_LAG3	Tc8_CD8-GNLY	HLA-A	CD8B	MHC-I	0.000763172	0.0961554	0.995789	8.39741e-36	0.734653	0.777031
NK3_LAG3	Tc8_CD8-GNLY	HLA-F	CD8B	MHC-I	0.638111	0.0632708	0.661053	8.39741e-36	0.734653	0.777031
NK3_LAG3	Tc8_CD8-GNLY	HLA-C	CD8B	MHC-I	0.444937	0.0284751	1	8.39741e-36	0.734653	0.777031
NK3_LAG3	Tc8_CD8-GNLY	HLA-B	CD8B	MHC-I	0.628211	0.0186477	1	8.39741e-36	0.734653	0.777031
NK3_LAG3	Tc8_CD8-GNLY	HLA-E	CD8B	MHC-I	0.694393	0.0149317	0.978947	8.39741e-36	0.734653	0.777031
NK4_CD69	Tc8_CD8-GNLY	HLA-F	CD8B	MHC-I	0.0461959	0.335999	0.647887	8.39741e-36	0.734653	0.777031
NK4_CD69	Tc8_CD8-GNLY	HLA-B	CD8B	MHC-I	0.0020537	0.248359	1	8.39741e-36	0.734653	0.777031
NK4_CD69	Tc8_CD8-GNLY	HLA-A	CD8B	MHC-I	0.0172805	0.202943	1	8.39741e-36	0.734653	0.777031
NK4_CD69	Tc8_CD8-GNLY	HLA-C	CD8B	MHC-I	0.276855	0.101611	1	8.39741e-36	0.734653	0.777031
NK4_CD69	Tc8_CD8-GNLY	HLA-E	CD8B	MHC-I	0.169033	-0.137473	0.943662	8.39741e-36	0.734653	0.777031
NKT1_KLRF1-CCR7	Tc8_CD8-GNLY	HLA-F	CD8B	MHC-I	0.463894	0.252406	0.833333	8.39741e-36	0.734653	0.777031
NKT1_KLRF1-CCR7	Tc8_CD8-GNLY	HLA-E	CD8B	MHC-I	0.920117	0.0777468	1	8.39741e-36	0.734653	0.777031
NKT1_KLRF1-CCR7	Tc8_CD8-GNLY	HLA-A	CD8B	MHC-I	0.807576	-0.0212351	1	8.39741e-36	0.734653	0.777031
NKT1_KLRF1-CCR7	Tc8_CD8-GNLY	HLA-B	CD8B	MHC-I	0.556938	-0.0924877	1	8.39741e-36	0.734653	0.777031
NKT2_KLRF1-KLRG1	Tc8_CD8-GNLY	HLA-A	CD8B	MHC-I	0.188205	0.0886238	1	8.39741e-36	0.734653	0.777031
NKT2_KLRF1-KLRG1	Tc8_CD8-GNLY	HLA-E	CD8B	MHC-I	0.592099	-0.0502503	0.987805	8.39741e-36	0.734653	0.777031
NKT2_KLRF1-KLRG1	Tc8_CD8-GNLY	HLA-B	CD8B	MHC-I	0.330242	-0.0698051	1	8.39741e-36	0.734653	0.777031
pDC	Tc8_CD8-GNLY	HLA-B	CD8B	MHC-I	8.12293e-05	0.460662	0.979798	8.39741e-36	0.734653	0.777031
pDC	Tc8_CD8-GNLY	HLA-C	CD8B	MHC-I	0.00145554	0.39684	0.969697	8.39741e-36	0.734653	0.777031
pDC	Tc8_CD8-GNLY	HLA-A	CD8B	MHC-I	0.492459	0.130251	0.909091	8.39741e-36	0.734653	0.777031
pDC	Tc8_CD8-GNLY	HLA-F	CD8B	MHC-I	0.639411	-0.00457828	0.414141	8.39741e-36	0.734653	0.777031
Tc1_CD8-CCR7	Tc8_CD8-GNLY	HLA-C	CD8B	MHC-I	0.0379691	0.146542	0.973856	8.39741e-36	0.734653	0.777031
Tc1_CD8-CCR7	Tc8_CD8-GNLY	HLA-B	CD8B	MHC-I	0.0588875	0.123172	0.980392	8.39741e-36	0.734653	0.777031
Tc1_CD8-CCR7	Tc8_CD8-GNLY	HLA-A	CD8B	MHC-I	0.67187	0.0154642	0.993464	8.39741e-36	0.734653	0.777031
Tc1_CD8-CCR7	Tc8_CD8-GNLY	HLA-F	CD8B	MHC-I	0.57825	-0.0917868	0.529412	8.39741e-36	0.734653	0.777031
Tc2_CD8-GZMK	Tc8_CD8-GNLY	HLA-A	CD8B	MHC-I	3.3535e-12	0.19364	0.997807	8.39741e-36	0.734653	0.777031
Tc2_CD8-GZMK	Tc8_CD8-GNLY	HLA-B	CD8B	MHC-I	0.24006	0.052607	0.999269	8.39741e-36	0.734653	0.777031
Tc2_CD8-GZMK	Tc8_CD8-GNLY	HLA-C	CD8B	MHC-I	0.815419	0.0103319	0.998538	8.39741e-36	0.734653	0.777031
Tc2_CD8-GZMK	Tc8_CD8-GNLY	HLA-F	CD8B	MHC-I	0.408216	-0.01088	0.56652	8.39741e-36	0.734653	0.777031
Tc2_CD8-GZMK	Tc8_CD8-GNLY	HLA-E	CD8B	MHC-I	0.0821233	-0.0390523	0.964912	8.39741e-36	0.734653	0.777031
Tc3_CD8-SLC4A10	Tc8_CD8-GNLY	HLA-F	CD8B	MHC-I	0.889106	0.118845	0.570732	8.39741e-36	0.734653	0.777031
Tc3_CD8-SLC4A10	Tc8_CD8-GNLY	HLA-A	CD8B	MHC-I	0.03565	0.110445	1	8.39741e-36	0.734653	0.777031
Tc3_CD8-SLC4A10	Tc8_CD8-GNLY	HLA-E	CD8B	MHC-I	0.643377	0.0188235	0.956098	8.39741e-36	0.734653	0.777031
Tc3_CD8-SLC4A10	Tc8_CD8-GNLY	HLA-C	CD8B	MHC-I	0.83363	0.00508636	1	8.39741e-36	0.734653	0.777031
Tc3_CD8-SLC4A10	Tc8_CD8-GNLY	HLA-B	CD8B	MHC-I	0.35652	-0.0558261	1	8.39741e-36	0.734653	0.777031
Tc4_CD8-FOS	Tc8_CD8-GNLY	HLA-B	CD8B	MHC-I	0.0640471	0.0331683	0.997384	8.39741e-36	0.734653	0.777031
Tc4_CD8-FOS	Tc8_CD8-GNLY	HLA-A	CD8B	MHC-I	0.987883	-0.00194013	0.996076	8.39741e-36	0.734653	0.777031
Tc4_CD8-FOS	Tc8_CD8-GNLY	HLA-E	CD8B	MHC-I	0.0779729	-0.0428975	0.939315	8.39741e-36	0.734653	0.777031
Tc4_CD8-FOS	Tc8_CD8-GNLY	HLA-F	CD8B	MHC-I	0.000174164	-0.184236	0.481821	8.39741e-36	0.734653	0.777031
Tc4_CD8-FOS	Tc8_CD8-GNLY	HLA-C	CD8B	MHC-I	6.84622e-38	-0.198567	0.995292	8.39741e-36	0.734653	0.777031
Tc5_CD8-ZNF683	Tc8_CD8-GNLY	HLA-A	CD8B	MHC-I	4.7155e-34	0.254872	0.998281	8.39741e-36	0.734653	0.777031
Tc5_CD8-ZNF683	Tc8_CD8-GNLY	HLA-E	CD8B	MHC-I	1.47504e-07	0.125278	0.957827	8.39741e-36	0.734653	0.777031
Tc5_CD8-ZNF683	Tc8_CD8-GNLY	HLA-C	CD8B	MHC-I	0.127199	-0.0520834	0.997488	8.39741e-36	0.734653	0.777031
Tc5_CD8-ZNF683	Tc8_CD8-GNLY	HLA-B	CD8B	MHC-I	0.000399901	-0.0559018	0.999207	8.39741e-36	0.734653	0.777031
Tc6_CD8-KLRC1	Tc8_CD8-GNLY	HLA-A	CD8B	MHC-I	2.90138e-09	0.1338	0.997536	8.39741e-36	0.734653	0.777031
Tc6_CD8-KLRC1	Tc8_CD8-GNLY	HLA-B	CD8B	MHC-I	0.000568681	0.0935714	0.999296	8.39741e-36	0.734653	0.777031
Tc6_CD8-KLRC1	Tc8_CD8-GNLY	HLA-E	CD8B	MHC-I	0.796896	0.0130077	0.93277	8.39741e-36	0.734653	0.777031
Tc6_CD8-KLRC1	Tc8_CD8-GNLY	HLA-C	CD8B	MHC-I	6.68013e-05	-0.101898	0.997184	8.39741e-36	0.734653	0.777031
Tc7_CD8-TYMS	Tc8_CD8-GNLY	HLA-A	CD8B	MHC-I	1.53588e-05	0.288168	0.991254	8.39741e-36	0.734653	0.777031
Tc7_CD8-TYMS	Tc8_CD8-GNLY	HLA-F	CD8B	MHC-I	0.226306	0.219896	0.661808	8.39741e-36	0.734653	0.777031
Tc7_CD8-TYMS	Tc8_CD8-GNLY	HLA-B	CD8B	MHC-I	0.209511	-0.00830458	0.997085	8.39741e-36	0.734653	0.777031
Tc7_CD8-TYMS	Tc8_CD8-GNLY	HLA-E	CD8B	MHC-I	0.375971	-0.0456981	0.956268	8.39741e-36	0.734653	0.777031
Tc8_CD8-GNLY	Tc8_CD8-GNLY	HLA-A	CD8B	MHC-I	8.64836e-08	0.103662	0.998965	8.39741e-36	0.734653	0.777031
Tc8_CD8-GNLY	Tc8_CD8-GNLY	HLA-B	CD8B	MHC-I	0.000135851	0.0778071	0.999483	8.39741e-36	0.734653	0.777031
Tc8_CD8-GNLY	Tc8_CD8-GNLY	HLA-C	CD8B	MHC-I	0.00132631	0.060273	1	8.39741e-36	0.734653	0.777031
Tc8_CD8-GNLY	Tc8_CD8-GNLY	HLA-E	CD8B	MHC-I	0.420401	0.0233557	0.974133	8.39741e-36	0.734653	0.777031
Tc8_CD8-GNLY	Tc8_CD8-GNLY	HLA-F	CD8B	MHC-I	0.0303731	-0.134139	0.64925	8.39741e-36	0.734653	0.777031
Th1_CD4-CCR7	Tc8_CD8-GNLY	HLA-B	CD8B	MHC-I	0.00964802	0.125925	0.992424	8.39741e-36	0.734653	0.777031
Th1_CD4-CCR7	Tc8_CD8-GNLY	HLA-C	CD8B	MHC-I	0.159414	0.124724	0.982323	8.39741e-36	0.734653	0.777031
Th1_CD4-CCR7	Tc8_CD8-GNLY	HLA-A	CD8B	MHC-I	0.198285	0.0832818	0.972222	8.39741e-36	0.734653	0.777031
Th1_CD4-CCR7	Tc8_CD8-GNLY	HLA-E	CD8B	MHC-I	0.00755153	-0.138153	0.886364	8.39741e-36	0.734653	0.777031
Th2_CD4-PASK	Tc8_CD8-GNLY	HLA-A	CD8B	MHC-I	3.64493e-07	0.27921	0.99654	8.39741e-36	0.734653	0.777031
Th2_CD4-PASK	Tc8_CD8-GNLY	HLA-C	CD8B	MHC-I	0.00642902	0.168013	1	8.39741e-36	0.734653	0.777031
Th2_CD4-PASK	Tc8_CD8-GNLY	HLA-B	CD8B	MHC-I	0.0101183	0.133746	1	8.39741e-36	0.734653	0.777031
Th2_CD4-PASK	Tc8_CD8-GNLY	HLA-E	CD8B	MHC-I	0.79288	-0.000613771	0.972318	8.39741e-36	0.734653	0.777031
Th2_CD4-PASK	Tc8_CD8-GNLY	HLA-F	CD8B	MHC-I	0.740956	-0.0705212	0.522491	8.39741e-36	0.734653	0.777031
Th3_CD4-LYAR	Tc8_CD8-GNLY	HLA-A	CD8B	MHC-I	3.00564e-09	0.254841	0.996904	8.39741e-36	0.734653	0.777031
Th3_CD4-LYAR	Tc8_CD8-GNLY	HLA-F	CD8B	MHC-I	0.840989	0.0853267	0.45098	8.39741e-36	0.734653	0.777031
Th3_CD4-LYAR	Tc8_CD8-GNLY	HLA-B	CD8B	MHC-I	0.210571	0.0754501	0.998968	8.39741e-36	0.734653	0.777031
Th3_CD4-LYAR	Tc8_CD8-GNLY	HLA-E	CD8B	MHC-I	0.665113	0.0227074	0.930857	8.39741e-36	0.734653	0.777031
Th3_CD4-LYAR	Tc8_CD8-GNLY	HLA-C	CD8B	MHC-I	0.812752	0.0178458	0.991744	8.39741e-36	0.734653	0.777031
Th4_CD4-FOXP3	Tc8_CD8-GNLY	HLA-A	CD8B	MHC-I	0.00251079	0.271722	1	8.39741e-36	0.734653	0.777031
Th4_CD4-FOXP3	Tc8_CD8-GNLY	HLA-E	CD8B	MHC-I	0.893222	0.0256285	0.942478	8.39741e-36	0.734653	0.777031
Th4_CD4-FOXP3	Tc8_CD8-GNLY	HLA-B	CD8B	MHC-I	0.00870475	-0.196663	1	8.39741e-36	0.734653	0.777031
Th5_CD4-XCL1	Tc8_CD8-GNLY	HLA-A	CD8B	MHC-I	6.43784e-50	0.395343	0.996872	8.39741e-36	0.734653	0.777031
Th5_CD4-XCL1	Tc8_CD8-GNLY	HLA-E	CD8B	MHC-I	1.15268e-15	0.259689	0.94317	8.39741e-36	0.734653	0.777031
Th5_CD4-XCL1	Tc8_CD8-GNLY	HLA-F	CD8B	MHC-I	0.0590239	0.177256	0.4244	8.39741e-36	0.734653	0.777031
Th5_CD4-XCL1	Tc8_CD8-GNLY	HLA-B	CD8B	MHC-I	0.524356	0.017989	0.998175	8.39741e-36	0.734653	0.777031
Th5_CD4-XCL1	Tc8_CD8-GNLY	HLA-C	CD8B	MHC-I	0.00121185	-0.0636886	0.990094	8.39741e-36	0.734653	0.777031
Th6_CD4-FOS	Tc8_CD8-GNLY	HLA-A	CD8B	MHC-I	7.32851e-18	0.294086	0.998256	8.39741e-36	0.734653	0.777031
Th6_CD4-FOS	Tc8_CD8-GNLY	HLA-B	CD8B	MHC-I	1.9832e-13	0.227662	1	8.39741e-36	0.734653	0.777031
Th6_CD4-FOS	Tc8_CD8-GNLY	HLA-E	CD8B	MHC-I	0.175015	0.0656385	0.938971	8.39741e-36	0.734653	0.777031
Th6_CD4-FOS	Tc8_CD8-GNLY	HLA-C	CD8B	MHC-I	0.348532	0.0553031	0.993025	8.39741e-36	0.734653	0.777031
Th6_CD4-FOS	Tc8_CD8-GNLY	HLA-F	CD8B	MHC-I	0.178795	-0.0465145	0.391456	8.39741e-36	0.734653	0.777031
Th7_CD4-GNLY	Tc8_CD8-GNLY	HLA-B	CD8B	MHC-I	2.31098e-06	0.212219	1	8.39741e-36	0.734653	0.777031
Th7_CD4-GNLY	Tc8_CD8-GNLY	HLA-E	CD8B	MHC-I	0.032504	0.141248	0.988281	8.39741e-36	0.734653	0.777031
Th7_CD4-GNLY	Tc8_CD8-GNLY	HLA-A	CD8B	MHC-I	0.00163927	0.130107	1	8.39741e-36	0.734653	0.777031
Th7_CD4-GNLY	Tc8_CD8-GNLY	HLA-C	CD8B	MHC-I	0.0101799	0.103967	1	8.39741e-36	0.734653	0.777031
Th7_CD4-GNLY	Tc8_CD8-GNLY	HLA-F	CD8B	MHC-I	0.276754	-0.15093	0.644531	8.39741e-36	0.734653	0.777031
γδ T_TRGV/TRDV	Tc8_CD8-GNLY	HLA-B	CD8B	MHC-I	7.1548e-05	0.154622	0.997326	8.39741e-36	0.734653	0.777031
γδ T_TRGV/TRDV	Tc8_CD8-GNLY	HLA-A	CD8B	MHC-I	0.197016	-0.0313498	1	8.39741e-36	0.734653	0.777031
γδ T_TRGV/TRDV	Tc8_CD8-GNLY	HLA-E	CD8B	MHC-I	0.000964713	-0.168258	0.951872	8.39741e-36	0.734653	0.777031
cDC2_CD1C	NK3_LAG3	HLA-C	KIR2DL3	MHC-I	4.5605e-42	0.537928	0.973427	0.363958	-0.0399697	0.244211
Macro1_C1QC	NK3_LAG3	HLA-C	KIR2DL3	MHC-I	8.91559e-42	0.838563	0.923466	0.363958	-0.0399697	0.244211
Macro2_CXCL3	NK3_LAG3	HLA-C	KIR2DL3	MHC-I	7.97652e-57	0.608335	0.993912	0.363958	-0.0399697	0.244211
B1_CCR7	Tc5_CD8-ZNF683	HLA-F	KIR3DL2	MHC-I	0.00131355	0.793435	0.442478	1.95062e-24	2.97698	0.113961
B1_CCR7	Tc5_CD8-ZNF683	HLA-B	KIR3DL2	MHC-I	8.62901e-08	0.497278	0.99115	1.95062e-24	2.97698	0.113961
B2_CD27	Tc5_CD8-ZNF683	HLA-F	KIR3DL2	MHC-I	0.0370464	0.565209	0.5	1.95062e-24	2.97698	0.113961
B2_CD27	Tc5_CD8-ZNF683	HLA-B	KIR3DL2	MHC-I	0.239323	0.101125	1	1.95062e-24	2.97698	0.113961
B3_CD69	Tc5_CD8-ZNF683	HLA-F	KIR3DL2	MHC-I	0.0403241	0.830563	0.520833	1.95062e-24	2.97698	0.113961
B3_CD69	Tc5_CD8-ZNF683	HLA-B	KIR3DL2	MHC-I	0.00580165	0.300455	1	1.95062e-24	2.97698	0.113961
cDC1_CLEC9A	Tc5_CD8-ZNF683	HLA-F	KIR3DL2	MHC-I	0.721936	0.102755	0.620026	1.95062e-24	2.97698	0.113961
cDC1_CLEC9A	Tc5_CD8-ZNF683	HLA-B	KIR3DL2	MHC-I	0.511294	0.029632	0.998716	1.95062e-24	2.97698	0.113961
cDC2_CD1C	Tc5_CD8-ZNF683	HLA-F	KIR3DL2	MHC-I	0.0953343	0.484264	0.353147	1.95062e-24	2.97698	0.113961
cDC2_CD1C	Tc5_CD8-ZNF683	HLA-B	KIR3DL2	MHC-I	5.20998e-08	0.226729	0.976224	1.95062e-24	2.97698	0.113961
Macro1_C1QC	Tc5_CD8-ZNF683	HLA-F	KIR3DL2	MHC-I	1.07604e-05	0.85927	0.245487	1.95062e-24	2.97698	0.113961
Macro1_C1QC	Tc5_CD8-ZNF683	HLA-B	KIR3DL2	MHC-I	8.81625e-13	0.371415	0.948375	1.95062e-24	2.97698	0.113961
Macro2_CXCL3	Tc5_CD8-ZNF683	HLA-B	KIR3DL2	MHC-I	9.28027e-07	0.170296	0.998478	1.95062e-24	2.97698	0.113961
Macro3_FOS	Tc5_CD8-ZNF683	HLA-B	KIR3DL2	MHC-I	3.5728e-07	0.0829036	0.993631	1.95062e-24	2.97698	0.113961
Macro3_FOS	Tc5_CD8-ZNF683	HLA-F	KIR3DL2	MHC-I	0.472736	0.0806505	0.48535	1.95062e-24	2.97698	0.113961
Macro4_CCL20	Tc5_CD8-ZNF683	HLA-B	KIR3DL2	MHC-I	0.189244	0.0659516	0.986595	1.95062e-24	2.97698	0.113961
Macro4_CCL20	Tc5_CD8-ZNF683	HLA-F	KIR3DL2	MHC-I	0.3594	-0.091581	0.391421	1.95062e-24	2.97698	0.113961
Mast	Tc5_CD8-ZNF683	HLA-B	KIR3DL2	MHC-I	0.351353	0.511513	0.224215	1.95062e-24	2.97698	0.113961
Mono1_CD14-S100A8	Tc5_CD8-ZNF683	HLA-B	KIR3DL2	MHC-I	9.59504e-14	0.132836	0.988747	1.95062e-24	2.97698	0.113961
Mono1_CD14-S100A8	Tc5_CD8-ZNF683	HLA-F	KIR3DL2	MHC-I	0.932278	0.0449634	0.469617	1.95062e-24	2.97698	0.113961
Mono2_CD14-ITGA4	Tc5_CD8-ZNF683	HLA-B	KIR3DL2	MHC-I	1.14114e-06	0.152944	1	1.95062e-24	2.97698	0.113961
Mono2_CD14-ITGA4	Tc5_CD8-ZNF683	HLA-F	KIR3DL2	MHC-I	0.164044	0.0553799	0.725404	1.95062e-24	2.97698	0.113961
Mono3_FCGR3A	Tc5_CD8-ZNF683	HLA-B	KIR3DL2	MHC-I	0.372121	-0.0523009	1	1.95062e-24	2.97698	0.113961
Mono3_FCGR3A	Tc5_CD8-ZNF683	HLA-F	KIR3DL2	MHC-I	0.0914936	-0.164222	0.496815	1.95062e-24	2.97698	0.113961
NK1_CCR7	Tc5_CD8-ZNF683	HLA-B	KIR3DL2	MHC-I	0.81891	-0.0736092	1	1.95062e-24	2.97698	0.113961
NK2_GSN	Tc5_CD8-ZNF683	HLA-F	KIR3DL2	MHC-I	0.604984	0.0463748	0.644068	1.95062e-24	2.97698	0.113961
NK2_GSN	Tc5_CD8-ZNF683	HLA-B	KIR3DL2	MHC-I	0.431605	0.00707743	1	1.95062e-24	2.97698	0.113961
NK3_LAG3	Tc5_CD8-ZNF683	HLA-F	KIR3DL2	MHC-I	0.638111	0.0632708	0.661053	1.95062e-24	2.97698	0.113961
NK3_LAG3	Tc5_CD8-ZNF683	HLA-B	KIR3DL2	MHC-I	0.628211	0.0186477	1	1.95062e-24	2.97698	0.113961
NK4_CD69	Tc5_CD8-ZNF683	HLA-F	KIR3DL2	MHC-I	0.0461959	0.335999	0.647887	1.95062e-24	2.97698	0.113961
NK4_CD69	Tc5_CD8-ZNF683	HLA-B	KIR3DL2	MHC-I	0.0020537	0.248359	1	1.95062e-24	2.97698	0.113961
NKT1_KLRF1-CCR7	Tc5_CD8-ZNF683	HLA-F	KIR3DL2	MHC-I	0.463894	0.252406	0.833333	1.95062e-24	2.97698	0.113961
NKT1_KLRF1-CCR7	Tc5_CD8-ZNF683	HLA-B	KIR3DL2	MHC-I	0.556938	-0.0924877	1	1.95062e-24	2.97698	0.113961
NKT2_KLRF1-KLRG1	Tc5_CD8-ZNF683	HLA-B	KIR3DL2	MHC-I	0.330242	-0.0698051	1	1.95062e-24	2.97698	0.113961
pDC	Tc5_CD8-ZNF683	HLA-B	KIR3DL2	MHC-I	8.12293e-05	0.460662	0.979798	1.95062e-24	2.97698	0.113961
pDC	Tc5_CD8-ZNF683	HLA-F	KIR3DL2	MHC-I	0.639411	-0.00457828	0.414141	1.95062e-24	2.97698	0.113961
Tc1_CD8-CCR7	Tc5_CD8-ZNF683	HLA-B	KIR3DL2	MHC-I	0.0588875	0.123172	0.980392	1.95062e-24	2.97698	0.113961
Tc1_CD8-CCR7	Tc5_CD8-ZNF683	HLA-F	KIR3DL2	MHC-I	0.57825	-0.0917868	0.529412	1.95062e-24	2.97698	0.113961
Tc2_CD8-GZMK	Tc5_CD8-ZNF683	HLA-B	KIR3DL2	MHC-I	0.24006	0.052607	0.999269	1.95062e-24	2.97698	0.113961
Tc2_CD8-GZMK	Tc5_CD8-ZNF683	HLA-F	KIR3DL2	MHC-I	0.408216	-0.01088	0.56652	1.95062e-24	2.97698	0.113961
Tc3_CD8-SLC4A10	Tc5_CD8-ZNF683	HLA-F	KIR3DL2	MHC-I	0.889106	0.118845	0.570732	1.95062e-24	2.97698	0.113961
Tc3_CD8-SLC4A10	Tc5_CD8-ZNF683	HLA-B	KIR3DL2	MHC-I	0.35652	-0.0558261	1	1.95062e-24	2.97698	0.113961
Tc4_CD8-FOS	Tc5_CD8-ZNF683	HLA-B	KIR3DL2	MHC-I	0.0640471	0.0331683	0.997384	1.95062e-24	2.97698	0.113961
Tc4_CD8-FOS	Tc5_CD8-ZNF683	HLA-F	KIR3DL2	MHC-I	0.000174164	-0.184236	0.481821	1.95062e-24	2.97698	0.113961
Tc5_CD8-ZNF683	Tc5_CD8-ZNF683	HLA-B	KIR3DL2	MHC-I	0.000399901	-0.0559018	0.999207	1.95062e-24	2.97698	0.113961
Tc6_CD8-KLRC1	Tc5_CD8-ZNF683	HLA-B	KIR3DL2	MHC-I	0.000568681	0.0935714	0.999296	1.95062e-24	2.97698	0.113961
Tc7_CD8-TYMS	Tc5_CD8-ZNF683	HLA-F	KIR3DL2	MHC-I	0.226306	0.219896	0.661808	1.95062e-24	2.97698	0.113961
Tc7_CD8-TYMS	Tc5_CD8-ZNF683	HLA-B	KIR3DL2	MHC-I	0.209511	-0.00830458	0.997085	1.95062e-24	2.97698	0.113961
Tc8_CD8-GNLY	Tc5_CD8-ZNF683	HLA-B	KIR3DL2	MHC-I	0.000135851	0.0778071	0.999483	1.95062e-24	2.97698	0.113961
Tc8_CD8-GNLY	Tc5_CD8-ZNF683	HLA-F	KIR3DL2	MHC-I	0.0303731	-0.134139	0.64925	1.95062e-24	2.97698	0.113961
Th1_CD4-CCR7	Tc5_CD8-ZNF683	HLA-B	KIR3DL2	MHC-I	0.00964802	0.125925	0.992424	1.95062e-24	2.97698	0.113961
Th2_CD4-PASK	Tc5_CD8-ZNF683	HLA-B	KIR3DL2	MHC-I	0.0101183	0.133746	1	1.95062e-24	2.97698	0.113961
Th2_CD4-PASK	Tc5_CD8-ZNF683	HLA-F	KIR3DL2	MHC-I	0.740956	-0.0705212	0.522491	1.95062e-24	2.97698	0.113961
Th3_CD4-LYAR	Tc5_CD8-ZNF683	HLA-F	KIR3DL2	MHC-I	0.840989	0.0853267	0.45098	1.95062e-24	2.97698	0.113961
Th3_CD4-LYAR	Tc5_CD8-ZNF683	HLA-B	KIR3DL2	MHC-I	0.210571	0.0754501	0.998968	1.95062e-24	2.97698	0.113961
Th4_CD4-FOXP3	Tc5_CD8-ZNF683	HLA-B	KIR3DL2	MHC-I	0.00870475	-0.196663	1	1.95062e-24	2.97698	0.113961
Th5_CD4-XCL1	Tc5_CD8-ZNF683	HLA-F	KIR3DL2	MHC-I	0.0590239	0.177256	0.4244	1.95062e-24	2.97698	0.113961
Th5_CD4-XCL1	Tc5_CD8-ZNF683	HLA-B	KIR3DL2	MHC-I	0.524356	0.017989	0.998175	1.95062e-24	2.97698	0.113961
Th6_CD4-FOS	Tc5_CD8-ZNF683	HLA-B	KIR3DL2	MHC-I	1.9832e-13	0.227662	1	1.95062e-24	2.97698	0.113961
Th6_CD4-FOS	Tc5_CD8-ZNF683	HLA-F	KIR3DL2	MHC-I	0.178795	-0.0465145	0.391456	1.95062e-24	2.97698	0.113961
Th7_CD4-GNLY	Tc5_CD8-ZNF683	HLA-B	KIR3DL2	MHC-I	2.31098e-06	0.212219	1	1.95062e-24	2.97698	0.113961
Th7_CD4-GNLY	Tc5_CD8-ZNF683	HLA-F	KIR3DL2	MHC-I	0.276754	-0.15093	0.644531	1.95062e-24	2.97698	0.113961
γδ T_TRGV/TRDV	Tc5_CD8-ZNF683	HLA-B	KIR3DL2	MHC-I	7.1548e-05	0.154622	0.997326	1.95062e-24	2.97698	0.113961
B1_CCR7	Macro2_CXCL3	HLA-F	LILRB1	MHC-I	0.00131355	0.793435	0.442478	1.62027e-11	0.832531	0.321157
B2_CD27	Macro2_CXCL3	HLA-F	LILRB1	MHC-I	0.0370464	0.565209	0.5	1.62027e-11	0.832531	0.321157
B3_CD69	Macro2_CXCL3	HLA-F	LILRB1	MHC-I	0.0403241	0.830563	0.520833	1.62027e-11	0.832531	0.321157
cDC1_CLEC9A	Macro2_CXCL3	HLA-F	LILRB1	MHC-I	0.721936	0.102755	0.620026	1.62027e-11	0.832531	0.321157
cDC2_CD1C	Macro2_CXCL3	HLA-F	LILRB1	MHC-I	0.0953343	0.484264	0.353147	1.62027e-11	0.832531	0.321157
Macro1_C1QC	Macro2_CXCL3	HLA-F	LILRB1	MHC-I	1.07604e-05	0.85927	0.245487	1.62027e-11	0.832531	0.321157
Macro3_FOS	Macro2_CXCL3	HLA-F	LILRB1	MHC-I	0.472736	0.0806505	0.48535	1.62027e-11	0.832531	0.321157
Macro4_CCL20	Macro2_CXCL3	HLA-F	LILRB1	MHC-I	0.3594	-0.091581	0.391421	1.62027e-11	0.832531	0.321157
Mono1_CD14-S100A8	Macro2_CXCL3	HLA-F	LILRB1	MHC-I	0.932278	0.0449634	0.469617	1.62027e-11	0.832531	0.321157
Mono2_CD14-ITGA4	Macro2_CXCL3	HLA-F	LILRB1	MHC-I	0.164044	0.0553799	0.725404	1.62027e-11	0.832531	0.321157
Mono3_FCGR3A	Macro2_CXCL3	HLA-F	LILRB1	MHC-I	0.0914936	-0.164222	0.496815	1.62027e-11	0.832531	0.321157
NK2_GSN	Macro2_CXCL3	HLA-F	LILRB1	MHC-I	0.604984	0.0463748	0.644068	1.62027e-11	0.832531	0.321157
NK3_LAG3	Macro2_CXCL3	HLA-F	LILRB1	MHC-I	0.638111	0.0632708	0.661053	1.62027e-11	0.832531	0.321157
NK4_CD69	Macro2_CXCL3	HLA-F	LILRB1	MHC-I	0.0461959	0.335999	0.647887	1.62027e-11	0.832531	0.321157
NKT1_KLRF1-CCR7	Macro2_CXCL3	HLA-F	LILRB1	MHC-I	0.463894	0.252406	0.833333	1.62027e-11	0.832531	0.321157
pDC	Macro2_CXCL3	HLA-F	LILRB1	MHC-I	0.639411	-0.00457828	0.414141	1.62027e-11	0.832531	0.321157
Tc1_CD8-CCR7	Macro2_CXCL3	HLA-F	LILRB1	MHC-I	0.57825	-0.0917868	0.529412	1.62027e-11	0.832531	0.321157
Tc2_CD8-GZMK	Macro2_CXCL3	HLA-F	LILRB1	MHC-I	0.408216	-0.01088	0.56652	1.62027e-11	0.832531	0.321157
Tc3_CD8-SLC4A10	Macro2_CXCL3	HLA-F	LILRB1	MHC-I	0.889106	0.118845	0.570732	1.62027e-11	0.832531	0.321157
Tc4_CD8-FOS	Macro2_CXCL3	HLA-F	LILRB1	MHC-I	0.000174164	-0.184236	0.481821	1.62027e-11	0.832531	0.321157
Tc7_CD8-TYMS	Macro2_CXCL3	HLA-F	LILRB1	MHC-I	0.226306	0.219896	0.661808	1.62027e-11	0.832531	0.321157
Tc8_CD8-GNLY	Macro2_CXCL3	HLA-F	LILRB1	MHC-I	0.0303731	-0.134139	0.64925	1.62027e-11	0.832531	0.321157
Th2_CD4-PASK	Macro2_CXCL3	HLA-F	LILRB1	MHC-I	0.740956	-0.0705212	0.522491	1.62027e-11	0.832531	0.321157
Th3_CD4-LYAR	Macro2_CXCL3	HLA-F	LILRB1	MHC-I	0.840989	0.0853267	0.45098	1.62027e-11	0.832531	0.321157
Th5_CD4-XCL1	Macro2_CXCL3	HLA-F	LILRB1	MHC-I	0.0590239	0.177256	0.4244	1.62027e-11	0.832531	0.321157
Th6_CD4-FOS	Macro2_CXCL3	HLA-F	LILRB1	MHC-I	0.178795	-0.0465145	0.391456	1.62027e-11	0.832531	0.321157
Th7_CD4-GNLY	Macro2_CXCL3	HLA-F	LILRB1	MHC-I	0.276754	-0.15093	0.644531	1.62027e-11	0.832531	0.321157
Macro3_FOS	cDC1_CLEC9A	HLA-DQB1	CD4	MHC-II	7.71327e-37	0.874241	0.600425	0.582164	0.237331	0.39923
Macro3_FOS	cDC2_CD1C	HLA-DQB1	CD4	MHC-II	7.71327e-37	0.874241	0.600425	0.695269	0.0828632	0.502797
Macro3_FOS	Macro1_C1QC	HLA-DQB1	CD4	MHC-II	7.71327e-37	0.874241	0.600425	0.712529	0.114303	0.497112
Macro3_FOS	Macro2_CXCL3	HLA-DQB1	CD4	MHC-II	7.71327e-37	0.874241	0.600425	0.00351851	0.0996958	0.611872
Macro3_FOS	Macro3_FOS	HLA-DQB1	CD4	MHC-II	7.71327e-37	0.874241	0.600425	0.68309	0.150299	0.399151
Macro3_FOS	Mono1_CD14-S100A8	HLA-DQB1	CD4	MHC-II	7.71327e-37	0.874241	0.600425	0.43839	-0.0750384	0.426107
Macro3_FOS	Mono2_CD14-ITGA4	HLA-DQB1	CD4	MHC-II	7.71327e-37	0.874241	0.600425	0.144141	0.0214917	0.71072
Macro3_FOS	Mono3_FCGR3A	HLA-DQB1	CD4	MHC-II	7.71327e-37	0.874241	0.600425	0.302385	0.124888	0.433121
Macro3_FOS	NKT1_KLRF1-CCR7	HLA-DQB1	CD4	MHC-II	7.71327e-37	0.874241	0.600425	0.121053	1.36833	0.416667
Macro3_FOS	Th1_CD4-CCR7	HLA-DQB1	CD4	MHC-II	7.71327e-37	0.874241	0.600425	0.228411	-0.116365	0.262626
Macro3_FOS	Th2_CD4-PASK	HLA-DQB1	CD4	MHC-II	7.71327e-37	0.874241	0.600425	0.0995199	0.472157	0.397924
Macro3_FOS	Th3_CD4-LYAR	HLA-DQB1	CD4	MHC-II	7.71327e-37	0.874241	0.600425	0.743921	0.231426	0.30547
Macro3_FOS	Th4_CD4-FOXP3	HLA-DQB1	CD4	MHC-II	7.71327e-37	0.874241	0.600425	0.234211	0.45588	0.40708
Macro3_FOS	Th5_CD4-XCL1	HLA-DQB1	CD4	MHC-II	7.71327e-37	0.874241	0.600425	1.29148e-08	0.41921	0.402503
Macro3_FOS	Th6_CD4-FOS	HLA-DQB1	CD4	MHC-II	7.71327e-37	0.874241	0.600425	0.984996	0.0366271	0.49782
Macro3_FOS	Th7_CD4-GNLY	HLA-DQB1	CD4	MHC-II	7.71327e-37	0.874241	0.600425	0.180335	0.135838	0.578125
Macro4_CCL20	cDC1_CLEC9A	HLA-DQB1	CD4	MHC-II	1.38442e-08	0.857045	0.514745	0.582164	0.237331	0.39923
Macro4_CCL20	cDC2_CD1C	HLA-DQB1	CD4	MHC-II	1.38442e-08	0.857045	0.514745	0.695269	0.0828632	0.502797
Macro4_CCL20	Macro1_C1QC	HLA-DQB1	CD4	MHC-II	1.38442e-08	0.857045	0.514745	0.712529	0.114303	0.497112
Macro4_CCL20	Macro2_CXCL3	HLA-DQB1	CD4	MHC-II	1.38442e-08	0.857045	0.514745	0.00351851	0.0996958	0.611872
Macro4_CCL20	Macro3_FOS	HLA-DQB1	CD4	MHC-II	1.38442e-08	0.857045	0.514745	0.68309	0.150299	0.399151
Macro4_CCL20	Mono1_CD14-S100A8	HLA-DQB1	CD4	MHC-II	1.38442e-08	0.857045	0.514745	0.43839	-0.0750384	0.426107
Macro4_CCL20	Mono2_CD14-ITGA4	HLA-DQB1	CD4	MHC-II	1.38442e-08	0.857045	0.514745	0.144141	0.0214917	0.71072
Macro4_CCL20	Mono3_FCGR3A	HLA-DQB1	CD4	MHC-II	1.38442e-08	0.857045	0.514745	0.302385	0.124888	0.433121
Macro4_CCL20	NKT1_KLRF1-CCR7	HLA-DQB1	CD4	MHC-II	1.38442e-08	0.857045	0.514745	0.121053	1.36833	0.416667
Macro4_CCL20	Th1_CD4-CCR7	HLA-DQB1	CD4	MHC-II	1.38442e-08	0.857045	0.514745	0.228411	-0.116365	0.262626
Macro4_CCL20	Th2_CD4-PASK	HLA-DQB1	CD4	MHC-II	1.38442e-08	0.857045	0.514745	0.0995199	0.472157	0.397924
Macro4_CCL20	Th3_CD4-LYAR	HLA-DQB1	CD4	MHC-II	1.38442e-08	0.857045	0.514745	0.743921	0.231426	0.30547
Macro4_CCL20	Th4_CD4-FOXP3	HLA-DQB1	CD4	MHC-II	1.38442e-08	0.857045	0.514745	0.234211	0.45588	0.40708
Macro4_CCL20	Th5_CD4-XCL1	HLA-DQB1	CD4	MHC-II	1.38442e-08	0.857045	0.514745	1.29148e-08	0.41921	0.402503
Macro4_CCL20	Th6_CD4-FOS	HLA-DQB1	CD4	MHC-II	1.38442e-08	0.857045	0.514745	0.984996	0.0366271	0.49782
Macro4_CCL20	Th7_CD4-GNLY	HLA-DQB1	CD4	MHC-II	1.38442e-08	0.857045	0.514745	0.180335	0.135838	0.578125
Mono1_CD14-S100A8	cDC1_CLEC9A	HLA-DQB1	CD4	MHC-II	2.27652e-17	0.564304	0.600525	0.582164	0.237331	0.39923
Mono1_CD14-S100A8	cDC2_CD1C	HLA-DQB1	CD4	MHC-II	2.27652e-17	0.564304	0.600525	0.695269	0.0828632	0.502797
Mono1_CD14-S100A8	Macro1_C1QC	HLA-DQB1	CD4	MHC-II	2.27652e-17	0.564304	0.600525	0.712529	0.114303	0.497112
Mono1_CD14-S100A8	Macro2_CXCL3	HLA-DQB1	CD4	MHC-II	2.27652e-17	0.564304	0.600525	0.00351851	0.0996958	0.611872
Mono1_CD14-S100A8	Macro3_FOS	HLA-DQB1	CD4	MHC-II	2.27652e-17	0.564304	0.600525	0.68309	0.150299	0.399151
Mono1_CD14-S100A8	Mono1_CD14-S100A8	HLA-DQB1	CD4	MHC-II	2.27652e-17	0.564304	0.600525	0.43839	-0.0750384	0.426107
Mono1_CD14-S100A8	Mono2_CD14-ITGA4	HLA-DQB1	CD4	MHC-II	2.27652e-17	0.564304	0.600525	0.144141	0.0214917	0.71072
Mono1_CD14-S100A8	Mono3_FCGR3A	HLA-DQB1	CD4	MHC-II	2.27652e-17	0.564304	0.600525	0.302385	0.124888	0.433121
Mono1_CD14-S100A8	NKT1_KLRF1-CCR7	HLA-DQB1	CD4	MHC-II	2.27652e-17	0.564304	0.600525	0.121053	1.36833	0.416667
Mono1_CD14-S100A8	Th1_CD4-CCR7	HLA-DQB1	CD4	MHC-II	2.27652e-17	0.564304	0.600525	0.228411	-0.116365	0.262626
Mono1_CD14-S100A8	Th2_CD4-PASK	HLA-DQB1	CD4	MHC-II	2.27652e-17	0.564304	0.600525	0.0995199	0.472157	0.397924
Mono1_CD14-S100A8	Th3_CD4-LYAR	HLA-DQB1	CD4	MHC-II	2.27652e-17	0.564304	0.600525	0.743921	0.231426	0.30547
Mono1_CD14-S100A8	Th4_CD4-FOXP3	HLA-DQB1	CD4	MHC-II	2.27652e-17	0.564304	0.600525	0.234211	0.45588	0.40708
Mono1_CD14-S100A8	Th5_CD4-XCL1	HLA-DQB1	CD4	MHC-II	2.27652e-17	0.564304	0.600525	1.29148e-08	0.41921	0.402503
Mono1_CD14-S100A8	Th6_CD4-FOS	HLA-DQB1	CD4	MHC-II	2.27652e-17	0.564304	0.600525	0.984996	0.0366271	0.49782
Mono1_CD14-S100A8	Th7_CD4-GNLY	HLA-DQB1	CD4	MHC-II	2.27652e-17	0.564304	0.600525	0.180335	0.135838	0.578125
Mono2_CD14-ITGA4	cDC1_CLEC9A	HLA-DQB1	CD4	MHC-II	1.79743e-11	0.5462	0.958884	0.582164	0.237331	0.39923
Mono2_CD14-ITGA4	cDC1_CLEC9A	HLA-DRB5	CD4	MHC-II	1.24921e-11	0.542957	0.859031	0.582164	0.237331	0.39923
Mono2_CD14-ITGA4	cDC2_CD1C	HLA-DQB1	CD4	MHC-II	1.79743e-11	0.5462	0.958884	0.695269	0.0828632	0.502797
Mono2_CD14-ITGA4	cDC2_CD1C	HLA-DRB5	CD4	MHC-II	1.24921e-11	0.542957	0.859031	0.695269	0.0828632	0.502797
Mono2_CD14-ITGA4	Macro1_C1QC	HLA-DQB1	CD4	MHC-II	1.79743e-11	0.5462	0.958884	0.712529	0.114303	0.497112
Mono2_CD14-ITGA4	Macro1_C1QC	HLA-DRB5	CD4	MHC-II	1.24921e-11	0.542957	0.859031	0.712529	0.114303	0.497112
Mono2_CD14-ITGA4	Macro2_CXCL3	HLA-DQB1	CD4	MHC-II	1.79743e-11	0.5462	0.958884	0.00351851	0.0996958	0.611872
Mono2_CD14-ITGA4	Macro2_CXCL3	HLA-DRB5	CD4	MHC-II	1.24921e-11	0.542957	0.859031	0.00351851	0.0996958	0.611872
Mono2_CD14-ITGA4	Macro3_FOS	HLA-DQB1	CD4	MHC-II	1.79743e-11	0.5462	0.958884	0.68309	0.150299	0.399151
Mono2_CD14-ITGA4	Macro3_FOS	HLA-DRB5	CD4	MHC-II	1.24921e-11	0.542957	0.859031	0.68309	0.150299	0.399151
Mono2_CD14-ITGA4	Mono1_CD14-S100A8	HLA-DQB1	CD4	MHC-II	1.79743e-11	0.5462	0.958884	0.43839	-0.0750384	0.426107
Mono2_CD14-ITGA4	Mono1_CD14-S100A8	HLA-DRB5	CD4	MHC-II	1.24921e-11	0.542957	0.859031	0.43839	-0.0750384	0.426107
Mono2_CD14-ITGA4	Mono2_CD14-ITGA4	HLA-DQB1	CD4	MHC-II	1.79743e-11	0.5462	0.958884	0.144141	0.0214917	0.71072
Mono2_CD14-ITGA4	Mono2_CD14-ITGA4	HLA-DRB5	CD4	MHC-II	1.24921e-11	0.542957	0.859031	0.144141	0.0214917	0.71072
Mono2_CD14-ITGA4	Mono3_FCGR3A	HLA-DQB1	CD4	MHC-II	1.79743e-11	0.5462	0.958884	0.302385	0.124888	0.433121
Mono2_CD14-ITGA4	Mono3_FCGR3A	HLA-DRB5	CD4	MHC-II	1.24921e-11	0.542957	0.859031	0.302385	0.124888	0.433121
Mono2_CD14-ITGA4	NKT1_KLRF1-CCR7	HLA-DQB1	CD4	MHC-II	1.79743e-11	0.5462	0.958884	0.121053	1.36833	0.416667
Mono2_CD14-ITGA4	NKT1_KLRF1-CCR7	HLA-DRB5	CD4	MHC-II	1.24921e-11	0.542957	0.859031	0.121053	1.36833	0.416667
Mono2_CD14-ITGA4	Th1_CD4-CCR7	HLA-DQB1	CD4	MHC-II	1.79743e-11	0.5462	0.958884	0.228411	-0.116365	0.262626
Mono2_CD14-ITGA4	Th1_CD4-CCR7	HLA-DRB5	CD4	MHC-II	1.24921e-11	0.542957	0.859031	0.228411	-0.116365	0.262626
Mono2_CD14-ITGA4	Th2_CD4-PASK	HLA-DQB1	CD4	MHC-II	1.79743e-11	0.5462	0.958884	0.0995199	0.472157	0.397924
Mono2_CD14-ITGA4	Th2_CD4-PASK	HLA-DRB5	CD4	MHC-II	1.24921e-11	0.542957	0.859031	0.0995199	0.472157	0.397924
Mono2_CD14-ITGA4	Th3_CD4-LYAR	HLA-DQB1	CD4	MHC-II	1.79743e-11	0.5462	0.958884	0.743921	0.231426	0.30547
Mono2_CD14-ITGA4	Th3_CD4-LYAR	HLA-DRB5	CD4	MHC-II	1.24921e-11	0.542957	0.859031	0.743921	0.231426	0.30547
Mono2_CD14-ITGA4	Th4_CD4-FOXP3	HLA-DQB1	CD4	MHC-II	1.79743e-11	0.5462	0.958884	0.234211	0.45588	0.40708
Mono2_CD14-ITGA4	Th4_CD4-FOXP3	HLA-DRB5	CD4	MHC-II	1.24921e-11	0.542957	0.859031	0.234211	0.45588	0.40708
Mono2_CD14-ITGA4	Th5_CD4-XCL1	HLA-DQB1	CD4	MHC-II	1.79743e-11	0.5462	0.958884	1.29148e-08	0.41921	0.402503
Mono2_CD14-ITGA4	Th5_CD4-XCL1	HLA-DRB5	CD4	MHC-II	1.24921e-11	0.542957	0.859031	1.29148e-08	0.41921	0.402503
Mono2_CD14-ITGA4	Th6_CD4-FOS	HLA-DQB1	CD4	MHC-II	1.79743e-11	0.5462	0.958884	0.984996	0.0366271	0.49782
Mono2_CD14-ITGA4	Th6_CD4-FOS	HLA-DRB5	CD4	MHC-II	1.24921e-11	0.542957	0.859031	0.984996	0.0366271	0.49782
Mono2_CD14-ITGA4	Th7_CD4-GNLY	HLA-DQB1	CD4	MHC-II	1.79743e-11	0.5462	0.958884	0.180335	0.135838	0.578125
Mono2_CD14-ITGA4	Th7_CD4-GNLY	HLA-DRB5	CD4	MHC-II	1.24921e-11	0.542957	0.859031	0.180335	0.135838	0.578125
NK3_LAG3	cDC1_CLEC9A	HLA-DRB1	CD4	MHC-II	2.05494e-15	0.822634	0.684211	0.582164	0.237331	0.39923
NK3_LAG3	cDC1_CLEC9A	HLA-DQA1	CD4	MHC-II	1.66733e-07	0.821267	0.334737	0.582164	0.237331	0.39923
NK3_LAG3	cDC2_CD1C	HLA-DRB1	CD4	MHC-II	2.05494e-15	0.822634	0.684211	0.695269	0.0828632	0.502797
NK3_LAG3	cDC2_CD1C	HLA-DQA1	CD4	MHC-II	1.66733e-07	0.821267	0.334737	0.695269	0.0828632	0.502797
NK3_LAG3	Macro1_C1QC	HLA-DRB1	CD4	MHC-II	2.05494e-15	0.822634	0.684211	0.712529	0.114303	0.497112
NK3_LAG3	Macro1_C1QC	HLA-DQA1	CD4	MHC-II	1.66733e-07	0.821267	0.334737	0.712529	0.114303	0.497112
NK3_LAG3	Macro2_CXCL3	HLA-DRB1	CD4	MHC-II	2.05494e-15	0.822634	0.684211	0.00351851	0.0996958	0.611872
NK3_LAG3	Macro2_CXCL3	HLA-DQA1	CD4	MHC-II	1.66733e-07	0.821267	0.334737	0.00351851	0.0996958	0.611872
NK3_LAG3	Macro3_FOS	HLA-DRB1	CD4	MHC-II	2.05494e-15	0.822634	0.684211	0.68309	0.150299	0.399151
NK3_LAG3	Macro3_FOS	HLA-DQA1	CD4	MHC-II	1.66733e-07	0.821267	0.334737	0.68309	0.150299	0.399151
NK3_LAG3	Mono1_CD14-S100A8	HLA-DRB1	CD4	MHC-II	2.05494e-15	0.822634	0.684211	0.43839	-0.0750384	0.426107
NK3_LAG3	Mono1_CD14-S100A8	HLA-DQA1	CD4	MHC-II	1.66733e-07	0.821267	0.334737	0.43839	-0.0750384	0.426107
NK3_LAG3	Mono2_CD14-ITGA4	HLA-DRB1	CD4	MHC-II	2.05494e-15	0.822634	0.684211	0.144141	0.0214917	0.71072
NK3_LAG3	Mono2_CD14-ITGA4	HLA-DQA1	CD4	MHC-II	1.66733e-07	0.821267	0.334737	0.144141	0.0214917	0.71072
NK3_LAG3	Mono3_FCGR3A	HLA-DRB1	CD4	MHC-II	2.05494e-15	0.822634	0.684211	0.302385	0.124888	0.433121
NK3_LAG3	Mono3_FCGR3A	HLA-DQA1	CD4	MHC-II	1.66733e-07	0.821267	0.334737	0.302385	0.124888	0.433121
NK3_LAG3	NKT1_KLRF1-CCR7	HLA-DRB1	CD4	MHC-II	2.05494e-15	0.822634	0.684211	0.121053	1.36833	0.416667
NK3_LAG3	NKT1_KLRF1-CCR7	HLA-DQA1	CD4	MHC-II	1.66733e-07	0.821267	0.334737	0.121053	1.36833	0.416667
NK3_LAG3	Th1_CD4-CCR7	HLA-DRB1	CD4	MHC-II	2.05494e-15	0.822634	0.684211	0.228411	-0.116365	0.262626
NK3_LAG3	Th1_CD4-CCR7	HLA-DQA1	CD4	MHC-II	1.66733e-07	0.821267	0.334737	0.228411	-0.116365	0.262626
NK3_LAG3	Th2_CD4-PASK	HLA-DRB1	CD4	MHC-II	2.05494e-15	0.822634	0.684211	0.0995199	0.472157	0.397924
NK3_LAG3	Th2_CD4-PASK	HLA-DQA1	CD4	MHC-II	1.66733e-07	0.821267	0.334737	0.0995199	0.472157	0.397924
NK3_LAG3	Th3_CD4-LYAR	HLA-DRB1	CD4	MHC-II	2.05494e-15	0.822634	0.684211	0.743921	0.231426	0.30547
NK3_LAG3	Th3_CD4-LYAR	HLA-DQA1	CD4	MHC-II	1.66733e-07	0.821267	0.334737	0.743921	0.231426	0.30547
NK3_LAG3	Th4_CD4-FOXP3	HLA-DRB1	CD4	MHC-II	2.05494e-15	0.822634	0.684211	0.234211	0.45588	0.40708
NK3_LAG3	Th4_CD4-FOXP3	HLA-DQA1	CD4	MHC-II	1.66733e-07	0.821267	0.334737	0.234211	0.45588	0.40708
NK3_LAG3	Th5_CD4-XCL1	HLA-DRB1	CD4	MHC-II	2.05494e-15	0.822634	0.684211	1.29148e-08	0.41921	0.402503
NK3_LAG3	Th5_CD4-XCL1	HLA-DQA1	CD4	MHC-II	1.66733e-07	0.821267	0.334737	1.29148e-08	0.41921	0.402503
NK3_LAG3	Th6_CD4-FOS	HLA-DRB1	CD4	MHC-II	2.05494e-15	0.822634	0.684211	0.984996	0.0366271	0.49782
NK3_LAG3	Th6_CD4-FOS	HLA-DQA1	CD4	MHC-II	1.66733e-07	0.821267	0.334737	0.984996	0.0366271	0.49782
NK3_LAG3	Th7_CD4-GNLY	HLA-DRB1	CD4	MHC-II	2.05494e-15	0.822634	0.684211	0.180335	0.135838	0.578125
NK3_LAG3	Th7_CD4-GNLY	HLA-DQA1	CD4	MHC-II	1.66733e-07	0.821267	0.334737	0.180335	0.135838	0.578125
Tc2_CD8-GZMK	cDC1_CLEC9A	HLA-DMB	CD4	MHC-II	5.16727e-07	1.43083	0.113304	0.582164	0.237331	0.39923
Tc2_CD8-GZMK	cDC1_CLEC9A	HLA-DRB1	CD4	MHC-II	2.63847e-35	1.26265	0.730263	0.582164	0.237331	0.39923
Tc2_CD8-GZMK	cDC1_CLEC9A	HLA-DQB1	CD4	MHC-II	2.07262e-16	1.2318	0.384503	0.582164	0.237331	0.39923
Tc2_CD8-GZMK	cDC1_CLEC9A	HLA-DRA	CD4	MHC-II	1.09654e-16	1.1193	0.489035	0.582164	0.237331	0.39923
Tc2_CD8-GZMK	cDC1_CLEC9A	HLA-DMA	CD4	MHC-II	1.87982e-08	0.998951	0.305556	0.582164	0.237331	0.39923
Tc2_CD8-GZMK	cDC1_CLEC9A	HLA-DPA1	CD4	MHC-II	2.95381e-08	0.50335	0.685673	0.582164	0.237331	0.39923
Tc2_CD8-GZMK	cDC2_CD1C	HLA-DMB	CD4	MHC-II	5.16727e-07	1.43083	0.113304	0.695269	0.0828632	0.502797
Tc2_CD8-GZMK	cDC2_CD1C	HLA-DRB1	CD4	MHC-II	2.63847e-35	1.26265	0.730263	0.695269	0.0828632	0.502797
Tc2_CD8-GZMK	cDC2_CD1C	HLA-DQB1	CD4	MHC-II	2.07262e-16	1.2318	0.384503	0.695269	0.0828632	0.502797
Tc2_CD8-GZMK	cDC2_CD1C	HLA-DRA	CD4	MHC-II	1.09654e-16	1.1193	0.489035	0.695269	0.0828632	0.502797
Tc2_CD8-GZMK	cDC2_CD1C	HLA-DMA	CD4	MHC-II	1.87982e-08	0.998951	0.305556	0.695269	0.0828632	0.502797
Tc2_CD8-GZMK	cDC2_CD1C	HLA-DPA1	CD4	MHC-II	2.95381e-08	0.50335	0.685673	0.695269	0.0828632	0.502797
Tc2_CD8-GZMK	Macro1_C1QC	HLA-DMB	CD4	MHC-II	5.16727e-07	1.43083	0.113304	0.712529	0.114303	0.497112
Tc2_CD8-GZMK	Macro1_C1QC	HLA-DRB1	CD4	MHC-II	2.63847e-35	1.26265	0.730263	0.712529	0.114303	0.497112
Tc2_CD8-GZMK	Macro1_C1QC	HLA-DQB1	CD4	MHC-II	2.07262e-16	1.2318	0.384503	0.712529	0.114303	0.497112
Tc2_CD8-GZMK	Macro1_C1QC	HLA-DRA	CD4	MHC-II	1.09654e-16	1.1193	0.489035	0.712529	0.114303	0.497112
Tc2_CD8-GZMK	Macro1_C1QC	HLA-DMA	CD4	MHC-II	1.87982e-08	0.998951	0.305556	0.712529	0.114303	0.497112
Tc2_CD8-GZMK	Macro1_C1QC	HLA-DPA1	CD4	MHC-II	2.95381e-08	0.50335	0.685673	0.712529	0.114303	0.497112
Tc2_CD8-GZMK	Macro2_CXCL3	HLA-DMB	CD4	MHC-II	5.16727e-07	1.43083	0.113304	0.00351851	0.0996958	0.611872
Tc2_CD8-GZMK	Macro2_CXCL3	HLA-DRB1	CD4	MHC-II	2.63847e-35	1.26265	0.730263	0.00351851	0.0996958	0.611872
Tc2_CD8-GZMK	Macro2_CXCL3	HLA-DQB1	CD4	MHC-II	2.07262e-16	1.2318	0.384503	0.00351851	0.0996958	0.611872
Tc2_CD8-GZMK	Macro2_CXCL3	HLA-DRA	CD4	MHC-II	1.09654e-16	1.1193	0.489035	0.00351851	0.0996958	0.611872
Tc2_CD8-GZMK	Macro2_CXCL3	HLA-DMA	CD4	MHC-II	1.87982e-08	0.998951	0.305556	0.00351851	0.0996958	0.611872
Tc2_CD8-GZMK	Macro2_CXCL3	HLA-DPA1	CD4	MHC-II	2.95381e-08	0.50335	0.685673	0.00351851	0.0996958	0.611872
Tc2_CD8-GZMK	Macro3_FOS	HLA-DMB	CD4	MHC-II	5.16727e-07	1.43083	0.113304	0.68309	0.150299	0.399151
Tc2_CD8-GZMK	Macro3_FOS	HLA-DRB1	CD4	MHC-II	2.63847e-35	1.26265	0.730263	0.68309	0.150299	0.399151
Tc2_CD8-GZMK	Macro3_FOS	HLA-DQB1	CD4	MHC-II	2.07262e-16	1.2318	0.384503	0.68309	0.150299	0.399151
Tc2_CD8-GZMK	Macro3_FOS	HLA-DRA	CD4	MHC-II	1.09654e-16	1.1193	0.489035	0.68309	0.150299	0.399151
Tc2_CD8-GZMK	Macro3_FOS	HLA-DMA	CD4	MHC-II	1.87982e-08	0.998951	0.305556	0.68309	0.150299	0.399151
Tc2_CD8-GZMK	Macro3_FOS	HLA-DPA1	CD4	MHC-II	2.95381e-08	0.50335	0.685673	0.68309	0.150299	0.399151
Tc2_CD8-GZMK	Mono1_CD14-S100A8	HLA-DMB	CD4	MHC-II	5.16727e-07	1.43083	0.113304	0.43839	-0.0750384	0.426107
Tc2_CD8-GZMK	Mono1_CD14-S100A8	HLA-DRB1	CD4	MHC-II	2.63847e-35	1.26265	0.730263	0.43839	-0.0750384	0.426107
Tc2_CD8-GZMK	Mono1_CD14-S100A8	HLA-DQB1	CD4	MHC-II	2.07262e-16	1.2318	0.384503	0.43839	-0.0750384	0.426107
Tc2_CD8-GZMK	Mono1_CD14-S100A8	HLA-DRA	CD4	MHC-II	1.09654e-16	1.1193	0.489035	0.43839	-0.0750384	0.426107
Tc2_CD8-GZMK	Mono1_CD14-S100A8	HLA-DMA	CD4	MHC-II	1.87982e-08	0.998951	0.305556	0.43839	-0.0750384	0.426107
Tc2_CD8-GZMK	Mono1_CD14-S100A8	HLA-DPA1	CD4	MHC-II	2.95381e-08	0.50335	0.685673	0.43839	-0.0750384	0.426107
Tc2_CD8-GZMK	Mono2_CD14-ITGA4	HLA-DMB	CD4	MHC-II	5.16727e-07	1.43083	0.113304	0.144141	0.0214917	0.71072
Tc2_CD8-GZMK	Mono2_CD14-ITGA4	HLA-DRB1	CD4	MHC-II	2.63847e-35	1.26265	0.730263	0.144141	0.0214917	0.71072
Tc2_CD8-GZMK	Mono2_CD14-ITGA4	HLA-DQB1	CD4	MHC-II	2.07262e-16	1.2318	0.384503	0.144141	0.0214917	0.71072
Tc2_CD8-GZMK	Mono2_CD14-ITGA4	HLA-DRA	CD4	MHC-II	1.09654e-16	1.1193	0.489035	0.144141	0.0214917	0.71072
Tc2_CD8-GZMK	Mono2_CD14-ITGA4	HLA-DMA	CD4	MHC-II	1.87982e-08	0.998951	0.305556	0.144141	0.0214917	0.71072
Tc2_CD8-GZMK	Mono2_CD14-ITGA4	HLA-DPA1	CD4	MHC-II	2.95381e-08	0.50335	0.685673	0.144141	0.0214917	0.71072
Tc2_CD8-GZMK	Mono3_FCGR3A	HLA-DMB	CD4	MHC-II	5.16727e-07	1.43083	0.113304	0.302385	0.124888	0.433121
Tc2_CD8-GZMK	Mono3_FCGR3A	HLA-DRB1	CD4	MHC-II	2.63847e-35	1.26265	0.730263	0.302385	0.124888	0.433121
Tc2_CD8-GZMK	Mono3_FCGR3A	HLA-DQB1	CD4	MHC-II	2.07262e-16	1.2318	0.384503	0.302385	0.124888	0.433121
Tc2_CD8-GZMK	Mono3_FCGR3A	HLA-DRA	CD4	MHC-II	1.09654e-16	1.1193	0.489035	0.302385	0.124888	0.433121
Tc2_CD8-GZMK	Mono3_FCGR3A	HLA-DMA	CD4	MHC-II	1.87982e-08	0.998951	0.305556	0.302385	0.124888	0.433121
Tc2_CD8-GZMK	Mono3_FCGR3A	HLA-DPA1	CD4	MHC-II	2.95381e-08	0.50335	0.685673	0.302385	0.124888	0.433121
Tc2_CD8-GZMK	NKT1_KLRF1-CCR7	HLA-DMB	CD4	MHC-II	5.16727e-07	1.43083	0.113304	0.121053	1.36833	0.416667
Tc2_CD8-GZMK	NKT1_KLRF1-CCR7	HLA-DRB1	CD4	MHC-II	2.63847e-35	1.26265	0.730263	0.121053	1.36833	0.416667
Tc2_CD8-GZMK	NKT1_KLRF1-CCR7	HLA-DQB1	CD4	MHC-II	2.07262e-16	1.2318	0.384503	0.121053	1.36833	0.416667
Tc2_CD8-GZMK	NKT1_KLRF1-CCR7	HLA-DRA	CD4	MHC-II	1.09654e-16	1.1193	0.489035	0.121053	1.36833	0.416667
Tc2_CD8-GZMK	NKT1_KLRF1-CCR7	HLA-DMA	CD4	MHC-II	1.87982e-08	0.998951	0.305556	0.121053	1.36833	0.416667
[truncated: 1,002 more rows]

## Sheet: Downregulated (cellchat)
Downregulated pathways among all cell types, based on CellChat (p_value: two-sided Wilcoxon rank sum test)
source	target	ligand	receptor	pathway name	ligand p_value	ligand log2FC	ligand fraction (control)	receptor p_value	receptor log2FC	receptor fraction (control)
B2_CD27	cDC1_CLEC9A	ADGRE5	CD55	ADGRE5	0.546983	0.0488659	0.18254	1.67851e-13	-0.722699	0.75
B2_CD27	cDC2_CD1C	ADGRE5	CD55	ADGRE5	0.546983	0.0488659	0.18254	1.25217e-22	-0.785997	0.687582
B2_CD27	Th1_CD4-CCR7	ADGRE5	CD55	ADGRE5	0.546983	0.0488659	0.18254	5.3247e-14	-1.00946	0.567686
B2_CD27	Th2_CD4-PASK	ADGRE5	CD55	ADGRE5	0.546983	0.0488659	0.18254	6.47509e-08	-1.02628	0.416413
B2_CD27	Th3_CD4-LYAR	ADGRE5	CD55	ADGRE5	0.546983	0.0488659	0.18254	4.41896e-19	-1.48752	0.327309
B2_CD27	Tc2_CD8-GZMK	ADGRE5	CD55	ADGRE5	0.546983	0.0488659	0.18254	1.74303e-22	-1.51373	0.275524
B2_CD27	Th5_CD4-XCL1	ADGRE5	CD55	ADGRE5	0.546983	0.0488659	0.18254	1.0615e-37	-2.18654	0.130388
B2_CD27	Th6_CD4-FOS	ADGRE5	CD55	ADGRE5	0.546983	0.0488659	0.18254	1.16042e-39	-2.2535	0.283563
B2_CD27	Tc4_CD8-FOS	ADGRE5	CD55	ADGRE5	0.546983	0.0488659	0.18254	4.00311e-73	-1.23823	0.325271
B2_CD27	Tc5_CD8-ZNF683	ADGRE5	CD55	ADGRE5	0.546983	0.0488659	0.18254	3.06739e-78	-2.33785	0.210974
B2_CD27	Tc6_CD8-KLRC1	ADGRE5	CD55	ADGRE5	0.546983	0.0488659	0.18254	1.27364e-38	-1.95633	0.174342
B2_CD27	Tc7_CD8-TYMS	ADGRE5	CD55	ADGRE5	0.546983	0.0488659	0.18254	3.00022e-16	-2.41747	0.40411
B2_CD27	Tc8_CD8-GNLY	ADGRE5	CD55	ADGRE5	0.546983	0.0488659	0.18254	1.90696e-09	-0.715205	0.238372
cDC2_CD1C	cDC1_CLEC9A	ADGRE5	CD55	ADGRE5	0.0477152	-0.0829751	0.473203	1.67851e-13	-0.722699	0.75
cDC2_CD1C	cDC2_CD1C	ADGRE5	CD55	ADGRE5	0.0477152	-0.0829751	0.473203	1.25217e-22	-0.785997	0.687582
cDC2_CD1C	Th1_CD4-CCR7	ADGRE5	CD55	ADGRE5	0.0477152	-0.0829751	0.473203	5.3247e-14	-1.00946	0.567686
cDC2_CD1C	Th2_CD4-PASK	ADGRE5	CD55	ADGRE5	0.0477152	-0.0829751	0.473203	6.47509e-08	-1.02628	0.416413
cDC2_CD1C	Th3_CD4-LYAR	ADGRE5	CD55	ADGRE5	0.0477152	-0.0829751	0.473203	4.41896e-19	-1.48752	0.327309
cDC2_CD1C	Tc2_CD8-GZMK	ADGRE5	CD55	ADGRE5	0.0477152	-0.0829751	0.473203	1.74303e-22	-1.51373	0.275524
cDC2_CD1C	Th5_CD4-XCL1	ADGRE5	CD55	ADGRE5	0.0477152	-0.0829751	0.473203	1.0615e-37	-2.18654	0.130388
cDC2_CD1C	Th6_CD4-FOS	ADGRE5	CD55	ADGRE5	0.0477152	-0.0829751	0.473203	1.16042e-39	-2.2535	0.283563
cDC2_CD1C	Tc4_CD8-FOS	ADGRE5	CD55	ADGRE5	0.0477152	-0.0829751	0.473203	4.00311e-73	-1.23823	0.325271
cDC2_CD1C	Tc5_CD8-ZNF683	ADGRE5	CD55	ADGRE5	0.0477152	-0.0829751	0.473203	3.06739e-78	-2.33785	0.210974
cDC2_CD1C	Tc6_CD8-KLRC1	ADGRE5	CD55	ADGRE5	0.0477152	-0.0829751	0.473203	1.27364e-38	-1.95633	0.174342
cDC2_CD1C	Tc7_CD8-TYMS	ADGRE5	CD55	ADGRE5	0.0477152	-0.0829751	0.473203	3.00022e-16	-2.41747	0.40411
cDC2_CD1C	Tc8_CD8-GNLY	ADGRE5	CD55	ADGRE5	0.0477152	-0.0829751	0.473203	1.90696e-09	-0.715205	0.238372
Macro1_C1QC	cDC1_CLEC9A	ADGRE5	CD55	ADGRE5	0.0546331	0.148638	0.409605	1.67851e-13	-0.722699	0.75
Macro1_C1QC	cDC2_CD1C	ADGRE5	CD55	ADGRE5	0.0546331	0.148638	0.409605	1.25217e-22	-0.785997	0.687582
Macro1_C1QC	Th1_CD4-CCR7	ADGRE5	CD55	ADGRE5	0.0546331	0.148638	0.409605	5.3247e-14	-1.00946	0.567686
Macro1_C1QC	Th2_CD4-PASK	ADGRE5	CD55	ADGRE5	0.0546331	0.148638	0.409605	6.47509e-08	-1.02628	0.416413
Macro1_C1QC	Th3_CD4-LYAR	ADGRE5	CD55	ADGRE5	0.0546331	0.148638	0.409605	4.41896e-19	-1.48752	0.327309
Macro1_C1QC	Tc2_CD8-GZMK	ADGRE5	CD55	ADGRE5	0.0546331	0.148638	0.409605	1.74303e-22	-1.51373	0.275524
Macro1_C1QC	Th5_CD4-XCL1	ADGRE5	CD55	ADGRE5	0.0546331	0.148638	0.409605	1.0615e-37	-2.18654	0.130388
Macro1_C1QC	Th6_CD4-FOS	ADGRE5	CD55	ADGRE5	0.0546331	0.148638	0.409605	1.16042e-39	-2.2535	0.283563
Macro1_C1QC	Tc4_CD8-FOS	ADGRE5	CD55	ADGRE5	0.0546331	0.148638	0.409605	4.00311e-73	-1.23823	0.325271
Macro1_C1QC	Tc5_CD8-ZNF683	ADGRE5	CD55	ADGRE5	0.0546331	0.148638	0.409605	3.06739e-78	-2.33785	0.210974
Macro1_C1QC	Tc6_CD8-KLRC1	ADGRE5	CD55	ADGRE5	0.0546331	0.148638	0.409605	1.27364e-38	-1.95633	0.174342
Macro1_C1QC	Tc7_CD8-TYMS	ADGRE5	CD55	ADGRE5	0.0546331	0.148638	0.409605	3.00022e-16	-2.41747	0.40411
Macro1_C1QC	Tc8_CD8-GNLY	ADGRE5	CD55	ADGRE5	0.0546331	0.148638	0.409605	1.90696e-09	-0.715205	0.238372
Macro2_CXCL3	cDC1_CLEC9A	ADGRE5	CD55	ADGRE5	0.163152	-0.322047	0.52	1.67851e-13	-0.722699	0.75
Macro2_CXCL3	cDC2_CD1C	ADGRE5	CD55	ADGRE5	0.163152	-0.322047	0.52	1.25217e-22	-0.785997	0.687582
Macro2_CXCL3	Th1_CD4-CCR7	ADGRE5	CD55	ADGRE5	0.163152	-0.322047	0.52	5.3247e-14	-1.00946	0.567686
Macro2_CXCL3	Th2_CD4-PASK	ADGRE5	CD55	ADGRE5	0.163152	-0.322047	0.52	6.47509e-08	-1.02628	0.416413
Macro2_CXCL3	Th3_CD4-LYAR	ADGRE5	CD55	ADGRE5	0.163152	-0.322047	0.52	4.41896e-19	-1.48752	0.327309
Macro2_CXCL3	Tc2_CD8-GZMK	ADGRE5	CD55	ADGRE5	0.163152	-0.322047	0.52	1.74303e-22	-1.51373	0.275524
Macro2_CXCL3	Th5_CD4-XCL1	ADGRE5	CD55	ADGRE5	0.163152	-0.322047	0.52	1.0615e-37	-2.18654	0.130388
Macro2_CXCL3	Th6_CD4-FOS	ADGRE5	CD55	ADGRE5	0.163152	-0.322047	0.52	1.16042e-39	-2.2535	0.283563
Macro2_CXCL3	Tc4_CD8-FOS	ADGRE5	CD55	ADGRE5	0.163152	-0.322047	0.52	4.00311e-73	-1.23823	0.325271
Macro2_CXCL3	Tc5_CD8-ZNF683	ADGRE5	CD55	ADGRE5	0.163152	-0.322047	0.52	3.06739e-78	-2.33785	0.210974
Macro2_CXCL3	Tc6_CD8-KLRC1	ADGRE5	CD55	ADGRE5	0.163152	-0.322047	0.52	1.27364e-38	-1.95633	0.174342
Macro2_CXCL3	Tc7_CD8-TYMS	ADGRE5	CD55	ADGRE5	0.163152	-0.322047	0.52	3.00022e-16	-2.41747	0.40411
Macro2_CXCL3	Tc8_CD8-GNLY	ADGRE5	CD55	ADGRE5	0.163152	-0.322047	0.52	1.90696e-09	-0.715205	0.238372
Macro3_FOS	cDC1_CLEC9A	ADGRE5	CD55	ADGRE5	0.157502	0.168059	0.532681	1.67851e-13	-0.722699	0.75
Macro3_FOS	cDC2_CD1C	ADGRE5	CD55	ADGRE5	0.157502	0.168059	0.532681	1.25217e-22	-0.785997	0.687582
Macro3_FOS	Th1_CD4-CCR7	ADGRE5	CD55	ADGRE5	0.157502	0.168059	0.532681	5.3247e-14	-1.00946	0.567686
Macro3_FOS	Th2_CD4-PASK	ADGRE5	CD55	ADGRE5	0.157502	0.168059	0.532681	6.47509e-08	-1.02628	0.416413
Macro3_FOS	Th3_CD4-LYAR	ADGRE5	CD55	ADGRE5	0.157502	0.168059	0.532681	4.41896e-19	-1.48752	0.327309
Macro3_FOS	Tc2_CD8-GZMK	ADGRE5	CD55	ADGRE5	0.157502	0.168059	0.532681	1.74303e-22	-1.51373	0.275524
Macro3_FOS	Th5_CD4-XCL1	ADGRE5	CD55	ADGRE5	0.157502	0.168059	0.532681	1.0615e-37	-2.18654	0.130388
Macro3_FOS	Th6_CD4-FOS	ADGRE5	CD55	ADGRE5	0.157502	0.168059	0.532681	1.16042e-39	-2.2535	0.283563
Macro3_FOS	Tc4_CD8-FOS	ADGRE5	CD55	ADGRE5	0.157502	0.168059	0.532681	4.00311e-73	-1.23823	0.325271
Macro3_FOS	Tc5_CD8-ZNF683	ADGRE5	CD55	ADGRE5	0.157502	0.168059	0.532681	3.06739e-78	-2.33785	0.210974
Macro3_FOS	Tc6_CD8-KLRC1	ADGRE5	CD55	ADGRE5	0.157502	0.168059	0.532681	1.27364e-38	-1.95633	0.174342
Macro3_FOS	Tc7_CD8-TYMS	ADGRE5	CD55	ADGRE5	0.157502	0.168059	0.532681	3.00022e-16	-2.41747	0.40411
Macro3_FOS	Tc8_CD8-GNLY	ADGRE5	CD55	ADGRE5	0.157502	0.168059	0.532681	1.90696e-09	-0.715205	0.238372
Macro4_CCL20	cDC1_CLEC9A	ADGRE5	CD55	ADGRE5	0.227258	-0.17193	0.403	1.67851e-13	-0.722699	0.75
Macro4_CCL20	cDC2_CD1C	ADGRE5	CD55	ADGRE5	0.227258	-0.17193	0.403	1.25217e-22	-0.785997	0.687582
Macro4_CCL20	Th1_CD4-CCR7	ADGRE5	CD55	ADGRE5	0.227258	-0.17193	0.403	5.3247e-14	-1.00946	0.567686
Macro4_CCL20	Th2_CD4-PASK	ADGRE5	CD55	ADGRE5	0.227258	-0.17193	0.403	6.47509e-08	-1.02628	0.416413
Macro4_CCL20	Th3_CD4-LYAR	ADGRE5	CD55	ADGRE5	0.227258	-0.17193	0.403	4.41896e-19	-1.48752	0.327309
Macro4_CCL20	Tc2_CD8-GZMK	ADGRE5	CD55	ADGRE5	0.227258	-0.17193	0.403	1.74303e-22	-1.51373	0.275524
Macro4_CCL20	Th5_CD4-XCL1	ADGRE5	CD55	ADGRE5	0.227258	-0.17193	0.403	1.0615e-37	-2.18654	0.130388
Macro4_CCL20	Th6_CD4-FOS	ADGRE5	CD55	ADGRE5	0.227258	-0.17193	0.403	1.16042e-39	-2.2535	0.283563
Macro4_CCL20	Tc4_CD8-FOS	ADGRE5	CD55	ADGRE5	0.227258	-0.17193	0.403	4.00311e-73	-1.23823	0.325271
Macro4_CCL20	Tc5_CD8-ZNF683	ADGRE5	CD55	ADGRE5	0.227258	-0.17193	0.403	3.06739e-78	-2.33785	0.210974
Macro4_CCL20	Tc6_CD8-KLRC1	ADGRE5	CD55	ADGRE5	0.227258	-0.17193	0.403	1.27364e-38	-1.95633	0.174342
Macro4_CCL20	Tc7_CD8-TYMS	ADGRE5	CD55	ADGRE5	0.227258	-0.17193	0.403	3.00022e-16	-2.41747	0.40411
Macro4_CCL20	Tc8_CD8-GNLY	ADGRE5	CD55	ADGRE5	0.227258	-0.17193	0.403	1.90696e-09	-0.715205	0.238372
Mono1_CD14-S100A8	cDC1_CLEC9A	ADGRE5	CD55	ADGRE5	0.537413	-0.0268412	0.453762	1.67851e-13	-0.722699	0.75
Mono1_CD14-S100A8	cDC2_CD1C	ADGRE5	CD55	ADGRE5	0.537413	-0.0268412	0.453762	1.25217e-22	-0.785997	0.687582
Mono1_CD14-S100A8	Th1_CD4-CCR7	ADGRE5	CD55	ADGRE5	0.537413	-0.0268412	0.453762	5.3247e-14	-1.00946	0.567686
Mono1_CD14-S100A8	Th2_CD4-PASK	ADGRE5	CD55	ADGRE5	0.537413	-0.0268412	0.453762	6.47509e-08	-1.02628	0.416413
Mono1_CD14-S100A8	Th3_CD4-LYAR	ADGRE5	CD55	ADGRE5	0.537413	-0.0268412	0.453762	4.41896e-19	-1.48752	0.327309
Mono1_CD14-S100A8	Tc2_CD8-GZMK	ADGRE5	CD55	ADGRE5	0.537413	-0.0268412	0.453762	1.74303e-22	-1.51373	0.275524
Mono1_CD14-S100A8	Th5_CD4-XCL1	ADGRE5	CD55	ADGRE5	0.537413	-0.0268412	0.453762	1.0615e-37	-2.18654	0.130388
Mono1_CD14-S100A8	Th6_CD4-FOS	ADGRE5	CD55	ADGRE5	0.537413	-0.0268412	0.453762	1.16042e-39	-2.2535	0.283563
Mono1_CD14-S100A8	Tc4_CD8-FOS	ADGRE5	CD55	ADGRE5	0.537413	-0.0268412	0.453762	4.00311e-73	-1.23823	0.325271
Mono1_CD14-S100A8	Tc5_CD8-ZNF683	ADGRE5	CD55	ADGRE5	0.537413	-0.0268412	0.453762	3.06739e-78	-2.33785	0.210974
Mono1_CD14-S100A8	Tc6_CD8-KLRC1	ADGRE5	CD55	ADGRE5	0.537413	-0.0268412	0.453762	1.27364e-38	-1.95633	0.174342
Mono1_CD14-S100A8	Tc7_CD8-TYMS	ADGRE5	CD55	ADGRE5	0.537413	-0.0268412	0.453762	3.00022e-16	-2.41747	0.40411
Mono1_CD14-S100A8	Tc8_CD8-GNLY	ADGRE5	CD55	ADGRE5	0.537413	-0.0268412	0.453762	1.90696e-09	-0.715205	0.238372
Mono2_CD14-ITGA4	cDC1_CLEC9A	ADGRE5	CD55	ADGRE5	0.057165	0.151236	0.651079	1.67851e-13	-0.722699	0.75
Mono2_CD14-ITGA4	cDC2_CD1C	ADGRE5	CD55	ADGRE5	0.057165	0.151236	0.651079	1.25217e-22	-0.785997	0.687582
Mono2_CD14-ITGA4	Th1_CD4-CCR7	ADGRE5	CD55	ADGRE5	0.057165	0.151236	0.651079	5.3247e-14	-1.00946	0.567686
Mono2_CD14-ITGA4	Th2_CD4-PASK	ADGRE5	CD55	ADGRE5	0.057165	0.151236	0.651079	6.47509e-08	-1.02628	0.416413
Mono2_CD14-ITGA4	Th3_CD4-LYAR	ADGRE5	CD55	ADGRE5	0.057165	0.151236	0.651079	4.41896e-19	-1.48752	0.327309
Mono2_CD14-ITGA4	Tc2_CD8-GZMK	ADGRE5	CD55	ADGRE5	0.057165	0.151236	0.651079	1.74303e-22	-1.51373	0.275524
Mono2_CD14-ITGA4	Th5_CD4-XCL1	ADGRE5	CD55	ADGRE5	0.057165	0.151236	0.651079	1.0615e-37	-2.18654	0.130388
Mono2_CD14-ITGA4	Th6_CD4-FOS	ADGRE5	CD55	ADGRE5	0.057165	0.151236	0.651079	1.16042e-39	-2.2535	0.283563
Mono2_CD14-ITGA4	Tc4_CD8-FOS	ADGRE5	CD55	ADGRE5	0.057165	0.151236	0.651079	4.00311e-73	-1.23823	0.325271
Mono2_CD14-ITGA4	Tc5_CD8-ZNF683	ADGRE5	CD55	ADGRE5	0.057165	0.151236	0.651079	3.06739e-78	-2.33785	0.210974
Mono2_CD14-ITGA4	Tc6_CD8-KLRC1	ADGRE5	CD55	ADGRE5	0.057165	0.151236	0.651079	1.27364e-38	-1.95633	0.174342
Mono2_CD14-ITGA4	Tc7_CD8-TYMS	ADGRE5	CD55	ADGRE5	0.057165	0.151236	0.651079	3.00022e-16	-2.41747	0.40411
Mono2_CD14-ITGA4	Tc8_CD8-GNLY	ADGRE5	CD55	ADGRE5	0.057165	0.151236	0.651079	1.90696e-09	-0.715205	0.238372
Mono3_FCGR3A	cDC1_CLEC9A	ADGRE5	CD55	ADGRE5	0.676997	0.0106602	0.85119	1.67851e-13	-0.722699	0.75
Mono3_FCGR3A	cDC2_CD1C	ADGRE5	CD55	ADGRE5	0.676997	0.0106602	0.85119	1.25217e-22	-0.785997	0.687582
Mono3_FCGR3A	Th1_CD4-CCR7	ADGRE5	CD55	ADGRE5	0.676997	0.0106602	0.85119	5.3247e-14	-1.00946	0.567686
Mono3_FCGR3A	Th2_CD4-PASK	ADGRE5	CD55	ADGRE5	0.676997	0.0106602	0.85119	6.47509e-08	-1.02628	0.416413
Mono3_FCGR3A	Th3_CD4-LYAR	ADGRE5	CD55	ADGRE5	0.676997	0.0106602	0.85119	4.41896e-19	-1.48752	0.327309
Mono3_FCGR3A	Tc2_CD8-GZMK	ADGRE5	CD55	ADGRE5	0.676997	0.0106602	0.85119	1.74303e-22	-1.51373	0.275524
Mono3_FCGR3A	Th5_CD4-XCL1	ADGRE5	CD55	ADGRE5	0.676997	0.0106602	0.85119	1.0615e-37	-2.18654	0.130388
Mono3_FCGR3A	Th6_CD4-FOS	ADGRE5	CD55	ADGRE5	0.676997	0.0106602	0.85119	1.16042e-39	-2.2535	0.283563
Mono3_FCGR3A	Tc4_CD8-FOS	ADGRE5	CD55	ADGRE5	0.676997	0.0106602	0.85119	4.00311e-73	-1.23823	0.325271
Mono3_FCGR3A	Tc5_CD8-ZNF683	ADGRE5	CD55	ADGRE5	0.676997	0.0106602	0.85119	3.06739e-78	-2.33785	0.210974
Mono3_FCGR3A	Tc6_CD8-KLRC1	ADGRE5	CD55	ADGRE5	0.676997	0.0106602	0.85119	1.27364e-38	-1.95633	0.174342
Mono3_FCGR3A	Tc7_CD8-TYMS	ADGRE5	CD55	ADGRE5	0.676997	0.0106602	0.85119	3.00022e-16	-2.41747	0.40411
Mono3_FCGR3A	Tc8_CD8-GNLY	ADGRE5	CD55	ADGRE5	0.676997	0.0106602	0.85119	1.90696e-09	-0.715205	0.238372
NK2_GSN	cDC1_CLEC9A	ADGRE5	CD55	ADGRE5	0.000395268	-0.581528	0.614068	1.67851e-13	-0.722699	0.75
NK2_GSN	cDC2_CD1C	ADGRE5	CD55	ADGRE5	0.000395268	-0.581528	0.614068	1.25217e-22	-0.785997	0.687582
NK2_GSN	Th1_CD4-CCR7	ADGRE5	CD55	ADGRE5	0.000395268	-0.581528	0.614068	5.3247e-14	-1.00946	0.567686
NK2_GSN	Th2_CD4-PASK	ADGRE5	CD55	ADGRE5	0.000395268	-0.581528	0.614068	6.47509e-08	-1.02628	0.416413
NK2_GSN	Th3_CD4-LYAR	ADGRE5	CD55	ADGRE5	0.000395268	-0.581528	0.614068	4.41896e-19	-1.48752	0.327309
NK2_GSN	Tc2_CD8-GZMK	ADGRE5	CD55	ADGRE5	0.000395268	-0.581528	0.614068	1.74303e-22	-1.51373	0.275524
NK2_GSN	Th5_CD4-XCL1	ADGRE5	CD55	ADGRE5	0.000395268	-0.581528	0.614068	1.0615e-37	-2.18654	0.130388
NK2_GSN	Th6_CD4-FOS	ADGRE5	CD55	ADGRE5	0.000395268	-0.581528	0.614068	1.16042e-39	-2.2535	0.283563
NK2_GSN	Tc4_CD8-FOS	ADGRE5	CD55	ADGRE5	0.000395268	-0.581528	0.614068	4.00311e-73	-1.23823	0.325271
NK2_GSN	Tc5_CD8-ZNF683	ADGRE5	CD55	ADGRE5	0.000395268	-0.581528	0.614068	3.06739e-78	-2.33785	0.210974
NK2_GSN	Tc6_CD8-KLRC1	ADGRE5	CD55	ADGRE5	0.000395268	-0.581528	0.614068	1.27364e-38	-1.95633	0.174342
NK2_GSN	Tc7_CD8-TYMS	ADGRE5	CD55	ADGRE5	0.000395268	-0.581528	0.614068	3.00022e-16	-2.41747	0.40411
NK2_GSN	Tc8_CD8-GNLY	ADGRE5	CD55	ADGRE5	0.000395268	-0.581528	0.614068	1.90696e-09	-0.715205	0.238372
NK3_LAG3	cDC1_CLEC9A	ADGRE5	CD55	ADGRE5	0.541196	-0.0289432	0.492736	1.67851e-13	-0.722699	0.75
NK3_LAG3	cDC2_CD1C	ADGRE5	CD55	ADGRE5	0.541196	-0.0289432	0.492736	1.25217e-22	-0.785997	0.687582
NK3_LAG3	Th1_CD4-CCR7	ADGRE5	CD55	ADGRE5	0.541196	-0.0289432	0.492736	5.3247e-14	-1.00946	0.567686
NK3_LAG3	Th2_CD4-PASK	ADGRE5	CD55	ADGRE5	0.541196	-0.0289432	0.492736	6.47509e-08	-1.02628	0.416413
NK3_LAG3	Th3_CD4-LYAR	ADGRE5	CD55	ADGRE5	0.541196	-0.0289432	0.492736	4.41896e-19	-1.48752	0.327309
NK3_LAG3	Tc2_CD8-GZMK	ADGRE5	CD55	ADGRE5	0.541196	-0.0289432	0.492736	1.74303e-22	-1.51373	0.275524
NK3_LAG3	Th5_CD4-XCL1	ADGRE5	CD55	ADGRE5	0.541196	-0.0289432	0.492736	1.0615e-37	-2.18654	0.130388
NK3_LAG3	Th6_CD4-FOS	ADGRE5	CD55	ADGRE5	0.541196	-0.0289432	0.492736	1.16042e-39	-2.2535	0.283563
NK3_LAG3	Tc4_CD8-FOS	ADGRE5	CD55	ADGRE5	0.541196	-0.0289432	0.492736	4.00311e-73	-1.23823	0.325271
NK3_LAG3	Tc5_CD8-ZNF683	ADGRE5	CD55	ADGRE5	0.541196	-0.0289432	0.492736	3.06739e-78	-2.33785	0.210974
NK3_LAG3	Tc6_CD8-KLRC1	ADGRE5	CD55	ADGRE5	0.541196	-0.0289432	0.492736	1.27364e-38	-1.95633	0.174342
NK3_LAG3	Tc7_CD8-TYMS	ADGRE5	CD55	ADGRE5	0.541196	-0.0289432	0.492736	3.00022e-16	-2.41747	0.40411
NK3_LAG3	Tc8_CD8-GNLY	ADGRE5	CD55	ADGRE5	0.541196	-0.0289432	0.492736	1.90696e-09	-0.715205	0.238372
NK4_CD69	cDC1_CLEC9A	ADGRE5	CD55	ADGRE5	0.752525	-0.00429699	0.601626	1.67851e-13	-0.722699	0.75
NK4_CD69	cDC2_CD1C	ADGRE5	CD55	ADGRE5	0.752525	-0.00429699	0.601626	1.25217e-22	-0.785997	0.687582
NK4_CD69	Th1_CD4-CCR7	ADGRE5	CD55	ADGRE5	0.752525	-0.00429699	0.601626	5.3247e-14	-1.00946	0.567686
NK4_CD69	Th2_CD4-PASK	ADGRE5	CD55	ADGRE5	0.752525	-0.00429699	0.601626	6.47509e-08	-1.02628	0.416413
NK4_CD69	Th3_CD4-LYAR	ADGRE5	CD55	ADGRE5	0.752525	-0.00429699	0.601626	4.41896e-19	-1.48752	0.327309
NK4_CD69	Tc2_CD8-GZMK	ADGRE5	CD55	ADGRE5	0.752525	-0.00429699	0.601626	1.74303e-22	-1.51373	0.275524
NK4_CD69	Th5_CD4-XCL1	ADGRE5	CD55	ADGRE5	0.752525	-0.00429699	0.601626	1.0615e-37	-2.18654	0.130388
NK4_CD69	Th6_CD4-FOS	ADGRE5	CD55	ADGRE5	0.752525	-0.00429699	0.601626	1.16042e-39	-2.2535	0.283563
NK4_CD69	Tc4_CD8-FOS	ADGRE5	CD55	ADGRE5	0.752525	-0.00429699	0.601626	4.00311e-73	-1.23823	0.325271
NK4_CD69	Tc5_CD8-ZNF683	ADGRE5	CD55	ADGRE5	0.752525	-0.00429699	0.601626	3.06739e-78	-2.33785	0.210974
NK4_CD69	Tc6_CD8-KLRC1	ADGRE5	CD55	ADGRE5	0.752525	-0.00429699	0.601626	1.27364e-38	-1.95633	0.174342
NK4_CD69	Tc7_CD8-TYMS	ADGRE5	CD55	ADGRE5	0.752525	-0.00429699	0.601626	3.00022e-16	-2.41747	0.40411
NK4_CD69	Tc8_CD8-GNLY	ADGRE5	CD55	ADGRE5	0.752525	-0.00429699	0.601626	1.90696e-09	-0.715205	0.238372
NKT2_KLRF1-KLRG1	cDC1_CLEC9A	ADGRE5	CD55	ADGRE5	0.425413	-0.201273	0.729508	1.67851e-13	-0.722699	0.75
NKT2_KLRF1-KLRG1	cDC2_CD1C	ADGRE5	CD55	ADGRE5	0.425413	-0.201273	0.729508	1.25217e-22	-0.785997	0.687582
NKT2_KLRF1-KLRG1	Th1_CD4-CCR7	ADGRE5	CD55	ADGRE5	0.425413	-0.201273	0.729508	5.3247e-14	-1.00946	0.567686
NKT2_KLRF1-KLRG1	Th2_CD4-PASK	ADGRE5	CD55	ADGRE5	0.425413	-0.201273	0.729508	6.47509e-08	-1.02628	0.416413
NKT2_KLRF1-KLRG1	Th3_CD4-LYAR	ADGRE5	CD55	ADGRE5	0.425413	-0.201273	0.729508	4.41896e-19	-1.48752	0.327309
NKT2_KLRF1-KLRG1	Tc2_CD8-GZMK	ADGRE5	CD55	ADGRE5	0.425413	-0.201273	0.729508	1.74303e-22	-1.51373	0.275524
NKT2_KLRF1-KLRG1	Th5_CD4-XCL1	ADGRE5	CD55	ADGRE5	0.425413	-0.201273	0.729508	1.0615e-37	-2.18654	0.130388
NKT2_KLRF1-KLRG1	Th6_CD4-FOS	ADGRE5	CD55	ADGRE5	0.425413	-0.201273	0.729508	1.16042e-39	-2.2535	0.283563
NKT2_KLRF1-KLRG1	Tc4_CD8-FOS	ADGRE5	CD55	ADGRE5	0.425413	-0.201273	0.729508	4.00311e-73	-1.23823	0.325271
NKT2_KLRF1-KLRG1	Tc5_CD8-ZNF683	ADGRE5	CD55	ADGRE5	0.425413	-0.201273	0.729508	3.06739e-78	-2.33785	0.210974
NKT2_KLRF1-KLRG1	Tc6_CD8-KLRC1	ADGRE5	CD55	ADGRE5	0.425413	-0.201273	0.729508	1.27364e-38	-1.95633	0.174342
NKT2_KLRF1-KLRG1	Tc7_CD8-TYMS	ADGRE5	CD55	ADGRE5	0.425413	-0.201273	0.729508	3.00022e-16	-2.41747	0.40411
NKT2_KLRF1-KLRG1	Tc8_CD8-GNLY	ADGRE5	CD55	ADGRE5	0.425413	-0.201273	0.729508	1.90696e-09	-0.715205	0.238372
pDC	cDC1_CLEC9A	ADGRE5	CD55	ADGRE5	0.76448	-0.12663	0.424658	1.67851e-13	-0.722699	0.75
pDC	cDC2_CD1C	ADGRE5	CD55	ADGRE5	0.76448	-0.12663	0.424658	1.25217e-22	-0.785997	0.687582
pDC	Th1_CD4-CCR7	ADGRE5	CD55	ADGRE5	0.76448	-0.12663	0.424658	5.3247e-14	-1.00946	0.567686
pDC	Th2_CD4-PASK	ADGRE5	CD55	ADGRE5	0.76448	-0.12663	0.424658	6.47509e-08	-1.02628	0.416413
pDC	Th3_CD4-LYAR	ADGRE5	CD55	ADGRE5	0.76448	-0.12663	0.424658	4.41896e-19	-1.48752	0.327309
pDC	Tc2_CD8-GZMK	ADGRE5	CD55	ADGRE5	0.76448	-0.12663	0.424658	1.74303e-22	-1.51373	0.275524
pDC	Th5_CD4-XCL1	ADGRE5	CD55	ADGRE5	0.76448	-0.12663	0.424658	1.0615e-37	-2.18654	0.130388
pDC	Th6_CD4-FOS	ADGRE5	CD55	ADGRE5	0.76448	-0.12663	0.424658	1.16042e-39	-2.2535	0.283563
pDC	Tc4_CD8-FOS	ADGRE5	CD55	ADGRE5	0.76448	-0.12663	0.424658	4.00311e-73	-1.23823	0.325271
pDC	Tc5_CD8-ZNF683	ADGRE5	CD55	ADGRE5	0.76448	-0.12663	0.424658	3.06739e-78	-2.33785	0.210974
pDC	Tc6_CD8-KLRC1	ADGRE5	CD55	ADGRE5	0.76448	-0.12663	0.424658	1.27364e-38	-1.95633	0.174342
pDC	Tc7_CD8-TYMS	ADGRE5	CD55	ADGRE5	0.76448	-0.12663	0.424658	3.00022e-16	-2.41747	0.40411
pDC	Tc8_CD8-GNLY	ADGRE5	CD55	ADGRE5	0.76448	-0.12663	0.424658	1.90696e-09	-0.715205	0.238372
Tc1_CD8-CCR7	cDC1_CLEC9A	ADGRE5	CD55	ADGRE5	0.104128	-0.574933	0.218182	1.67851e-13	-0.722699	0.75
Tc1_CD8-CCR7	cDC2_CD1C	ADGRE5	CD55	ADGRE5	0.104128	-0.574933	0.218182	1.25217e-22	-0.785997	0.687582
Tc1_CD8-CCR7	Th1_CD4-CCR7	ADGRE5	CD55	ADGRE5	0.104128	-0.574933	0.218182	5.3247e-14	-1.00946	0.567686
Tc1_CD8-CCR7	Th2_CD4-PASK	ADGRE5	CD55	ADGRE5	0.104128	-0.574933	0.218182	6.47509e-08	-1.02628	0.416413
Tc1_CD8-CCR7	Th3_CD4-LYAR	ADGRE5	CD55	ADGRE5	0.104128	-0.574933	0.218182	4.41896e-19	-1.48752	0.327309
Tc1_CD8-CCR7	Tc2_CD8-GZMK	ADGRE5	CD55	ADGRE5	0.104128	-0.574933	0.218182	1.74303e-22	-1.51373	0.275524
Tc1_CD8-CCR7	Th5_CD4-XCL1	ADGRE5	CD55	ADGRE5	0.104128	-0.574933	0.218182	1.0615e-37	-2.18654	0.130388
Tc1_CD8-CCR7	Th6_CD4-FOS	ADGRE5	CD55	ADGRE5	0.104128	-0.574933	0.218182	1.16042e-39	-2.2535	0.283563
Tc1_CD8-CCR7	Tc4_CD8-FOS	ADGRE5	CD55	ADGRE5	0.104128	-0.574933	0.218182	4.00311e-73	-1.23823	0.325271
Tc1_CD8-CCR7	Tc5_CD8-ZNF683	ADGRE5	CD55	ADGRE5	0.104128	-0.574933	0.218182	3.06739e-78	-2.33785	0.210974
Tc1_CD8-CCR7	Tc6_CD8-KLRC1	ADGRE5	CD55	ADGRE5	0.104128	-0.574933	0.218182	1.27364e-38	-1.95633	0.174342
Tc1_CD8-CCR7	Tc7_CD8-TYMS	ADGRE5	CD55	ADGRE5	0.104128	-0.574933	0.218182	3.00022e-16	-2.41747	0.40411
Tc1_CD8-CCR7	Tc8_CD8-GNLY	ADGRE5	CD55	ADGRE5	0.104128	-0.574933	0.218182	1.90696e-09	-0.715205	0.238372
Tc2_CD8-GZMK	cDC1_CLEC9A	ADGRE5	CD55	ADGRE5	0.747341	0.109586	0.441958	1.67851e-13	-0.722699	0.75
Tc2_CD8-GZMK	cDC2_CD1C	ADGRE5	CD55	ADGRE5	0.747341	0.109586	0.441958	1.25217e-22	-0.785997	0.687582
Tc2_CD8-GZMK	Th1_CD4-CCR7	ADGRE5	CD55	ADGRE5	0.747341	0.109586	0.441958	5.3247e-14	-1.00946	0.567686
Tc2_CD8-GZMK	Th2_CD4-PASK	ADGRE5	CD55	ADGRE5	0.747341	0.109586	0.441958	6.47509e-08	-1.02628	0.416413
Tc2_CD8-GZMK	Th3_CD4-LYAR	ADGRE5	CD55	ADGRE5	0.747341	0.109586	0.441958	4.41896e-19	-1.48752	0.327309
Tc2_CD8-GZMK	Tc2_CD8-GZMK	ADGRE5	CD55	ADGRE5	0.747341	0.109586	0.441958	1.74303e-22	-1.51373	0.275524
Tc2_CD8-GZMK	Th5_CD4-XCL1	ADGRE5	CD55	ADGRE5	0.747341	0.109586	0.441958	1.0615e-37	-2.18654	0.130388
Tc2_CD8-GZMK	Th6_CD4-FOS	ADGRE5	CD55	ADGRE5	0.747341	0.109586	0.441958	1.16042e-39	-2.2535	0.283563
Tc2_CD8-GZMK	Tc4_CD8-FOS	ADGRE5	CD55	ADGRE5	0.747341	0.109586	0.441958	4.00311e-73	-1.23823	0.325271
Tc2_CD8-GZMK	Tc5_CD8-ZNF683	ADGRE5	CD55	ADGRE5	0.747341	0.109586	0.441958	3.06739e-78	-2.33785	0.210974
Tc2_CD8-GZMK	Tc6_CD8-KLRC1	ADGRE5	CD55	ADGRE5	0.747341	0.109586	0.441958	1.27364e-38	-1.95633	0.174342
Tc2_CD8-GZMK	Tc7_CD8-TYMS	ADGRE5	CD55	ADGRE5	0.747341	0.109586	0.441958	3.00022e-16	-2.41747	0.40411
Tc2_CD8-GZMK	Tc8_CD8-GNLY	ADGRE5	CD55	ADGRE5	0.747341	0.109586	0.441958	1.90696e-09	-0.715205	0.238372
Tc3_CD8-SLC4A10	cDC1_CLEC9A	ADGRE5	CD55	ADGRE5	0.61245	0.00227977	0.377551	1.67851e-13	-0.722699	0.75
Tc3_CD8-SLC4A10	cDC2_CD1C	ADGRE5	CD55	ADGRE5	0.61245	0.00227977	0.377551	1.25217e-22	-0.785997	0.687582
Tc3_CD8-SLC4A10	Th1_CD4-CCR7	ADGRE5	CD55	ADGRE5	0.61245	0.00227977	0.377551	5.3247e-14	-1.00946	0.567686
Tc3_CD8-SLC4A10	Th2_CD4-PASK	ADGRE5	CD55	ADGRE5	0.61245	0.00227977	0.377551	6.47509e-08	-1.02628	0.416413
Tc3_CD8-SLC4A10	Th3_CD4-LYAR	ADGRE5	CD55	ADGRE5	0.61245	0.00227977	0.377551	4.41896e-19	-1.48752	0.327309
Tc3_CD8-SLC4A10	Tc2_CD8-GZMK	ADGRE5	CD55	ADGRE5	0.61245	0.00227977	0.377551	1.74303e-22	-1.51373	0.275524
Tc3_CD8-SLC4A10	Th5_CD4-XCL1	ADGRE5	CD55	ADGRE5	0.61245	0.00227977	0.377551	1.0615e-37	-2.18654	0.130388
Tc3_CD8-SLC4A10	Th6_CD4-FOS	ADGRE5	CD55	ADGRE5	0.61245	0.00227977	0.377551	1.16042e-39	-2.2535	0.283563
Tc3_CD8-SLC4A10	Tc4_CD8-FOS	ADGRE5	CD55	ADGRE5	0.61245	0.00227977	0.377551	4.00311e-73	-1.23823	0.325271
Tc3_CD8-SLC4A10	Tc5_CD8-ZNF683	ADGRE5	CD55	ADGRE5	0.61245	0.00227977	0.377551	3.06739e-78	-2.33785	0.210974
Tc3_CD8-SLC4A10	Tc6_CD8-KLRC1	ADGRE5	CD55	ADGRE5	0.61245	0.00227977	0.377551	1.27364e-38	-1.95633	0.174342
Tc3_CD8-SLC4A10	Tc7_CD8-TYMS	ADGRE5	CD55	ADGRE5	0.61245	0.00227977	0.377551	3.00022e-16	-2.41747	0.40411
Tc3_CD8-SLC4A10	Tc8_CD8-GNLY	ADGRE5	CD55	ADGRE5	0.61245	0.00227977	0.377551	1.90696e-09	-0.715205	0.238372
Tc4_CD8-FOS	Macro1_C1QC	ADGRE5	CD55	ADGRE5	9.02384e-44	-0.609441	0.633028	0.766541	-0.334463	0.285311
Tc4_CD8-FOS	Macro2_CXCL3	ADGRE5	CD55	ADGRE5	9.02384e-44	-0.609441	0.633028	0.554616	-0.00804219	0.632941
Tc4_CD8-FOS	Macro3_FOS	ADGRE5	CD55	ADGRE5	9.02384e-44	-0.609441	0.633028	0.761527	0.0215598	0.729213
Tc4_CD8-FOS	Mono1_CD14-S100A8	ADGRE5	CD55	ADGRE5	9.02384e-44	-0.609441	0.633028	0.00589579	0.109024	0.431936
Tc4_CD8-FOS	Mono3_FCGR3A	ADGRE5	CD55	ADGRE5	9.02384e-44	-0.609441	0.633028	0.6767	-0.120053	0.636905
Tc4_CD8-FOS	cDC1_CLEC9A	ADGRE5	CD55	ADGRE5	9.02384e-44	-0.609441	0.633028	1.67851e-13	-0.722699	0.75
Tc4_CD8-FOS	cDC2_CD1C	ADGRE5	CD55	ADGRE5	9.02384e-44	-0.609441	0.633028	1.25217e-22	-0.785997	0.687582
Tc4_CD8-FOS	pDC	ADGRE5	CD55	ADGRE5	9.02384e-44	-0.609441	0.633028	0.02948	-0.66953	0.60274
Tc4_CD8-FOS	Mast	ADGRE5	CD55	ADGRE5	9.02384e-44	-0.609441	0.633028	0.838919	-0.080027	0.142857
Tc4_CD8-FOS	Tc1_CD8-CCR7	ADGRE5	CD55	ADGRE5	9.02384e-44	-0.609441	0.633028	8.72563e-06	-0.783816	0.648485
Tc4_CD8-FOS	Th1_CD4-CCR7	ADGRE5	CD55	ADGRE5	9.02384e-44	-0.609441	0.633028	5.3247e-14	-1.00946	0.567686
Tc4_CD8-FOS	Th2_CD4-PASK	ADGRE5	CD55	ADGRE5	9.02384e-44	-0.609441	0.633028	6.47509e-08	-1.02628	0.416413
Tc4_CD8-FOS	Th3_CD4-LYAR	ADGRE5	CD55	ADGRE5	9.02384e-44	-0.609441	0.633028	4.41896e-19	-1.48752	0.327309
Tc4_CD8-FOS	Tc2_CD8-GZMK	ADGRE5	CD55	ADGRE5	9.02384e-44	-0.609441	0.633028	1.74303e-22	-1.51373	0.275524
Tc4_CD8-FOS	Tc3_CD8-SLC4A10	ADGRE5	CD55	ADGRE5	9.02384e-44	-0.609441	0.633028	9.35307e-05	-0.667653	0.410204
Tc4_CD8-FOS	Th4_CD4-FOXP3	ADGRE5	CD55	ADGRE5	9.02384e-44	-0.609441	0.633028	2.32576e-06	-1.98776	0.279412
Tc4_CD8-FOS	Th5_CD4-XCL1	ADGRE5	CD55	ADGRE5	9.02384e-44	-0.609441	0.633028	1.0615e-37	-2.18654	0.130388
Tc4_CD8-FOS	Th6_CD4-FOS	ADGRE5	CD55	ADGRE5	9.02384e-44	-0.609441	0.633028	1.16042e-39	-2.2535	0.283563
Tc4_CD8-FOS	Tc4_CD8-FOS	ADGRE5	CD55	ADGRE5	9.02384e-44	-0.609441	0.633028	4.00311e-73	-1.23823	0.325271
Tc4_CD8-FOS	Tc5_CD8-ZNF683	ADGRE5	CD55	ADGRE5	9.02384e-44	-0.609441	0.633028	3.06739e-78	-2.33785	0.210974
Tc4_CD8-FOS	Tc6_CD8-KLRC1	ADGRE5	CD55	ADGRE5	9.02384e-44	-0.609441	0.633028	1.27364e-38	-1.95633	0.174342
Tc4_CD8-FOS	Tc7_CD8-TYMS	ADGRE5	CD55	ADGRE5	9.02384e-44	-0.609441	0.633028	3.00022e-16	-2.41747	0.40411
Tc4_CD8-FOS	Tc8_CD8-GNLY	ADGRE5	CD55	ADGRE5	9.02384e-44	-0.609441	0.633028	1.90696e-09	-0.715205	0.238372
Tc4_CD8-FOS	Th7_CD4-GNLY	ADGRE5	CD55	ADGRE5	9.02384e-44	-0.609441	0.633028	0.00692167	-1.28081	0.149206
Tc4_CD8-FOS	γδ T_TRGV/TRDV	ADGRE5	CD55	ADGRE5	9.02384e-44	-0.609441	0.633028	0.33839	-0.156075	0.260067
Tc4_CD8-FOS	NKT1_KLRF1-CCR7	ADGRE5	CD55	ADGRE5	9.02384e-44	-0.609441	0.633028	0.732434	-0.205185	0.62069
Tc4_CD8-FOS	NKT2_KLRF1-KLRG1	ADGRE5	CD55	ADGRE5	9.02384e-44	-0.609441	0.633028	0.0199517	-0.764431	0.377049
Tc4_CD8-FOS	NK1_CCR7	ADGRE5	CD55	ADGRE5	9.02384e-44	-0.609441	0.633028	0.273212	-0.562028	0.511628
Tc4_CD8-FOS	NK2_GSN	ADGRE5	CD55	ADGRE5	9.02384e-44	-0.609441	0.633028	0.125761	-0.205286	0.325095
Tc4_CD8-FOS	NK3_LAG3	ADGRE5	CD55	ADGRE5	9.02384e-44	-0.609441	0.633028	0.000199417	-0.570455	0.22276
Tc4_CD8-FOS	NK4_CD69	ADGRE5	CD55	ADGRE5	9.02384e-44	-0.609441	0.633028	0.00493055	-0.55609	0.428184
Tc4_CD8-FOS	B1_CCR7	ADGRE5	CD55	ADGRE5	9.02384e-44	-0.609441	0.633028	0.376387	-0.220465	0.673077
Tc4_CD8-FOS	B2_CD27	ADGRE5	CD55	ADGRE5	9.02384e-44	-0.609441	0.633028	1.17382e-05	-1.03138	0.619048
Tc4_CD8-FOS	B3_CD69	ADGRE5	CD55	ADGRE5	9.02384e-44	-0.609441	0.633028	3.90341e-05	-1.05217	0.914062
Tc4_CD8-FOS	cDC1_CLEC9A	ADGRE5	CD55	ADGRE5	9.02384e-44	-0.609441	0.633028	1.67851e-13	-0.722699	0.75
Tc4_CD8-FOS	cDC2_CD1C	ADGRE5	CD55	ADGRE5	9.02384e-44	-0.609441	0.633028	1.25217e-22	-0.785997	0.687582
Tc4_CD8-FOS	Th1_CD4-CCR7	ADGRE5	CD55	ADGRE5	9.02384e-44	-0.609441	0.633028	5.3247e-14	-1.00946	0.567686
Tc4_CD8-FOS	Th2_CD4-PASK	ADGRE5	CD55	ADGRE5	9.02384e-44	-0.609441	0.633028	6.47509e-08	-1.02628	0.416413
Tc4_CD8-FOS	Th3_CD4-LYAR	ADGRE5	CD55	ADGRE5	9.02384e-44	-0.609441	0.633028	4.41896e-19	-1.48752	0.327309
Tc4_CD8-FOS	Tc2_CD8-GZMK	ADGRE5	CD55	ADGRE5	9.02384e-44	-0.609441	0.633028	1.74303e-22	-1.51373	0.275524
Tc4_CD8-FOS	Th5_CD4-XCL1	ADGRE5	CD55	ADGRE5	9.02384e-44	-0.609441	0.633028	1.0615e-37	-2.18654	0.130388
Tc4_CD8-FOS	Th6_CD4-FOS	ADGRE5	CD55	ADGRE5	9.02384e-44	-0.609441	0.633028	1.16042e-39	-2.2535	0.283563
Tc4_CD8-FOS	Tc4_CD8-FOS	ADGRE5	CD55	ADGRE5	9.02384e-44	-0.609441	0.633028	4.00311e-73	-1.23823	0.325271
Tc4_CD8-FOS	Tc5_CD8-ZNF683	ADGRE5	CD55	ADGRE5	9.02384e-44	-0.609441	0.633028	3.06739e-78	-2.33785	0.210974
Tc4_CD8-FOS	Tc6_CD8-KLRC1	ADGRE5	CD55	ADGRE5	9.02384e-44	-0.609441	0.633028	1.27364e-38	-1.95633	0.174342
Tc4_CD8-FOS	Tc7_CD8-TYMS	ADGRE5	CD55	ADGRE5	9.02384e-44	-0.609441	0.633028	3.00022e-16	-2.41747	0.40411
Tc4_CD8-FOS	Tc8_CD8-GNLY	ADGRE5	CD55	ADGRE5	9.02384e-44	-0.609441	0.633028	1.90696e-09	-0.715205	0.238372
Tc5_CD8-ZNF683	cDC1_CLEC9A	ADGRE5	CD55	ADGRE5	5.03173e-05	-0.335842	0.526017	1.67851e-13	-0.722699	0.75
Tc5_CD8-ZNF683	cDC2_CD1C	ADGRE5	CD55	ADGRE5	5.03173e-05	-0.335842	0.526017	1.25217e-22	-0.785997	0.687582
Tc5_CD8-ZNF683	Th1_CD4-CCR7	ADGRE5	CD55	ADGRE5	5.03173e-05	-0.335842	0.526017	5.3247e-14	-1.00946	0.567686
Tc5_CD8-ZNF683	Th2_CD4-PASK	ADGRE5	CD55	ADGRE5	5.03173e-05	-0.335842	0.526017	6.47509e-08	-1.02628	0.416413
Tc5_CD8-ZNF683	Th3_CD4-LYAR	ADGRE5	CD55	ADGRE5	5.03173e-05	-0.335842	0.526017	4.41896e-19	-1.48752	0.327309
Tc5_CD8-ZNF683	Tc2_CD8-GZMK	ADGRE5	CD55	ADGRE5	5.03173e-05	-0.335842	0.526017	1.74303e-22	-1.51373	0.275524
Tc5_CD8-ZNF683	Th5_CD4-XCL1	ADGRE5	CD55	ADGRE5	5.03173e-05	-0.335842	0.526017	1.0615e-37	-2.18654	0.130388
Tc5_CD8-ZNF683	Th6_CD4-FOS	ADGRE5	CD55	ADGRE5	5.03173e-05	-0.335842	0.526017	1.16042e-39	-2.2535	0.283563
Tc5_CD8-ZNF683	Tc4_CD8-FOS	ADGRE5	CD55	ADGRE5	5.03173e-05	-0.335842	0.526017	4.00311e-73	-1.23823	0.325271
Tc5_CD8-ZNF683	Tc5_CD8-ZNF683	ADGRE5	CD55	ADGRE5	5.03173e-05	-0.335842	0.526017	3.06739e-78	-2.33785	0.210974
Tc5_CD8-ZNF683	Tc6_CD8-KLRC1	ADGRE5	CD55	ADGRE5	5.03173e-05	-0.335842	0.526017	1.27364e-38	-1.95633	0.174342
Tc5_CD8-ZNF683	Tc7_CD8-TYMS	ADGRE5	CD55	ADGRE5	5.03173e-05	-0.335842	0.526017	3.00022e-16	-2.41747	0.40411
Tc5_CD8-ZNF683	Tc8_CD8-GNLY	ADGRE5	CD55	ADGRE5	5.03173e-05	-0.335842	0.526017	1.90696e-09	-0.715205	0.238372
Tc6_CD8-KLRC1	cDC1_CLEC9A	ADGRE5	CD55	ADGRE5	5.65404e-10	-0.458423	0.5625	1.67851e-13	-0.722699	0.75
Tc6_CD8-KLRC1	cDC2_CD1C	ADGRE5	CD55	ADGRE5	5.65404e-10	-0.458423	0.5625	1.25217e-22	-0.785997	0.687582
Tc6_CD8-KLRC1	Th1_CD4-CCR7	ADGRE5	CD55	ADGRE5	5.65404e-10	-0.458423	0.5625	5.3247e-14	-1.00946	0.567686
Tc6_CD8-KLRC1	Th2_CD4-PASK	ADGRE5	CD55	ADGRE5	5.65404e-10	-0.458423	0.5625	6.47509e-08	-1.02628	0.416413
Tc6_CD8-KLRC1	Th3_CD4-LYAR	ADGRE5	CD55	ADGRE5	5.65404e-10	-0.458423	0.5625	4.41896e-19	-1.48752	0.327309
Tc6_CD8-KLRC1	Tc2_CD8-GZMK	ADGRE5	CD55	ADGRE5	5.65404e-10	-0.458423	0.5625	1.74303e-22	-1.51373	0.275524
Tc6_CD8-KLRC1	Th5_CD4-XCL1	ADGRE5	CD55	ADGRE5	5.65404e-10	-0.458423	0.5625	1.0615e-37	-2.18654	0.130388
Tc6_CD8-KLRC1	Th6_CD4-FOS	ADGRE5	CD55	ADGRE5	5.65404e-10	-0.458423	0.5625	1.16042e-39	-2.2535	0.283563
Tc6_CD8-KLRC1	Tc4_CD8-FOS	ADGRE5	CD55	ADGRE5	5.65404e-10	-0.458423	0.5625	4.00311e-73	-1.23823	0.325271
Tc6_CD8-KLRC1	Tc5_CD8-ZNF683	ADGRE5	CD55	ADGRE5	5.65404e-10	-0.458423	0.5625	3.06739e-78	-2.33785	0.210974
Tc6_CD8-KLRC1	Tc6_CD8-KLRC1	ADGRE5	CD55	ADGRE5	5.65404e-10	-0.458423	0.5625	1.27364e-38	-1.95633	0.174342
Tc6_CD8-KLRC1	Tc7_CD8-TYMS	ADGRE5	CD55	ADGRE5	5.65404e-10	-0.458423	0.5625	3.00022e-16	-2.41747	0.40411
Tc6_CD8-KLRC1	Tc8_CD8-GNLY	ADGRE5	CD55	ADGRE5	5.65404e-10	-0.458423	0.5625	1.90696e-09	-0.715205	0.238372
Tc7_CD8-TYMS	cDC1_CLEC9A	ADGRE5	CD55	ADGRE5	1.55891e-05	-0.598828	0.794521	1.67851e-13	-0.722699	0.75
Tc7_CD8-TYMS	cDC2_CD1C	ADGRE5	CD55	ADGRE5	1.55891e-05	-0.598828	0.794521	1.25217e-22	-0.785997	0.687582
Tc7_CD8-TYMS	Th1_CD4-CCR7	ADGRE5	CD55	ADGRE5	1.55891e-05	-0.598828	0.794521	5.3247e-14	-1.00946	0.567686
Tc7_CD8-TYMS	Th2_CD4-PASK	ADGRE5	CD55	ADGRE5	1.55891e-05	-0.598828	0.794521	6.47509e-08	-1.02628	0.416413
Tc7_CD8-TYMS	Th3_CD4-LYAR	ADGRE5	CD55	ADGRE5	1.55891e-05	-0.598828	0.794521	4.41896e-19	-1.48752	0.327309
Tc7_CD8-TYMS	Tc2_CD8-GZMK	ADGRE5	CD55	ADGRE5	1.55891e-05	-0.598828	0.794521	1.74303e-22	-1.51373	0.275524
Tc7_CD8-TYMS	Th5_CD4-XCL1	ADGRE5	CD55	ADGRE5	1.55891e-05	-0.598828	0.794521	1.0615e-37	-2.18654	0.130388
Tc7_CD8-TYMS	Th6_CD4-FOS	ADGRE5	CD55	ADGRE5	1.55891e-05	-0.598828	0.794521	1.16042e-39	-2.2535	0.283563
Tc7_CD8-TYMS	Tc4_CD8-FOS	ADGRE5	CD55	ADGRE5	1.55891e-05	-0.598828	0.794521	4.00311e-73	-1.23823	0.325271
Tc7_CD8-TYMS	Tc5_CD8-ZNF683	ADGRE5	CD55	ADGRE5	1.55891e-05	-0.598828	0.794521	3.06739e-78	-2.33785	0.210974
Tc7_CD8-TYMS	Tc6_CD8-KLRC1	ADGRE5	CD55	ADGRE5	1.55891e-05	-0.598828	0.794521	1.27364e-38	-1.95633	0.174342
Tc7_CD8-TYMS	Tc7_CD8-TYMS	ADGRE5	CD55	ADGRE5	1.55891e-05	-0.598828	0.794521	3.00022e-16	-2.41747	0.40411
Tc7_CD8-TYMS	Tc8_CD8-GNLY	ADGRE5	CD55	ADGRE5	1.55891e-05	-0.598828	0.794521	1.90696e-09	-0.715205	0.238372
Tc8_CD8-GNLY	cDC1_CLEC9A	ADGRE5	CD55	ADGRE5	0.000473923	-0.231596	0.489203	1.67851e-13	-0.722699	0.75
Tc8_CD8-GNLY	cDC2_CD1C	ADGRE5	CD55	ADGRE5	0.000473923	-0.231596	0.489203	1.25217e-22	-0.785997	0.687582
Tc8_CD8-GNLY	Th1_CD4-CCR7	ADGRE5	CD55	ADGRE5	0.000473923	-0.231596	0.489203	5.3247e-14	-1.00946	0.567686
Tc8_CD8-GNLY	Th2_CD4-PASK	ADGRE5	CD55	ADGRE5	0.000473923	-0.231596	0.489203	6.47509e-08	-1.02628	0.416413
Tc8_CD8-GNLY	Th3_CD4-LYAR	ADGRE5	CD55	ADGRE5	0.000473923	-0.231596	0.489203	4.41896e-19	-1.48752	0.327309
Tc8_CD8-GNLY	Tc2_CD8-GZMK	ADGRE5	CD55	ADGRE5	0.000473923	-0.231596	0.489203	1.74303e-22	-1.51373	0.275524
Tc8_CD8-GNLY	Th5_CD4-XCL1	ADGRE5	CD55	ADGRE5	0.000473923	-0.231596	0.489203	1.0615e-37	-2.18654	0.130388
Tc8_CD8-GNLY	Th6_CD4-FOS	ADGRE5	CD55	ADGRE5	0.000473923	-0.231596	0.489203	1.16042e-39	-2.2535	0.283563
Tc8_CD8-GNLY	Tc4_CD8-FOS	ADGRE5	CD55	ADGRE5	0.000473923	-0.231596	0.489203	4.00311e-73	-1.23823	0.325271
Tc8_CD8-GNLY	Tc5_CD8-ZNF683	ADGRE5	CD55	ADGRE5	0.000473923	-0.231596	0.489203	3.06739e-78	-2.33785	0.210974
Tc8_CD8-GNLY	Tc6_CD8-KLRC1	ADGRE5	CD55	ADGRE5	0.000473923	-0.231596	0.489203	1.27364e-38	-1.95633	0.174342
Tc8_CD8-GNLY	Tc7_CD8-TYMS	ADGRE5	CD55	ADGRE5	0.000473923	-0.231596	0.489203	3.00022e-16	-2.41747	0.40411
Tc8_CD8-GNLY	Tc8_CD8-GNLY	ADGRE5	CD55	ADGRE5	0.000473923	-0.231596	0.489203	1.90696e-09	-0.715205	0.238372
Th1_CD4-CCR7	cDC1_CLEC9A	ADGRE5	CD55	ADGRE5	0.0288397	-0.469129	0.244541	1.67851e-13	-0.722699	0.75
Th1_CD4-CCR7	cDC2_CD1C	ADGRE5	CD55	ADGRE5	0.0288397	-0.469129	0.244541	1.25217e-22	-0.785997	0.687582
Th1_CD4-CCR7	Th1_CD4-CCR7	ADGRE5	CD55	ADGRE5	0.0288397	-0.469129	0.244541	5.3247e-14	-1.00946	0.567686
Th1_CD4-CCR7	Th2_CD4-PASK	ADGRE5	CD55	ADGRE5	0.0288397	-0.469129	0.244541	6.47509e-08	-1.02628	0.416413
Th1_CD4-CCR7	Th3_CD4-LYAR	ADGRE5	CD55	ADGRE5	0.0288397	-0.469129	0.244541	4.41896e-19	-1.48752	0.327309
Th1_CD4-CCR7	Tc2_CD8-GZMK	ADGRE5	CD55	ADGRE5	0.0288397	-0.469129	0.244541	1.74303e-22	-1.51373	0.275524
Th1_CD4-CCR7	Th5_CD4-XCL1	ADGRE5	CD55	ADGRE5	0.0288397	-0.469129	0.244541	1.0615e-37	-2.18654	0.130388
Th1_CD4-CCR7	Th6_CD4-FOS	ADGRE5	CD55	ADGRE5	0.0288397	-0.469129	0.244541	1.16042e-39	-2.2535	0.283563
Th1_CD4-CCR7	Tc4_CD8-FOS	ADGRE5	CD55	ADGRE5	0.0288397	-0.469129	0.244541	4.00311e-73	-1.23823	0.325271
Th1_CD4-CCR7	Tc5_CD8-ZNF683	ADGRE5	CD55	ADGRE5	0.0288397	-0.469129	0.244541	3.06739e-78	-2.33785	0.210974
Th1_CD4-CCR7	Tc6_CD8-KLRC1	ADGRE5	CD55	ADGRE5	0.0288397	-0.469129	0.244541	1.27364e-38	-1.95633	0.174342
Th1_CD4-CCR7	Tc7_CD8-TYMS	ADGRE5	CD55	ADGRE5	0.0288397	-0.469129	0.244541	3.00022e-16	-2.41747	0.40411
Th1_CD4-CCR7	Tc8_CD8-GNLY	ADGRE5	CD55	ADGRE5	0.0288397	-0.469129	0.244541	1.90696e-09	-0.715205	0.238372
Th3_CD4-LYAR	cDC1_CLEC9A	ADGRE5	CD55	ADGRE5	0.518861	0.013541	0.369478	1.67851e-13	-0.722699	0.75
Th3_CD4-LYAR	cDC2_CD1C	ADGRE5	CD55	ADGRE5	0.518861	0.013541	0.369478	1.25217e-22	-0.785997	0.687582
Th3_CD4-LYAR	Th1_CD4-CCR7	ADGRE5	CD55	ADGRE5	0.518861	0.013541	0.369478	5.3247e-14	-1.00946	0.567686
Th3_CD4-LYAR	Th2_CD4-PASK	ADGRE5	CD55	ADGRE5	0.518861	0.013541	0.369478	6.47509e-08	-1.02628	0.416413
Th3_CD4-LYAR	Th3_CD4-LYAR	ADGRE5	CD55	ADGRE5	0.518861	0.013541	0.369478	4.41896e-19	-1.48752	0.327309
Th3_CD4-LYAR	Tc2_CD8-GZMK	ADGRE5	CD55	ADGRE5	0.518861	0.013541	0.369478	1.74303e-22	-1.51373	0.275524
Th3_CD4-LYAR	Th5_CD4-XCL1	ADGRE5	CD55	ADGRE5	0.518861	0.013541	0.369478	1.0615e-37	-2.18654	0.130388
Th3_CD4-LYAR	Th6_CD4-FOS	ADGRE5	CD55	ADGRE5	0.518861	0.013541	0.369478	1.16042e-39	-2.2535	0.283563
Th3_CD4-LYAR	Tc4_CD8-FOS	ADGRE5	CD55	ADGRE5	0.518861	0.013541	0.369478	4.00311e-73	-1.23823	0.325271
Th3_CD4-LYAR	Tc5_CD8-ZNF683	ADGRE5	CD55	ADGRE5	0.518861	0.013541	0.369478	3.06739e-78	-2.33785	0.210974
Th3_CD4-LYAR	Tc6_CD8-KLRC1	ADGRE5	CD55	ADGRE5	0.518861	0.013541	0.369478	1.27364e-38	-1.95633	0.174342
Th3_CD4-LYAR	Tc7_CD8-TYMS	ADGRE5	CD55	ADGRE5	0.518861	0.013541	0.369478	3.00022e-16	-2.41747	0.40411
Th3_CD4-LYAR	Tc8_CD8-GNLY	ADGRE5	CD55	ADGRE5	0.518861	0.013541	0.369478	1.90696e-09	-0.715205	0.238372
Th5_CD4-XCL1	cDC1_CLEC9A	ADGRE5	CD55	ADGRE5	0.875415	-0.0368557	0.476293	1.67851e-13	-0.722699	0.75
Th5_CD4-XCL1	cDC2_CD1C	ADGRE5	CD55	ADGRE5	0.875415	-0.0368557	0.476293	1.25217e-22	-0.785997	0.687582
Th5_CD4-XCL1	Th1_CD4-CCR7	ADGRE5	CD55	ADGRE5	0.875415	-0.0368557	0.476293	5.3247e-14	-1.00946	0.567686
Th5_CD4-XCL1	Th2_CD4-PASK	ADGRE5	CD55	ADGRE5	0.875415	-0.0368557	0.476293	6.47509e-08	-1.02628	0.416413
Th5_CD4-XCL1	Th3_CD4-LYAR	ADGRE5	CD55	ADGRE5	0.875415	-0.0368557	0.476293	4.41896e-19	-1.48752	0.327309
Th5_CD4-XCL1	Tc2_CD8-GZMK	ADGRE5	CD55	ADGRE5	0.875415	-0.0368557	0.476293	1.74303e-22	-1.51373	0.275524
Th5_CD4-XCL1	Th5_CD4-XCL1	ADGRE5	CD55	ADGRE5	0.875415	-0.0368557	0.476293	1.0615e-37	-2.18654	0.130388
Th5_CD4-XCL1	Th6_CD4-FOS	ADGRE5	CD55	ADGRE5	0.875415	-0.0368557	0.476293	1.16042e-39	-2.2535	0.283563
Th5_CD4-XCL1	Tc4_CD8-FOS	ADGRE5	CD55	ADGRE5	0.875415	-0.0368557	0.476293	4.00311e-73	-1.23823	0.325271
Th5_CD4-XCL1	Tc5_CD8-ZNF683	ADGRE5	CD55	ADGRE5	0.875415	-0.0368557	0.476293	3.06739e-78	-2.33785	0.210974
Th5_CD4-XCL1	Tc6_CD8-KLRC1	ADGRE5	CD55	ADGRE5	0.875415	-0.0368557	0.476293	1.27364e-38	-1.95633	0.174342
Th5_CD4-XCL1	Tc7_CD8-TYMS	ADGRE5	CD55	ADGRE5	0.875415	-0.0368557	0.476293	3.00022e-16	-2.41747	0.40411
Th5_CD4-XCL1	Tc8_CD8-GNLY	ADGRE5	CD55	ADGRE5	0.875415	-0.0368557	0.476293	1.90696e-09	-0.715205	0.238372
Th6_CD4-FOS	Macro1_C1QC	ADGRE5	CD55	ADGRE5	1.75397e-21	-0.868219	0.65872	0.766541	-0.334463	0.285311
Th6_CD4-FOS	Macro2_CXCL3	ADGRE5	CD55	ADGRE5	1.75397e-21	-0.868219	0.65872	0.554616	-0.00804219	0.632941
Th6_CD4-FOS	Macro3_FOS	ADGRE5	CD55	ADGRE5	1.75397e-21	-0.868219	0.65872	0.761527	0.0215598	0.729213
Th6_CD4-FOS	Mono1_CD14-S100A8	ADGRE5	CD55	ADGRE5	1.75397e-21	-0.868219	0.65872	0.00589579	0.109024	0.431936
Th6_CD4-FOS	Mono3_FCGR3A	ADGRE5	CD55	ADGRE5	1.75397e-21	-0.868219	0.65872	0.6767	-0.120053	0.636905
Th6_CD4-FOS	cDC1_CLEC9A	ADGRE5	CD55	ADGRE5	1.75397e-21	-0.868219	0.65872	1.67851e-13	-0.722699	0.75
Th6_CD4-FOS	cDC2_CD1C	ADGRE5	CD55	ADGRE5	1.75397e-21	-0.868219	0.65872	1.25217e-22	-0.785997	0.687582
Th6_CD4-FOS	pDC	ADGRE5	CD55	ADGRE5	1.75397e-21	-0.868219	0.65872	0.02948	-0.66953	0.60274
Th6_CD4-FOS	Mast	ADGRE5	CD55	ADGRE5	1.75397e-21	-0.868219	0.65872	0.838919	-0.080027	0.142857
Th6_CD4-FOS	Tc1_CD8-CCR7	ADGRE5	CD55	ADGRE5	1.75397e-21	-0.868219	0.65872	8.72563e-06	-0.783816	0.648485
Th6_CD4-FOS	Th1_CD4-CCR7	ADGRE5	CD55	ADGRE5	1.75397e-21	-0.868219	0.65872	5.3247e-14	-1.00946	0.567686
Th6_CD4-FOS	Th2_CD4-PASK	ADGRE5	CD55	ADGRE5	1.75397e-21	-0.868219	0.65872	6.47509e-08	-1.02628	0.416413
Th6_CD4-FOS	Th3_CD4-LYAR	ADGRE5	CD55	ADGRE5	1.75397e-21	-0.868219	0.65872	4.41896e-19	-1.48752	0.327309
Th6_CD4-FOS	Tc2_CD8-GZMK	ADGRE5	CD55	ADGRE5	1.75397e-21	-0.868219	0.65872	1.74303e-22	-1.51373	0.275524
Th6_CD4-FOS	Tc3_CD8-SLC4A10	ADGRE5	CD55	ADGRE5	1.75397e-21	-0.868219	0.65872	9.35307e-05	-0.667653	0.410204
Th6_CD4-FOS	Th4_CD4-FOXP3	ADGRE5	CD55	ADGRE5	1.75397e-21	-0.868219	0.65872	2.32576e-06	-1.98776	0.279412
Th6_CD4-FOS	Th5_CD4-XCL1	ADGRE5	CD55	ADGRE5	1.75397e-21	-0.868219	0.65872	1.0615e-37	-2.18654	0.130388
Th6_CD4-FOS	Th6_CD4-FOS	ADGRE5	CD55	ADGRE5	1.75397e-21	-0.868219	0.65872	1.16042e-39	-2.2535	0.283563
Th6_CD4-FOS	Tc4_CD8-FOS	ADGRE5	CD55	ADGRE5	1.75397e-21	-0.868219	0.65872	4.00311e-73	-1.23823	0.325271
Th6_CD4-FOS	Tc5_CD8-ZNF683	ADGRE5	CD55	ADGRE5	1.75397e-21	-0.868219	0.65872	3.06739e-78	-2.33785	0.210974
Th6_CD4-FOS	Tc6_CD8-KLRC1	ADGRE5	CD55	ADGRE5	1.75397e-21	-0.868219	0.65872	1.27364e-38	-1.95633	0.174342
Th6_CD4-FOS	Tc7_CD8-TYMS	ADGRE5	CD55	ADGRE5	1.75397e-21	-0.868219	0.65872	3.00022e-16	-2.41747	0.40411
Th6_CD4-FOS	Tc8_CD8-GNLY	ADGRE5	CD55	ADGRE5	1.75397e-21	-0.868219	0.65872	1.90696e-09	-0.715205	0.238372
Th6_CD4-FOS	Th7_CD4-GNLY	ADGRE5	CD55	ADGRE5	1.75397e-21	-0.868219	0.65872	0.00692167	-1.28081	0.149206
Th6_CD4-FOS	γδ T_TRGV/TRDV	ADGRE5	CD55	ADGRE5	1.75397e-21	-0.868219	0.65872	0.33839	-0.156075	0.260067
Th6_CD4-FOS	NKT1_KLRF1-CCR7	ADGRE5	CD55	ADGRE5	1.75397e-21	-0.868219	0.65872	0.732434	-0.205185	0.62069
Th6_CD4-FOS	NKT2_KLRF1-KLRG1	ADGRE5	CD55	ADGRE5	1.75397e-21	-0.868219	0.65872	0.0199517	-0.764431	0.377049
Th6_CD4-FOS	NK1_CCR7	ADGRE5	CD55	ADGRE5	1.75397e-21	-0.868219	0.65872	0.273212	-0.562028	0.511628
Th6_CD4-FOS	NK2_GSN	ADGRE5	CD55	ADGRE5	1.75397e-21	-0.868219	0.65872	0.125761	-0.205286	0.325095
Th6_CD4-FOS	NK3_LAG3	ADGRE5	CD55	ADGRE5	1.75397e-21	-0.868219	0.65872	0.000199417	-0.570455	0.22276
Th6_CD4-FOS	NK4_CD69	ADGRE5	CD55	ADGRE5	1.75397e-21	-0.868219	0.65872	0.00493055	-0.55609	0.428184
Th6_CD4-FOS	B1_CCR7	ADGRE5	CD55	ADGRE5	1.75397e-21	-0.868219	0.65872	0.376387	-0.220465	0.673077
Th6_CD4-FOS	B2_CD27	ADGRE5	CD55	ADGRE5	1.75397e-21	-0.868219	0.65872	1.17382e-05	-1.03138	0.619048
Th6_CD4-FOS	B3_CD69	ADGRE5	CD55	ADGRE5	1.75397e-21	-0.868219	0.65872	3.90341e-05	-1.05217	0.914062
Th6_CD4-FOS	cDC1_CLEC9A	ADGRE5	CD55	ADGRE5	1.75397e-21	-0.868219	0.65872	1.67851e-13	-0.722699	0.75
Th6_CD4-FOS	cDC2_CD1C	ADGRE5	CD55	ADGRE5	1.75397e-21	-0.868219	0.65872	1.25217e-22	-0.785997	0.687582
Th6_CD4-FOS	Th1_CD4-CCR7	ADGRE5	CD55	ADGRE5	1.75397e-21	-0.868219	0.65872	5.3247e-14	-1.00946	0.567686
Th6_CD4-FOS	Th2_CD4-PASK	ADGRE5	CD55	ADGRE5	1.75397e-21	-0.868219	0.65872	6.47509e-08	-1.02628	0.416413
Th6_CD4-FOS	Th3_CD4-LYAR	ADGRE5	CD55	ADGRE5	1.75397e-21	-0.868219	0.65872	4.41896e-19	-1.48752	0.327309
Th6_CD4-FOS	Tc2_CD8-GZMK	ADGRE5	CD55	ADGRE5	1.75397e-21	-0.868219	0.65872	1.74303e-22	-1.51373	0.275524
Th6_CD4-FOS	Th5_CD4-XCL1	ADGRE5	CD55	ADGRE5	1.75397e-21	-0.868219	0.65872	1.0615e-37	-2.18654	0.130388
Th6_CD4-FOS	Th6_CD4-FOS	ADGRE5	CD55	ADGRE5	1.75397e-21	-0.868219	0.65872	1.16042e-39	-2.2535	0.283563
Th6_CD4-FOS	Tc4_CD8-FOS	ADGRE5	CD55	ADGRE5	1.75397e-21	-0.868219	0.65872	4.00311e-73	-1.23823	0.325271
Th6_CD4-FOS	Tc5_CD8-ZNF683	ADGRE5	CD55	ADGRE5	1.75397e-21	-0.868219	0.65872	3.06739e-78	-2.33785	0.210974
Th6_CD4-FOS	Tc6_CD8-KLRC1	ADGRE5	CD55	ADGRE5	1.75397e-21	-0.868219	0.65872	1.27364e-38	-1.95633	0.174342
Th6_CD4-FOS	Tc7_CD8-TYMS	ADGRE5	CD55	ADGRE5	1.75397e-21	-0.868219	0.65872	3.00022e-16	-2.41747	0.40411
Th6_CD4-FOS	Tc8_CD8-GNLY	ADGRE5	CD55	ADGRE5	1.75397e-21	-0.868219	0.65872	1.90696e-09	-0.715205	0.238372
Th7_CD4-GNLY	cDC1_CLEC9A	ADGRE5	CD55	ADGRE5	0.0228064	-0.304253	0.507937	1.67851e-13	-0.722699	0.75
Th7_CD4-GNLY	cDC2_CD1C	ADGRE5	CD55	ADGRE5	0.0228064	-0.304253	0.507937	1.25217e-22	-0.785997	0.687582
Th7_CD4-GNLY	Th1_CD4-CCR7	ADGRE5	CD55	ADGRE5	0.0228064	-0.304253	0.507937	5.3247e-14	-1.00946	0.567686
Th7_CD4-GNLY	Th2_CD4-PASK	ADGRE5	CD55	ADGRE5	0.0228064	-0.304253	0.507937	6.47509e-08	-1.02628	0.416413
Th7_CD4-GNLY	Th3_CD4-LYAR	ADGRE5	CD55	ADGRE5	0.0228064	-0.304253	0.507937	4.41896e-19	-1.48752	0.327309
Th7_CD4-GNLY	Tc2_CD8-GZMK	ADGRE5	CD55	ADGRE5	0.0228064	-0.304253	0.507937	1.74303e-22	-1.51373	0.275524
Th7_CD4-GNLY	Th5_CD4-XCL1	ADGRE5	CD55	ADGRE5	0.0228064	-0.304253	0.507937	1.0615e-37	-2.18654	0.130388
Th7_CD4-GNLY	Th6_CD4-FOS	ADGRE5	CD55	ADGRE5	0.0228064	-0.304253	0.507937	1.16042e-39	-2.2535	0.283563
Th7_CD4-GNLY	Tc4_CD8-FOS	ADGRE5	CD55	ADGRE5	0.0228064	-0.304253	0.507937	4.00311e-73	-1.23823	0.325271
Th7_CD4-GNLY	Tc5_CD8-ZNF683	ADGRE5	CD55	ADGRE5	0.0228064	-0.304253	0.507937	3.06739e-78	-2.33785	0.210974
Th7_CD4-GNLY	Tc6_CD8-KLRC1	ADGRE5	CD55	ADGRE5	0.0228064	-0.304253	0.507937	1.27364e-38	-1.95633	0.174342
Th7_CD4-GNLY	Tc7_CD8-TYMS	ADGRE5	CD55	ADGRE5	0.0228064	-0.304253	0.507937	3.00022e-16	-2.41747	0.40411
Th7_CD4-GNLY	Tc8_CD8-GNLY	ADGRE5	CD55	ADGRE5	0.0228064	-0.304253	0.507937	1.90696e-09	-0.715205	0.238372
γδ T_TRGV/TRDV	cDC1_CLEC9A	ADGRE5	CD55	ADGRE5	0.000136426	-0.513568	0.505034	1.67851e-13	-0.722699	0.75
γδ T_TRGV/TRDV	cDC2_CD1C	ADGRE5	CD55	ADGRE5	0.000136426	-0.513568	0.505034	1.25217e-22	-0.785997	0.687582
γδ T_TRGV/TRDV	Th1_CD4-CCR7	ADGRE5	CD55	ADGRE5	0.000136426	-0.513568	0.505034	5.3247e-14	-1.00946	0.567686
γδ T_TRGV/TRDV	Th2_CD4-PASK	ADGRE5	CD55	ADGRE5	0.000136426	-0.513568	0.505034	6.47509e-08	-1.02628	0.416413
γδ T_TRGV/TRDV	Th3_CD4-LYAR	ADGRE5	CD55	ADGRE5	0.000136426	-0.513568	0.505034	4.41896e-19	-1.48752	0.327309
γδ T_TRGV/TRDV	Tc2_CD8-GZMK	ADGRE5	CD55	ADGRE5	0.000136426	-0.513568	0.505034	1.74303e-22	-1.51373	0.275524
γδ T_TRGV/TRDV	Th5_CD4-XCL1	ADGRE5	CD55	ADGRE5	0.000136426	-0.513568	0.505034	1.0615e-37	-2.18654	0.130388
γδ T_TRGV/TRDV	Th6_CD4-FOS	ADGRE5	CD55	ADGRE5	0.000136426	-0.513568	0.505034	1.16042e-39	-2.2535	0.283563
γδ T_TRGV/TRDV	Tc4_CD8-FOS	ADGRE5	CD55	ADGRE5	0.000136426	-0.513568	0.505034	4.00311e-73	-1.23823	0.325271
γδ T_TRGV/TRDV	Tc5_CD8-ZNF683	ADGRE5	CD55	ADGRE5	0.000136426	-0.513568	0.505034	3.06739e-78	-2.33785	0.210974
γδ T_TRGV/TRDV	Tc6_CD8-KLRC1	ADGRE5	CD55	ADGRE5	0.000136426	-0.513568	0.505034	1.27364e-38	-1.95633	0.174342
γδ T_TRGV/TRDV	Tc7_CD8-TYMS	ADGRE5	CD55	ADGRE5	0.000136426	-0.513568	0.505034	3.00022e-16	-2.41747	0.40411
γδ T_TRGV/TRDV	Tc8_CD8-GNLY	ADGRE5	CD55	ADGRE5	0.000136426	-0.513568	0.505034	1.90696e-09	-0.715205	0.238372
B3_CD69	cDC2_CD1C	ANXA1	FPR1	ANNEXIN	0.0767447	-2.53082	0.101562	4.36093e-11	-0.845815	0.326797
cDC1_CLEC9A	cDC2_CD1C	ANXA1	FPR1	ANNEXIN	0.199602	0.137675	0.88253	4.36093e-11	-0.845815	0.326797
cDC2_CD1C	cDC2_CD1C	ANXA1	FPR1	ANNEXIN	1.13771e-07	-0.217382	0.972549	4.36093e-11	-0.845815	0.326797
Macro1_C1QC	cDC2_CD1C	ANXA1	FPR1	ANNEXIN	9.08242e-05	-0.202456	0.89548	4.36093e-11	-0.845815	0.326797
Macro2_CXCL3	cDC2_CD1C	ANXA1	FPR1	ANNEXIN	0.120061	-0.103462	0.948235	4.36093e-11	-0.845815	0.326797
Macro3_FOS	cDC2_CD1C	ANXA1	FPR1	ANNEXIN	3.39175e-13	-0.239121	0.906181	4.36093e-11	-0.845815	0.326797
Macro4_CCL20	cDC2_CD1C	ANXA1	FPR1	ANNEXIN	0.000143661	-0.270366	0.874	4.36093e-11	-0.845815	0.326797
Mono1_CD14-S100A8	cDC2_CD1C	ANXA1	FPR1	ANNEXIN	3.90812e-06	-0.152185	0.871913	4.36093e-11	-0.845815	0.326797
Mono2_CD14-ITGA4	cDC2_CD1C	ANXA1	FPR1	ANNEXIN	0.16408	-0.0533307	0.931655	4.36093e-11	-0.845815	0.326797
Mono3_FCGR3A	Macro2_CXCL3	ANXA1	FPR1	ANNEXIN	4.08967e-08	-0.932714	0.821429	0.00317816	0.120152	0.396471
Mono3_FCGR3A	Macro3_FOS	ANXA1	FPR1	ANNEXIN	4.08967e-08	-0.932714	0.821429	0.0697518	-0.067797	0.734549
Mono3_FCGR3A	Macro4_CCL20	ANXA1	FPR1	ANNEXIN	4.08967e-08	-0.932714	0.821429	0.000289992	-0.298986	0.737
Mono3_FCGR3A	Mono1_CD14-S100A8	ANXA1	FPR1	ANNEXIN	4.08967e-08	-0.932714	0.821429	1.00463e-05	-0.165153	0.669156
Mono3_FCGR3A	Mono2_CD14-ITGA4	ANXA1	FPR1	ANNEXIN	4.08967e-08	-0.932714	0.821429	0.0384879	0.178971	0.68705
Mono3_FCGR3A	Mono3_FCGR3A	ANXA1	FPR1	ANNEXIN	4.08967e-08	-0.932714	0.821429	0.0382987	-0.49247	0.607143
Mono3_FCGR3A	cDC2_CD1C	ANXA1	FPR1	ANNEXIN	4.08967e-08	-0.932714	0.821429	4.36093e-11	-0.845815	0.326797
Mono3_FCGR3A	cDC2_CD1C	ANXA1	FPR1	ANNEXIN	4.08967e-08	-0.932714	0.821429	4.36093e-11	-0.845815	0.326797
NK1_CCR7	cDC2_CD1C	ANXA1	FPR1	ANNEXIN	0.485701	-0.225834	0.697674	4.36093e-11	-0.845815	0.326797
NK2_GSN	cDC2_CD1C	ANXA1	FPR1	ANNEXIN	0.177257	0.0458403	0.750951	4.36093e-11	-0.845815	0.326797
NK4_CD69	cDC2_CD1C	ANXA1	FPR1	ANNEXIN	0.685095	0.0551027	0.845528	4.36093e-11	-0.845815	0.326797
NKT1_KLRF1-CCR7	cDC2_CD1C	ANXA1	FPR1	ANNEXIN	0.616065	-0.0700173	0.965517	4.36093e-11	-0.845815	0.326797
pDC	cDC2_CD1C	ANXA1	FPR1	ANNEXIN	0.615853	-0.082249	0.246575	4.36093e-11	-0.845815	0.326797
Tc1_CD8-CCR7	cDC2_CD1C	ANXA1	FPR1	ANNEXIN	0.142325	0.100692	0.357576	4.36093e-11	-0.845815	0.326797
Tc4_CD8-FOS	cDC2_CD1C	ANXA1	FPR1	ANNEXIN	6.69765e-07	0.149034	0.978593	4.36093e-11	-0.845815	0.326797
Tc5_CD8-ZNF683	cDC2_CD1C	ANXA1	FPR1	ANNEXIN	3.38026e-08	0.123207	0.960265	4.36093e-11	-0.845815	0.326797
Tc6_CD8-KLRC1	cDC2_CD1C	ANXA1	FPR1	ANNEXIN	0.0405992	0.0516708	0.940789	4.36093e-11	-0.845815	0.326797
Tc7_CD8-TYMS	cDC2_CD1C	ANXA1	FPR1	ANNEXIN	0.824286	0.00803106	0.952055	4.36093e-11	-0.845815	0.326797
Th1_CD4-CCR7	cDC2_CD1C	ANXA1	FPR1	ANNEXIN	0.0122421	-0.279183	0.561135	4.36093e-11	-0.845815	0.326797
Th2_CD4-PASK	cDC2_CD1C	ANXA1	FPR1	ANNEXIN	0.574878	0.0986535	0.753799	4.36093e-11	-0.845815	0.326797
Th5_CD4-XCL1	cDC2_CD1C	ANXA1	FPR1	ANNEXIN	8.08569e-10	0.1674	0.962284	4.36093e-11	-0.845815	0.326797
Th6_CD4-FOS	cDC2_CD1C	ANXA1	FPR1	ANNEXIN	0.906807	0.016521	0.979925	4.36093e-11	-0.845815	0.326797
γδ T_TRGV/TRDV	cDC2_CD1C	ANXA1	FPR1	ANNEXIN	0.307753	0.119855	0.847315	4.36093e-11	-0.845815	0.326797
Mono3_FCGR3A	Macro3_FOS	ANXA1	FPR2	ANNEXIN	4.08967e-08	-0.932714	0.821429	0.00902156	-0.149081	0.180525
Mono3_FCGR3A	Macro4_CCL20	ANXA1	FPR2	ANNEXIN	4.08967e-08	-0.932714	0.821429	0.000877652	-0.609939	0.232
Mono3_FCGR3A	Mono1_CD14-S100A8	ANXA1	FPR2	ANNEXIN	4.08967e-08	-0.932714	0.821429	0.603983	-0.121822	0.137277
Mono3_FCGR3A	Mono2_CD14-ITGA4	ANXA1	FPR2	ANNEXIN	4.08967e-08	-0.932714	0.821429	0.733553	-0.30379	0.133094
Mono3_FCGR3A	Mono3_FCGR3A	ANXA1	FPR2	ANNEXIN	4.08967e-08	-0.932714	0.821429	0.019733	-0.603176	0.375
Th5_CD4-XCL1	Macro1_C1QC	APP	CD74	APP	2.06244e-13	-0.877282	0.190733	0.00359531	0.120129	0.997175
Th5_CD4-XCL1	Macro2_CXCL3	APP	CD74	APP	2.06244e-13	-0.877282	0.190733	4.51909e-07	-0.177701	1
Th5_CD4-XCL1	Macro3_FOS	APP	CD74	APP	2.06244e-13	-0.877282	0.190733	0.00200552	0.111682	0.996888
Th5_CD4-XCL1	Macro4_CCL20	APP	CD74	APP	2.06244e-13	-0.877282	0.190733	0.160838	0.0887536	0.988
Th5_CD4-XCL1	cDC1_CLEC9A	APP	CD74	APP	2.06244e-13	-0.877282	0.190733	0.0792471	0.0412125	1
Th5_CD4-XCL1	cDC2_CD1C	APP	CD74	APP	2.06244e-13	-0.877282	0.190733	0.00019267	0.0736785	1
Th5_CD4-XCL1	pDC	APP	CD74	APP	2.06244e-13	-0.877282	0.190733	0.327588	0.0311258	1
Th5_CD4-XCL1	Tc1_CD8-CCR7	APP	CD74	APP	2.06244e-13	-0.877282	0.190733	0.02668	-0.389991	0.618182
Th5_CD4-XCL1	Th1_CD4-CCR7	APP	CD74	APP	2.06244e-13	-0.877282	0.190733	0.0164699	0.00623287	0.635371
Th5_CD4-XCL1	NK4_CD69	APP	CD74	APP	2.06244e-13	-0.877282	0.190733	0.418539	0.19028	0.880759
Th5_CD4-XCL1	B1_CCR7	APP	CD74	APP	2.06244e-13	-0.877282	0.190733	0.00352085	-0.15269	1
Th5_CD4-XCL1	B2_CD27	APP	CD74	APP	2.06244e-13	-0.877282	0.190733	0.00567885	0.154504	1
Th5_CD4-XCL1	B3_CD69	APP	CD74	APP	2.06244e-13	-0.877282	0.190733	4.04514e-06	-0.387534	1
B1_CCR7	Tc8_CD8-GNLY	BAG6	NCR3	BAG	0.778167	0.0948351	0.149038	5.69865e-13	-0.899472	0.241694
cDC1_CLEC9A	Tc8_CD8-GNLY	BAG6	NCR3	BAG	0.928498	0.0844373	0.334337	5.69865e-13	-0.899472	0.241694
cDC2_CD1C	Tc8_CD8-GNLY	BAG6	NCR3	BAG	0.0194542	0.0174622	0.355556	5.69865e-13	-0.899472	0.241694
Macro1_C1QC	Tc8_CD8-GNLY	BAG6	NCR3	BAG	0.352553	0.100479	0.223164	5.69865e-13	-0.899472	0.241694
Macro2_CXCL3	Tc8_CD8-GNLY	BAG6	NCR3	BAG	0.000625044	0.0740801	0.288235	5.69865e-13	-0.899472	0.241694
Macro4_CCL20	Tc8_CD8-GNLY	BAG6	NCR3	BAG	0.957624	-0.0700953	0.177	5.69865e-13	-0.899472	0.241694
Mono1_CD14-S100A8	Tc8_CD8-GNLY	BAG6	NCR3	BAG	0.143041	-0.0105915	0.202183	5.69865e-13	-0.899472	0.241694
NK1_CCR7	Tc8_CD8-GNLY	BAG6	NCR3	BAG	0.142099	-2.02834	0.209302	5.69865e-13	-0.899472	0.241694
NK4_CD69	Tc8_CD8-GNLY	BAG6	NCR3	BAG	0.696987	0.15101	0.189702	5.69865e-13	-0.899472	0.241694
NKT2_KLRF1-KLRG1	Tc8_CD8-GNLY	BAG6	NCR3	BAG	0.920735	-0.0521976	0.245902	5.69865e-13	-0.899472	0.241694
pDC	Tc8_CD8-GNLY	BAG6	NCR3	BAG	0.69957	0.0887195	0.30137	5.69865e-13	-0.899472	0.241694
Tc1_CD8-CCR7	Tc8_CD8-GNLY	BAG6	NCR3	BAG	0.739226	0.141032	0.175758	5.69865e-13	-0.899472	0.241694
Tc2_CD8-GZMK	Tc8_CD8-GNLY	BAG6	NCR3	BAG	0.873055	0.160748	0.173427	5.69865e-13	-0.899472	0.241694
Tc3_CD8-SLC4A10	Tc8_CD8-GNLY	BAG6	NCR3	BAG	0.981761	0.174888	0.132653	5.69865e-13	-0.899472	0.241694
Tc4_CD8-FOS	Tc8_CD8-GNLY	BAG6	NCR3	BAG	0.571552	0.0360832	0.162636	5.69865e-13	-0.899472	0.241694
Tc5_CD8-ZNF683	Tc8_CD8-GNLY	BAG6	NCR3	BAG	0.576266	0.00493095	0.157994	5.69865e-13	-0.899472	0.241694
Tc6_CD8-KLRC1	Tc8_CD8-GNLY	BAG6	NCR3	BAG	0.109838	0.181915	0.133224	5.69865e-13	-0.899472	0.241694
Tc7_CD8-TYMS	Tc8_CD8-GNLY	BAG6	NCR3	BAG	0.513283	0.118213	0.328767	5.69865e-13	-0.899472	0.241694
Tc8_CD8-GNLY	Tc8_CD8-GNLY	BAG6	NCR3	BAG	0.394714	0.0368404	0.145349	5.69865e-13	-0.899472	0.241694
Th1_CD4-CCR7	Tc8_CD8-GNLY	BAG6	NCR3	BAG	0.0545535	-0.36086	0.174672	5.69865e-13	-0.899472	0.241694
Th2_CD4-PASK	Tc8_CD8-GNLY	BAG6	NCR3	BAG	0.212002	-0.274256	0.224924	5.69865e-13	-0.899472	0.241694
Th3_CD4-LYAR	Tc8_CD8-GNLY	BAG6	NCR3	BAG	0.999595	0.11813	0.164659	5.69865e-13	-0.899472	0.241694
Th6_CD4-FOS	Tc8_CD8-GNLY	BAG6	NCR3	BAG	0.0397219	-0.173701	0.207026	5.69865e-13	-0.899472	0.241694
Macro2_CXCL3	Macro1_C1QC	ADM	CALCRL	CALCR	0.0470346	-0.586471	0.151765	7.76327e-19	-2.37823	0.20339
Macro2_CXCL3	Macro2_CXCL3	ADM	CALCRL	CALCR	0.0470346	-0.586471	0.151765	1.58843e-23	-1.87009	0.356471
Macro2_CXCL3	cDC1_CLEC9A	ADM	CALCRL	CALCR	0.0470346	-0.586471	0.151765	1.32612e-14	-1.05137	0.578313
Macro2_CXCL3	cDC2_CD1C	ADM	CALCRL	CALCR	0.0470346	-0.586471	0.151765	1.51858e-24	-1.37362	0.396078
Macro3_FOS	Macro1_C1QC	ADM	CALCRL	CALCR	1.78432e-05	-0.383902	0.141396	7.76327e-19	-2.37823	0.20339
Macro3_FOS	Macro2_CXCL3	ADM	CALCRL	CALCR	1.78432e-05	-0.383902	0.141396	1.58843e-23	-1.87009	0.356471
Macro3_FOS	cDC1_CLEC9A	ADM	CALCRL	CALCR	1.78432e-05	-0.383902	0.141396	1.32612e-14	-1.05137	0.578313
Macro3_FOS	cDC2_CD1C	ADM	CALCRL	CALCR	1.78432e-05	-0.383902	0.141396	1.51858e-24	-1.37362	0.396078
Macro4_CCL20	Macro1_C1QC	ADM	CALCRL	CALCR	0.0138701	-0.530538	0.226	7.76327e-19	-2.37823	0.20339
Macro4_CCL20	Macro2_CXCL3	ADM	CALCRL	CALCR	0.0138701	-0.530538	0.226	1.58843e-23	-1.87009	0.356471
Macro4_CCL20	cDC1_CLEC9A	ADM	CALCRL	CALCR	0.0138701	-0.530538	0.226	1.32612e-14	-1.05137	0.578313
Macro4_CCL20	cDC2_CD1C	ADM	CALCRL	CALCR	0.0138701	-0.530538	0.226	1.51858e-24	-1.37362	0.396078
Mono3_FCGR3A	Macro1_C1QC	ADM	CALCRL	CALCR	0.0116158	-0.802568	0.113095	7.76327e-19	-2.37823	0.20339
Mono3_FCGR3A	Macro2_CXCL3	ADM	CALCRL	CALCR	0.0116158	-0.802568	0.113095	1.58843e-23	-1.87009	0.356471
Mono3_FCGR3A	cDC1_CLEC9A	ADM	CALCRL	CALCR	0.0116158	-0.802568	0.113095	1.32612e-14	-1.05137	0.578313
Mono3_FCGR3A	cDC2_CD1C	ADM	CALCRL	CALCR	0.0116158	-0.802568	0.113095	1.51858e-24	-1.37362	0.396078
cDC1_CLEC9A	Macro1_C1QC	CCL3	CCR1	CCL	3.12284e-09	-1.93643	0.153614	0.0891177	-0.329828	0.305085
cDC1_CLEC9A	Macro2_CXCL3	CCL3	CCR1	CCL	3.12284e-09	-1.93643	0.153614	0.0345437	-0.537722	0.272941
cDC1_CLEC9A	Macro3_FOS	CCL3	CCR1	CCL	3.12284e-09	-1.93643	0.153614	0.00174434	-0.146618	0.253001
cDC1_CLEC9A	Macro4_CCL20	CCL3	CCR1	CCL	3.12284e-09	-1.93643	0.153614	0.761283	0.161696	0.208
cDC1_CLEC9A	Mono3_FCGR3A	CCL3	CCR1	CCL	3.12284e-09	-1.93643	0.153614	0.184847	-0.506412	0.136905
cDC1_CLEC9A	cDC2_CD1C	CCL3	CCR1	CCL	3.12284e-09	-1.93643	0.153614	0.22901	-0.154365	0.25098
cDC1_CLEC9A	Tc7_CD8-TYMS	CCL3	CCR1	CCL	3.12284e-09	-1.93643	0.153614	0.0452701	-0.782512	0.10274
cDC1_CLEC9A	NK1_CCR7	CCL3	CCR1	CCL	3.12284e-09	-1.93643	0.153614	0.105779	-1.8586	0.232558
cDC2_CD1C	Macro1_C1QC	CCL3	CCR1	CCL	1.85109e-17	-0.885872	0.4	0.0891177	-0.329828	0.305085
cDC2_CD1C	Macro2_CXCL3	CCL3	CCR1	CCL	1.85109e-17	-0.885872	0.4	0.0345437	-0.537722	0.272941
cDC2_CD1C	Macro3_FOS	CCL3	CCR1	CCL	1.85109e-17	-0.885872	0.4	0.00174434	-0.146618	0.253001
cDC2_CD1C	Macro4_CCL20	CCL3	CCR1	CCL	1.85109e-17	-0.885872	0.4	0.761283	0.161696	0.208
cDC2_CD1C	Mono3_FCGR3A	CCL3	CCR1	CCL	1.85109e-17	-0.885872	0.4	0.184847	-0.506412	0.136905
cDC2_CD1C	cDC2_CD1C	CCL3	CCR1	CCL	1.85109e-17	-0.885872	0.4	0.22901	-0.154365	0.25098
cDC2_CD1C	Tc7_CD8-TYMS	CCL3	CCR1	CCL	1.85109e-17	-0.885872	0.4	0.0452701	-0.782512	0.10274
cDC2_CD1C	NK1_CCR7	CCL3	CCR1	CCL	1.85109e-17	-0.885872	0.4	0.105779	-1.8586	0.232558
cDC2_CD1C	Macro1_C1QC	CCL3L3	CCR1	CCL	2.30674e-52	-2.30913	0.47451	0.0891177	-0.329828	0.305085
cDC2_CD1C	Macro2_CXCL3	CCL3L3	CCR1	CCL	2.30674e-52	-2.30913	0.47451	0.0345437	-0.537722	0.272941
cDC2_CD1C	Macro3_FOS	CCL3L3	CCR1	CCL	2.30674e-52	-2.30913	0.47451	0.00174434	-0.146618	0.253001
cDC2_CD1C	Macro4_CCL20	CCL3L3	CCR1	CCL	2.30674e-52	-2.30913	0.47451	0.761283	0.161696	0.208
cDC2_CD1C	Mono3_FCGR3A	CCL3L3	CCR1	CCL	2.30674e-52	-2.30913	0.47451	0.184847	-0.506412	0.136905
cDC2_CD1C	cDC2_CD1C	CCL3L3	CCR1	CCL	2.30674e-52	-2.30913	0.47451	0.22901	-0.154365	0.25098
cDC2_CD1C	Tc7_CD8-TYMS	CCL3L3	CCR1	CCL	2.30674e-52	-2.30913	0.47451	0.0452701	-0.782512	0.10274
cDC2_CD1C	NK1_CCR7	CCL3L3	CCR1	CCL	2.30674e-52	-2.30913	0.47451	0.105779	-1.8586	0.232558
Macro1_C1QC	Macro1_C1QC	CCL3	CCR1	CCL	1.33907e-07	-1.44297	0.324859	0.0891177	-0.329828	0.305085
Macro1_C1QC	Macro2_CXCL3	CCL3	CCR1	CCL	1.33907e-07	-1.44297	0.324859	0.0345437	-0.537722	0.272941
Macro1_C1QC	Macro3_FOS	CCL3	CCR1	CCL	1.33907e-07	-1.44297	0.324859	0.00174434	-0.146618	0.253001
Macro1_C1QC	Macro4_CCL20	CCL3	CCR1	CCL	1.33907e-07	-1.44297	0.324859	0.761283	0.161696	0.208
Macro1_C1QC	Mono3_FCGR3A	CCL3	CCR1	CCL	1.33907e-07	-1.44297	0.324859	0.184847	-0.506412	0.136905
Macro1_C1QC	cDC2_CD1C	CCL3	CCR1	CCL	1.33907e-07	-1.44297	0.324859	0.22901	-0.154365	0.25098
Macro1_C1QC	Tc7_CD8-TYMS	CCL3	CCR1	CCL	1.33907e-07	-1.44297	0.324859	0.0452701	-0.782512	0.10274
Macro1_C1QC	NK1_CCR7	CCL3	CCR1	CCL	1.33907e-07	-1.44297	0.324859	0.105779	-1.8586	0.232558
Macro1_C1QC	Macro1_C1QC	CCL3L3	CCR1	CCL	2.82109e-24	-3.48348	0.231638	0.0891177	-0.329828	0.305085
Macro1_C1QC	Macro2_CXCL3	CCL3L3	CCR1	CCL	2.82109e-24	-3.48348	0.231638	0.0345437	-0.537722	0.272941
Macro1_C1QC	Macro3_FOS	CCL3L3	CCR1	CCL	2.82109e-24	-3.48348	0.231638	0.00174434	-0.146618	0.253001
Macro1_C1QC	Macro4_CCL20	CCL3L3	CCR1	CCL	2.82109e-24	-3.48348	0.231638	0.761283	0.161696	0.208
Macro1_C1QC	Mono3_FCGR3A	CCL3L3	CCR1	CCL	2.82109e-24	-3.48348	0.231638	0.184847	-0.506412	0.136905
Macro1_C1QC	cDC2_CD1C	CCL3L3	CCR1	CCL	2.82109e-24	-3.48348	0.231638	0.22901	-0.154365	0.25098
Macro1_C1QC	Tc7_CD8-TYMS	CCL3L3	CCR1	CCL	2.82109e-24	-3.48348	0.231638	0.0452701	-0.782512	0.10274
Macro1_C1QC	NK1_CCR7	CCL3L3	CCR1	CCL	2.82109e-24	-3.48348	0.231638	0.105779	-1.8586	0.232558
Macro2_CXCL3	Macro1_C1QC	CCL3L3	CCR1	CCL	2.29316e-87	-2.27399	0.917647	0.0891177	-0.329828	0.305085
Macro2_CXCL3	Macro2_CXCL3	CCL3L3	CCR1	CCL	2.29316e-87	-2.27399	0.917647	0.0345437	-0.537722	0.272941
Macro2_CXCL3	Macro3_FOS	CCL3L3	CCR1	CCL	2.29316e-87	-2.27399	0.917647	0.00174434	-0.146618	0.253001
Macro2_CXCL3	Macro4_CCL20	CCL3L3	CCR1	CCL	2.29316e-87	-2.27399	0.917647	0.761283	0.161696	0.208
Macro2_CXCL3	Mono3_FCGR3A	CCL3L3	CCR1	CCL	2.29316e-87	-2.27399	0.917647	0.184847	-0.506412	0.136905
Macro2_CXCL3	cDC2_CD1C	CCL3L3	CCR1	CCL	2.29316e-87	-2.27399	0.917647	0.22901	-0.154365	0.25098
Macro2_CXCL3	Tc7_CD8-TYMS	CCL3L3	CCR1	CCL	2.29316e-87	-2.27399	0.917647	0.0452701	-0.782512	0.10274
Macro2_CXCL3	NK1_CCR7	CCL3L3	CCR1	CCL	2.29316e-87	-2.27399	0.917647	0.105779	-1.8586	0.232558
Macro2_CXCL3	Macro1_C1QC	CCL5	CCR1	CCL	7.92402e-07	-1.79436	0.207059	0.0891177	-0.329828	0.305085
Macro2_CXCL3	Macro2_CXCL3	CCL5	CCR1	CCL	7.92402e-07	-1.79436	0.207059	0.0345437	-0.537722	0.272941
Macro2_CXCL3	Macro3_FOS	CCL5	CCR1	CCL	7.92402e-07	-1.79436	0.207059	0.00174434	-0.146618	0.253001
Macro2_CXCL3	Macro4_CCL20	CCL5	CCR1	CCL	7.92402e-07	-1.79436	0.207059	0.761283	0.161696	0.208
Macro2_CXCL3	Mono3_FCGR3A	CCL5	CCR1	CCL	7.92402e-07	-1.79436	0.207059	0.184847	-0.506412	0.136905
Macro2_CXCL3	cDC2_CD1C	CCL5	CCR1	CCL	7.92402e-07	-1.79436	0.207059	0.22901	-0.154365	0.25098
Macro2_CXCL3	Tc7_CD8-TYMS	CCL5	CCR1	CCL	7.92402e-07	-1.79436	0.207059	0.0452701	-0.782512	0.10274
Macro2_CXCL3	NK1_CCR7	CCL5	CCR1	CCL	7.92402e-07	-1.79436	0.207059	0.105779	-1.8586	0.232558
Macro3_FOS	Macro1_C1QC	CCL3L3	CCR1	CCL	9.09078e-82	-1.15471	0.800356	0.0891177	-0.329828	0.305085
Macro3_FOS	Macro2_CXCL3	CCL3L3	CCR1	CCL	9.09078e-82	-1.15471	0.800356	0.0345437	-0.537722	0.272941
Macro3_FOS	Macro3_FOS	CCL3L3	CCR1	CCL	9.09078e-82	-1.15471	0.800356	0.00174434	-0.146618	0.253001
Macro3_FOS	Macro4_CCL20	CCL3L3	CCR1	CCL	9.09078e-82	-1.15471	0.800356	0.761283	0.161696	0.208
Macro3_FOS	Mono3_FCGR3A	CCL3L3	CCR1	CCL	9.09078e-82	-1.15471	0.800356	0.184847	-0.506412	0.136905
Macro3_FOS	cDC2_CD1C	CCL3L3	CCR1	CCL	9.09078e-82	-1.15471	0.800356	0.22901	-0.154365	0.25098
Macro3_FOS	Tc7_CD8-TYMS	CCL3L3	CCR1	CCL	9.09078e-82	-1.15471	0.800356	0.0452701	-0.782512	0.10274
Macro3_FOS	NK1_CCR7	CCL3L3	CCR1	CCL	9.09078e-82	-1.15471	0.800356	0.105779	-1.8586	0.232558
NK3_LAG3	Macro1_C1QC	CCL3	CCR1	CCL	7.37473e-10	-1.06019	0.469734	0.0891177	-0.329828	0.305085
NK3_LAG3	Macro2_CXCL3	CCL3	CCR1	CCL	7.37473e-10	-1.06019	0.469734	0.0345437	-0.537722	0.272941
NK3_LAG3	Macro3_FOS	CCL3	CCR1	CCL	7.37473e-10	-1.06019	0.469734	0.00174434	-0.146618	0.253001
NK3_LAG3	Macro4_CCL20	CCL3	CCR1	CCL	7.37473e-10	-1.06019	0.469734	0.761283	0.161696	0.208
NK3_LAG3	Mono3_FCGR3A	CCL3	CCR1	CCL	7.37473e-10	-1.06019	0.469734	0.184847	-0.506412	0.136905
NK3_LAG3	cDC2_CD1C	CCL3	CCR1	CCL	7.37473e-10	-1.06019	0.469734	0.22901	-0.154365	0.25098
NK3_LAG3	Tc7_CD8-TYMS	CCL3	CCR1	CCL	7.37473e-10	-1.06019	0.469734	0.0452701	-0.782512	0.10274
NK3_LAG3	NK1_CCR7	CCL3	CCR1	CCL	7.37473e-10	-1.06019	0.469734	0.105779	-1.8586	0.232558
Tc2_CD8-GZMK	Macro1_C1QC	CCL3	CCR1	CCL	4.23467e-13	-1.39404	0.19021	0.0891177	-0.329828	0.305085
Tc2_CD8-GZMK	Macro2_CXCL3	CCL3	CCR1	CCL	4.23467e-13	-1.39404	0.19021	0.0345437	-0.537722	0.272941
Tc2_CD8-GZMK	Macro3_FOS	CCL3	CCR1	CCL	4.23467e-13	-1.39404	0.19021	0.00174434	-0.146618	0.253001
Tc2_CD8-GZMK	Macro4_CCL20	CCL3	CCR1	CCL	4.23467e-13	-1.39404	0.19021	0.761283	0.161696	0.208
Tc2_CD8-GZMK	Mono3_FCGR3A	CCL3	CCR1	CCL	4.23467e-13	-1.39404	0.19021	0.184847	-0.506412	0.136905
Tc2_CD8-GZMK	cDC2_CD1C	CCL3	CCR1	CCL	4.23467e-13	-1.39404	0.19021	0.22901	-0.154365	0.25098
Tc2_CD8-GZMK	Tc7_CD8-TYMS	CCL3	CCR1	CCL	4.23467e-13	-1.39404	0.19021	0.0452701	-0.782512	0.10274
Tc2_CD8-GZMK	NK1_CCR7	CCL3	CCR1	CCL	4.23467e-13	-1.39404	0.19021	0.105779	-1.8586	0.232558
Tc2_CD8-GZMK	Macro1_C1QC	CCL3L3	CCR1	CCL	5.3537e-30	-3.37566	0.165035	0.0891177	-0.329828	0.305085
Tc2_CD8-GZMK	Macro2_CXCL3	CCL3L3	CCR1	CCL	5.3537e-30	-3.37566	0.165035	0.0345437	-0.537722	0.272941
Tc2_CD8-GZMK	Macro3_FOS	CCL3L3	CCR1	CCL	5.3537e-30	-3.37566	0.165035	0.00174434	-0.146618	0.253001
Tc2_CD8-GZMK	Macro4_CCL20	CCL3L3	CCR1	CCL	5.3537e-30	-3.37566	0.165035	0.761283	0.161696	0.208
Tc2_CD8-GZMK	Mono3_FCGR3A	CCL3L3	CCR1	CCL	5.3537e-30	-3.37566	0.165035	0.184847	-0.506412	0.136905
Tc2_CD8-GZMK	cDC2_CD1C	CCL3L3	CCR1	CCL	5.3537e-30	-3.37566	0.165035	0.22901	-0.154365	0.25098
Tc2_CD8-GZMK	Tc7_CD8-TYMS	CCL3L3	CCR1	CCL	5.3537e-30	-3.37566	0.165035	0.0452701	-0.782512	0.10274
Tc2_CD8-GZMK	NK1_CCR7	CCL3L3	CCR1	CCL	5.3537e-30	-3.37566	0.165035	0.105779	-1.8586	0.232558
Tc3_CD8-SLC4A10	Macro1_C1QC	CCL3L3	CCR1	CCL	3.07599e-08	-2.51669	0.202041	0.0891177	-0.329828	0.305085
Tc3_CD8-SLC4A10	Macro2_CXCL3	CCL3L3	CCR1	CCL	3.07599e-08	-2.51669	0.202041	0.0345437	-0.537722	0.272941
Tc3_CD8-SLC4A10	Macro3_FOS	CCL3L3	CCR1	CCL	3.07599e-08	-2.51669	0.202041	0.00174434	-0.146618	0.253001
Tc3_CD8-SLC4A10	Macro4_CCL20	CCL3L3	CCR1	CCL	3.07599e-08	-2.51669	0.202041	0.761283	0.161696	0.208
Tc3_CD8-SLC4A10	Mono3_FCGR3A	CCL3L3	CCR1	CCL	3.07599e-08	-2.51669	0.202041	0.184847	-0.506412	0.136905
Tc3_CD8-SLC4A10	cDC2_CD1C	CCL3L3	CCR1	CCL	3.07599e-08	-2.51669	0.202041	0.22901	-0.154365	0.25098
Tc3_CD8-SLC4A10	Tc7_CD8-TYMS	CCL3L3	CCR1	CCL	3.07599e-08	-2.51669	0.202041	0.0452701	-0.782512	0.10274
Tc3_CD8-SLC4A10	NK1_CCR7	CCL3L3	CCR1	CCL	3.07599e-08	-2.51669	0.202041	0.105779	-1.8586	0.232558
Tc4_CD8-FOS	Macro1_C1QC	CCL3	CCR1	CCL	1.10267e-85	-1.55705	0.230748	0.0891177	-0.329828	0.305085
Tc4_CD8-FOS	Macro2_CXCL3	CCL3	CCR1	CCL	1.10267e-85	-1.55705	0.230748	0.0345437	-0.537722	0.272941
Tc4_CD8-FOS	Macro3_FOS	CCL3	CCR1	CCL	1.10267e-85	-1.55705	0.230748	0.00174434	-0.146618	0.253001
Tc4_CD8-FOS	Macro4_CCL20	CCL3	CCR1	CCL	1.10267e-85	-1.55705	0.230748	0.761283	0.161696	0.208
Tc4_CD8-FOS	Mono3_FCGR3A	CCL3	CCR1	CCL	1.10267e-85	-1.55705	0.230748	0.184847	-0.506412	0.136905
Tc4_CD8-FOS	cDC2_CD1C	CCL3	CCR1	CCL	1.10267e-85	-1.55705	0.230748	0.22901	-0.154365	0.25098
Tc4_CD8-FOS	Tc7_CD8-TYMS	CCL3	CCR1	CCL	1.10267e-85	-1.55705	0.230748	0.0452701	-0.782512	0.10274
Tc4_CD8-FOS	NK1_CCR7	CCL3	CCR1	CCL	1.10267e-85	-1.55705	0.230748	0.105779	-1.8586	0.232558
Tc4_CD8-FOS	Macro1_C1QC	CCL3L3	CCR1	CCL	5.05654e-92	-3.62876	0.133167	0.0891177	-0.329828	0.305085
Tc4_CD8-FOS	Macro2_CXCL3	CCL3L3	CCR1	CCL	5.05654e-92	-3.62876	0.133167	0.0345437	-0.537722	0.272941
Tc4_CD8-FOS	Macro3_FOS	CCL3L3	CCR1	CCL	5.05654e-92	-3.62876	0.133167	0.00174434	-0.146618	0.253001
Tc4_CD8-FOS	Macro4_CCL20	CCL3L3	CCR1	CCL	5.05654e-92	-3.62876	0.133167	0.761283	0.161696	0.208
Tc4_CD8-FOS	Mono3_FCGR3A	CCL3L3	CCR1	CCL	5.05654e-92	-3.62876	0.133167	0.184847	-0.506412	0.136905
Tc4_CD8-FOS	cDC2_CD1C	CCL3L3	CCR1	CCL	5.05654e-92	-3.62876	0.133167	0.22901	-0.154365	0.25098
Tc4_CD8-FOS	Tc7_CD8-TYMS	CCL3L3	CCR1	CCL	5.05654e-92	-3.62876	0.133167	0.0452701	-0.782512	0.10274
Tc4_CD8-FOS	NK1_CCR7	CCL3L3	CCR1	CCL	5.05654e-92	-3.62876	0.133167	0.105779	-1.8586	0.232558
Tc5_CD8-ZNF683	Macro1_C1QC	CCL3	CCR1	CCL	4.90684e-76	-2.72525	0.118259	0.0891177	-0.329828	0.305085
Tc5_CD8-ZNF683	Macro2_CXCL3	CCL3	CCR1	CCL	4.90684e-76	-2.72525	0.118259	0.0345437	-0.537722	0.272941
Tc5_CD8-ZNF683	Macro3_FOS	CCL3	CCR1	CCL	4.90684e-76	-2.72525	0.118259	0.00174434	-0.146618	0.253001
Tc5_CD8-ZNF683	Macro4_CCL20	CCL3	CCR1	CCL	4.90684e-76	-2.72525	0.118259	0.761283	0.161696	0.208
Tc5_CD8-ZNF683	Mono3_FCGR3A	CCL3	CCR1	CCL	4.90684e-76	-2.72525	0.118259	0.184847	-0.506412	0.136905
Tc5_CD8-ZNF683	cDC2_CD1C	CCL3	CCR1	CCL	4.90684e-76	-2.72525	0.118259	0.22901	-0.154365	0.25098
Tc5_CD8-ZNF683	Tc7_CD8-TYMS	CCL3	CCR1	CCL	4.90684e-76	-2.72525	0.118259	0.0452701	-0.782512	0.10274
Tc5_CD8-ZNF683	NK1_CCR7	CCL3	CCR1	CCL	4.90684e-76	-2.72525	0.118259	0.105779	-1.8586	0.232558
Tc5_CD8-ZNF683	Macro1_C1QC	CCL5	CCR1	CCL	8.62757e-139	-0.695421	0.972564	0.0891177	-0.329828	0.305085
Tc5_CD8-ZNF683	Macro2_CXCL3	CCL5	CCR1	CCL	8.62757e-139	-0.695421	0.972564	0.0345437	-0.537722	0.272941
Tc5_CD8-ZNF683	Macro3_FOS	CCL5	CCR1	CCL	8.62757e-139	-0.695421	0.972564	0.00174434	-0.146618	0.253001
Tc5_CD8-ZNF683	Macro4_CCL20	CCL5	CCR1	CCL	8.62757e-139	-0.695421	0.972564	0.761283	0.161696	0.208
Tc5_CD8-ZNF683	Mono3_FCGR3A	CCL5	CCR1	CCL	8.62757e-139	-0.695421	0.972564	0.184847	-0.506412	0.136905
Tc5_CD8-ZNF683	cDC2_CD1C	CCL5	CCR1	CCL	8.62757e-139	-0.695421	0.972564	0.22901	-0.154365	0.25098
Tc5_CD8-ZNF683	Tc7_CD8-TYMS	CCL5	CCR1	CCL	8.62757e-139	-0.695421	0.972564	0.0452701	-0.782512	0.10274
Tc5_CD8-ZNF683	NK1_CCR7	CCL5	CCR1	CCL	8.62757e-139	-0.695421	0.972564	0.105779	-1.8586	0.232558
Tc6_CD8-KLRC1	Macro1_C1QC	CCL3	CCR1	CCL	1.07439e-36	-1.85947	0.180099	0.0891177	-0.329828	0.305085
Tc6_CD8-KLRC1	Macro2_CXCL3	CCL3	CCR1	CCL	1.07439e-36	-1.85947	0.180099	0.0345437	-0.537722	0.272941
Tc6_CD8-KLRC1	Macro3_FOS	CCL3	CCR1	CCL	1.07439e-36	-1.85947	0.180099	0.00174434	-0.146618	0.253001
Tc6_CD8-KLRC1	Macro4_CCL20	CCL3	CCR1	CCL	1.07439e-36	-1.85947	0.180099	0.761283	0.161696	0.208
Tc6_CD8-KLRC1	Mono3_FCGR3A	CCL3	CCR1	CCL	1.07439e-36	-1.85947	0.180099	0.184847	-0.506412	0.136905
Tc6_CD8-KLRC1	cDC2_CD1C	CCL3	CCR1	CCL	1.07439e-36	-1.85947	0.180099	0.22901	-0.154365	0.25098
Tc6_CD8-KLRC1	Tc7_CD8-TYMS	CCL3	CCR1	CCL	1.07439e-36	-1.85947	0.180099	0.0452701	-0.782512	0.10274
Tc6_CD8-KLRC1	NK1_CCR7	CCL3	CCR1	CCL	1.07439e-36	-1.85947	0.180099	0.105779	-1.8586	0.232558
Tc6_CD8-KLRC1	Macro1_C1QC	CCL3L3	CCR1	CCL	3.32918e-51	-3.45097	0.114309	0.0891177	-0.329828	0.305085
Tc6_CD8-KLRC1	Macro2_CXCL3	CCL3L3	CCR1	CCL	3.32918e-51	-3.45097	0.114309	0.0345437	-0.537722	0.272941
Tc6_CD8-KLRC1	Macro3_FOS	CCL3L3	CCR1	CCL	3.32918e-51	-3.45097	0.114309	0.00174434	-0.146618	0.253001
Tc6_CD8-KLRC1	Macro4_CCL20	CCL3L3	CCR1	CCL	3.32918e-51	-3.45097	0.114309	0.761283	0.161696	0.208
Tc6_CD8-KLRC1	Mono3_FCGR3A	CCL3L3	CCR1	CCL	3.32918e-51	-3.45097	0.114309	0.184847	-0.506412	0.136905
Tc6_CD8-KLRC1	cDC2_CD1C	CCL3L3	CCR1	CCL	3.32918e-51	-3.45097	0.114309	0.22901	-0.154365	0.25098
Tc6_CD8-KLRC1	Tc7_CD8-TYMS	CCL3L3	CCR1	CCL	3.32918e-51	-3.45097	0.114309	0.0452701	-0.782512	0.10274
Tc6_CD8-KLRC1	NK1_CCR7	CCL3L3	CCR1	CCL	3.32918e-51	-3.45097	0.114309	0.105779	-1.8586	0.232558
Tc7_CD8-TYMS	Macro1_C1QC	CCL3L3	CCR1	CCL	4.59588e-09	-3.08042	0.136986	0.0891177	-0.329828	0.305085
Tc7_CD8-TYMS	Macro2_CXCL3	CCL3L3	CCR1	CCL	4.59588e-09	-3.08042	0.136986	0.0345437	-0.537722	0.272941
Tc7_CD8-TYMS	Macro3_FOS	CCL3L3	CCR1	CCL	4.59588e-09	-3.08042	0.136986	0.00174434	-0.146618	0.253001
Tc7_CD8-TYMS	Macro4_CCL20	CCL3L3	CCR1	CCL	4.59588e-09	-3.08042	0.136986	0.761283	0.161696	0.208
Tc7_CD8-TYMS	Mono3_FCGR3A	CCL3L3	CCR1	CCL	4.59588e-09	-3.08042	0.136986	0.184847	-0.506412	0.136905
Tc7_CD8-TYMS	cDC2_CD1C	CCL3L3	CCR1	CCL	4.59588e-09	-3.08042	0.136986	0.22901	-0.154365	0.25098
Tc7_CD8-TYMS	Tc7_CD8-TYMS	CCL3L3	CCR1	CCL	4.59588e-09	-3.08042	0.136986	0.0452701	-0.782512	0.10274
Tc7_CD8-TYMS	NK1_CCR7	CCL3L3	CCR1	CCL	4.59588e-09	-3.08042	0.136986	0.105779	-1.8586	0.232558
Tc8_CD8-GNLY	Macro1_C1QC	CCL3	CCR1	CCL	2.71686e-36	-1.90796	0.260797	0.0891177	-0.329828	0.305085
Tc8_CD8-GNLY	Macro2_CXCL3	CCL3	CCR1	CCL	2.71686e-36	-1.90796	0.260797	0.0345437	-0.537722	0.272941
Tc8_CD8-GNLY	Macro3_FOS	CCL3	CCR1	CCL	2.71686e-36	-1.90796	0.260797	0.00174434	-0.146618	0.253001
Tc8_CD8-GNLY	Macro4_CCL20	CCL3	CCR1	CCL	2.71686e-36	-1.90796	0.260797	0.761283	0.161696	0.208
Tc8_CD8-GNLY	Mono3_FCGR3A	CCL3	CCR1	CCL	2.71686e-36	-1.90796	0.260797	0.184847	-0.506412	0.136905
Tc8_CD8-GNLY	cDC2_CD1C	CCL3	CCR1	CCL	2.71686e-36	-1.90796	0.260797	0.22901	-0.154365	0.25098
Tc8_CD8-GNLY	Tc7_CD8-TYMS	CCL3	CCR1	CCL	2.71686e-36	-1.90796	0.260797	0.0452701	-0.782512	0.10274
Tc8_CD8-GNLY	NK1_CCR7	CCL3	CCR1	CCL	2.71686e-36	-1.90796	0.260797	0.105779	-1.8586	0.232558
Tc8_CD8-GNLY	Macro1_C1QC	CCL3L3	CCR1	CCL	5.58305e-47	-3.86824	0.142027	0.0891177	-0.329828	0.305085
Tc8_CD8-GNLY	Macro2_CXCL3	CCL3L3	CCR1	CCL	5.58305e-47	-3.86824	0.142027	0.0345437	-0.537722	0.272941
Tc8_CD8-GNLY	Macro3_FOS	CCL3L3	CCR1	CCL	5.58305e-47	-3.86824	0.142027	0.00174434	-0.146618	0.253001
Tc8_CD8-GNLY	Macro4_CCL20	CCL3L3	CCR1	CCL	5.58305e-47	-3.86824	0.142027	0.761283	0.161696	0.208
Tc8_CD8-GNLY	Mono3_FCGR3A	CCL3L3	CCR1	CCL	5.58305e-47	-3.86824	0.142027	0.184847	-0.506412	0.136905
Tc8_CD8-GNLY	cDC2_CD1C	CCL3L3	CCR1	CCL	5.58305e-47	-3.86824	0.142027	0.22901	-0.154365	0.25098
Tc8_CD8-GNLY	Tc7_CD8-TYMS	CCL3L3	CCR1	CCL	5.58305e-47	-3.86824	0.142027	0.0452701	-0.782512	0.10274
Tc8_CD8-GNLY	NK1_CCR7	CCL3L3	CCR1	CCL	5.58305e-47	-3.86824	0.142027	0.105779	-1.8586	0.232558
γδ T_TRGV/TRDV	Macro1_C1QC	CCL3	CCR1	CCL	1.27426e-10	-1.00006	0.389262	0.0891177	-0.329828	0.305085
γδ T_TRGV/TRDV	Macro2_CXCL3	CCL3	CCR1	CCL	1.27426e-10	-1.00006	0.389262	0.0345437	-0.537722	0.272941
γδ T_TRGV/TRDV	Macro3_FOS	CCL3	CCR1	CCL	1.27426e-10	-1.00006	0.389262	0.00174434	-0.146618	0.253001
γδ T_TRGV/TRDV	Macro4_CCL20	CCL3	CCR1	CCL	1.27426e-10	-1.00006	0.389262	0.761283	0.161696	0.208
γδ T_TRGV/TRDV	Mono3_FCGR3A	CCL3	CCR1	CCL	1.27426e-10	-1.00006	0.389262	0.184847	-0.506412	0.136905
γδ T_TRGV/TRDV	cDC2_CD1C	CCL3	CCR1	CCL	1.27426e-10	-1.00006	0.389262	0.22901	-0.154365	0.25098
γδ T_TRGV/TRDV	Tc7_CD8-TYMS	CCL3	CCR1	CCL	1.27426e-10	-1.00006	0.389262	0.0452701	-0.782512	0.10274
γδ T_TRGV/TRDV	NK1_CCR7	CCL3	CCR1	CCL	1.27426e-10	-1.00006	0.389262	0.105779	-1.8586	0.232558
γδ T_TRGV/TRDV	Macro1_C1QC	CCL3L3	CCR1	CCL	4.2157e-18	-2.80549	0.27349	0.0891177	-0.329828	0.305085
γδ T_TRGV/TRDV	Macro2_CXCL3	CCL3L3	CCR1	CCL	4.2157e-18	-2.80549	0.27349	0.0345437	-0.537722	0.272941
γδ T_TRGV/TRDV	Macro3_FOS	CCL3L3	CCR1	CCL	4.2157e-18	-2.80549	0.27349	0.00174434	-0.146618	0.253001
γδ T_TRGV/TRDV	Macro4_CCL20	CCL3L3	CCR1	CCL	4.2157e-18	-2.80549	0.27349	0.761283	0.161696	0.208
γδ T_TRGV/TRDV	Mono3_FCGR3A	CCL3L3	CCR1	CCL	4.2157e-18	-2.80549	0.27349	0.184847	-0.506412	0.136905
γδ T_TRGV/TRDV	cDC2_CD1C	CCL3L3	CCR1	CCL	4.2157e-18	-2.80549	0.27349	0.22901	-0.154365	0.25098
γδ T_TRGV/TRDV	Tc7_CD8-TYMS	CCL3L3	CCR1	CCL	4.2157e-18	-2.80549	0.27349	0.0452701	-0.782512	0.10274
γδ T_TRGV/TRDV	NK1_CCR7	CCL3L3	CCR1	CCL	4.2157e-18	-2.80549	0.27349	0.105779	-1.8586	0.232558
Macro1_C1QC	Th5_CD4-XCL1	CCL2	CCR2	CCL	0.0509804	-0.27395	0.169492	9.34914e-43	-1.49272	0.242457
Macro1_C1QC	Th6_CD4-FOS	CCL2	CCR2	CCL	0.0509804	-0.27395	0.169492	1.11009e-10	-0.867646	0.207026
Macro1_C1QC	Tc4_CD8-FOS	CCL2	CCR2	CCL	0.0509804	-0.27395	0.169492	3.75177e-22	-1.02869	0.130664
Macro1_C1QC	Tc5_CD8-ZNF683	CCL2	CCR2	CCL	0.0509804	-0.27395	0.169492	4.36835e-104	-3.21386	0.148534
Macro1_C1QC	Tc6_CD8-KLRC1	CCL2	CCR2	CCL	0.0509804	-0.27395	0.169492	1.26604e-09	-0.687987	0.195724
Macro2_CXCL3	Th5_CD4-XCL1	CCL2	CCR2	CCL	1.9049e-05	0.177114	0.294118	9.34914e-43	-1.49272	0.242457
Macro2_CXCL3	Th6_CD4-FOS	CCL2	CCR2	CCL	1.9049e-05	0.177114	0.294118	1.11009e-10	-0.867646	0.207026
Macro2_CXCL3	Tc4_CD8-FOS	CCL2	CCR2	CCL	1.9049e-05	0.177114	0.294118	3.75177e-22	-1.02869	0.130664
Macro2_CXCL3	Tc5_CD8-ZNF683	CCL2	CCR2	CCL	1.9049e-05	0.177114	0.294118	4.36835e-104	-3.21386	0.148534
Macro2_CXCL3	Tc6_CD8-KLRC1	CCL2	CCR2	CCL	1.9049e-05	0.177114	0.294118	1.26604e-09	-0.687987	0.195724
Mast	Th5_CD4-XCL1	CCL2	CCR2	CCL	0.813933	-0.112665	0.114286	9.34914e-43	-1.49272	0.242457
Mast	Th6_CD4-FOS	CCL2	CCR2	CCL	0.813933	-0.112665	0.114286	1.11009e-10	-0.867646	0.207026
Mast	Tc4_CD8-FOS	CCL2	CCR2	CCL	0.813933	-0.112665	0.114286	3.75177e-22	-1.02869	0.130664
Mast	Tc5_CD8-ZNF683	CCL2	CCR2	CCL	0.813933	-0.112665	0.114286	4.36835e-104	-3.21386	0.148534
Mast	Tc6_CD8-KLRC1	CCL2	CCR2	CCL	0.813933	-0.112665	0.114286	1.26604e-09	-0.687987	0.195724
Macro2_CXCL3	Th2_CD4-PASK	CCL22	CCR4	CCL	8.31375e-15	-2.24187	0.141176	0.0207911	-0.635382	0.173252
Macro2_CXCL3	Th4_CD4-FOXP3	CCL22	CCR4	CCL	8.31375e-15	-2.24187	0.141176	0.337618	-0.162339	0.25
Macro2_CXCL3	Th5_CD4-XCL1	CCL22	CCR4	CCL	8.31375e-15	-2.24187	0.141176	0.546615	-0.149978	0.102371
Macro2_CXCL3	Th2_CD4-PASK	CCL5	CCR4	CCL	7.92402e-07	-1.79436	0.207059	0.0207911	-0.635382	0.173252
Macro2_CXCL3	Th4_CD4-FOXP3	CCL5	CCR4	CCL	7.92402e-07	-1.79436	0.207059	0.337618	-0.162339	0.25
Macro2_CXCL3	Th5_CD4-XCL1	CCL5	CCR4	CCL	7.92402e-07	-1.79436	0.207059	0.546615	-0.149978	0.102371
Tc5_CD8-ZNF683	Th2_CD4-PASK	CCL5	CCR4	CCL	8.62757e-139	-0.695421	0.972564	0.0207911	-0.635382	0.173252
Tc5_CD8-ZNF683	Th4_CD4-FOXP3	CCL5	CCR4	CCL	8.62757e-139	-0.695421	0.972564	0.337618	-0.162339	0.25
Tc5_CD8-ZNF683	Th5_CD4-XCL1	CCL5	CCR4	CCL	8.62757e-139	-0.695421	0.972564	0.546615	-0.149978	0.102371
B1_CCR7	Tc4_CD8-FOS	CCL3	CCR5	CCL	0.0372763	-1.41799	0.115385	9.8657e-09	-0.681753	0.103976
B1_CCR7	Tc4_CD8-FOS	CCL4	CCR5	CCL	0.000355895	-1.84616	0.317308	9.8657e-09	-0.681753	0.103976
B1_CCR7	Tc4_CD8-FOS	CCL5	CCR5	CCL	0.0260055	-1.22403	0.110577	9.8657e-09	-0.681753	0.103976
B2_CD27	Tc4_CD8-FOS	CCL4	CCR5	CCL	0.000276127	-1.07088	0.206349	9.8657e-09	-0.681753	0.103976
B3_CD69	Tc4_CD8-FOS	CCL4	CCR5	CCL	0.00214785	-0.3216	0.375	9.8657e-09	-0.681753	0.103976
B3_CD69	Tc4_CD8-FOS	CCL5	CCR5	CCL	0.669812	0.132778	0.109375	9.8657e-09	-0.681753	0.103976
cDC1_CLEC9A	Macro2_CXCL3	CCL3	CCR5	CCL	3.12284e-09	-1.93643	0.153614	1.35122e-05	-1.21141	0.221176
cDC1_CLEC9A	cDC2_CD1C	CCL3	CCR5	CCL	3.12284e-09	-1.93643	0.153614	0.0317996	-0.169491	0.15817
cDC1_CLEC9A	pDC	CCL3	CCR5	CCL	3.12284e-09	-1.93643	0.153614	0.575214	-0.222785	0.150685
cDC1_CLEC9A	Tc2_CD8-GZMK	CCL3	CCR5	CCL	3.12284e-09	-1.93643	0.153614	0.92554	0.0904968	0.109091
cDC1_CLEC9A	Tc3_CD8-SLC4A10	CCL3	CCR5	CCL	3.12284e-09	-1.93643	0.153614	0.0297224	-0.668972	0.126531
cDC1_CLEC9A	Tc4_CD8-FOS	CCL3	CCR5	CCL	3.12284e-09	-1.93643	0.153614	9.8657e-09	-0.681753	0.103976
cDC1_CLEC9A	Tc6_CD8-KLRC1	CCL3	CCR5	CCL	3.12284e-09	-1.93643	0.153614	0.00135927	-0.575816	0.140625
cDC1_CLEC9A	Tc7_CD8-TYMS	CCL3	CCR5	CCL	3.12284e-09	-1.93643	0.153614	0.668921	0.0565207	0.136986
cDC1_CLEC9A	NKT1_KLRF1-CCR7	CCL3	CCR5	CCL	3.12284e-09	-1.93643	0.153614	0.802277	-0.949998	0.103448
cDC1_CLEC9A	Macro2_CXCL3	CCL4	CCR5	CCL	1.71747e-07	-1.07074	0.307229	1.35122e-05	-1.21141	0.221176
cDC1_CLEC9A	cDC2_CD1C	CCL4	CCR5	CCL	1.71747e-07	-1.07074	0.307229	0.0317996	-0.169491	0.15817
cDC1_CLEC9A	pDC	CCL4	CCR5	CCL	1.71747e-07	-1.07074	0.307229	0.575214	-0.222785	0.150685
cDC1_CLEC9A	Tc2_CD8-GZMK	CCL4	CCR5	CCL	1.71747e-07	-1.07074	0.307229	0.92554	0.0904968	0.109091
cDC1_CLEC9A	Tc3_CD8-SLC4A10	CCL4	CCR5	CCL	1.71747e-07	-1.07074	0.307229	0.0297224	-0.668972	0.126531
cDC1_CLEC9A	Tc4_CD8-FOS	CCL4	CCR5	CCL	1.71747e-07	-1.07074	0.307229	9.8657e-09	-0.681753	0.103976
cDC1_CLEC9A	Tc6_CD8-KLRC1	CCL4	CCR5	CCL	1.71747e-07	-1.07074	0.307229	0.00135927	-0.575816	0.140625
cDC1_CLEC9A	Tc7_CD8-TYMS	CCL4	CCR5	CCL	1.71747e-07	-1.07074	0.307229	0.668921	0.0565207	0.136986
cDC1_CLEC9A	NKT1_KLRF1-CCR7	CCL4	CCR5	CCL	1.71747e-07	-1.07074	0.307229	0.802277	-0.949998	0.103448
cDC1_CLEC9A	Tc4_CD8-FOS	CCL3	CCR5	CCL	3.12284e-09	-1.93643	0.153614	9.8657e-09	-0.681753	0.103976
cDC1_CLEC9A	Tc4_CD8-FOS	CCL4	CCR5	CCL	1.71747e-07	-1.07074	0.307229	9.8657e-09	-0.681753	0.103976
cDC1_CLEC9A	Tc4_CD8-FOS	CCL5	CCR5	CCL	0.366913	-0.20455	0.171687	9.8657e-09	-0.681753	0.103976
cDC2_CD1C	Macro2_CXCL3	CCL3	CCR5	CCL	1.85109e-17	-0.885872	0.4	1.35122e-05	-1.21141	0.221176
cDC2_CD1C	cDC2_CD1C	CCL3	CCR5	CCL	1.85109e-17	-0.885872	0.4	0.0317996	-0.169491	0.15817
cDC2_CD1C	pDC	CCL3	CCR5	CCL	1.85109e-17	-0.885872	0.4	0.575214	-0.222785	0.150685
cDC2_CD1C	Tc2_CD8-GZMK	CCL3	CCR5	CCL	1.85109e-17	-0.885872	0.4	0.92554	0.0904968	0.109091
cDC2_CD1C	Tc3_CD8-SLC4A10	CCL3	CCR5	CCL	1.85109e-17	-0.885872	0.4	0.0297224	-0.668972	0.126531
cDC2_CD1C	Tc4_CD8-FOS	CCL3	CCR5	CCL	1.85109e-17	-0.885872	0.4	9.8657e-09	-0.681753	0.103976
cDC2_CD1C	Tc6_CD8-KLRC1	CCL3	CCR5	CCL	1.85109e-17	-0.885872	0.4	0.00135927	-0.575816	0.140625
cDC2_CD1C	Tc7_CD8-TYMS	CCL3	CCR5	CCL	1.85109e-17	-0.885872	0.4	0.668921	0.0565207	0.136986
cDC2_CD1C	NKT1_KLRF1-CCR7	CCL3	CCR5	CCL	1.85109e-17	-0.885872	0.4	0.802277	-0.949998	0.103448
cDC2_CD1C	Macro2_CXCL3	CCL4	CCR5	CCL	2.40455e-15	-0.826018	0.388235	1.35122e-05	-1.21141	0.221176
cDC2_CD1C	cDC2_CD1C	CCL4	CCR5	CCL	2.40455e-15	-0.826018	0.388235	0.0317996	-0.169491	0.15817
cDC2_CD1C	pDC	CCL4	CCR5	CCL	2.40455e-15	-0.826018	0.388235	0.575214	-0.222785	0.150685
cDC2_CD1C	Tc2_CD8-GZMK	CCL4	CCR5	CCL	2.40455e-15	-0.826018	0.388235	0.92554	0.0904968	0.109091
cDC2_CD1C	Tc3_CD8-SLC4A10	CCL4	CCR5	CCL	2.40455e-15	-0.826018	0.388235	0.0297224	-0.668972	0.126531
cDC2_CD1C	Tc4_CD8-FOS	CCL4	CCR5	CCL	2.40455e-15	-0.826018	0.388235	9.8657e-09	-0.681753	0.103976
cDC2_CD1C	Tc6_CD8-KLRC1	CCL4	CCR5	CCL	2.40455e-15	-0.826018	0.388235	0.00135927	-0.575816	0.140625
cDC2_CD1C	Tc7_CD8-TYMS	CCL4	CCR5	CCL	2.40455e-15	-0.826018	0.388235	0.668921	0.0565207	0.136986
cDC2_CD1C	NKT1_KLRF1-CCR7	CCL4	CCR5	CCL	2.40455e-15	-0.826018	0.388235	0.802277	-0.949998	0.103448
cDC2_CD1C	Tc4_CD8-FOS	CCL3	CCR5	CCL	1.85109e-17	-0.885872	0.4	9.8657e-09	-0.681753	0.103976
cDC2_CD1C	Tc4_CD8-FOS	CCL4	CCR5	CCL	2.40455e-15	-0.826018	0.388235	9.8657e-09	-0.681753	0.103976
cDC2_CD1C	Tc4_CD8-FOS	CCL5	CCR5	CCL	0.022673	0.0349826	0.124183	9.8657e-09	-0.681753	0.103976
Macro1_C1QC	Macro2_CXCL3	CCL3	CCR5	CCL	1.33907e-07	-1.44297	0.324859	1.35122e-05	-1.21141	0.221176
Macro1_C1QC	cDC2_CD1C	CCL3	CCR5	CCL	1.33907e-07	-1.44297	0.324859	0.0317996	-0.169491	0.15817
Macro1_C1QC	pDC	CCL3	CCR5	CCL	1.33907e-07	-1.44297	0.324859	0.575214	-0.222785	0.150685
Macro1_C1QC	Tc2_CD8-GZMK	CCL3	CCR5	CCL	1.33907e-07	-1.44297	0.324859	0.92554	0.0904968	0.109091
Macro1_C1QC	Tc3_CD8-SLC4A10	CCL3	CCR5	CCL	1.33907e-07	-1.44297	0.324859	0.0297224	-0.668972	0.126531
Macro1_C1QC	Tc4_CD8-FOS	CCL3	CCR5	CCL	1.33907e-07	-1.44297	0.324859	9.8657e-09	-0.681753	0.103976
Macro1_C1QC	Tc6_CD8-KLRC1	CCL3	CCR5	CCL	1.33907e-07	-1.44297	0.324859	0.00135927	-0.575816	0.140625
Macro1_C1QC	Tc7_CD8-TYMS	CCL3	CCR5	CCL	1.33907e-07	-1.44297	0.324859	0.668921	0.0565207	0.136986
Macro1_C1QC	NKT1_KLRF1-CCR7	CCL3	CCR5	CCL	1.33907e-07	-1.44297	0.324859	0.802277	-0.949998	0.103448
Macro1_C1QC	Macro2_CXCL3	CCL4	CCR5	CCL	9.76921e-12	-1.6136	0.361582	1.35122e-05	-1.21141	0.221176
Macro1_C1QC	cDC2_CD1C	CCL4	CCR5	CCL	9.76921e-12	-1.6136	0.361582	0.0317996	-0.169491	0.15817
Macro1_C1QC	pDC	CCL4	CCR5	CCL	9.76921e-12	-1.6136	0.361582	0.575214	-0.222785	0.150685
Macro1_C1QC	Tc2_CD8-GZMK	CCL4	CCR5	CCL	9.76921e-12	-1.6136	0.361582	0.92554	0.0904968	0.109091
Macro1_C1QC	Tc3_CD8-SLC4A10	CCL4	CCR5	CCL	9.76921e-12	-1.6136	0.361582	0.0297224	-0.668972	0.126531
Macro1_C1QC	Tc4_CD8-FOS	CCL4	CCR5	CCL	9.76921e-12	-1.6136	0.361582	9.8657e-09	-0.681753	0.103976
Macro1_C1QC	Tc6_CD8-KLRC1	CCL4	CCR5	CCL	9.76921e-12	-1.6136	0.361582	0.00135927	-0.575816	0.140625
Macro1_C1QC	Tc7_CD8-TYMS	CCL4	CCR5	CCL	9.76921e-12	-1.6136	0.361582	0.668921	0.0565207	0.136986
Macro1_C1QC	NKT1_KLRF1-CCR7	CCL4	CCR5	CCL	9.76921e-12	-1.6136	0.361582	0.802277	-0.949998	0.103448
Macro1_C1QC	Tc4_CD8-FOS	CCL3	CCR5	CCL	1.33907e-07	-1.44297	0.324859	9.8657e-09	-0.681753	0.103976
Macro1_C1QC	Tc4_CD8-FOS	CCL4	CCR5	CCL	9.76921e-12	-1.6136	0.361582	9.8657e-09	-0.681753	0.103976
Macro2_CXCL3	Macro2_CXCL3	CCL5	CCR5	CCL	7.92402e-07	-1.79436	0.207059	1.35122e-05	-1.21141	0.221176
Macro2_CXCL3	cDC2_CD1C	CCL5	CCR5	CCL	7.92402e-07	-1.79436	0.207059	0.0317996	-0.169491	0.15817
Macro2_CXCL3	pDC	CCL5	CCR5	CCL	7.92402e-07	-1.79436	0.207059	0.575214	-0.222785	0.150685
Macro2_CXCL3	Tc2_CD8-GZMK	CCL5	CCR5	CCL	7.92402e-07	-1.79436	0.207059	0.92554	0.0904968	0.109091
Macro2_CXCL3	Tc3_CD8-SLC4A10	CCL5	CCR5	CCL	7.92402e-07	-1.79436	0.207059	0.0297224	-0.668972	0.126531
Macro2_CXCL3	Tc4_CD8-FOS	CCL5	CCR5	CCL	7.92402e-07	-1.79436	0.207059	9.8657e-09	-0.681753	0.103976
Macro2_CXCL3	Tc6_CD8-KLRC1	CCL5	CCR5	CCL	7.92402e-07	-1.79436	0.207059	0.00135927	-0.575816	0.140625
Macro2_CXCL3	Tc7_CD8-TYMS	CCL5	CCR5	CCL	7.92402e-07	-1.79436	0.207059	0.668921	0.0565207	0.136986
Macro2_CXCL3	NKT1_KLRF1-CCR7	CCL5	CCR5	CCL	7.92402e-07	-1.79436	0.207059	0.802277	-0.949998	0.103448
Macro2_CXCL3	Tc4_CD8-FOS	CCL3	CCR5	CCL	0.0174065	-0.420511	0.902353	9.8657e-09	-0.681753	0.103976
Macro2_CXCL3	Tc4_CD8-FOS	CCL4	CCR5	CCL	0.0145675	-0.43984	0.908235	9.8657e-09	-0.681753	0.103976
Macro2_CXCL3	Tc4_CD8-FOS	CCL5	CCR5	CCL	7.92402e-07	-1.79436	0.207059	9.8657e-09	-0.681753	0.103976
Macro3_FOS	Tc4_CD8-FOS	CCL3	CCR5	CCL	0.0112203	0.0879057	0.811916	9.8657e-09	-0.681753	0.103976
Macro3_FOS	Tc4_CD8-FOS	CCL4	CCR5	CCL	0.00876016	0.0420833	0.77679	9.8657e-09	-0.681753	0.103976
Macro4_CCL20	Tc4_CD8-FOS	CCL4	CCR5	CCL	0.0085118	0.193887	0.83	9.8657e-09	-0.681753	0.103976
Macro4_CCL20	Tc4_CD8-FOS	CCL5	CCR5	CCL	0.00391287	-1.0207	0.111	9.8657e-09	-0.681753	0.103976
Mast	Tc4_CD8-FOS	CCL4	CCR5	CCL	0.0761188	-1.79245	0.257143	9.8657e-09	-0.681753	0.103976
Mono2_CD14-ITGA4	Tc4_CD8-FOS	CCL3	CCR5	CCL	0.000101977	-0.123408	0.521583	9.8657e-09	-0.681753	0.103976
Mono3_FCGR3A	Tc4_CD8-FOS	CCL3	CCR5	CCL	0.444544	0.113389	0.22619	9.8657e-09	-0.681753	0.103976
Mono3_FCGR3A	Tc4_CD8-FOS	CCL4	CCR5	CCL	0.00378132	-1.09054	0.369048	9.8657e-09	-0.681753	0.103976
Mono3_FCGR3A	Tc4_CD8-FOS	CCL5	CCR5	CCL	0.157465	-1.04942	0.154762	9.8657e-09	-0.681753	0.103976
NK1_CCR7	Tc4_CD8-FOS	CCL4	CCR5	CCL	0.633323	-0.0309578	0.55814	9.8657e-09	-0.681753	0.103976
NK2_GSN	Tc4_CD8-FOS	CCL3	CCR5	CCL	0.553552	-0.0497237	0.467681	9.8657e-09	-0.681753	0.103976
NK2_GSN	Tc4_CD8-FOS	CCL4	CCR5	CCL	0.29779	0.0802679	0.939163	9.8657e-09	-0.681753	0.103976
NK2_GSN	Tc4_CD8-FOS	CCL5	CCR5	CCL	0.200566	-0.0700239	0.885932	9.8657e-09	-0.681753	0.103976
NK3_LAG3	Macro2_CXCL3	CCL3	CCR5	CCL	7.37473e-10	-1.06019	0.469734	1.35122e-05	-1.21141	0.221176
NK3_LAG3	cDC2_CD1C	CCL3	CCR5	CCL	7.37473e-10	-1.06019	0.469734	0.0317996	-0.169491	0.15817
NK3_LAG3	pDC	CCL3	CCR5	CCL	7.37473e-10	-1.06019	0.469734	0.575214	-0.222785	0.150685
NK3_LAG3	Tc2_CD8-GZMK	CCL3	CCR5	CCL	7.37473e-10	-1.06019	0.469734	0.92554	0.0904968	0.109091
NK3_LAG3	Tc3_CD8-SLC4A10	CCL3	CCR5	CCL	7.37473e-10	-1.06019	0.469734	0.0297224	-0.668972	0.126531
NK3_LAG3	Tc4_CD8-FOS	CCL3	CCR5	CCL	7.37473e-10	-1.06019	0.469734	9.8657e-09	-0.681753	0.103976
NK3_LAG3	Tc6_CD8-KLRC1	CCL3	CCR5	CCL	7.37473e-10	-1.06019	0.469734	0.00135927	-0.575816	0.140625
NK3_LAG3	Tc7_CD8-TYMS	CCL3	CCR5	CCL	7.37473e-10	-1.06019	0.469734	0.668921	0.0565207	0.136986
NK3_LAG3	NKT1_KLRF1-CCR7	CCL3	CCR5	CCL	7.37473e-10	-1.06019	0.469734	0.802277	-0.949998	0.103448
NK3_LAG3	Tc4_CD8-FOS	CCL3	CCR5	CCL	7.37473e-10	-1.06019	0.469734	9.8657e-09	-0.681753	0.103976
NK3_LAG3	Tc4_CD8-FOS	CCL4	CCR5	CCL	0.00337897	-0.170835	0.94431	9.8657e-09	-0.681753	0.103976
NK3_LAG3	Tc4_CD8-FOS	CCL5	CCR5	CCL	6.6118e-06	-0.150667	0.993947	9.8657e-09	-0.681753	0.103976
NK4_CD69	Tc4_CD8-FOS	CCL3	CCR5	CCL	0.00237019	-0.638384	0.780488	9.8657e-09	-0.681753	0.103976
NK4_CD69	Tc4_CD8-FOS	CCL5	CCR5	CCL	0.337789	-0.0852805	0.95122	9.8657e-09	-0.681753	0.103976
NKT1_KLRF1-CCR7	Tc4_CD8-FOS	CCL3	CCR5	CCL	0.26238	-0.02994	0.517241	9.8657e-09	-0.681753	0.103976
NKT1_KLRF1-CCR7	Tc4_CD8-FOS	CCL4	CCR5	CCL	0.0351941	-1.17644	1	9.8657e-09	-0.681753	0.103976
NKT1_KLRF1-CCR7	Tc4_CD8-FOS	CCL5	CCR5	CCL	0.537863	-0.139948	1	9.8657e-09	-0.681753	0.103976
NKT2_KLRF1-KLRG1	Tc4_CD8-FOS	CCL3	CCR5	CCL	0.0217193	-0.762442	0.52459	9.8657e-09	-0.681753	0.103976
NKT2_KLRF1-KLRG1	Tc4_CD8-FOS	CCL4	CCR5	CCL	0.587092	-0.225709	0.97541	9.8657e-09	-0.681753	0.103976
NKT2_KLRF1-KLRG1	Tc4_CD8-FOS	CCL5	CCR5	CCL	0.00834299	-0.218352	1	9.8657e-09	-0.681753	0.103976
pDC	Tc4_CD8-FOS	CCL4	CCR5	CCL	0.240248	-0.0469212	0.342466	9.8657e-09	-0.681753	0.103976
pDC	Tc4_CD8-FOS	CCL5	CCR5	CCL	0.394957	-0.139353	0.191781	9.8657e-09	-0.681753	0.103976
Tc1_CD8-CCR7	Tc4_CD8-FOS	CCL4	CCR5	CCL	0.00421576	-1.52969	0.121212	9.8657e-09	-0.681753	0.103976
Tc2_CD8-GZMK	Macro2_CXCL3	CCL3	CCR5	CCL	4.23467e-13	-1.39404	0.19021	1.35122e-05	-1.21141	0.221176
Tc2_CD8-GZMK	cDC2_CD1C	CCL3	CCR5	CCL	4.23467e-13	-1.39404	0.19021	0.0317996	-0.169491	0.15817
Tc2_CD8-GZMK	pDC	CCL3	CCR5	CCL	4.23467e-13	-1.39404	0.19021	0.575214	-0.222785	0.150685
Tc2_CD8-GZMK	Tc2_CD8-GZMK	CCL3	CCR5	CCL	4.23467e-13	-1.39404	0.19021	0.92554	0.0904968	0.109091
Tc2_CD8-GZMK	Tc3_CD8-SLC4A10	CCL3	CCR5	CCL	4.23467e-13	-1.39404	0.19021	0.0297224	-0.668972	0.126531
Tc2_CD8-GZMK	Tc4_CD8-FOS	CCL3	CCR5	CCL	4.23467e-13	-1.39404	0.19021	9.8657e-09	-0.681753	0.103976
Tc2_CD8-GZMK	Tc6_CD8-KLRC1	CCL3	CCR5	CCL	4.23467e-13	-1.39404	0.19021	0.00135927	-0.575816	0.140625
Tc2_CD8-GZMK	Tc7_CD8-TYMS	CCL3	CCR5	CCL	4.23467e-13	-1.39404	0.19021	0.668921	0.0565207	0.136986
Tc2_CD8-GZMK	NKT1_KLRF1-CCR7	CCL3	CCR5	CCL	4.23467e-13	-1.39404	0.19021	0.802277	-0.949998	0.103448
Tc2_CD8-GZMK	Macro2_CXCL3	CCL4	CCR5	CCL	1.64654e-18	-1.00728	0.841958	1.35122e-05	-1.21141	0.221176
Tc2_CD8-GZMK	cDC2_CD1C	CCL4	CCR5	CCL	1.64654e-18	-1.00728	0.841958	0.0317996	-0.169491	0.15817
Tc2_CD8-GZMK	pDC	CCL4	CCR5	CCL	1.64654e-18	-1.00728	0.841958	0.575214	-0.222785	0.150685
Tc2_CD8-GZMK	Tc2_CD8-GZMK	CCL4	CCR5	CCL	1.64654e-18	-1.00728	0.841958	0.92554	0.0904968	0.109091
Tc2_CD8-GZMK	Tc3_CD8-SLC4A10	CCL4	CCR5	CCL	1.64654e-18	-1.00728	0.841958	0.0297224	-0.668972	0.126531
Tc2_CD8-GZMK	Tc4_CD8-FOS	CCL4	CCR5	CCL	1.64654e-18	-1.00728	0.841958	9.8657e-09	-0.681753	0.103976
Tc2_CD8-GZMK	Tc6_CD8-KLRC1	CCL4	CCR5	CCL	1.64654e-18	-1.00728	0.841958	0.00135927	-0.575816	0.140625
Tc2_CD8-GZMK	Tc7_CD8-TYMS	CCL4	CCR5	CCL	1.64654e-18	-1.00728	0.841958	0.668921	0.0565207	0.136986
Tc2_CD8-GZMK	NKT1_KLRF1-CCR7	CCL4	CCR5	CCL	1.64654e-18	-1.00728	0.841958	0.802277	-0.949998	0.103448
Tc2_CD8-GZMK	Tc4_CD8-FOS	CCL3	CCR5	CCL	4.23467e-13	-1.39404	0.19021	9.8657e-09	-0.681753	0.103976
Tc2_CD8-GZMK	Tc4_CD8-FOS	CCL4	CCR5	CCL	1.64654e-18	-1.00728	0.841958	9.8657e-09	-0.681753	0.103976
Tc3_CD8-SLC4A10	Tc4_CD8-FOS	CCL4	CCR5	CCL	0.00944069	-0.621105	0.777551	9.8657e-09	-0.681753	0.103976
Tc3_CD8-SLC4A10	Tc4_CD8-FOS	CCL5	CCR5	CCL	0.378765	0.13582	0.989796	9.8657e-09	-0.681753	0.103976
Tc4_CD8-FOS	Macro2_CXCL3	CCL3	CCR5	CCL	1.10267e-85	-1.55705	0.230748	1.35122e-05	-1.21141	0.221176
Tc4_CD8-FOS	cDC2_CD1C	CCL3	CCR5	CCL	1.10267e-85	-1.55705	0.230748	0.0317996	-0.169491	0.15817
Tc4_CD8-FOS	pDC	CCL3	CCR5	CCL	1.10267e-85	-1.55705	0.230748	0.575214	-0.222785	0.150685
Tc4_CD8-FOS	Tc2_CD8-GZMK	CCL3	CCR5	CCL	1.10267e-85	-1.55705	0.230748	0.92554	0.0904968	0.109091
Tc4_CD8-FOS	Tc3_CD8-SLC4A10	CCL3	CCR5	CCL	1.10267e-85	-1.55705	0.230748	0.0297224	-0.668972	0.126531
Tc4_CD8-FOS	Tc4_CD8-FOS	CCL3	CCR5	CCL	1.10267e-85	-1.55705	0.230748	9.8657e-09	-0.681753	0.103976
Tc4_CD8-FOS	Tc6_CD8-KLRC1	CCL3	CCR5	CCL	1.10267e-85	-1.55705	0.230748	0.00135927	-0.575816	0.140625
Tc4_CD8-FOS	Tc7_CD8-TYMS	CCL3	CCR5	CCL	1.10267e-85	-1.55705	0.230748	0.668921	0.0565207	0.136986
Tc4_CD8-FOS	NKT1_KLRF1-CCR7	CCL3	CCR5	CCL	1.10267e-85	-1.55705	0.230748	0.802277	-0.949998	0.103448
Tc4_CD8-FOS	Tc4_CD8-FOS	CCL3	CCR5	CCL	1.10267e-85	-1.55705	0.230748	9.8657e-09	-0.681753	0.103976
Tc4_CD8-FOS	Tc4_CD8-FOS	CCL4	CCR5	CCL	2.89472e-63	-0.239106	0.824854	9.8657e-09	-0.681753	0.103976
Tc4_CD8-FOS	Tc4_CD8-FOS	CCL5	CCR5	CCL	7.03099e-67	-0.301604	0.926884	9.8657e-09	-0.681753	0.103976
Tc5_CD8-ZNF683	Macro2_CXCL3	CCL3	CCR5	CCL	4.90684e-76	-2.72525	0.118259	1.35122e-05	-1.21141	0.221176
Tc5_CD8-ZNF683	cDC2_CD1C	CCL3	CCR5	CCL	4.90684e-76	-2.72525	0.118259	0.0317996	-0.169491	0.15817
Tc5_CD8-ZNF683	pDC	CCL3	CCR5	CCL	4.90684e-76	-2.72525	0.118259	0.575214	-0.222785	0.150685
Tc5_CD8-ZNF683	Tc2_CD8-GZMK	CCL3	CCR5	CCL	4.90684e-76	-2.72525	0.118259	0.92554	0.0904968	0.109091
Tc5_CD8-ZNF683	Tc3_CD8-SLC4A10	CCL3	CCR5	CCL	4.90684e-76	-2.72525	0.118259	0.0297224	-0.668972	0.126531
Tc5_CD8-ZNF683	Tc4_CD8-FOS	CCL3	CCR5	CCL	4.90684e-76	-2.72525	0.118259	9.8657e-09	-0.681753	0.103976
Tc5_CD8-ZNF683	Tc6_CD8-KLRC1	CCL3	CCR5	CCL	4.90684e-76	-2.72525	0.118259	0.00135927	-0.575816	0.140625
Tc5_CD8-ZNF683	Tc7_CD8-TYMS	CCL3	CCR5	CCL	4.90684e-76	-2.72525	0.118259	0.668921	0.0565207	0.136986
Tc5_CD8-ZNF683	NKT1_KLRF1-CCR7	CCL3	CCR5	CCL	4.90684e-76	-2.72525	0.118259	0.802277	-0.949998	0.103448
Tc5_CD8-ZNF683	Macro2_CXCL3	CCL4	CCR5	CCL	1.39725e-188	-1.83428	0.649953	1.35122e-05	-1.21141	0.221176
Tc5_CD8-ZNF683	cDC2_CD1C	CCL4	CCR5	CCL	1.39725e-188	-1.83428	0.649953	0.0317996	-0.169491	0.15817
Tc5_CD8-ZNF683	pDC	CCL4	CCR5	CCL	1.39725e-188	-1.83428	0.649953	0.575214	-0.222785	0.150685
Tc5_CD8-ZNF683	Tc2_CD8-GZMK	CCL4	CCR5	CCL	1.39725e-188	-1.83428	0.649953	0.92554	0.0904968	0.109091
Tc5_CD8-ZNF683	Tc3_CD8-SLC4A10	CCL4	CCR5	CCL	1.39725e-188	-1.83428	0.649953	0.0297224	-0.668972	0.126531
Tc5_CD8-ZNF683	Tc4_CD8-FOS	CCL4	CCR5	CCL	1.39725e-188	-1.83428	0.649953	9.8657e-09	-0.681753	0.103976
Tc5_CD8-ZNF683	Tc6_CD8-KLRC1	CCL4	CCR5	CCL	1.39725e-188	-1.83428	0.649953	0.00135927	-0.575816	0.140625
Tc5_CD8-ZNF683	Tc7_CD8-TYMS	CCL4	CCR5	CCL	1.39725e-188	-1.83428	0.649953	0.668921	0.0565207	0.136986
Tc5_CD8-ZNF683	NKT1_KLRF1-CCR7	CCL4	CCR5	CCL	1.39725e-188	-1.83428	0.649953	0.802277	-0.949998	0.103448
Tc5_CD8-ZNF683	Macro2_CXCL3	CCL5	CCR5	CCL	8.62757e-139	-0.695421	0.972564	1.35122e-05	-1.21141	0.221176
Tc5_CD8-ZNF683	cDC2_CD1C	CCL5	CCR5	CCL	8.62757e-139	-0.695421	0.972564	0.0317996	-0.169491	0.15817
Tc5_CD8-ZNF683	pDC	CCL5	CCR5	CCL	8.62757e-139	-0.695421	0.972564	0.575214	-0.222785	0.150685
Tc5_CD8-ZNF683	Tc2_CD8-GZMK	CCL5	CCR5	CCL	8.62757e-139	-0.695421	0.972564	0.92554	0.0904968	0.109091
Tc5_CD8-ZNF683	Tc3_CD8-SLC4A10	CCL5	CCR5	CCL	8.62757e-139	-0.695421	0.972564	0.0297224	-0.668972	0.126531
Tc5_CD8-ZNF683	Tc4_CD8-FOS	CCL5	CCR5	CCL	8.62757e-139	-0.695421	0.972564	9.8657e-09	-0.681753	0.103976
Tc5_CD8-ZNF683	Tc6_CD8-KLRC1	CCL5	CCR5	CCL	8.62757e-139	-0.695421	0.972564	0.00135927	-0.575816	0.140625
Tc5_CD8-ZNF683	Tc7_CD8-TYMS	CCL5	CCR5	CCL	8.62757e-139	-0.695421	0.972564	0.668921	0.0565207	0.136986
Tc5_CD8-ZNF683	NKT1_KLRF1-CCR7	CCL5	CCR5	CCL	8.62757e-139	-0.695421	0.972564	0.802277	-0.949998	0.103448
Tc5_CD8-ZNF683	Tc4_CD8-FOS	CCL3	CCR5	CCL	4.90684e-76	-2.72525	0.118259	9.8657e-09	-0.681753	0.103976
Tc5_CD8-ZNF683	Tc4_CD8-FOS	CCL4	CCR5	CCL	1.39725e-188	-1.83428	0.649953	9.8657e-09	-0.681753	0.103976
Tc5_CD8-ZNF683	Tc4_CD8-FOS	CCL5	CCR5	CCL	8.62757e-139	-0.695421	0.972564	9.8657e-09	-0.681753	0.103976
Tc6_CD8-KLRC1	Macro2_CXCL3	CCL3	CCR5	CCL	1.07439e-36	-1.85947	0.180099	1.35122e-05	-1.21141	0.221176
Tc6_CD8-KLRC1	cDC2_CD1C	CCL3	CCR5	CCL	1.07439e-36	-1.85947	0.180099	0.0317996	-0.169491	0.15817
Tc6_CD8-KLRC1	pDC	CCL3	CCR5	CCL	1.07439e-36	-1.85947	0.180099	0.575214	-0.222785	0.150685
Tc6_CD8-KLRC1	Tc2_CD8-GZMK	CCL3	CCR5	CCL	1.07439e-36	-1.85947	0.180099	0.92554	0.0904968	0.109091
Tc6_CD8-KLRC1	Tc3_CD8-SLC4A10	CCL3	CCR5	CCL	1.07439e-36	-1.85947	0.180099	0.0297224	-0.668972	0.126531
Tc6_CD8-KLRC1	Tc4_CD8-FOS	CCL3	CCR5	CCL	1.07439e-36	-1.85947	0.180099	9.8657e-09	-0.681753	0.103976
Tc6_CD8-KLRC1	Tc6_CD8-KLRC1	CCL3	CCR5	CCL	1.07439e-36	-1.85947	0.180099	0.00135927	-0.575816	0.140625
Tc6_CD8-KLRC1	Tc7_CD8-TYMS	CCL3	CCR5	CCL	1.07439e-36	-1.85947	0.180099	0.668921	0.0565207	0.136986
Tc6_CD8-KLRC1	NKT1_KLRF1-CCR7	CCL3	CCR5	CCL	1.07439e-36	-1.85947	0.180099	0.802277	-0.949998	0.103448
Tc6_CD8-KLRC1	Macro2_CXCL3	CCL4	CCR5	CCL	2.96704e-42	-1.02301	0.803454	1.35122e-05	-1.21141	0.221176
Tc6_CD8-KLRC1	cDC2_CD1C	CCL4	CCR5	CCL	2.96704e-42	-1.02301	0.803454	0.0317996	-0.169491	0.15817
Tc6_CD8-KLRC1	pDC	CCL4	CCR5	CCL	2.96704e-42	-1.02301	0.803454	0.575214	-0.222785	0.150685
Tc6_CD8-KLRC1	Tc2_CD8-GZMK	CCL4	CCR5	CCL	2.96704e-42	-1.02301	0.803454	0.92554	0.0904968	0.109091
Tc6_CD8-KLRC1	Tc3_CD8-SLC4A10	CCL4	CCR5	CCL	2.96704e-42	-1.02301	0.803454	0.0297224	-0.668972	0.126531
Tc6_CD8-KLRC1	Tc4_CD8-FOS	CCL4	CCR5	CCL	2.96704e-42	-1.02301	0.803454	9.8657e-09	-0.681753	0.103976
Tc6_CD8-KLRC1	Tc6_CD8-KLRC1	CCL4	CCR5	CCL	2.96704e-42	-1.02301	0.803454	0.00135927	-0.575816	0.140625
Tc6_CD8-KLRC1	Tc7_CD8-TYMS	CCL4	CCR5	CCL	2.96704e-42	-1.02301	0.803454	0.668921	0.0565207	0.136986
Tc6_CD8-KLRC1	NKT1_KLRF1-CCR7	CCL4	CCR5	CCL	2.96704e-42	-1.02301	0.803454	0.802277	-0.949998	0.103448
Tc6_CD8-KLRC1	Tc4_CD8-FOS	CCL3	CCR5	CCL	1.07439e-36	-1.85947	0.180099	9.8657e-09	-0.681753	0.103976
Tc6_CD8-KLRC1	Tc4_CD8-FOS	CCL4	CCR5	CCL	2.96704e-42	-1.02301	0.803454	9.8657e-09	-0.681753	0.103976
Tc6_CD8-KLRC1	Tc4_CD8-FOS	CCL5	CCR5	CCL	9.84921e-24	-0.229398	0.998355	9.8657e-09	-0.681753	0.103976
Tc7_CD8-TYMS	Macro2_CXCL3	CCL4	CCR5	CCL	2.22009e-11	-0.684431	0.773973	1.35122e-05	-1.21141	0.221176
Tc7_CD8-TYMS	cDC2_CD1C	CCL4	CCR5	CCL	2.22009e-11	-0.684431	0.773973	0.0317996	-0.169491	0.15817
Tc7_CD8-TYMS	pDC	CCL4	CCR5	CCL	2.22009e-11	-0.684431	0.773973	0.575214	-0.222785	0.150685
Tc7_CD8-TYMS	Tc2_CD8-GZMK	CCL4	CCR5	CCL	2.22009e-11	-0.684431	0.773973	0.92554	0.0904968	0.109091
Tc7_CD8-TYMS	Tc3_CD8-SLC4A10	CCL4	CCR5	CCL	2.22009e-11	-0.684431	0.773973	0.0297224	-0.668972	0.126531
Tc7_CD8-TYMS	Tc4_CD8-FOS	CCL4	CCR5	CCL	2.22009e-11	-0.684431	0.773973	9.8657e-09	-0.681753	0.103976
Tc7_CD8-TYMS	Tc6_CD8-KLRC1	CCL4	CCR5	CCL	2.22009e-11	-0.684431	0.773973	0.00135927	-0.575816	0.140625
Tc7_CD8-TYMS	Tc7_CD8-TYMS	CCL4	CCR5	CCL	2.22009e-11	-0.684431	0.773973	0.668921	0.0565207	0.136986
Tc7_CD8-TYMS	NKT1_KLRF1-CCR7	CCL4	CCR5	CCL	2.22009e-11	-0.684431	0.773973	0.802277	-0.949998	0.103448
Tc7_CD8-TYMS	Tc4_CD8-FOS	CCL3	CCR5	CCL	0.00407762	0.0627783	0.191781	9.8657e-09	-0.681753	0.103976
Tc7_CD8-TYMS	Tc4_CD8-FOS	CCL4	CCR5	CCL	2.22009e-11	-0.684431	0.773973	9.8657e-09	-0.681753	0.103976
Tc7_CD8-TYMS	Tc4_CD8-FOS	CCL5	CCR5	CCL	0.129203	-0.162328	0.965753	9.8657e-09	-0.681753	0.103976
Tc8_CD8-GNLY	Macro2_CXCL3	CCL3	CCR5	CCL	2.71686e-36	-1.90796	0.260797	1.35122e-05	-1.21141	0.221176
Tc8_CD8-GNLY	cDC2_CD1C	CCL3	CCR5	CCL	2.71686e-36	-1.90796	0.260797	0.0317996	-0.169491	0.15817
Tc8_CD8-GNLY	pDC	CCL3	CCR5	CCL	2.71686e-36	-1.90796	0.260797	0.575214	-0.222785	0.150685
Tc8_CD8-GNLY	Tc2_CD8-GZMK	CCL3	CCR5	CCL	2.71686e-36	-1.90796	0.260797	0.92554	0.0904968	0.109091
Tc8_CD8-GNLY	Tc3_CD8-SLC4A10	CCL3	CCR5	CCL	2.71686e-36	-1.90796	0.260797	0.0297224	-0.668972	0.126531
Tc8_CD8-GNLY	Tc4_CD8-FOS	CCL3	CCR5	CCL	2.71686e-36	-1.90796	0.260797	9.8657e-09	-0.681753	0.103976
Tc8_CD8-GNLY	Tc6_CD8-KLRC1	CCL3	CCR5	CCL	2.71686e-36	-1.90796	0.260797	0.00135927	-0.575816	0.140625
Tc8_CD8-GNLY	Tc7_CD8-TYMS	CCL3	CCR5	CCL	2.71686e-36	-1.90796	0.260797	0.668921	0.0565207	0.136986
Tc8_CD8-GNLY	NKT1_KLRF1-CCR7	CCL3	CCR5	CCL	2.71686e-36	-1.90796	0.260797	0.802277	-0.949998	0.103448
Tc8_CD8-GNLY	Tc4_CD8-FOS	CCL3	CCR5	CCL	2.71686e-36	-1.90796	0.260797	9.8657e-09	-0.681753	0.103976
Tc8_CD8-GNLY	Tc4_CD8-FOS	CCL4	CCR5	CCL	0.00718735	-0.144108	0.936877	9.8657e-09	-0.681753	0.103976
Tc8_CD8-GNLY	Tc4_CD8-FOS	CCL5	CCR5	CCL	0.00675556	-0.0531363	0.997508	9.8657e-09	-0.681753	0.103976
Th1_CD4-CCR7	Macro2_CXCL3	CCL4	CCR5	CCL	2.79236e-07	-2.89796	0.126638	1.35122e-05	-1.21141	0.221176
Th1_CD4-CCR7	cDC2_CD1C	CCL4	CCR5	CCL	2.79236e-07	-2.89796	0.126638	0.0317996	-0.169491	0.15817
Th1_CD4-CCR7	pDC	CCL4	CCR5	CCL	2.79236e-07	-2.89796	0.126638	0.575214	-0.222785	0.150685
Th1_CD4-CCR7	Tc2_CD8-GZMK	CCL4	CCR5	CCL	2.79236e-07	-2.89796	0.126638	0.92554	0.0904968	0.109091
Th1_CD4-CCR7	Tc3_CD8-SLC4A10	CCL4	CCR5	CCL	2.79236e-07	-2.89796	0.126638	0.0297224	-0.668972	0.126531
Th1_CD4-CCR7	Tc4_CD8-FOS	CCL4	CCR5	CCL	2.79236e-07	-2.89796	0.126638	9.8657e-09	-0.681753	0.103976
Th1_CD4-CCR7	Tc6_CD8-KLRC1	CCL4	CCR5	CCL	2.79236e-07	-2.89796	0.126638	0.00135927	-0.575816	0.140625
Th1_CD4-CCR7	Tc7_CD8-TYMS	CCL4	CCR5	CCL	2.79236e-07	-2.89796	0.126638	0.668921	0.0565207	0.136986
Th1_CD4-CCR7	NKT1_KLRF1-CCR7	CCL4	CCR5	CCL	2.79236e-07	-2.89796	0.126638	0.802277	-0.949998	0.103448
Th1_CD4-CCR7	Tc4_CD8-FOS	CCL4	CCR5	CCL	2.79236e-07	-2.89796	0.126638	9.8657e-09	-0.681753	0.103976
Th1_CD4-CCR7	Tc4_CD8-FOS	CCL5	CCR5	CCL	0.00198645	0.178762	0.113537	9.8657e-09	-0.681753	0.103976
Th3_CD4-LYAR	Tc4_CD8-FOS	CCL4	CCR5	CCL	8.8181e-05	-0.708495	0.164659	9.8657e-09	-0.681753	0.103976
Th5_CD4-XCL1	Macro2_CXCL3	CCL4	CCR5	CCL	1.69382e-26	-1.21108	0.237069	1.35122e-05	-1.21141	0.221176
Th5_CD4-XCL1	cDC2_CD1C	CCL4	CCR5	CCL	1.69382e-26	-1.21108	0.237069	0.0317996	-0.169491	0.15817
Th5_CD4-XCL1	pDC	CCL4	CCR5	CCL	1.69382e-26	-1.21108	0.237069	0.575214	-0.222785	0.150685
Th5_CD4-XCL1	Tc2_CD8-GZMK	CCL4	CCR5	CCL	1.69382e-26	-1.21108	0.237069	0.92554	0.0904968	0.109091
Th5_CD4-XCL1	Tc3_CD8-SLC4A10	CCL4	CCR5	CCL	1.69382e-26	-1.21108	0.237069	0.0297224	-0.668972	0.126531
Th5_CD4-XCL1	Tc4_CD8-FOS	CCL4	CCR5	CCL	1.69382e-26	-1.21108	0.237069	9.8657e-09	-0.681753	0.103976
Th5_CD4-XCL1	Tc6_CD8-KLRC1	CCL4	CCR5	CCL	1.69382e-26	-1.21108	0.237069	0.00135927	-0.575816	0.140625
Th5_CD4-XCL1	Tc7_CD8-TYMS	CCL4	CCR5	CCL	1.69382e-26	-1.21108	0.237069	0.668921	0.0565207	0.136986
Th5_CD4-XCL1	NKT1_KLRF1-CCR7	CCL4	CCR5	CCL	1.69382e-26	-1.21108	0.237069	0.802277	-0.949998	0.103448
Th5_CD4-XCL1	Tc4_CD8-FOS	CCL4	CCR5	CCL	1.69382e-26	-1.21108	0.237069	9.8657e-09	-0.681753	0.103976
Th5_CD4-XCL1	Tc4_CD8-FOS	CCL5	CCR5	CCL	9.30495e-11	0.0349799	0.505388	9.8657e-09	-0.681753	0.103976
Th6_CD4-FOS	Macro2_CXCL3	CCL4	CCR5	CCL	2.02523e-16	-0.522609	0.521957	1.35122e-05	-1.21141	0.221176
Th6_CD4-FOS	cDC2_CD1C	CCL4	CCR5	CCL	2.02523e-16	-0.522609	0.521957	0.0317996	-0.169491	0.15817
Th6_CD4-FOS	pDC	CCL4	CCR5	CCL	2.02523e-16	-0.522609	0.521957	0.575214	-0.222785	0.150685
Th6_CD4-FOS	Tc2_CD8-GZMK	CCL4	CCR5	CCL	2.02523e-16	-0.522609	0.521957	0.92554	0.0904968	0.109091
Th6_CD4-FOS	Tc3_CD8-SLC4A10	CCL4	CCR5	CCL	2.02523e-16	-0.522609	0.521957	0.0297224	-0.668972	0.126531
Th6_CD4-FOS	Tc4_CD8-FOS	CCL4	CCR5	CCL	2.02523e-16	-0.522609	0.521957	9.8657e-09	-0.681753	0.103976
Th6_CD4-FOS	Tc6_CD8-KLRC1	CCL4	CCR5	CCL	2.02523e-16	-0.522609	0.521957	0.00135927	-0.575816	0.140625
Th6_CD4-FOS	Tc7_CD8-TYMS	CCL4	CCR5	CCL	2.02523e-16	-0.522609	0.521957	0.668921	0.0565207	0.136986
Th6_CD4-FOS	NKT1_KLRF1-CCR7	CCL4	CCR5	CCL	2.02523e-16	-0.522609	0.521957	0.802277	-0.949998	0.103448
Th6_CD4-FOS	Tc4_CD8-FOS	CCL4	CCR5	CCL	2.02523e-16	-0.522609	0.521957	9.8657e-09	-0.681753	0.103976
Th6_CD4-FOS	Tc4_CD8-FOS	CCL5	CCR5	CCL	1.8012e-08	-0.366733	0.843162	9.8657e-09	-0.681753	0.103976
Th7_CD4-GNLY	Tc4_CD8-FOS	CCL3	CCR5	CCL	9.51601e-05	-1.49926	0.168254	9.8657e-09	-0.681753	0.103976
Th7_CD4-GNLY	Tc4_CD8-FOS	CCL4	CCR5	CCL	0.00049903	-0.505792	0.91746	9.8657e-09	-0.681753	0.103976
Th7_CD4-GNLY	Tc4_CD8-FOS	CCL5	CCR5	CCL	0.343031	-0.0341749	0.996825	9.8657e-09	-0.681753	0.103976
γδ T_TRGV/TRDV	Macro2_CXCL3	CCL3	CCR5	CCL	1.27426e-10	-1.00006	0.389262	1.35122e-05	-1.21141	0.221176
γδ T_TRGV/TRDV	cDC2_CD1C	CCL3	CCR5	CCL	1.27426e-10	-1.00006	0.389262	0.0317996	-0.169491	0.15817
γδ T_TRGV/TRDV	pDC	CCL3	CCR5	CCL	1.27426e-10	-1.00006	0.389262	0.575214	-0.222785	0.150685
γδ T_TRGV/TRDV	Tc2_CD8-GZMK	CCL3	CCR5	CCL	1.27426e-10	-1.00006	0.389262	0.92554	0.0904968	0.109091
γδ T_TRGV/TRDV	Tc3_CD8-SLC4A10	CCL3	CCR5	CCL	1.27426e-10	-1.00006	0.389262	0.0297224	-0.668972	0.126531
γδ T_TRGV/TRDV	Tc4_CD8-FOS	CCL3	CCR5	CCL	1.27426e-10	-1.00006	0.389262	9.8657e-09	-0.681753	0.103976
γδ T_TRGV/TRDV	Tc6_CD8-KLRC1	CCL3	CCR5	CCL	1.27426e-10	-1.00006	0.389262	0.00135927	-0.575816	0.140625
γδ T_TRGV/TRDV	Tc7_CD8-TYMS	CCL3	CCR5	CCL	1.27426e-10	-1.00006	0.389262	0.668921	0.0565207	0.136986
γδ T_TRGV/TRDV	NKT1_KLRF1-CCR7	CCL3	CCR5	CCL	1.27426e-10	-1.00006	0.389262	0.802277	-0.949998	0.103448
γδ T_TRGV/TRDV	Tc4_CD8-FOS	CCL3	CCR5	CCL	1.27426e-10	-1.00006	0.389262	9.8657e-09	-0.681753	0.103976
γδ T_TRGV/TRDV	Tc4_CD8-FOS	CCL4	CCR5	CCL	9.49443e-05	-0.075505	0.958054	9.8657e-09	-0.681753	0.103976
γδ T_TRGV/TRDV	Tc4_CD8-FOS	CCL5	CCR5	CCL	2.06165e-05	-0.164814	1	9.8657e-09	-0.681753	0.103976
NKT1_KLRF1-CCR7	Macro2_CXCL3	CD40LG	CD40	CD40	0.756939	-0.346125	0.413793	4.14608e-11	-1.18467	0.307059
Tc3_CD8-SLC4A10	Macro2_CXCL3	CD40LG	CD40	CD40	0.3976	-0.0352951	0.318367	4.14608e-11	-1.18467	0.307059
Tc7_CD8-TYMS	Macro2_CXCL3	CD40LG	CD40	CD40	0.914682	-0.0767609	0.184932	4.14608e-11	-1.18467	0.307059
Th1_CD4-CCR7	Macro2_CXCL3	CD40LG	CD40	CD40	0.823961	0.139493	0.316594	4.14608e-11	-1.18467	0.307059
Th2_CD4-PASK	Macro2_CXCL3	CD40LG	CD40	CD40	0.80562	0.0434733	0.452888	4.14608e-11	-1.18467	0.307059
Th5_CD4-XCL1	Macro2_CXCL3	CD40LG	CD40	CD40	0.000626918	0.194924	0.463362	4.14608e-11	-1.18467	0.307059
Th6_CD4-FOS	Macro2_CXCL3	CD40LG	CD40	CD40	0.0292784	-0.103291	0.568381	4.14608e-11	-1.18467	0.307059
Th7_CD4-GNLY	Macro2_CXCL3	CD40LG	CD40	CD40	0.0761217	-0.257672	0.52381	4.14608e-11	-1.18467	0.307059
B2_CD27	Th6_CD4-FOS	CD70	CD27	CD70	0.032905	-0.921539	0.198413	2.52628e-10	-0.837073	0.224592
Tc7_CD8-TYMS	Th6_CD4-FOS	CD70	CD27	CD70	0.297667	-0.269876	0.212329	2.52628e-10	-0.837073	0.224592
B2_CD27	Th5_CD4-XCL1	CD86	CD28	CD86	0.897138	-0.0728995	0.134921	7.75614e-27	-1.1392	0.227371
B2_CD27	Th6_CD4-FOS	CD86	CD28	CD86	0.897138	-0.0728995	0.134921	2.88761e-11	-0.745809	0.282309
B2_CD27	Tc4_CD8-FOS	CD86	CD28	CD86	0.897138	-0.0728995	0.134921	2.35497e-10	-0.70716	0.113428
B2_CD27	Tc7_CD8-TYMS	CD86	CD28	CD86	0.897138	-0.0728995	0.134921	1.6329e-08	-1.33607	0.328767
cDC1_CLEC9A	Th5_CD4-XCL1	CD86	CD28	CD86	0.745802	0.0899472	0.64759	7.75614e-27	-1.1392	0.227371
cDC1_CLEC9A	Th6_CD4-FOS	CD86	CD28	CD86	0.745802	0.0899472	0.64759	2.88761e-11	-0.745809	0.282309
cDC1_CLEC9A	Tc4_CD8-FOS	CD86	CD28	CD86	0.745802	0.0899472	0.64759	2.35497e-10	-0.70716	0.113428
cDC1_CLEC9A	Tc7_CD8-TYMS	CD86	CD28	CD86	0.745802	0.0899472	0.64759	1.6329e-08	-1.33607	0.328767
cDC2_CD1C	Th5_CD4-XCL1	CD86	CD28	CD86	5.81439e-11	-0.361531	0.729412	7.75614e-27	-1.1392	0.227371
cDC2_CD1C	Th6_CD4-FOS	CD86	CD28	CD86	5.81439e-11	-0.361531	0.729412	2.88761e-11	-0.745809	0.282309
cDC2_CD1C	Tc4_CD8-FOS	CD86	CD28	CD86	5.81439e-11	-0.361531	0.729412	2.35497e-10	-0.70716	0.113428
cDC2_CD1C	Tc7_CD8-TYMS	CD86	CD28	CD86	5.81439e-11	-0.361531	0.729412	1.6329e-08	-1.33607	0.328767
Macro1_C1QC	Th5_CD4-XCL1	CD86	CD28	CD86	0.125428	-0.467907	0.409605	7.75614e-27	-1.1392	0.227371
Macro1_C1QC	Th6_CD4-FOS	CD86	CD28	CD86	0.125428	-0.467907	0.409605	2.88761e-11	-0.745809	0.282309
Macro1_C1QC	Tc4_CD8-FOS	CD86	CD28	CD86	0.125428	-0.467907	0.409605	2.35497e-10	-0.70716	0.113428
Macro1_C1QC	Tc7_CD8-TYMS	CD86	CD28	CD86	0.125428	-0.467907	0.409605	1.6329e-08	-1.33607	0.328767
Macro2_CXCL3	Th1_CD4-CCR7	CD86	CD28	CD86	1.35528e-07	-0.620714	0.625882	0.952712	0.0564294	0.227074
Macro2_CXCL3	Th2_CD4-PASK	CD86	CD28	CD86	1.35528e-07	-0.620714	0.625882	0.97223	0.0365638	0.358663
Macro2_CXCL3	Th3_CD4-LYAR	CD86	CD28	CD86	1.35528e-07	-0.620714	0.625882	0.002605	-0.510546	0.281124
Macro2_CXCL3	Tc2_CD8-GZMK	CD86	CD28	CD86	1.35528e-07	-0.620714	0.625882	0.299884	-0.0244802	0.165035
Macro2_CXCL3	Tc3_CD8-SLC4A10	CD86	CD28	CD86	1.35528e-07	-0.620714	0.625882	0.190973	-0.142669	0.287755
Macro2_CXCL3	Th4_CD4-FOXP3	CD86	CD28	CD86	1.35528e-07	-0.620714	0.625882	0.0924291	-0.430392	0.323529
Macro2_CXCL3	Th5_CD4-XCL1	CD86	CD28	CD86	1.35528e-07	-0.620714	0.625882	7.75614e-27	-1.1392	0.227371
Macro2_CXCL3	Th6_CD4-FOS	CD86	CD28	CD86	1.35528e-07	-0.620714	0.625882	2.88761e-11	-0.745809	0.282309
Macro2_CXCL3	Tc4_CD8-FOS	CD86	CD28	CD86	1.35528e-07	-0.620714	0.625882	2.35497e-10	-0.70716	0.113428
Macro2_CXCL3	Tc7_CD8-TYMS	CD86	CD28	CD86	1.35528e-07	-0.620714	0.625882	1.6329e-08	-1.33607	0.328767
Macro2_CXCL3	NKT1_KLRF1-CCR7	CD86	CD28	CD86	1.35528e-07	-0.620714	0.625882	0.247227	-1.55951	0.310345
Macro2_CXCL3	Th5_CD4-XCL1	CD86	CD28	CD86	1.35528e-07	-0.620714	0.625882	7.75614e-27	-1.1392	0.227371
Macro2_CXCL3	Th6_CD4-FOS	CD86	CD28	CD86	1.35528e-07	-0.620714	0.625882	2.88761e-11	-0.745809	0.282309
Macro2_CXCL3	Tc4_CD8-FOS	CD86	CD28	CD86	1.35528e-07	-0.620714	0.625882	2.35497e-10	-0.70716	0.113428
Macro2_CXCL3	Tc7_CD8-TYMS	CD86	CD28	CD86	1.35528e-07	-0.620714	0.625882	1.6329e-08	-1.33607	0.328767
Macro3_FOS	Th5_CD4-XCL1	CD86	CD28	CD86	5.23994e-08	-0.225807	0.475767	7.75614e-27	-1.1392	0.227371
Macro3_FOS	Th6_CD4-FOS	CD86	CD28	CD86	5.23994e-08	-0.225807	0.475767	2.88761e-11	-0.745809	0.282309
Macro3_FOS	Tc4_CD8-FOS	CD86	CD28	CD86	5.23994e-08	-0.225807	0.475767	2.35497e-10	-0.70716	0.113428
Macro3_FOS	Tc7_CD8-TYMS	CD86	CD28	CD86	5.23994e-08	-0.225807	0.475767	1.6329e-08	-1.33607	0.328767
Macro4_CCL20	Th5_CD4-XCL1	CD86	CD28	CD86	0.0589224	-0.213826	0.335	7.75614e-27	-1.1392	0.227371
Macro4_CCL20	Th6_CD4-FOS	CD86	CD28	CD86	0.0589224	-0.213826	0.335	2.88761e-11	-0.745809	0.282309
Macro4_CCL20	Tc4_CD8-FOS	CD86	CD28	CD86	0.0589224	-0.213826	0.335	2.35497e-10	-0.70716	0.113428
Macro4_CCL20	Tc7_CD8-TYMS	CD86	CD28	CD86	0.0589224	-0.213826	0.335	1.6329e-08	-1.33607	0.328767
Mono2_CD14-ITGA4	Th5_CD4-XCL1	CD86	CD28	CD86	0.160356	0.0834393	0.532374	7.75614e-27	-1.1392	0.227371
Mono2_CD14-ITGA4	Th6_CD4-FOS	CD86	CD28	CD86	0.160356	0.0834393	0.532374	2.88761e-11	-0.745809	0.282309
Mono2_CD14-ITGA4	Tc4_CD8-FOS	CD86	CD28	CD86	0.160356	0.0834393	0.532374	2.35497e-10	-0.70716	0.113428
Mono2_CD14-ITGA4	Tc7_CD8-TYMS	CD86	CD28	CD86	0.160356	0.0834393	0.532374	1.6329e-08	-1.33607	0.328767
Mono3_FCGR3A	Th5_CD4-XCL1	CD86	CD28	CD86	0.0387193	-0.313317	0.636905	7.75614e-27	-1.1392	0.227371
Mono3_FCGR3A	Th6_CD4-FOS	CD86	CD28	CD86	0.0387193	-0.313317	0.636905	2.88761e-11	-0.745809	0.282309
Mono3_FCGR3A	Tc4_CD8-FOS	CD86	CD28	CD86	0.0387193	-0.313317	0.636905	2.35497e-10	-0.70716	0.113428
Mono3_FCGR3A	Tc7_CD8-TYMS	CD86	CD28	CD86	0.0387193	-0.313317	0.636905	1.6329e-08	-1.33607	0.328767
pDC	Th5_CD4-XCL1	CD86	CD28	CD86	0.0132592	-2.3592	0.164384	7.75614e-27	-1.1392	0.227371
pDC	Th6_CD4-FOS	CD86	CD28	CD86	0.0132592	-2.3592	0.164384	2.88761e-11	-0.745809	0.282309
pDC	Tc4_CD8-FOS	CD86	CD28	CD86	0.0132592	-2.3592	0.164384	2.35497e-10	-0.70716	0.113428
pDC	Tc7_CD8-TYMS	CD86	CD28	CD86	0.0132592	-2.3592	0.164384	1.6329e-08	-1.33607	0.328767
Macro2_CXCL3	Th2_CD4-PASK	CD86	CTLA4	CD86	1.35528e-07	-0.620714	0.625882	0.866899	-0.0006261	0.161094
Macro2_CXCL3	Th7_CD4-GNLY	CD86	CTLA4	CD86	1.35528e-07	-0.620714	0.625882	0.198635	-0.48666	0.152381
B1_CCR7	Tc2_CD8-GZMK	CD69	KLRB1	CLEC	0.00188692	-1.07268	0.706731	3.32435e-10	-0.588325	0.331469
B1_CCR7	Tc2_CD8-GZMK	CLEC2B	KLRB1	CLEC	0.109795	-0.592383	0.322115	3.32435e-10	-0.588325	0.331469
B1_CCR7	Tc2_CD8-GZMK	CLEC2D	KLRB1	CLEC	0.510402	-0.196946	0.346154	3.32435e-10	-0.588325	0.331469
B1_CCR7	Tc6_CD8-KLRC1	CD69	KLRB1	CLEC	0.00188692	-1.07268	0.706731	3.42785e-09	-0.562063	0.310855
B1_CCR7	Tc6_CD8-KLRC1	CLEC2B	KLRB1	CLEC	0.109795	-0.592383	0.322115	3.42785e-09	-0.562063	0.310855
B1_CCR7	Tc6_CD8-KLRC1	CLEC2D	KLRB1	CLEC	0.510402	-0.196946	0.346154	3.42785e-09	-0.562063	0.310855
B2_CD27	Th2_CD4-PASK	CD69	KLRB1	CLEC	4.42481e-12	-2.25108	0.619048	0.396595	-0.246852	0.370821
B2_CD27	Th3_CD4-LYAR	CD69	KLRB1	CLEC	4.42481e-12	-2.25108	0.619048	0.00620314	-0.110112	0.487952
B2_CD27	Tc2_CD8-GZMK	CD69	KLRB1	CLEC	4.42481e-12	-2.25108	0.619048	3.32435e-10	-0.588325	0.331469
B2_CD27	Tc3_CD8-SLC4A10	CD69	KLRB1	CLEC	4.42481e-12	-2.25108	0.619048	0.00439036	-0.217366	0.973469
B2_CD27	Th5_CD4-XCL1	CD69	KLRB1	CLEC	4.42481e-12	-2.25108	0.619048	0.982254	0.0380482	0.540948
B2_CD27	Th6_CD4-FOS	CD69	KLRB1	CLEC	4.42481e-12	-2.25108	0.619048	0.564855	0.0255686	0.65872
B2_CD27	Tc4_CD8-FOS	CD69	KLRB1	CLEC	4.42481e-12	-2.25108	0.619048	4.88233e-12	-0.349984	0.348624
B2_CD27	Tc5_CD8-ZNF683	CD69	KLRB1	CLEC	4.42481e-12	-2.25108	0.619048	0.577251	-0.419307	0.183538
B2_CD27	Tc6_CD8-KLRC1	CD69	KLRB1	CLEC	4.42481e-12	-2.25108	0.619048	3.42785e-09	-0.562063	0.310855
B2_CD27	Tc7_CD8-TYMS	CD69	KLRB1	CLEC	4.42481e-12	-2.25108	0.619048	0.111324	-0.173407	0.390411
B2_CD27	Tc8_CD8-GNLY	CD69	KLRB1	CLEC	4.42481e-12	-2.25108	0.619048	0.00130404	-0.435257	0.282392
B2_CD27	Th7_CD4-GNLY	CD69	KLRB1	CLEC	4.42481e-12	-2.25108	0.619048	0.00297544	-0.361852	0.628571
B2_CD27	γδ T_TRGV/TRDV	CD69	KLRB1	CLEC	4.42481e-12	-2.25108	0.619048	0.306872	0.0780075	0.743289
B2_CD27	NKT1_KLRF1-CCR7	CD69	KLRB1	CLEC	4.42481e-12	-2.25108	0.619048	0.574919	0.155623	0.758621
B2_CD27	NKT2_KLRF1-KLRG1	CD69	KLRB1	CLEC	4.42481e-12	-2.25108	0.619048	0.113677	-0.450439	0.647541
B2_CD27	NK2_GSN	CD69	KLRB1	CLEC	4.42481e-12	-2.25108	0.619048	0.0590437	0.14829	0.904943
B2_CD27	NK3_LAG3	CD69	KLRB1	CLEC	4.42481e-12	-2.25108	0.619048	0.0161228	0.141765	0.514528
B2_CD27	Tc2_CD8-GZMK	CD69	KLRB1	CLEC	4.42481e-12	-2.25108	0.619048	3.32435e-10	-0.588325	0.331469
B2_CD27	Tc2_CD8-GZMK	CLEC2B	KLRB1	CLEC	0.0214576	-0.672936	0.150794	3.32435e-10	-0.588325	0.331469
B2_CD27	Tc2_CD8-GZMK	CLEC2D	KLRB1	CLEC	6.89429e-05	-1.39049	0.269841	3.32435e-10	-0.588325	0.331469
B2_CD27	Tc6_CD8-KLRC1	CD69	KLRB1	CLEC	4.42481e-12	-2.25108	0.619048	3.42785e-09	-0.562063	0.310855
B2_CD27	Tc6_CD8-KLRC1	CLEC2B	KLRB1	CLEC	0.0214576	-0.672936	0.150794	3.42785e-09	-0.562063	0.310855
B2_CD27	Tc6_CD8-KLRC1	CLEC2D	KLRB1	CLEC	6.89429e-05	-1.39049	0.269841	3.42785e-09	-0.562063	0.310855
B3_CD69	Tc2_CD8-GZMK	CD69	KLRB1	CLEC	0.0158049	-0.458948	0.96875	3.32435e-10	-0.588325	0.331469
B3_CD69	Tc2_CD8-GZMK	CLEC2B	KLRB1	CLEC	0.00419583	-2.04211	0.359375	3.32435e-10	-0.588325	0.331469
B3_CD69	Tc2_CD8-GZMK	CLEC2D	KLRB1	CLEC	0.0526058	-0.543131	0.34375	3.32435e-10	-0.588325	0.331469
B3_CD69	Tc6_CD8-KLRC1	CD69	KLRB1	CLEC	0.0158049	-0.458948	0.96875	3.42785e-09	-0.562063	0.310855
B3_CD69	Tc6_CD8-KLRC1	CLEC2B	KLRB1	CLEC	0.00419583	-2.04211	0.359375	3.42785e-09	-0.562063	0.310855
B3_CD69	Tc6_CD8-KLRC1	CLEC2D	KLRB1	CLEC	0.0526058	-0.543131	0.34375	3.42785e-09	-0.562063	0.310855
cDC1_CLEC9A	Tc2_CD8-GZMK	CD69	KLRB1	CLEC	0.029112	-1.28016	0.198795	3.32435e-10	-0.588325	0.331469
cDC1_CLEC9A	Tc2_CD8-GZMK	CLEC2B	KLRB1	CLEC	0.212079	-0.0725509	0.701807	3.32435e-10	-0.588325	0.331469
cDC1_CLEC9A	Tc6_CD8-KLRC1	CD69	KLRB1	CLEC	0.029112	-1.28016	0.198795	3.42785e-09	-0.562063	0.310855
cDC1_CLEC9A	Tc6_CD8-KLRC1	CLEC2B	KLRB1	CLEC	0.212079	-0.0725509	0.701807	3.42785e-09	-0.562063	0.310855
cDC2_CD1C	Th2_CD4-PASK	CD69	KLRB1	CLEC	2.5321e-19	-1.59723	0.258824	0.396595	-0.246852	0.370821
cDC2_CD1C	Th3_CD4-LYAR	CD69	KLRB1	CLEC	2.5321e-19	-1.59723	0.258824	0.00620314	-0.110112	0.487952
cDC2_CD1C	Tc2_CD8-GZMK	CD69	KLRB1	CLEC	2.5321e-19	-1.59723	0.258824	3.32435e-10	-0.588325	0.331469
cDC2_CD1C	Tc3_CD8-SLC4A10	CD69	KLRB1	CLEC	2.5321e-19	-1.59723	0.258824	0.00439036	-0.217366	0.973469
cDC2_CD1C	Th5_CD4-XCL1	CD69	KLRB1	CLEC	2.5321e-19	-1.59723	0.258824	0.982254	0.0380482	0.540948
cDC2_CD1C	Th6_CD4-FOS	CD69	KLRB1	CLEC	2.5321e-19	-1.59723	0.258824	0.564855	0.0255686	0.65872
cDC2_CD1C	Tc4_CD8-FOS	CD69	KLRB1	CLEC	2.5321e-19	-1.59723	0.258824	4.88233e-12	-0.349984	0.348624
cDC2_CD1C	Tc5_CD8-ZNF683	CD69	KLRB1	CLEC	2.5321e-19	-1.59723	0.258824	0.577251	-0.419307	0.183538
cDC2_CD1C	Tc6_CD8-KLRC1	CD69	KLRB1	CLEC	2.5321e-19	-1.59723	0.258824	3.42785e-09	-0.562063	0.310855
cDC2_CD1C	Tc7_CD8-TYMS	CD69	KLRB1	CLEC	2.5321e-19	-1.59723	0.258824	0.111324	-0.173407	0.390411
cDC2_CD1C	Tc8_CD8-GNLY	CD69	KLRB1	CLEC	2.5321e-19	-1.59723	0.258824	0.00130404	-0.435257	0.282392
cDC2_CD1C	Th7_CD4-GNLY	CD69	KLRB1	CLEC	2.5321e-19	-1.59723	0.258824	0.00297544	-0.361852	0.628571
cDC2_CD1C	γδ T_TRGV/TRDV	CD69	KLRB1	CLEC	2.5321e-19	-1.59723	0.258824	0.306872	0.0780075	0.743289
cDC2_CD1C	NKT1_KLRF1-CCR7	CD69	KLRB1	CLEC	2.5321e-19	-1.59723	0.258824	0.574919	0.155623	0.758621
cDC2_CD1C	NKT2_KLRF1-KLRG1	CD69	KLRB1	CLEC	2.5321e-19	-1.59723	0.258824	0.113677	-0.450439	0.647541
cDC2_CD1C	NK2_GSN	CD69	KLRB1	CLEC	2.5321e-19	-1.59723	0.258824	0.0590437	0.14829	0.904943
cDC2_CD1C	NK3_LAG3	CD69	KLRB1	CLEC	2.5321e-19	-1.59723	0.258824	0.0161228	0.141765	0.514528
cDC2_CD1C	Tc2_CD8-GZMK	CD69	KLRB1	CLEC	2.5321e-19	-1.59723	0.258824	3.32435e-10	-0.588325	0.331469
cDC2_CD1C	Tc2_CD8-GZMK	CLEC2B	KLRB1	CLEC	0.0017508	-0.21394	0.605229	3.32435e-10	-0.588325	0.331469
cDC2_CD1C	Tc6_CD8-KLRC1	CD69	KLRB1	CLEC	2.5321e-19	-1.59723	0.258824	3.42785e-09	-0.562063	0.310855
cDC2_CD1C	Tc6_CD8-KLRC1	CLEC2B	KLRB1	CLEC	0.0017508	-0.21394	0.605229	3.42785e-09	-0.562063	0.310855
Macro1_C1QC	Tc2_CD8-GZMK	CLEC2B	KLRB1	CLEC	0.000384004	-0.449581	0.491525	3.32435e-10	-0.588325	0.331469
Macro1_C1QC	Tc6_CD8-KLRC1	CLEC2B	KLRB1	CLEC	0.000384004	-0.449581	0.491525	3.42785e-09	-0.562063	0.310855
Macro2_CXCL3	Th2_CD4-PASK	CD69	KLRB1	CLEC	3.10156e-17	-2.0763	0.26	0.396595	-0.246852	0.370821
Macro2_CXCL3	Th3_CD4-LYAR	CD69	KLRB1	CLEC	3.10156e-17	-2.0763	0.26	0.00620314	-0.110112	0.487952
Macro2_CXCL3	Tc2_CD8-GZMK	CD69	KLRB1	CLEC	3.10156e-17	-2.0763	0.26	3.32435e-10	-0.588325	0.331469
Macro2_CXCL3	Tc3_CD8-SLC4A10	CD69	KLRB1	CLEC	3.10156e-17	-2.0763	0.26	0.00439036	-0.217366	0.973469
Macro2_CXCL3	Th5_CD4-XCL1	CD69	KLRB1	CLEC	3.10156e-17	-2.0763	0.26	0.982254	0.0380482	0.540948
Macro2_CXCL3	Th6_CD4-FOS	CD69	KLRB1	CLEC	3.10156e-17	-2.0763	0.26	0.564855	0.0255686	0.65872
Macro2_CXCL3	Tc4_CD8-FOS	CD69	KLRB1	CLEC	3.10156e-17	-2.0763	0.26	4.88233e-12	-0.349984	0.348624
Macro2_CXCL3	Tc5_CD8-ZNF683	CD69	KLRB1	CLEC	3.10156e-17	-2.0763	0.26	0.577251	-0.419307	0.183538
Macro2_CXCL3	Tc6_CD8-KLRC1	CD69	KLRB1	CLEC	3.10156e-17	-2.0763	0.26	3.42785e-09	-0.562063	0.310855
Macro2_CXCL3	Tc7_CD8-TYMS	CD69	KLRB1	CLEC	3.10156e-17	-2.0763	0.26	0.111324	-0.173407	0.390411
Macro2_CXCL3	Tc8_CD8-GNLY	CD69	KLRB1	CLEC	3.10156e-17	-2.0763	0.26	0.00130404	-0.435257	0.282392
Macro2_CXCL3	Th7_CD4-GNLY	CD69	KLRB1	CLEC	3.10156e-17	-2.0763	0.26	0.00297544	-0.361852	0.628571
Macro2_CXCL3	γδ T_TRGV/TRDV	CD69	KLRB1	CLEC	3.10156e-17	-2.0763	0.26	0.306872	0.0780075	0.743289
Macro2_CXCL3	NKT1_KLRF1-CCR7	CD69	KLRB1	CLEC	3.10156e-17	-2.0763	0.26	0.574919	0.155623	0.758621
Macro2_CXCL3	NKT2_KLRF1-KLRG1	CD69	KLRB1	CLEC	3.10156e-17	-2.0763	0.26	0.113677	-0.450439	0.647541
Macro2_CXCL3	NK2_GSN	CD69	KLRB1	CLEC	3.10156e-17	-2.0763	0.26	0.0590437	0.14829	0.904943
Macro2_CXCL3	NK3_LAG3	CD69	KLRB1	CLEC	3.10156e-17	-2.0763	0.26	0.0161228	0.141765	0.514528
Macro2_CXCL3	Tc2_CD8-GZMK	CD69	KLRB1	CLEC	3.10156e-17	-2.0763	0.26	3.32435e-10	-0.588325	0.331469
Macro2_CXCL3	Tc2_CD8-GZMK	CLEC2B	KLRB1	CLEC	0.0109462	-0.461476	0.508235	3.32435e-10	-0.588325	0.331469
Macro2_CXCL3	Tc2_CD8-GZMK	CLEC2D	KLRB1	CLEC	0.38709	-0.870732	0.101176	3.32435e-10	-0.588325	0.331469
Macro2_CXCL3	Tc6_CD8-KLRC1	CD69	KLRB1	CLEC	3.10156e-17	-2.0763	0.26	3.42785e-09	-0.562063	0.310855
Macro2_CXCL3	Tc6_CD8-KLRC1	CLEC2B	KLRB1	CLEC	0.0109462	-0.461476	0.508235	3.42785e-09	-0.562063	0.310855
Macro2_CXCL3	Tc6_CD8-KLRC1	CLEC2D	KLRB1	CLEC	0.38709	-0.870732	0.101176	3.42785e-09	-0.562063	0.310855
Macro3_FOS	Tc2_CD8-GZMK	CLEC2B	KLRB1	CLEC	5.43512e-10	-0.388708	0.393064	3.32435e-10	-0.588325	0.331469
Macro3_FOS	Tc6_CD8-KLRC1	CLEC2B	KLRB1	CLEC	5.43512e-10	-0.388708	0.393064	3.42785e-09	-0.562063	0.310855
Macro4_CCL20	Tc2_CD8-GZMK	CLEC2B	KLRB1	CLEC	0.174286	-0.157938	0.275	3.32435e-10	-0.588325	0.331469
Macro4_CCL20	Tc6_CD8-KLRC1	CLEC2B	KLRB1	CLEC	0.174286	-0.157938	0.275	3.42785e-09	-0.562063	0.310855
Mast	Tc2_CD8-GZMK	CD69	KLRB1	CLEC	0.339486	-0.521977	0.4	3.32435e-10	-0.588325	0.331469
Mast	Tc6_CD8-KLRC1	CD69	KLRB1	CLEC	0.339486	-0.521977	0.4	3.42785e-09	-0.562063	0.310855
Mono2_CD14-ITGA4	Tc2_CD8-GZMK	CLEC2B	KLRB1	CLEC	0.596588	-0.0216547	0.492806	3.32435e-10	-0.588325	0.331469
Mono2_CD14-ITGA4	Tc6_CD8-KLRC1	CLEC2B	KLRB1	CLEC	0.596588	-0.0216547	0.492806	3.42785e-09	-0.562063	0.310855
Mono3_FCGR3A	Tc2_CD8-GZMK	CLEC2B	KLRB1	CLEC	0.0204869	-0.366727	0.696429	3.32435e-10	-0.588325	0.331469
Mono3_FCGR3A	Tc6_CD8-KLRC1	CLEC2B	KLRB1	CLEC	0.0204869	-0.366727	0.696429	3.42785e-09	-0.562063	0.310855
NK1_CCR7	Tc2_CD8-GZMK	CD69	KLRB1	CLEC	0.0487572	-0.486496	0.744186	3.32435e-10	-0.588325	0.331469
NK1_CCR7	Tc2_CD8-GZMK	CLEC2B	KLRB1	CLEC	0.320016	0.19558	0.488372	3.32435e-10	-0.588325	0.331469
NK1_CCR7	Tc2_CD8-GZMK	CLEC2D	KLRB1	CLEC	0.636035	-0.744627	0.232558	3.32435e-10	-0.588325	0.331469
NK1_CCR7	Tc6_CD8-KLRC1	CD69	KLRB1	CLEC	0.0487572	-0.486496	0.744186	3.42785e-09	-0.562063	0.310855
NK1_CCR7	Tc6_CD8-KLRC1	CLEC2B	KLRB1	CLEC	0.320016	0.19558	0.488372	3.42785e-09	-0.562063	0.310855
NK1_CCR7	Tc6_CD8-KLRC1	CLEC2D	KLRB1	CLEC	0.636035	-0.744627	0.232558	3.42785e-09	-0.562063	0.310855
NK2_GSN	Tc2_CD8-GZMK	CD69	KLRB1	CLEC	0.958861	0.0586217	0.640684	3.32435e-10	-0.588325	0.331469
NK2_GSN	Tc2_CD8-GZMK	CLEC2D	KLRB1	CLEC	0.442562	-0.15781	0.1673	3.32435e-10	-0.588325	0.331469
NK2_GSN	Tc6_CD8-KLRC1	CD69	KLRB1	CLEC	0.958861	0.0586217	0.640684	3.42785e-09	-0.562063	0.310855
NK2_GSN	Tc6_CD8-KLRC1	CLEC2D	KLRB1	CLEC	0.442562	-0.15781	0.1673	3.42785e-09	-0.562063	0.310855
NK3_LAG3	Tc2_CD8-GZMK	CD69	KLRB1	CLEC	0.0850948	-0.27505	0.530266	3.32435e-10	-0.588325	0.331469
NK3_LAG3	Tc2_CD8-GZMK	CLEC2B	KLRB1	CLEC	0.714991	-0.0629707	0.600484	3.32435e-10	-0.588325	0.331469
NK3_LAG3	Tc2_CD8-GZMK	CLEC2D	KLRB1	CLEC	0.618866	0.111485	0.267554	3.32435e-10	-0.588325	0.331469
NK3_LAG3	Tc6_CD8-KLRC1	CD69	KLRB1	CLEC	0.0850948	-0.27505	0.530266	3.42785e-09	-0.562063	0.310855
NK3_LAG3	Tc6_CD8-KLRC1	CLEC2B	KLRB1	CLEC	0.714991	-0.0629707	0.600484	3.42785e-09	-0.562063	0.310855
NK3_LAG3	Tc6_CD8-KLRC1	CLEC2D	KLRB1	CLEC	0.618866	0.111485	0.267554	3.42785e-09	-0.562063	0.310855
NK4_CD69	Tc2_CD8-GZMK	CD69	KLRB1	CLEC	0.00013578	-0.815794	0.926829	3.32435e-10	-0.588325	0.331469
NK4_CD69	Tc6_CD8-KLRC1	CD69	KLRB1	CLEC	0.00013578	-0.815794	0.926829	3.42785e-09	-0.562063	0.310855
NKT1_KLRF1-CCR7	Tc2_CD8-GZMK	CD69	KLRB1	CLEC	0.171247	-1.10107	0.896552	3.32435e-10	-0.588325	0.331469
NKT1_KLRF1-CCR7	Tc2_CD8-GZMK	CLEC2B	KLRB1	CLEC	0.793259	-0.29804	0.689655	3.32435e-10	-0.588325	0.331469
NKT1_KLRF1-CCR7	Tc2_CD8-GZMK	CLEC2D	KLRB1	CLEC	0.824654	-0.250363	0.586207	3.32435e-10	-0.588325	0.331469
NKT1_KLRF1-CCR7	Tc6_CD8-KLRC1	CD69	KLRB1	CLEC	0.171247	-1.10107	0.896552	3.42785e-09	-0.562063	0.310855
NKT1_KLRF1-CCR7	Tc6_CD8-KLRC1	CLEC2B	KLRB1	CLEC	0.793259	-0.29804	0.689655	3.42785e-09	-0.562063	0.310855
NKT1_KLRF1-CCR7	Tc6_CD8-KLRC1	CLEC2D	KLRB1	CLEC	0.824654	-0.250363	0.586207	3.42785e-09	-0.562063	0.310855
NKT2_KLRF1-KLRG1	Tc2_CD8-GZMK	CD69	KLRB1	CLEC	0.0756956	-0.77682	0.770492	3.32435e-10	-0.588325	0.331469
NKT2_KLRF1-KLRG1	Tc2_CD8-GZMK	CLEC2B	KLRB1	CLEC	0.817321	-0.143176	0.688525	3.32435e-10	-0.588325	0.331469
NKT2_KLRF1-KLRG1	Tc2_CD8-GZMK	CLEC2D	KLRB1	CLEC	0.588478	-0.222254	0.516393	3.32435e-10	-0.588325	0.331469
NKT2_KLRF1-KLRG1	Tc6_CD8-KLRC1	CD69	KLRB1	CLEC	0.0756956	-0.77682	0.770492	3.42785e-09	-0.562063	0.310855
NKT2_KLRF1-KLRG1	Tc6_CD8-KLRC1	CLEC2B	KLRB1	CLEC	0.817321	-0.143176	0.688525	3.42785e-09	-0.562063	0.310855
NKT2_KLRF1-KLRG1	Tc6_CD8-KLRC1	CLEC2D	KLRB1	CLEC	0.588478	-0.222254	0.516393	3.42785e-09	-0.562063	0.310855
pDC	Tc2_CD8-GZMK	CD69	KLRB1	CLEC	0.0237495	-0.831912	0.246575	3.32435e-10	-0.588325	0.331469
pDC	Tc6_CD8-KLRC1	CD69	KLRB1	CLEC	0.0237495	-0.831912	0.246575	3.42785e-09	-0.562063	0.310855
Tc1_CD8-CCR7	Tc2_CD8-GZMK	CD69	KLRB1	CLEC	0.000194517	-0.865166	0.557576	3.32435e-10	-0.588325	0.331469
Tc1_CD8-CCR7	Tc2_CD8-GZMK	CLEC2B	KLRB1	CLEC	0.230412	-0.169975	0.260606	3.32435e-10	-0.588325	0.331469
Tc1_CD8-CCR7	Tc6_CD8-KLRC1	CD69	KLRB1	CLEC	0.000194517	-0.865166	0.557576	3.42785e-09	-0.562063	0.310855
Tc1_CD8-CCR7	Tc6_CD8-KLRC1	CLEC2B	KLRB1	CLEC	0.230412	-0.169975	0.260606	3.42785e-09	-0.562063	0.310855
Tc2_CD8-GZMK	Th2_CD4-PASK	CD69	KLRB1	CLEC	1.75012e-31	-0.918856	0.73007	0.396595	-0.246852	0.370821
Tc2_CD8-GZMK	Th3_CD4-LYAR	CD69	KLRB1	CLEC	1.75012e-31	-0.918856	0.73007	0.00620314	-0.110112	0.487952
Tc2_CD8-GZMK	Tc2_CD8-GZMK	CD69	KLRB1	CLEC	1.75012e-31	-0.918856	0.73007	3.32435e-10	-0.588325	0.331469
Tc2_CD8-GZMK	Tc3_CD8-SLC4A10	CD69	KLRB1	CLEC	1.75012e-31	-0.918856	0.73007	0.00439036	-0.217366	0.973469
Tc2_CD8-GZMK	Th5_CD4-XCL1	CD69	KLRB1	CLEC	1.75012e-31	-0.918856	0.73007	0.982254	0.0380482	0.540948
Tc2_CD8-GZMK	Th6_CD4-FOS	CD69	KLRB1	CLEC	1.75012e-31	-0.918856	0.73007	0.564855	0.0255686	0.65872
Tc2_CD8-GZMK	Tc4_CD8-FOS	CD69	KLRB1	CLEC	1.75012e-31	-0.918856	0.73007	4.88233e-12	-0.349984	0.348624
Tc2_CD8-GZMK	Tc5_CD8-ZNF683	CD69	KLRB1	CLEC	1.75012e-31	-0.918856	0.73007	0.577251	-0.419307	0.183538
Tc2_CD8-GZMK	Tc6_CD8-KLRC1	CD69	KLRB1	CLEC	1.75012e-31	-0.918856	0.73007	3.42785e-09	-0.562063	0.310855
Tc2_CD8-GZMK	Tc7_CD8-TYMS	CD69	KLRB1	CLEC	1.75012e-31	-0.918856	0.73007	0.111324	-0.173407	0.390411
Tc2_CD8-GZMK	Tc8_CD8-GNLY	CD69	KLRB1	CLEC	1.75012e-31	-0.918856	0.73007	0.00130404	-0.435257	0.282392
Tc2_CD8-GZMK	Th7_CD4-GNLY	CD69	KLRB1	CLEC	1.75012e-31	-0.918856	0.73007	0.00297544	-0.361852	0.628571
Tc2_CD8-GZMK	γδ T_TRGV/TRDV	CD69	KLRB1	CLEC	1.75012e-31	-0.918856	0.73007	0.306872	0.0780075	0.743289
Tc2_CD8-GZMK	NKT1_KLRF1-CCR7	CD69	KLRB1	CLEC	1.75012e-31	-0.918856	0.73007	0.574919	0.155623	0.758621
Tc2_CD8-GZMK	NKT2_KLRF1-KLRG1	CD69	KLRB1	CLEC	1.75012e-31	-0.918856	0.73007	0.113677	-0.450439	0.647541
Tc2_CD8-GZMK	NK2_GSN	CD69	KLRB1	CLEC	1.75012e-31	-0.918856	0.73007	0.0590437	0.14829	0.904943
Tc2_CD8-GZMK	NK3_LAG3	CD69	KLRB1	CLEC	1.75012e-31	-0.918856	0.73007	0.0161228	0.141765	0.514528
Tc2_CD8-GZMK	Tc2_CD8-GZMK	CD69	KLRB1	CLEC	1.75012e-31	-0.918856	0.73007	3.32435e-10	-0.588325	0.331469
Tc2_CD8-GZMK	Tc2_CD8-GZMK	CLEC2B	KLRB1	CLEC	0.224676	-0.0453261	0.593007	3.32435e-10	-0.588325	0.331469
Tc2_CD8-GZMK	Tc2_CD8-GZMK	CLEC2D	KLRB1	CLEC	1.05715e-06	-0.315133	0.517483	3.32435e-10	-0.588325	0.331469
Tc2_CD8-GZMK	Tc6_CD8-KLRC1	CD69	KLRB1	CLEC	1.75012e-31	-0.918856	0.73007	3.42785e-09	-0.562063	0.310855
Tc2_CD8-GZMK	Tc6_CD8-KLRC1	CLEC2B	KLRB1	CLEC	0.224676	-0.0453261	0.593007	3.42785e-09	-0.562063	0.310855
Tc2_CD8-GZMK	Tc6_CD8-KLRC1	CLEC2D	KLRB1	CLEC	1.05715e-06	-0.315133	0.517483	3.42785e-09	-0.562063	0.310855
Tc3_CD8-SLC4A10	Th2_CD4-PASK	CD69	KLRB1	CLEC	5.02869e-10	-0.980852	0.832653	0.396595	-0.246852	0.370821
Tc3_CD8-SLC4A10	Th3_CD4-LYAR	CD69	KLRB1	CLEC	5.02869e-10	-0.980852	0.832653	0.00620314	-0.110112	0.487952
Tc3_CD8-SLC4A10	Tc2_CD8-GZMK	CD69	KLRB1	CLEC	5.02869e-10	-0.980852	0.832653	3.32435e-10	-0.588325	0.331469
Tc3_CD8-SLC4A10	Tc3_CD8-SLC4A10	CD69	KLRB1	CLEC	5.02869e-10	-0.980852	0.832653	0.00439036	-0.217366	0.973469
Tc3_CD8-SLC4A10	Th5_CD4-XCL1	CD69	KLRB1	CLEC	5.02869e-10	-0.980852	0.832653	0.982254	0.0380482	0.540948
Tc3_CD8-SLC4A10	Th6_CD4-FOS	CD69	KLRB1	CLEC	5.02869e-10	-0.980852	0.832653	0.564855	0.0255686	0.65872
Tc3_CD8-SLC4A10	Tc4_CD8-FOS	CD69	KLRB1	CLEC	5.02869e-10	-0.980852	0.832653	4.88233e-12	-0.349984	0.348624
Tc3_CD8-SLC4A10	Tc5_CD8-ZNF683	CD69	KLRB1	CLEC	5.02869e-10	-0.980852	0.832653	0.577251	-0.419307	0.183538
Tc3_CD8-SLC4A10	Tc6_CD8-KLRC1	CD69	KLRB1	CLEC	5.02869e-10	-0.980852	0.832653	3.42785e-09	-0.562063	0.310855
Tc3_CD8-SLC4A10	Tc7_CD8-TYMS	CD69	KLRB1	CLEC	5.02869e-10	-0.980852	0.832653	0.111324	-0.173407	0.390411
Tc3_CD8-SLC4A10	Tc8_CD8-GNLY	CD69	KLRB1	CLEC	5.02869e-10	-0.980852	0.832653	0.00130404	-0.435257	0.282392
Tc3_CD8-SLC4A10	Th7_CD4-GNLY	CD69	KLRB1	CLEC	5.02869e-10	-0.980852	0.832653	0.00297544	-0.361852	0.628571
Tc3_CD8-SLC4A10	γδ T_TRGV/TRDV	CD69	KLRB1	CLEC	5.02869e-10	-0.980852	0.832653	0.306872	0.0780075	0.743289
Tc3_CD8-SLC4A10	NKT1_KLRF1-CCR7	CD69	KLRB1	CLEC	5.02869e-10	-0.980852	0.832653	0.574919	0.155623	0.758621
Tc3_CD8-SLC4A10	NKT2_KLRF1-KLRG1	CD69	KLRB1	CLEC	5.02869e-10	-0.980852	0.832653	0.113677	-0.450439	0.647541
Tc3_CD8-SLC4A10	NK2_GSN	CD69	KLRB1	CLEC	5.02869e-10	-0.980852	0.832653	0.0590437	0.14829	0.904943
Tc3_CD8-SLC4A10	NK3_LAG3	CD69	KLRB1	CLEC	5.02869e-10	-0.980852	0.832653	0.0161228	0.141765	0.514528
Tc3_CD8-SLC4A10	Tc2_CD8-GZMK	CD69	KLRB1	CLEC	5.02869e-10	-0.980852	0.832653	3.32435e-10	-0.588325	0.331469
Tc3_CD8-SLC4A10	Tc2_CD8-GZMK	CLEC2B	KLRB1	CLEC	0.353216	0.0177822	0.54898	3.32435e-10	-0.588325	0.331469
Tc3_CD8-SLC4A10	Tc2_CD8-GZMK	CLEC2D	KLRB1	CLEC	0.491218	0.1547	0.367347	3.32435e-10	-0.588325	0.331469
Tc3_CD8-SLC4A10	Tc6_CD8-KLRC1	CD69	KLRB1	CLEC	5.02869e-10	-0.980852	0.832653	3.42785e-09	-0.562063	0.310855
Tc3_CD8-SLC4A10	Tc6_CD8-KLRC1	CLEC2B	KLRB1	CLEC	0.353216	0.0177822	0.54898	3.42785e-09	-0.562063	0.310855
Tc3_CD8-SLC4A10	Tc6_CD8-KLRC1	CLEC2D	KLRB1	CLEC	0.491218	0.1547	0.367347	3.42785e-09	-0.562063	0.310855
Tc4_CD8-FOS	Th2_CD4-PASK	CD69	KLRB1	CLEC	1.87078e-84	-0.758585	0.842369	0.396595	-0.246852	0.370821
Tc4_CD8-FOS	Th3_CD4-LYAR	CD69	KLRB1	CLEC	1.87078e-84	-0.758585	0.842369	0.00620314	-0.110112	0.487952
Tc4_CD8-FOS	Tc2_CD8-GZMK	CD69	KLRB1	CLEC	1.87078e-84	-0.758585	0.842369	3.32435e-10	-0.588325	0.331469
Tc4_CD8-FOS	Tc3_CD8-SLC4A10	CD69	KLRB1	CLEC	1.87078e-84	-0.758585	0.842369	0.00439036	-0.217366	0.973469
Tc4_CD8-FOS	Th5_CD4-XCL1	CD69	KLRB1	CLEC	1.87078e-84	-0.758585	0.842369	0.982254	0.0380482	0.540948
Tc4_CD8-FOS	Th6_CD4-FOS	CD69	KLRB1	CLEC	1.87078e-84	-0.758585	0.842369	0.564855	0.0255686	0.65872
Tc4_CD8-FOS	Tc4_CD8-FOS	CD69	KLRB1	CLEC	1.87078e-84	-0.758585	0.842369	4.88233e-12	-0.349984	0.348624
Tc4_CD8-FOS	Tc5_CD8-ZNF683	CD69	KLRB1	CLEC	1.87078e-84	-0.758585	0.842369	0.577251	-0.419307	0.183538
Tc4_CD8-FOS	Tc6_CD8-KLRC1	CD69	KLRB1	CLEC	1.87078e-84	-0.758585	0.842369	3.42785e-09	-0.562063	0.310855
Tc4_CD8-FOS	Tc7_CD8-TYMS	CD69	KLRB1	CLEC	1.87078e-84	-0.758585	0.842369	0.111324	-0.173407	0.390411
Tc4_CD8-FOS	Tc8_CD8-GNLY	CD69	KLRB1	CLEC	1.87078e-84	-0.758585	0.842369	0.00130404	-0.435257	0.282392
Tc4_CD8-FOS	Th7_CD4-GNLY	CD69	KLRB1	CLEC	1.87078e-84	-0.758585	0.842369	0.00297544	-0.361852	0.628571
Tc4_CD8-FOS	γδ T_TRGV/TRDV	CD69	KLRB1	CLEC	1.87078e-84	-0.758585	0.842369	0.306872	0.0780075	0.743289
Tc4_CD8-FOS	NKT1_KLRF1-CCR7	CD69	KLRB1	CLEC	1.87078e-84	-0.758585	0.842369	0.574919	0.155623	0.758621
Tc4_CD8-FOS	NKT2_KLRF1-KLRG1	CD69	KLRB1	CLEC	1.87078e-84	-0.758585	0.842369	0.113677	-0.450439	0.647541
Tc4_CD8-FOS	NK2_GSN	CD69	KLRB1	CLEC	1.87078e-84	-0.758585	0.842369	0.0590437	0.14829	0.904943
Tc4_CD8-FOS	NK3_LAG3	CD69	KLRB1	CLEC	1.87078e-84	-0.758585	0.842369	0.0161228	0.141765	0.514528
Tc4_CD8-FOS	Tc2_CD8-GZMK	CD69	KLRB1	CLEC	1.87078e-84	-0.758585	0.842369	3.32435e-10	-0.588325	0.331469
Tc4_CD8-FOS	Tc2_CD8-GZMK	CLEC2B	KLRB1	CLEC	0.0205591	-0.0252237	0.64526	3.32435e-10	-0.588325	0.331469
Tc4_CD8-FOS	Tc2_CD8-GZMK	CLEC2D	KLRB1	CLEC	0.00353661	-0.141541	0.380595	3.32435e-10	-0.588325	0.331469
Tc4_CD8-FOS	Tc6_CD8-KLRC1	CD69	KLRB1	CLEC	1.87078e-84	-0.758585	0.842369	3.42785e-09	-0.562063	0.310855
Tc4_CD8-FOS	Tc6_CD8-KLRC1	CLEC2B	KLRB1	CLEC	0.0205591	-0.0252237	0.64526	3.42785e-09	-0.562063	0.310855
Tc4_CD8-FOS	Tc6_CD8-KLRC1	CLEC2D	KLRB1	CLEC	0.00353661	-0.141541	0.380595	3.42785e-09	-0.562063	0.310855
Tc5_CD8-ZNF683	Th2_CD4-PASK	CD69	KLRB1	CLEC	1.06017e-24	-0.930375	0.602649	0.396595	-0.246852	0.370821
Tc5_CD8-ZNF683	Th3_CD4-LYAR	CD69	KLRB1	CLEC	1.06017e-24	-0.930375	0.602649	0.00620314	-0.110112	0.487952
Tc5_CD8-ZNF683	Tc2_CD8-GZMK	CD69	KLRB1	CLEC	1.06017e-24	-0.930375	0.602649	3.32435e-10	-0.588325	0.331469
Tc5_CD8-ZNF683	Tc3_CD8-SLC4A10	CD69	KLRB1	CLEC	1.06017e-24	-0.930375	0.602649	0.00439036	-0.217366	0.973469
Tc5_CD8-ZNF683	Th5_CD4-XCL1	CD69	KLRB1	CLEC	1.06017e-24	-0.930375	0.602649	0.982254	0.0380482	0.540948
Tc5_CD8-ZNF683	Th6_CD4-FOS	CD69	KLRB1	CLEC	1.06017e-24	-0.930375	0.602649	0.564855	0.0255686	0.65872
Tc5_CD8-ZNF683	Tc4_CD8-FOS	CD69	KLRB1	CLEC	1.06017e-24	-0.930375	0.602649	4.88233e-12	-0.349984	0.348624
Tc5_CD8-ZNF683	Tc5_CD8-ZNF683	CD69	KLRB1	CLEC	1.06017e-24	-0.930375	0.602649	0.577251	-0.419307	0.183538
Tc5_CD8-ZNF683	Tc6_CD8-KLRC1	CD69	KLRB1	CLEC	1.06017e-24	-0.930375	0.602649	3.42785e-09	-0.562063	0.310855
Tc5_CD8-ZNF683	Tc7_CD8-TYMS	CD69	KLRB1	CLEC	1.06017e-24	-0.930375	0.602649	0.111324	-0.173407	0.390411
Tc5_CD8-ZNF683	Tc8_CD8-GNLY	CD69	KLRB1	CLEC	1.06017e-24	-0.930375	0.602649	0.00130404	-0.435257	0.282392
Tc5_CD8-ZNF683	Th7_CD4-GNLY	CD69	KLRB1	CLEC	1.06017e-24	-0.930375	0.602649	0.00297544	-0.361852	0.628571
Tc5_CD8-ZNF683	γδ T_TRGV/TRDV	CD69	KLRB1	CLEC	1.06017e-24	-0.930375	0.602649	0.306872	0.0780075	0.743289
Tc5_CD8-ZNF683	NKT1_KLRF1-CCR7	CD69	KLRB1	CLEC	1.06017e-24	-0.930375	0.602649	0.574919	0.155623	0.758621
Tc5_CD8-ZNF683	NKT2_KLRF1-KLRG1	CD69	KLRB1	CLEC	1.06017e-24	-0.930375	0.602649	0.113677	-0.450439	0.647541
Tc5_CD8-ZNF683	NK2_GSN	CD69	KLRB1	CLEC	1.06017e-24	-0.930375	0.602649	0.0590437	0.14829	0.904943
Tc5_CD8-ZNF683	NK3_LAG3	CD69	KLRB1	CLEC	1.06017e-24	-0.930375	0.602649	0.0161228	0.141765	0.514528
Tc5_CD8-ZNF683	Th2_CD4-PASK	CLEC2D	KLRB1	CLEC	1.20403e-19	-0.84792	0.35667	0.396595	-0.246852	0.370821
Tc5_CD8-ZNF683	Th3_CD4-LYAR	CLEC2D	KLRB1	CLEC	1.20403e-19	-0.84792	0.35667	0.00620314	-0.110112	0.487952
Tc5_CD8-ZNF683	Tc2_CD8-GZMK	CLEC2D	KLRB1	CLEC	1.20403e-19	-0.84792	0.35667	3.32435e-10	-0.588325	0.331469
Tc5_CD8-ZNF683	Tc3_CD8-SLC4A10	CLEC2D	KLRB1	CLEC	1.20403e-19	-0.84792	0.35667	0.00439036	-0.217366	0.973469
Tc5_CD8-ZNF683	Th5_CD4-XCL1	CLEC2D	KLRB1	CLEC	1.20403e-19	-0.84792	0.35667	0.982254	0.0380482	0.540948
Tc5_CD8-ZNF683	Th6_CD4-FOS	CLEC2D	KLRB1	CLEC	1.20403e-19	-0.84792	0.35667	0.564855	0.0255686	0.65872
Tc5_CD8-ZNF683	Tc4_CD8-FOS	CLEC2D	KLRB1	CLEC	1.20403e-19	-0.84792	0.35667	4.88233e-12	-0.349984	0.348624
Tc5_CD8-ZNF683	Tc5_CD8-ZNF683	CLEC2D	KLRB1	CLEC	1.20403e-19	-0.84792	0.35667	0.577251	-0.419307	0.183538
Tc5_CD8-ZNF683	Tc6_CD8-KLRC1	CLEC2D	KLRB1	CLEC	1.20403e-19	-0.84792	0.35667	3.42785e-09	-0.562063	0.310855
Tc5_CD8-ZNF683	Tc7_CD8-TYMS	CLEC2D	KLRB1	CLEC	1.20403e-19	-0.84792	0.35667	0.111324	-0.173407	0.390411
Tc5_CD8-ZNF683	Tc8_CD8-GNLY	CLEC2D	KLRB1	CLEC	1.20403e-19	-0.84792	0.35667	0.00130404	-0.435257	0.282392
Tc5_CD8-ZNF683	Th7_CD4-GNLY	CLEC2D	KLRB1	CLEC	1.20403e-19	-0.84792	0.35667	0.00297544	-0.361852	0.628571
Tc5_CD8-ZNF683	γδ T_TRGV/TRDV	CLEC2D	KLRB1	CLEC	1.20403e-19	-0.84792	0.35667	0.306872	0.0780075	0.743289
Tc5_CD8-ZNF683	NKT1_KLRF1-CCR7	CLEC2D	KLRB1	CLEC	1.20403e-19	-0.84792	0.35667	0.574919	0.155623	0.758621
Tc5_CD8-ZNF683	NKT2_KLRF1-KLRG1	CLEC2D	KLRB1	CLEC	1.20403e-19	-0.84792	0.35667	0.113677	-0.450439	0.647541
Tc5_CD8-ZNF683	NK2_GSN	CLEC2D	KLRB1	CLEC	1.20403e-19	-0.84792	0.35667	0.0590437	0.14829	0.904943
Tc5_CD8-ZNF683	NK3_LAG3	CLEC2D	KLRB1	CLEC	1.20403e-19	-0.84792	0.35667	0.0161228	0.141765	0.514528
Tc5_CD8-ZNF683	Tc2_CD8-GZMK	CD69	KLRB1	CLEC	1.06017e-24	-0.930375	0.602649	3.32435e-10	-0.588325	0.331469
Tc5_CD8-ZNF683	Tc2_CD8-GZMK	CLEC2B	KLRB1	CLEC	2.31078e-05	-0.345197	0.480605	3.32435e-10	-0.588325	0.331469
Tc5_CD8-ZNF683	Tc2_CD8-GZMK	CLEC2D	KLRB1	CLEC	1.20403e-19	-0.84792	0.35667	3.32435e-10	-0.588325	0.331469
Tc5_CD8-ZNF683	Tc6_CD8-KLRC1	CD69	KLRB1	CLEC	1.06017e-24	-0.930375	0.602649	3.42785e-09	-0.562063	0.310855
Tc5_CD8-ZNF683	Tc6_CD8-KLRC1	CLEC2B	KLRB1	CLEC	2.31078e-05	-0.345197	0.480605	3.42785e-09	-0.562063	0.310855
Tc5_CD8-ZNF683	Tc6_CD8-KLRC1	CLEC2D	KLRB1	CLEC	1.20403e-19	-0.84792	0.35667	3.42785e-09	-0.562063	0.310855
Tc6_CD8-KLRC1	Th2_CD4-PASK	CD69	KLRB1	CLEC	1.99011e-53	-1.31518	0.611842	0.396595	-0.246852	0.370821
Tc6_CD8-KLRC1	Th3_CD4-LYAR	CD69	KLRB1	CLEC	1.99011e-53	-1.31518	0.611842	0.00620314	-0.110112	0.487952
Tc6_CD8-KLRC1	Tc2_CD8-GZMK	CD69	KLRB1	CLEC	1.99011e-53	-1.31518	0.611842	3.32435e-10	-0.588325	0.331469
Tc6_CD8-KLRC1	Tc3_CD8-SLC4A10	CD69	KLRB1	CLEC	1.99011e-53	-1.31518	0.611842	0.00439036	-0.217366	0.973469
Tc6_CD8-KLRC1	Th5_CD4-XCL1	CD69	KLRB1	CLEC	1.99011e-53	-1.31518	0.611842	0.982254	0.0380482	0.540948
Tc6_CD8-KLRC1	Th6_CD4-FOS	CD69	KLRB1	CLEC	1.99011e-53	-1.31518	0.611842	0.564855	0.0255686	0.65872
Tc6_CD8-KLRC1	Tc4_CD8-FOS	CD69	KLRB1	CLEC	1.99011e-53	-1.31518	0.611842	4.88233e-12	-0.349984	0.348624
Tc6_CD8-KLRC1	Tc5_CD8-ZNF683	CD69	KLRB1	CLEC	1.99011e-53	-1.31518	0.611842	0.577251	-0.419307	0.183538
Tc6_CD8-KLRC1	Tc6_CD8-KLRC1	CD69	KLRB1	CLEC	1.99011e-53	-1.31518	0.611842	3.42785e-09	-0.562063	0.310855
Tc6_CD8-KLRC1	Tc7_CD8-TYMS	CD69	KLRB1	CLEC	1.99011e-53	-1.31518	0.611842	0.111324	-0.173407	0.390411
Tc6_CD8-KLRC1	Tc8_CD8-GNLY	CD69	KLRB1	CLEC	1.99011e-53	-1.31518	0.611842	0.00130404	-0.435257	0.282392
Tc6_CD8-KLRC1	Th7_CD4-GNLY	CD69	KLRB1	CLEC	1.99011e-53	-1.31518	0.611842	0.00297544	-0.361852	0.628571
Tc6_CD8-KLRC1	γδ T_TRGV/TRDV	CD69	KLRB1	CLEC	1.99011e-53	-1.31518	0.611842	0.306872	0.0780075	0.743289
Tc6_CD8-KLRC1	NKT1_KLRF1-CCR7	CD69	KLRB1	CLEC	1.99011e-53	-1.31518	0.611842	0.574919	0.155623	0.758621
Tc6_CD8-KLRC1	NKT2_KLRF1-KLRG1	CD69	KLRB1	CLEC	1.99011e-53	-1.31518	0.611842	0.113677	-0.450439	0.647541
Tc6_CD8-KLRC1	NK2_GSN	CD69	KLRB1	CLEC	1.99011e-53	-1.31518	0.611842	0.0590437	0.14829	0.904943
Tc6_CD8-KLRC1	NK3_LAG3	CD69	KLRB1	CLEC	1.99011e-53	-1.31518	0.611842	0.0161228	0.141765	0.514528
Tc6_CD8-KLRC1	Th2_CD4-PASK	CLEC2D	KLRB1	CLEC	2.3541e-12	-0.567714	0.370066	0.396595	-0.246852	0.370821
Tc6_CD8-KLRC1	Th3_CD4-LYAR	CLEC2D	KLRB1	CLEC	2.3541e-12	-0.567714	0.370066	0.00620314	-0.110112	0.487952
Tc6_CD8-KLRC1	Tc2_CD8-GZMK	CLEC2D	KLRB1	CLEC	2.3541e-12	-0.567714	0.370066	3.32435e-10	-0.588325	0.331469
Tc6_CD8-KLRC1	Tc3_CD8-SLC4A10	CLEC2D	KLRB1	CLEC	2.3541e-12	-0.567714	0.370066	0.00439036	-0.217366	0.973469
Tc6_CD8-KLRC1	Th5_CD4-XCL1	CLEC2D	KLRB1	CLEC	2.3541e-12	-0.567714	0.370066	0.982254	0.0380482	0.540948
Tc6_CD8-KLRC1	Th6_CD4-FOS	CLEC2D	KLRB1	CLEC	2.3541e-12	-0.567714	0.370066	0.564855	0.0255686	0.65872
Tc6_CD8-KLRC1	Tc4_CD8-FOS	CLEC2D	KLRB1	CLEC	2.3541e-12	-0.567714	0.370066	4.88233e-12	-0.349984	0.348624
Tc6_CD8-KLRC1	Tc5_CD8-ZNF683	CLEC2D	KLRB1	CLEC	2.3541e-12	-0.567714	0.370066	0.577251	-0.419307	0.183538
Tc6_CD8-KLRC1	Tc6_CD8-KLRC1	CLEC2D	KLRB1	CLEC	2.3541e-12	-0.567714	0.370066	3.42785e-09	-0.562063	0.310855
Tc6_CD8-KLRC1	Tc7_CD8-TYMS	CLEC2D	KLRB1	CLEC	2.3541e-12	-0.567714	0.370066	0.111324	-0.173407	0.390411
Tc6_CD8-KLRC1	Tc8_CD8-GNLY	CLEC2D	KLRB1	CLEC	2.3541e-12	-0.567714	0.370066	0.00130404	-0.435257	0.282392
Tc6_CD8-KLRC1	Th7_CD4-GNLY	CLEC2D	KLRB1	CLEC	2.3541e-12	-0.567714	0.370066	0.00297544	-0.361852	0.628571
Tc6_CD8-KLRC1	γδ T_TRGV/TRDV	CLEC2D	KLRB1	CLEC	2.3541e-12	-0.567714	0.370066	0.306872	0.0780075	0.743289
Tc6_CD8-KLRC1	NKT1_KLRF1-CCR7	CLEC2D	KLRB1	CLEC	2.3541e-12	-0.567714	0.370066	0.574919	0.155623	0.758621
Tc6_CD8-KLRC1	NKT2_KLRF1-KLRG1	CLEC2D	KLRB1	CLEC	2.3541e-12	-0.567714	0.370066	0.113677	-0.450439	0.647541
Tc6_CD8-KLRC1	NK2_GSN	CLEC2D	KLRB1	CLEC	2.3541e-12	-0.567714	0.370066	0.0590437	0.14829	0.904943
Tc6_CD8-KLRC1	NK3_LAG3	CLEC2D	KLRB1	CLEC	2.3541e-12	-0.567714	0.370066	0.0161228	0.141765	0.514528
Tc6_CD8-KLRC1	Tc2_CD8-GZMK	CD69	KLRB1	CLEC	1.99011e-53	-1.31518	0.611842	3.32435e-10	-0.588325	0.331469
Tc6_CD8-KLRC1	Tc2_CD8-GZMK	CLEC2B	KLRB1	CLEC	0.00191375	-0.216473	0.495888	3.32435e-10	-0.588325	0.331469
Tc6_CD8-KLRC1	Tc2_CD8-GZMK	CLEC2D	KLRB1	CLEC	2.3541e-12	-0.567714	0.370066	3.32435e-10	-0.588325	0.331469
Tc6_CD8-KLRC1	Tc6_CD8-KLRC1	CD69	KLRB1	CLEC	1.99011e-53	-1.31518	0.611842	3.42785e-09	-0.562063	0.310855
Tc6_CD8-KLRC1	Tc6_CD8-KLRC1	CLEC2B	KLRB1	CLEC	0.00191375	-0.216473	0.495888	3.42785e-09	-0.562063	0.310855
Tc6_CD8-KLRC1	Tc6_CD8-KLRC1	CLEC2D	KLRB1	CLEC	2.3541e-12	-0.567714	0.370066	3.42785e-09	-0.562063	0.310855
Tc7_CD8-TYMS	Th2_CD4-PASK	CD69	KLRB1	CLEC	3.27113e-22	-1.78359	0.842466	0.396595	-0.246852	0.370821
Tc7_CD8-TYMS	Th3_CD4-LYAR	CD69	KLRB1	CLEC	3.27113e-22	-1.78359	0.842466	0.00620314	-0.110112	0.487952
Tc7_CD8-TYMS	Tc2_CD8-GZMK	CD69	KLRB1	CLEC	3.27113e-22	-1.78359	0.842466	3.32435e-10	-0.588325	0.331469
Tc7_CD8-TYMS	Tc3_CD8-SLC4A10	CD69	KLRB1	CLEC	3.27113e-22	-1.78359	0.842466	0.00439036	-0.217366	0.973469
Tc7_CD8-TYMS	Th5_CD4-XCL1	CD69	KLRB1	CLEC	3.27113e-22	-1.78359	0.842466	0.982254	0.0380482	0.540948
Tc7_CD8-TYMS	Th6_CD4-FOS	CD69	KLRB1	CLEC	3.27113e-22	-1.78359	0.842466	0.564855	0.0255686	0.65872
Tc7_CD8-TYMS	Tc4_CD8-FOS	CD69	KLRB1	CLEC	3.27113e-22	-1.78359	0.842466	4.88233e-12	-0.349984	0.348624
Tc7_CD8-TYMS	Tc5_CD8-ZNF683	CD69	KLRB1	CLEC	3.27113e-22	-1.78359	0.842466	0.577251	-0.419307	0.183538
Tc7_CD8-TYMS	Tc6_CD8-KLRC1	CD69	KLRB1	CLEC	3.27113e-22	-1.78359	0.842466	3.42785e-09	-0.562063	0.310855
Tc7_CD8-TYMS	Tc7_CD8-TYMS	CD69	KLRB1	CLEC	3.27113e-22	-1.78359	0.842466	0.111324	-0.173407	0.390411
Tc7_CD8-TYMS	Tc8_CD8-GNLY	CD69	KLRB1	CLEC	3.27113e-22	-1.78359	0.842466	0.00130404	-0.435257	0.282392
Tc7_CD8-TYMS	Th7_CD4-GNLY	CD69	KLRB1	CLEC	3.27113e-22	-1.78359	0.842466	0.00297544	-0.361852	0.628571
Tc7_CD8-TYMS	γδ T_TRGV/TRDV	CD69	KLRB1	CLEC	3.27113e-22	-1.78359	0.842466	0.306872	0.0780075	0.743289
Tc7_CD8-TYMS	NKT1_KLRF1-CCR7	CD69	KLRB1	CLEC	3.27113e-22	-1.78359	0.842466	0.574919	0.155623	0.758621
Tc7_CD8-TYMS	NKT2_KLRF1-KLRG1	CD69	KLRB1	CLEC	3.27113e-22	-1.78359	0.842466	0.113677	-0.450439	0.647541
Tc7_CD8-TYMS	NK2_GSN	CD69	KLRB1	CLEC	3.27113e-22	-1.78359	0.842466	0.0590437	0.14829	0.904943
Tc7_CD8-TYMS	NK3_LAG3	CD69	KLRB1	CLEC	3.27113e-22	-1.78359	0.842466	0.0161228	0.141765	0.514528
Tc7_CD8-TYMS	Tc2_CD8-GZMK	CD69	KLRB1	CLEC	3.27113e-22	-1.78359	0.842466	3.32435e-10	-0.588325	0.331469
Tc7_CD8-TYMS	Tc2_CD8-GZMK	CLEC2B	KLRB1	CLEC	1.49334e-05	-0.668873	0.739726	3.32435e-10	-0.588325	0.331469
Tc7_CD8-TYMS	Tc2_CD8-GZMK	CLEC2D	KLRB1	CLEC	0.0633935	-0.186196	0.589041	3.32435e-10	-0.588325	0.331469
Tc7_CD8-TYMS	Tc6_CD8-KLRC1	CD69	KLRB1	CLEC	3.27113e-22	-1.78359	0.842466	3.42785e-09	-0.562063	0.310855
Tc7_CD8-TYMS	Tc6_CD8-KLRC1	CLEC2B	KLRB1	CLEC	1.49334e-05	-0.668873	0.739726	3.42785e-09	-0.562063	0.310855
Tc7_CD8-TYMS	Tc6_CD8-KLRC1	CLEC2D	KLRB1	CLEC	0.0633935	-0.186196	0.589041	3.42785e-09	-0.562063	0.310855
Tc8_CD8-GNLY	Tc2_CD8-GZMK	CD69	KLRB1	CLEC	2.03109e-06	-0.37885	0.607143	3.32435e-10	-0.588325	0.331469
Tc8_CD8-GNLY	Tc2_CD8-GZMK	CLEC2B	KLRB1	CLEC	0.294951	0.075621	0.581395	3.32435e-10	-0.588325	0.331469
Tc8_CD8-GNLY	Tc2_CD8-GZMK	CLEC2D	KLRB1	CLEC	0.301083	0.0974563	0.537375	3.32435e-10	-0.588325	0.331469
Tc8_CD8-GNLY	Tc6_CD8-KLRC1	CD69	KLRB1	CLEC	2.03109e-06	-0.37885	0.607143	3.42785e-09	-0.562063	0.310855
Tc8_CD8-GNLY	Tc6_CD8-KLRC1	CLEC2B	KLRB1	CLEC	0.294951	0.075621	0.581395	3.42785e-09	-0.562063	0.310855
Tc8_CD8-GNLY	Tc6_CD8-KLRC1	CLEC2D	KLRB1	CLEC	0.301083	0.0974563	0.537375	3.42785e-09	-0.562063	0.310855
Th1_CD4-CCR7	Th2_CD4-PASK	CD69	KLRB1	CLEC	1.79491e-15	-0.821662	0.670306	0.396595	-0.246852	0.370821
Th1_CD4-CCR7	Th3_CD4-LYAR	CD69	KLRB1	CLEC	1.79491e-15	-0.821662	0.670306	0.00620314	-0.110112	0.487952
Th1_CD4-CCR7	Tc2_CD8-GZMK	CD69	KLRB1	CLEC	1.79491e-15	-0.821662	0.670306	3.32435e-10	-0.588325	0.331469
Th1_CD4-CCR7	Tc3_CD8-SLC4A10	CD69	KLRB1	CLEC	1.79491e-15	-0.821662	0.670306	0.00439036	-0.217366	0.973469
Th1_CD4-CCR7	Th5_CD4-XCL1	CD69	KLRB1	CLEC	1.79491e-15	-0.821662	0.670306	0.982254	0.0380482	0.540948
Th1_CD4-CCR7	Th6_CD4-FOS	CD69	KLRB1	CLEC	1.79491e-15	-0.821662	0.670306	0.564855	0.0255686	0.65872
Th1_CD4-CCR7	Tc4_CD8-FOS	CD69	KLRB1	CLEC	1.79491e-15	-0.821662	0.670306	4.88233e-12	-0.349984	0.348624
Th1_CD4-CCR7	Tc5_CD8-ZNF683	CD69	KLRB1	CLEC	1.79491e-15	-0.821662	0.670306	0.577251	-0.419307	0.183538
Th1_CD4-CCR7	Tc6_CD8-KLRC1	CD69	KLRB1	CLEC	1.79491e-15	-0.821662	0.670306	3.42785e-09	-0.562063	0.310855
Th1_CD4-CCR7	Tc7_CD8-TYMS	CD69	KLRB1	CLEC	1.79491e-15	-0.821662	0.670306	0.111324	-0.173407	0.390411
Th1_CD4-CCR7	Tc8_CD8-GNLY	CD69	KLRB1	CLEC	1.79491e-15	-0.821662	0.670306	0.00130404	-0.435257	0.282392
Th1_CD4-CCR7	Th7_CD4-GNLY	CD69	KLRB1	CLEC	1.79491e-15	-0.821662	0.670306	0.00297544	-0.361852	0.628571
Th1_CD4-CCR7	γδ T_TRGV/TRDV	CD69	KLRB1	CLEC	1.79491e-15	-0.821662	0.670306	0.306872	0.0780075	0.743289
Th1_CD4-CCR7	NKT1_KLRF1-CCR7	CD69	KLRB1	CLEC	1.79491e-15	-0.821662	0.670306	0.574919	0.155623	0.758621
Th1_CD4-CCR7	NKT2_KLRF1-KLRG1	CD69	KLRB1	CLEC	1.79491e-15	-0.821662	0.670306	0.113677	-0.450439	0.647541
Th1_CD4-CCR7	NK2_GSN	CD69	KLRB1	CLEC	1.79491e-15	-0.821662	0.670306	0.0590437	0.14829	0.904943
Th1_CD4-CCR7	NK3_LAG3	CD69	KLRB1	CLEC	1.79491e-15	-0.821662	0.670306	0.0161228	0.141765	0.514528
Th1_CD4-CCR7	Tc2_CD8-GZMK	CD69	KLRB1	CLEC	1.79491e-15	-0.821662	0.670306	3.32435e-10	-0.588325	0.331469
Th1_CD4-CCR7	Tc2_CD8-GZMK	CLEC2B	KLRB1	CLEC	0.0772483	-0.218038	0.310044	3.32435e-10	-0.588325	0.331469
Th1_CD4-CCR7	Tc2_CD8-GZMK	CLEC2D	KLRB1	CLEC	0.470715	-0.0152816	0.379913	3.32435e-10	-0.588325	0.331469
Th1_CD4-CCR7	Tc6_CD8-KLRC1	CD69	KLRB1	CLEC	1.79491e-15	-0.821662	0.670306	3.42785e-09	-0.562063	0.310855
Th1_CD4-CCR7	Tc6_CD8-KLRC1	CLEC2B	KLRB1	CLEC	0.0772483	-0.218038	0.310044	3.42785e-09	-0.562063	0.310855
Th1_CD4-CCR7	Tc6_CD8-KLRC1	CLEC2D	KLRB1	CLEC	0.470715	-0.0152816	0.379913	3.42785e-09	-0.562063	0.310855
Th2_CD4-PASK	Th2_CD4-PASK	CD69	KLRB1	CLEC	1.20754e-07	-0.793733	0.726444	0.396595	-0.246852	0.370821
Th2_CD4-PASK	Th3_CD4-LYAR	CD69	KLRB1	CLEC	1.20754e-07	-0.793733	0.726444	0.00620314	-0.110112	0.487952
Th2_CD4-PASK	Tc2_CD8-GZMK	CD69	KLRB1	CLEC	1.20754e-07	-0.793733	0.726444	3.32435e-10	-0.588325	0.331469
Th2_CD4-PASK	Tc3_CD8-SLC4A10	CD69	KLRB1	CLEC	1.20754e-07	-0.793733	0.726444	0.00439036	-0.217366	0.973469
Th2_CD4-PASK	Th5_CD4-XCL1	CD69	KLRB1	CLEC	1.20754e-07	-0.793733	0.726444	0.982254	0.0380482	0.540948
Th2_CD4-PASK	Th6_CD4-FOS	CD69	KLRB1	CLEC	1.20754e-07	-0.793733	0.726444	0.564855	0.0255686	0.65872
Th2_CD4-PASK	Tc4_CD8-FOS	CD69	KLRB1	CLEC	1.20754e-07	-0.793733	0.726444	4.88233e-12	-0.349984	0.348624
Th2_CD4-PASK	Tc5_CD8-ZNF683	CD69	KLRB1	CLEC	1.20754e-07	-0.793733	0.726444	0.577251	-0.419307	0.183538
Th2_CD4-PASK	Tc6_CD8-KLRC1	CD69	KLRB1	CLEC	1.20754e-07	-0.793733	0.726444	3.42785e-09	-0.562063	0.310855
Th2_CD4-PASK	Tc7_CD8-TYMS	CD69	KLRB1	CLEC	1.20754e-07	-0.793733	0.726444	0.111324	-0.173407	0.390411
Th2_CD4-PASK	Tc8_CD8-GNLY	CD69	KLRB1	CLEC	1.20754e-07	-0.793733	0.726444	0.00130404	-0.435257	0.282392
Th2_CD4-PASK	Th7_CD4-GNLY	CD69	KLRB1	CLEC	1.20754e-07	-0.793733	0.726444	0.00297544	-0.361852	0.628571
Th2_CD4-PASK	γδ T_TRGV/TRDV	CD69	KLRB1	CLEC	1.20754e-07	-0.793733	0.726444	0.306872	0.0780075	0.743289
Th2_CD4-PASK	NKT1_KLRF1-CCR7	CD69	KLRB1	CLEC	1.20754e-07	-0.793733	0.726444	0.574919	0.155623	0.758621
Th2_CD4-PASK	NKT2_KLRF1-KLRG1	CD69	KLRB1	CLEC	1.20754e-07	-0.793733	0.726444	0.113677	-0.450439	0.647541
Th2_CD4-PASK	NK2_GSN	CD69	KLRB1	CLEC	1.20754e-07	-0.793733	0.726444	0.0590437	0.14829	0.904943
Th2_CD4-PASK	NK3_LAG3	CD69	KLRB1	CLEC	1.20754e-07	-0.793733	0.726444	0.0161228	0.141765	0.514528
Th2_CD4-PASK	Tc2_CD8-GZMK	CD69	KLRB1	CLEC	1.20754e-07	-0.793733	0.726444	3.32435e-10	-0.588325	0.331469
Th2_CD4-PASK	Tc2_CD8-GZMK	CLEC2B	KLRB1	CLEC	0.460361	-0.0171906	0.349544	3.32435e-10	-0.588325	0.331469
Th2_CD4-PASK	Tc2_CD8-GZMK	CLEC2D	KLRB1	CLEC	0.0790849	-0.227706	0.462006	3.32435e-10	-0.588325	0.331469
Th2_CD4-PASK	Tc6_CD8-KLRC1	CD69	KLRB1	CLEC	1.20754e-07	-0.793733	0.726444	3.42785e-09	-0.562063	0.310855
Th2_CD4-PASK	Tc6_CD8-KLRC1	CLEC2B	KLRB1	CLEC	0.460361	-0.0171906	0.349544	3.42785e-09	-0.562063	0.310855
Th2_CD4-PASK	Tc6_CD8-KLRC1	CLEC2D	KLRB1	CLEC	0.0790849	-0.227706	0.462006	3.42785e-09	-0.562063	0.310855
Th3_CD4-LYAR	Th2_CD4-PASK	CD69	KLRB1	CLEC	2.39471e-07	-0.582056	0.606426	0.396595	-0.246852	0.370821
Th3_CD4-LYAR	Th3_CD4-LYAR	CD69	KLRB1	CLEC	2.39471e-07	-0.582056	0.606426	0.00620314	-0.110112	0.487952
Th3_CD4-LYAR	Tc2_CD8-GZMK	CD69	KLRB1	CLEC	2.39471e-07	-0.582056	0.606426	3.32435e-10	-0.588325	0.331469
Th3_CD4-LYAR	Tc3_CD8-SLC4A10	CD69	KLRB1	CLEC	2.39471e-07	-0.582056	0.606426	0.00439036	-0.217366	0.973469
Th3_CD4-LYAR	Th5_CD4-XCL1	CD69	KLRB1	CLEC	2.39471e-07	-0.582056	0.606426	0.982254	0.0380482	0.540948
Th3_CD4-LYAR	Th6_CD4-FOS	CD69	KLRB1	CLEC	2.39471e-07	-0.582056	0.606426	0.564855	0.0255686	0.65872
Th3_CD4-LYAR	Tc4_CD8-FOS	CD69	KLRB1	CLEC	2.39471e-07	-0.582056	0.606426	4.88233e-12	-0.349984	0.348624
Th3_CD4-LYAR	Tc5_CD8-ZNF683	CD69	KLRB1	CLEC	2.39471e-07	-0.582056	0.606426	0.577251	-0.419307	0.183538
Th3_CD4-LYAR	Tc6_CD8-KLRC1	CD69	KLRB1	CLEC	2.39471e-07	-0.582056	0.606426	3.42785e-09	-0.562063	0.310855
Th3_CD4-LYAR	Tc7_CD8-TYMS	CD69	KLRB1	CLEC	2.39471e-07	-0.582056	0.606426	0.111324	-0.173407	0.390411
Th3_CD4-LYAR	Tc8_CD8-GNLY	CD69	KLRB1	CLEC	2.39471e-07	-0.582056	0.606426	0.00130404	-0.435257	0.282392
Th3_CD4-LYAR	Th7_CD4-GNLY	CD69	KLRB1	CLEC	2.39471e-07	-0.582056	0.606426	0.00297544	-0.361852	0.628571
Th3_CD4-LYAR	γδ T_TRGV/TRDV	CD69	KLRB1	CLEC	2.39471e-07	-0.582056	0.606426	0.306872	0.0780075	0.743289
Th3_CD4-LYAR	NKT1_KLRF1-CCR7	CD69	KLRB1	CLEC	2.39471e-07	-0.582056	0.606426	0.574919	0.155623	0.758621
Th3_CD4-LYAR	NKT2_KLRF1-KLRG1	CD69	KLRB1	CLEC	2.39471e-07	-0.582056	0.606426	0.113677	-0.450439	0.647541
Th3_CD4-LYAR	NK2_GSN	CD69	KLRB1	CLEC	2.39471e-07	-0.582056	0.606426	0.0590437	0.14829	0.904943
Th3_CD4-LYAR	NK3_LAG3	CD69	KLRB1	CLEC	2.39471e-07	-0.582056	0.606426	0.0161228	0.141765	0.514528
Th3_CD4-LYAR	Tc2_CD8-GZMK	CD69	KLRB1	CLEC	2.39471e-07	-0.582056	0.606426	3.32435e-10	-0.588325	0.331469
Th3_CD4-LYAR	Tc2_CD8-GZMK	CLEC2B	KLRB1	CLEC	0.3577	-0.0389181	0.335341	3.32435e-10	-0.588325	0.331469
Th3_CD4-LYAR	Tc2_CD8-GZMK	CLEC2D	KLRB1	CLEC	0.101889	-0.0639629	0.37751	3.32435e-10	-0.588325	0.331469
Th3_CD4-LYAR	Tc6_CD8-KLRC1	CD69	KLRB1	CLEC	2.39471e-07	-0.582056	0.606426	3.42785e-09	-0.562063	0.310855
Th3_CD4-LYAR	Tc6_CD8-KLRC1	CLEC2B	KLRB1	CLEC	0.3577	-0.0389181	0.335341	3.42785e-09	-0.562063	0.310855
Th3_CD4-LYAR	Tc6_CD8-KLRC1	CLEC2D	KLRB1	CLEC	0.101889	-0.0639629	0.37751	3.42785e-09	-0.562063	0.310855
Th4_CD4-FOXP3	Tc2_CD8-GZMK	CD69	KLRB1	CLEC	0.131063	-0.392523	0.441176	3.32435e-10	-0.588325	0.331469
Th4_CD4-FOXP3	Tc2_CD8-GZMK	CLEC2B	KLRB1	CLEC	0.0251374	-0.514576	0.411765	3.32435e-10	-0.588325	0.331469
Th4_CD4-FOXP3	Tc2_CD8-GZMK	CLEC2D	KLRB1	CLEC	0.608905	-0.0632296	0.426471	3.32435e-10	-0.588325	0.331469
Th4_CD4-FOXP3	Tc6_CD8-KLRC1	CD69	KLRB1	CLEC	0.131063	-0.392523	0.441176	3.42785e-09	-0.562063	0.310855
Th4_CD4-FOXP3	Tc6_CD8-KLRC1	CLEC2B	KLRB1	CLEC	0.0251374	-0.514576	0.411765	3.42785e-09	-0.562063	0.310855
Th4_CD4-FOXP3	Tc6_CD8-KLRC1	CLEC2D	KLRB1	CLEC	0.608905	-0.0632296	0.426471	3.42785e-09	-0.562063	0.310855
Th5_CD4-XCL1	Th2_CD4-PASK	CD69	KLRB1	CLEC	2.38184e-14	-0.811811	0.571121	0.396595	-0.246852	0.370821
Th5_CD4-XCL1	Th3_CD4-LYAR	CD69	KLRB1	CLEC	2.38184e-14	-0.811811	0.571121	0.00620314	-0.110112	0.487952
Th5_CD4-XCL1	Tc2_CD8-GZMK	CD69	KLRB1	CLEC	2.38184e-14	-0.811811	0.571121	3.32435e-10	-0.588325	0.331469
Th5_CD4-XCL1	Tc3_CD8-SLC4A10	CD69	KLRB1	CLEC	2.38184e-14	-0.811811	0.571121	0.00439036	-0.217366	0.973469
Th5_CD4-XCL1	Th5_CD4-XCL1	CD69	KLRB1	CLEC	2.38184e-14	-0.811811	0.571121	0.982254	0.0380482	0.540948
Th5_CD4-XCL1	Th6_CD4-FOS	CD69	KLRB1	CLEC	2.38184e-14	-0.811811	0.571121	0.564855	0.0255686	0.65872
Th5_CD4-XCL1	Tc4_CD8-FOS	CD69	KLRB1	CLEC	2.38184e-14	-0.811811	0.571121	4.88233e-12	-0.349984	0.348624
Th5_CD4-XCL1	Tc5_CD8-ZNF683	CD69	KLRB1	CLEC	2.38184e-14	-0.811811	0.571121	0.577251	-0.419307	0.183538
Th5_CD4-XCL1	Tc6_CD8-KLRC1	CD69	KLRB1	CLEC	2.38184e-14	-0.811811	0.571121	3.42785e-09	-0.562063	0.310855
Th5_CD4-XCL1	Tc7_CD8-TYMS	CD69	KLRB1	CLEC	2.38184e-14	-0.811811	0.571121	0.111324	-0.173407	0.390411
Th5_CD4-XCL1	Tc8_CD8-GNLY	CD69	KLRB1	CLEC	2.38184e-14	-0.811811	0.571121	0.00130404	-0.435257	0.282392
Th5_CD4-XCL1	Th7_CD4-GNLY	CD69	KLRB1	CLEC	2.38184e-14	-0.811811	0.571121	0.00297544	-0.361852	0.628571
Th5_CD4-XCL1	γδ T_TRGV/TRDV	CD69	KLRB1	CLEC	2.38184e-14	-0.811811	0.571121	0.306872	0.0780075	0.743289
Th5_CD4-XCL1	NKT1_KLRF1-CCR7	CD69	KLRB1	CLEC	2.38184e-14	-0.811811	0.571121	0.574919	0.155623	0.758621
Th5_CD4-XCL1	NKT2_KLRF1-KLRG1	CD69	KLRB1	CLEC	2.38184e-14	-0.811811	0.571121	0.113677	-0.450439	0.647541
Th5_CD4-XCL1	NK2_GSN	CD69	KLRB1	CLEC	2.38184e-14	-0.811811	0.571121	0.0590437	0.14829	0.904943
Th5_CD4-XCL1	NK3_LAG3	CD69	KLRB1	CLEC	2.38184e-14	-0.811811	0.571121	0.0161228	0.141765	0.514528
Th5_CD4-XCL1	Tc2_CD8-GZMK	CD69	KLRB1	CLEC	2.38184e-14	-0.811811	0.571121	3.32435e-10	-0.588325	0.331469
Th5_CD4-XCL1	Tc2_CD8-GZMK	CLEC2B	KLRB1	CLEC	1.26641e-08	-0.485983	0.371767	3.32435e-10	-0.588325	0.331469
Th5_CD4-XCL1	Tc2_CD8-GZMK	CLEC2D	KLRB1	CLEC	0.237808	0.165052	0.28125	3.32435e-10	-0.588325	0.331469
Th5_CD4-XCL1	Tc6_CD8-KLRC1	CD69	KLRB1	CLEC	2.38184e-14	-0.811811	0.571121	3.42785e-09	-0.562063	0.310855
Th5_CD4-XCL1	Tc6_CD8-KLRC1	CLEC2B	KLRB1	CLEC	1.26641e-08	-0.485983	0.371767	3.42785e-09	-0.562063	0.310855
Th5_CD4-XCL1	Tc6_CD8-KLRC1	CLEC2D	KLRB1	CLEC	0.237808	0.165052	0.28125	3.42785e-09	-0.562063	0.310855
Th6_CD4-FOS	Th2_CD4-PASK	CD69	KLRB1	CLEC	3.23116e-10	-0.517278	0.82936	0.396595	-0.246852	0.370821
Th6_CD4-FOS	Th3_CD4-LYAR	CD69	KLRB1	CLEC	3.23116e-10	-0.517278	0.82936	0.00620314	-0.110112	0.487952
Th6_CD4-FOS	Tc2_CD8-GZMK	CD69	KLRB1	CLEC	3.23116e-10	-0.517278	0.82936	3.32435e-10	-0.588325	0.331469
Th6_CD4-FOS	Tc3_CD8-SLC4A10	CD69	KLRB1	CLEC	3.23116e-10	-0.517278	0.82936	0.00439036	-0.217366	0.973469
Th6_CD4-FOS	Th5_CD4-XCL1	CD69	KLRB1	CLEC	3.23116e-10	-0.517278	0.82936	0.982254	0.0380482	0.540948
Th6_CD4-FOS	Th6_CD4-FOS	CD69	KLRB1	CLEC	3.23116e-10	-0.517278	0.82936	0.564855	0.0255686	0.65872
Th6_CD4-FOS	Tc4_CD8-FOS	CD69	KLRB1	CLEC	3.23116e-10	-0.517278	0.82936	4.88233e-12	-0.349984	0.348624
Th6_CD4-FOS	Tc5_CD8-ZNF683	CD69	KLRB1	CLEC	3.23116e-10	-0.517278	0.82936	0.577251	-0.419307	0.183538
Th6_CD4-FOS	Tc6_CD8-KLRC1	CD69	KLRB1	CLEC	3.23116e-10	-0.517278	0.82936	3.42785e-09	-0.562063	0.310855
Th6_CD4-FOS	Tc7_CD8-TYMS	CD69	KLRB1	CLEC	3.23116e-10	-0.517278	0.82936	0.111324	-0.173407	0.390411
Th6_CD4-FOS	Tc8_CD8-GNLY	CD69	KLRB1	CLEC	3.23116e-10	-0.517278	0.82936	0.00130404	-0.435257	0.282392
Th6_CD4-FOS	Th7_CD4-GNLY	CD69	KLRB1	CLEC	3.23116e-10	-0.517278	0.82936	0.00297544	-0.361852	0.628571
Th6_CD4-FOS	γδ T_TRGV/TRDV	CD69	KLRB1	CLEC	3.23116e-10	-0.517278	0.82936	0.306872	0.0780075	0.743289
Th6_CD4-FOS	NKT1_KLRF1-CCR7	CD69	KLRB1	CLEC	3.23116e-10	-0.517278	0.82936	0.574919	0.155623	0.758621
Th6_CD4-FOS	NKT2_KLRF1-KLRG1	CD69	KLRB1	CLEC	3.23116e-10	-0.517278	0.82936	0.113677	-0.450439	0.647541
Th6_CD4-FOS	NK2_GSN	CD69	KLRB1	CLEC	3.23116e-10	-0.517278	0.82936	0.0590437	0.14829	0.904943
Th6_CD4-FOS	NK3_LAG3	CD69	KLRB1	CLEC	3.23116e-10	-0.517278	0.82936	0.0161228	0.141765	0.514528
Th6_CD4-FOS	Tc2_CD8-GZMK	CD69	KLRB1	CLEC	3.23116e-10	-0.517278	0.82936	3.32435e-10	-0.588325	0.331469
Th6_CD4-FOS	Tc2_CD8-GZMK	CLEC2B	KLRB1	CLEC	0.000102063	-0.215955	0.606023	3.32435e-10	-0.588325	0.331469
Th6_CD4-FOS	Tc2_CD8-GZMK	CLEC2D	KLRB1	CLEC	0.321203	0.00311601	0.393977	3.32435e-10	-0.588325	0.331469
Th6_CD4-FOS	Tc6_CD8-KLRC1	CD69	KLRB1	CLEC	3.23116e-10	-0.517278	0.82936	3.42785e-09	-0.562063	0.310855
Th6_CD4-FOS	Tc6_CD8-KLRC1	CLEC2B	KLRB1	CLEC	0.000102063	-0.215955	0.606023	3.42785e-09	-0.562063	0.310855
Th6_CD4-FOS	Tc6_CD8-KLRC1	CLEC2D	KLRB1	CLEC	0.321203	0.00311601	0.393977	3.42785e-09	-0.562063	0.310855
Th7_CD4-GNLY	Tc2_CD8-GZMK	CD69	KLRB1	CLEC	2.38865e-05	-0.718896	0.650794	3.32435e-10	-0.588325	0.331469
Th7_CD4-GNLY	Tc2_CD8-GZMK	CLEC2B	KLRB1	CLEC	0.732789	0.075627	0.520635	3.32435e-10	-0.588325	0.331469
Th7_CD4-GNLY	Tc2_CD8-GZMK	CLEC2D	KLRB1	CLEC	0.702654	0.0253404	0.55873	3.32435e-10	-0.588325	0.331469
Th7_CD4-GNLY	Tc6_CD8-KLRC1	CD69	KLRB1	CLEC	2.38865e-05	-0.718896	0.650794	3.42785e-09	-0.562063	0.310855
Th7_CD4-GNLY	Tc6_CD8-KLRC1	CLEC2B	KLRB1	CLEC	0.732789	0.075627	0.520635	3.42785e-09	-0.562063	0.310855
Th7_CD4-GNLY	Tc6_CD8-KLRC1	CLEC2D	KLRB1	CLEC	0.702654	0.0253404	0.55873	3.42785e-09	-0.562063	0.310855
γδ T_TRGV/TRDV	Tc2_CD8-GZMK	CD69	KLRB1	CLEC	0.000117012	-0.299269	0.684564	3.32435e-10	-0.588325	0.331469
γδ T_TRGV/TRDV	Tc2_CD8-GZMK	CLEC2B	KLRB1	CLEC	0.592579	0.00387375	0.536913	3.32435e-10	-0.588325	0.331469
γδ T_TRGV/TRDV	Tc2_CD8-GZMK	CLEC2D	KLRB1	CLEC	0.472782	0.142616	0.463087	3.32435e-10	-0.588325	0.331469
γδ T_TRGV/TRDV	Tc6_CD8-KLRC1	CD69	KLRB1	CLEC	0.000117012	-0.299269	0.684564	3.42785e-09	-0.562063	0.310855
γδ T_TRGV/TRDV	Tc6_CD8-KLRC1	CLEC2B	KLRB1	CLEC	0.592579	0.00387375	0.536913	3.42785e-09	-0.562063	0.310855
γδ T_TRGV/TRDV	Tc6_CD8-KLRC1	CLEC2D	KLRB1	CLEC	0.472782	0.142616	0.463087	3.42785e-09	-0.562063	0.310855
cDC1_CLEC9A	NKT1_KLRF1-CCR7	CXCL8	CXCR2	CXCL	4.30279e-11	-1.28269	0.289157	0.189613	-0.094671	0.310345
cDC1_CLEC9A	NKT2_KLRF1-KLRG1	CXCL8	CXCR2	CXCL	4.30279e-11	-1.28269	0.289157	0.847974	0.112263	0.147541
cDC1_CLEC9A	NK2_GSN	CXCL8	CXCR2	CXCL	4.30279e-11	-1.28269	0.289157	0.0671597	-0.56015	0.207224
cDC1_CLEC9A	NK3_LAG3	CXCL8	CXCR2	CXCL	4.30279e-11	-1.28269	0.289157	0.837935	0.00467782	0.1477
cDC1_CLEC9A	NK4_CD69	CXCL8	CXCR2	CXCL	4.30279e-11	-1.28269	0.289157	0.482621	-0.171807	0.162602
cDC2_CD1C	NKT1_KLRF1-CCR7	CXCL2	CXCR2	CXCL	9.06006e-23	-1.69195	0.239216	0.189613	-0.094671	0.310345
cDC2_CD1C	NKT2_KLRF1-KLRG1	CXCL2	CXCR2	CXCL	9.06006e-23	-1.69195	0.239216	0.847974	0.112263	0.147541
cDC2_CD1C	NK2_GSN	CXCL2	CXCR2	CXCL	9.06006e-23	-1.69195	0.239216	0.0671597	-0.56015	0.207224
cDC2_CD1C	NK3_LAG3	CXCL2	CXCR2	CXCL	9.06006e-23	-1.69195	0.239216	0.837935	0.00467782	0.1477
cDC2_CD1C	NK4_CD69	CXCL2	CXCR2	CXCL	9.06006e-23	-1.69195	0.239216	0.482621	-0.171807	0.162602
cDC2_CD1C	NKT1_KLRF1-CCR7	CXCL3	CXCR2	CXCL	1.64308e-18	-2.43446	0.138562	0.189613	-0.094671	0.310345
cDC2_CD1C	NKT2_KLRF1-KLRG1	CXCL3	CXCR2	CXCL	1.64308e-18	-2.43446	0.138562	0.847974	0.112263	0.147541
cDC2_CD1C	NK2_GSN	CXCL3	CXCR2	CXCL	1.64308e-18	-2.43446	0.138562	0.0671597	-0.56015	0.207224
cDC2_CD1C	NK3_LAG3	CXCL3	CXCR2	CXCL	1.64308e-18	-2.43446	0.138562	0.837935	0.00467782	0.1477
cDC2_CD1C	NK4_CD69	CXCL3	CXCR2	CXCL	1.64308e-18	-2.43446	0.138562	0.482621	-0.171807	0.162602
cDC2_CD1C	NKT1_KLRF1-CCR7	CXCL8	CXCR2	CXCL	1.33756e-69	-1.95438	0.640523	0.189613	-0.094671	0.310345
cDC2_CD1C	NKT2_KLRF1-KLRG1	CXCL8	CXCR2	CXCL	1.33756e-69	-1.95438	0.640523	0.847974	0.112263	0.147541
cDC2_CD1C	NK2_GSN	CXCL8	CXCR2	CXCL	1.33756e-69	-1.95438	0.640523	0.0671597	-0.56015	0.207224
cDC2_CD1C	NK3_LAG3	CXCL8	CXCR2	CXCL	1.33756e-69	-1.95438	0.640523	0.837935	0.00467782	0.1477
cDC2_CD1C	NK4_CD69	CXCL8	CXCR2	CXCL	1.33756e-69	-1.95438	0.640523	0.482621	-0.171807	0.162602
Macro1_C1QC	NKT1_KLRF1-CCR7	CXCL2	CXCR2	CXCL	2.99361e-10	-1.83906	0.285311	0.189613	-0.094671	0.310345
Macro1_C1QC	NKT2_KLRF1-KLRG1	CXCL2	CXCR2	CXCL	2.99361e-10	-1.83906	0.285311	0.847974	0.112263	0.147541
Macro1_C1QC	NK2_GSN	CXCL2	CXCR2	CXCL	2.99361e-10	-1.83906	0.285311	0.0671597	-0.56015	0.207224
Macro1_C1QC	NK3_LAG3	CXCL2	CXCR2	CXCL	2.99361e-10	-1.83906	0.285311	0.837935	0.00467782	0.1477
Macro1_C1QC	NK4_CD69	CXCL2	CXCR2	CXCL	2.99361e-10	-1.83906	0.285311	0.482621	-0.171807	0.162602
Macro1_C1QC	NKT1_KLRF1-CCR7	CXCL3	CXCR2	CXCL	4.66603e-16	-2.63174	0.274011	0.189613	-0.094671	0.310345
Macro1_C1QC	NKT2_KLRF1-KLRG1	CXCL3	CXCR2	CXCL	4.66603e-16	-2.63174	0.274011	0.847974	0.112263	0.147541
Macro1_C1QC	NK2_GSN	CXCL3	CXCR2	CXCL	4.66603e-16	-2.63174	0.274011	0.0671597	-0.56015	0.207224
Macro1_C1QC	NK3_LAG3	CXCL3	CXCR2	CXCL	4.66603e-16	-2.63174	0.274011	0.837935	0.00467782	0.1477
Macro1_C1QC	NK4_CD69	CXCL3	CXCR2	CXCL	4.66603e-16	-2.63174	0.274011	0.482621	-0.171807	0.162602
Macro1_C1QC	NKT1_KLRF1-CCR7	CXCL8	CXCR2	CXCL	5.39335e-18	-2.07353	0.344633	0.189613	-0.094671	0.310345
Macro1_C1QC	NKT2_KLRF1-KLRG1	CXCL8	CXCR2	CXCL	5.39335e-18	-2.07353	0.344633	0.847974	0.112263	0.147541
Macro1_C1QC	NK2_GSN	CXCL8	CXCR2	CXCL	5.39335e-18	-2.07353	0.344633	0.0671597	-0.56015	0.207224
Macro1_C1QC	NK3_LAG3	CXCL8	CXCR2	CXCL	5.39335e-18	-2.07353	0.344633	0.837935	0.00467782	0.1477
Macro1_C1QC	NK4_CD69	CXCL8	CXCR2	CXCL	5.39335e-18	-2.07353	0.344633	0.482621	-0.171807	0.162602
Macro2_CXCL3	NKT1_KLRF1-CCR7	CXCL8	CXCR2	CXCL	5.57174e-32	-0.924902	0.96	0.189613	-0.094671	0.310345
Macro2_CXCL3	NKT2_KLRF1-KLRG1	CXCL8	CXCR2	CXCL	5.57174e-32	-0.924902	0.96	0.847974	0.112263	0.147541
Macro2_CXCL3	NK2_GSN	CXCL8	CXCR2	CXCL	5.57174e-32	-0.924902	0.96	0.0671597	-0.56015	0.207224
Macro2_CXCL3	NK3_LAG3	CXCL8	CXCR2	CXCL	5.57174e-32	-0.924902	0.96	0.837935	0.00467782	0.1477
Macro2_CXCL3	NK4_CD69	CXCL8	CXCR2	CXCL	5.57174e-32	-0.924902	0.96	0.482621	-0.171807	0.162602
Macro3_FOS	NKT1_KLRF1-CCR7	CXCL3	CXCR2	CXCL	9.10021e-12	-0.516294	0.299244	0.189613	-0.094671	0.310345
Macro3_FOS	NKT2_KLRF1-KLRG1	CXCL3	CXCR2	CXCL	9.10021e-12	-0.516294	0.299244	0.847974	0.112263	0.147541
Macro3_FOS	NK2_GSN	CXCL3	CXCR2	CXCL	9.10021e-12	-0.516294	0.299244	0.0671597	-0.56015	0.207224
Macro3_FOS	NK3_LAG3	CXCL3	CXCR2	CXCL	9.10021e-12	-0.516294	0.299244	0.837935	0.00467782	0.1477
Macro3_FOS	NK4_CD69	CXCL3	CXCR2	CXCL	9.10021e-12	-0.516294	0.299244	0.482621	-0.171807	0.162602
cDC1_CLEC9A	Th5_CD4-XCL1	CXCL16	CXCR6	CXCL	1.06764e-15	-0.793886	0.828313	5.7888e-07	-0.465532	0.209052
cDC1_CLEC9A	Th6_CD4-FOS	CXCL16	CXCR6	CXCL	1.06764e-15	-0.793886	0.828313	4.99555e-06	-0.521036	0.297365
cDC1_CLEC9A	Tc4_CD8-FOS	CXCL16	CXCR6	CXCL	1.06764e-15	-0.793886	0.828313	1.67133e-14	-0.598634	0.211565
cDC1_CLEC9A	Tc5_CD8-ZNF683	CXCL16	CXCR6	CXCL	1.06764e-15	-0.793886	0.828313	1.06413e-40	-1.89198	0.146641
cDC1_CLEC9A	Tc6_CD8-KLRC1	CXCL16	CXCR6	CXCL	1.06764e-15	-0.793886	0.828313	0.00535408	-0.363581	0.216283
cDC1_CLEC9A	Tc7_CD8-TYMS	CXCL16	CXCR6	CXCL	1.06764e-15	-0.793886	0.828313	0.645859	-0.340237	0.109589
cDC1_CLEC9A	NK1_CCR7	CXCL16	CXCR6	CXCL	1.06764e-15	-0.793886	0.828313	1	-0.120598	0.116279
cDC1_CLEC9A	Tc4_CD8-FOS	CXCL16	CXCR6	CXCL	1.06764e-15	-0.793886	0.828313	1.67133e-14	-0.598634	0.211565
cDC1_CLEC9A	Tc5_CD8-ZNF683	CXCL16	CXCR6	CXCL	1.06764e-15	-0.793886	0.828313	1.06413e-40	-1.89198	0.146641
cDC2_CD1C	Th5_CD4-XCL1	CXCL16	CXCR6	CXCL	1.77258e-33	-1.1257	0.696732	5.7888e-07	-0.465532	0.209052
cDC2_CD1C	Th6_CD4-FOS	CXCL16	CXCR6	CXCL	1.77258e-33	-1.1257	0.696732	4.99555e-06	-0.521036	0.297365
cDC2_CD1C	Tc4_CD8-FOS	CXCL16	CXCR6	CXCL	1.77258e-33	-1.1257	0.696732	1.67133e-14	-0.598634	0.211565
cDC2_CD1C	Tc5_CD8-ZNF683	CXCL16	CXCR6	CXCL	1.77258e-33	-1.1257	0.696732	1.06413e-40	-1.89198	0.146641
cDC2_CD1C	Tc6_CD8-KLRC1	CXCL16	CXCR6	CXCL	1.77258e-33	-1.1257	0.696732	0.00535408	-0.363581	0.216283
cDC2_CD1C	Tc7_CD8-TYMS	CXCL16	CXCR6	CXCL	1.77258e-33	-1.1257	0.696732	0.645859	-0.340237	0.109589
cDC2_CD1C	NK1_CCR7	CXCL16	CXCR6	CXCL	1.77258e-33	-1.1257	0.696732	1	-0.120598	0.116279
cDC2_CD1C	Tc4_CD8-FOS	CXCL16	CXCR6	CXCL	1.77258e-33	-1.1257	0.696732	1.67133e-14	-0.598634	0.211565
cDC2_CD1C	Tc5_CD8-ZNF683	CXCL16	CXCR6	CXCL	1.77258e-33	-1.1257	0.696732	1.06413e-40	-1.89198	0.146641
Macro1_C1QC	Tc4_CD8-FOS	CXCL16	CXCR6	CXCL	0.00635554	-0.534832	0.446328	1.67133e-14	-0.598634	0.211565
Macro1_C1QC	Tc5_CD8-ZNF683	CXCL16	CXCR6	CXCL	0.00635554	-0.534832	0.446328	1.06413e-40	-1.89198	0.146641
Macro2_CXCL3	Th5_CD4-XCL1	CXCL16	CXCR6	CXCL	2.24558e-21	-0.99855	0.711765	5.7888e-07	-0.465532	0.209052
Macro2_CXCL3	Th6_CD4-FOS	CXCL16	CXCR6	CXCL	2.24558e-21	-0.99855	0.711765	4.99555e-06	-0.521036	0.297365
Macro2_CXCL3	Tc4_CD8-FOS	CXCL16	CXCR6	CXCL	2.24558e-21	-0.99855	0.711765	1.67133e-14	-0.598634	0.211565
Macro2_CXCL3	Tc5_CD8-ZNF683	CXCL16	CXCR6	CXCL	2.24558e-21	-0.99855	0.711765	1.06413e-40	-1.89198	0.146641
Macro2_CXCL3	Tc6_CD8-KLRC1	CXCL16	CXCR6	CXCL	2.24558e-21	-0.99855	0.711765	0.00535408	-0.363581	0.216283
Macro2_CXCL3	Tc7_CD8-TYMS	CXCL16	CXCR6	CXCL	2.24558e-21	-0.99855	0.711765	0.645859	-0.340237	0.109589
Macro2_CXCL3	NK1_CCR7	CXCL16	CXCR6	CXCL	2.24558e-21	-0.99855	0.711765	1	-0.120598	0.116279
Macro2_CXCL3	Tc4_CD8-FOS	CXCL16	CXCR6	CXCL	2.24558e-21	-0.99855	0.711765	1.67133e-14	-0.598634	0.211565
Macro2_CXCL3	Tc5_CD8-ZNF683	CXCL16	CXCR6	CXCL	2.24558e-21	-0.99855	0.711765	1.06413e-40	-1.89198	0.146641
Macro3_FOS	Tc4_CD8-FOS	CXCL16	CXCR6	CXCL	1.16905e-08	-0.452673	0.274344	1.67133e-14	-0.598634	0.211565
Macro3_FOS	Tc5_CD8-ZNF683	CXCL16	CXCR6	CXCL	1.16905e-08	-0.452673	0.274344	1.06413e-40	-1.89198	0.146641
Macro4_CCL20	Tc4_CD8-FOS	CXCL16	CXCR6	CXCL	9.43445e-05	-0.336175	0.402	1.67133e-14	-0.598634	0.211565
Macro4_CCL20	Tc5_CD8-ZNF683	CXCL16	CXCR6	CXCL	9.43445e-05	-0.336175	0.402	1.06413e-40	-1.89198	0.146641
Mast	Tc4_CD8-FOS	CXCL16	CXCR6	CXCL	0.715746	-0.119825	0.12381	1.67133e-14	-0.598634	0.211565
Mast	Tc5_CD8-ZNF683	CXCL16	CXCR6	CXCL	0.715746	-0.119825	0.12381	1.06413e-40	-1.89198	0.146641
Mono1_CD14-S100A8	Tc4_CD8-FOS	CXCL16	CXCR6	CXCL	0.580943	-0.0990634	0.148191	1.67133e-14	-0.598634	0.211565
Mono1_CD14-S100A8	Tc5_CD8-ZNF683	CXCL16	CXCR6	CXCL	0.580943	-0.0990634	0.148191	1.06413e-40	-1.89198	0.146641
Mono2_CD14-ITGA4	Tc4_CD8-FOS	CXCL16	CXCR6	CXCL	0.995542	0.010253	0.363309	1.67133e-14	-0.598634	0.211565
Mono2_CD14-ITGA4	Tc5_CD8-ZNF683	CXCL16	CXCR6	CXCL	0.995542	0.010253	0.363309	1.06413e-40	-1.89198	0.146641
Mono3_FCGR3A	Tc4_CD8-FOS	CXCL16	CXCR6	CXCL	0.11094	-0.205119	0.583333	1.67133e-14	-0.598634	0.211565
Mono3_FCGR3A	Tc5_CD8-ZNF683	CXCL16	CXCR6	CXCL	0.11094	-0.205119	0.583333	1.06413e-40	-1.89198	0.146641
B3_CD69	cDC1_CLEC9A	LGALS9	HAVCR2	GALECTIN	0.828193	-0.178596	0.117188	1.06078e-10	-0.681691	0.662651
B3_CD69	NK3_LAG3	LGALS9	HAVCR2	GALECTIN	0.828193	-0.178596	0.117188	4.23869e-07	-1.1127	0.228814
cDC1_CLEC9A	cDC1_CLEC9A	LGALS9	HAVCR2	GALECTIN	0.13783	0.00659798	0.798193	1.06078e-10	-0.681691	0.662651
cDC1_CLEC9A	NK3_LAG3	LGALS9	HAVCR2	GALECTIN	0.13783	0.00659798	0.798193	4.23869e-07	-1.1127	0.228814
cDC2_CD1C	cDC1_CLEC9A	LGALS9	HAVCR2	GALECTIN	0.852067	0.0964806	0.660131	1.06078e-10	-0.681691	0.662651
cDC2_CD1C	NK3_LAG3	LGALS9	HAVCR2	GALECTIN	0.852067	0.0964806	0.660131	4.23869e-07	-1.1127	0.228814
Mono1_CD14-S100A8	cDC1_CLEC9A	LGALS9	HAVCR2	GALECTIN	0.00364165	0.189951	0.454911	1.06078e-10	-0.681691	0.662651
Mono1_CD14-S100A8	NK3_LAG3	LGALS9	HAVCR2	GALECTIN	0.00364165	0.189951	0.454911	4.23869e-07	-1.1127	0.228814
Mono3_FCGR3A	cDC1_CLEC9A	LGALS9	HAVCR2	GALECTIN	0.337309	-0.0878101	0.744048	1.06078e-10	-0.681691	0.662651
Mono3_FCGR3A	NK3_LAG3	LGALS9	HAVCR2	GALECTIN	0.337309	-0.0878101	0.744048	4.23869e-07	-1.1127	0.228814
NK1_CCR7	cDC1_CLEC9A	LGALS9	HAVCR2	GALECTIN	0.79609	-0.296026	0.186047	1.06078e-10	-0.681691	0.662651
NK1_CCR7	NK3_LAG3	LGALS9	HAVCR2	GALECTIN	0.79609	-0.296026	0.186047	4.23869e-07	-1.1127	0.228814
NK2_GSN	cDC1_CLEC9A	LGALS9	HAVCR2	GALECTIN	0.833349	-0.138836	0.10076	1.06078e-10	-0.681691	0.662651
NK2_GSN	NK3_LAG3	LGALS9	HAVCR2	GALECTIN	0.833349	-0.138836	0.10076	4.23869e-07	-1.1127	0.228814
NKT1_KLRF1-CCR7	cDC1_CLEC9A	LGALS9	HAVCR2	GALECTIN	0.470093	-1.18691	0.172414	1.06078e-10	-0.681691	0.662651
NKT1_KLRF1-CCR7	NK3_LAG3	LGALS9	HAVCR2	GALECTIN	0.470093	-1.18691	0.172414	4.23869e-07	-1.1127	0.228814
pDC	cDC1_CLEC9A	LGALS9	HAVCR2	GALECTIN	0.886343	0.0537126	0.287671	1.06078e-10	-0.681691	0.662651
pDC	NK3_LAG3	LGALS9	HAVCR2	GALECTIN	0.886343	0.0537126	0.287671	4.23869e-07	-1.1127	0.228814
Tc7_CD8-TYMS	cDC1_CLEC9A	LGALS9	HAVCR2	GALECTIN	0.054453	-0.516165	0.219178	1.06078e-10	-0.681691	0.662651
Tc7_CD8-TYMS	NK3_LAG3	LGALS9	HAVCR2	GALECTIN	0.054453	-0.516165	0.219178	4.23869e-07	-1.1127	0.228814
Th4_CD4-FOXP3	cDC1_CLEC9A	LGALS9	HAVCR2	GALECTIN	0.0780228	-0.875871	0.176471	1.06078e-10	-0.681691	0.662651
Th4_CD4-FOXP3	NK3_LAG3	LGALS9	HAVCR2	GALECTIN	0.0780228	-0.875871	0.176471	4.23869e-07	-1.1127	0.228814
cDC2_CD1C	Macro4_CCL20	ICAM1	ITGAL	ICAM	8.74099e-18	-1.22832	0.393464	0.245761	0.124136	0.114
cDC2_CD1C	Mono1_CD14-S100A8	ICAM1	ITGAL	ICAM	8.74099e-18	-1.22832	0.393464	0.824741	-0.0244764	0.191269
cDC2_CD1C	Mono2_CD14-ITGA4	ICAM1	ITGAL	ICAM	8.74099e-18	-1.22832	0.393464	0.398786	-0.118418	0.28777
cDC2_CD1C	Mono3_FCGR3A	ICAM1	ITGAL	ICAM	8.74099e-18	-1.22832	0.393464	0.907913	0.028999	0.630952
cDC2_CD1C	cDC1_CLEC9A	ICAM1	ITGAL	ICAM	8.74099e-18	-1.22832	0.393464	0.0426626	-0.113249	0.376506
cDC2_CD1C	Th1_CD4-CCR7	ICAM1	ITGAL	ICAM	8.74099e-18	-1.22832	0.393464	0.443187	-0.065786	0.139738
cDC2_CD1C	Th2_CD4-PASK	ICAM1	ITGAL	ICAM	8.74099e-18	-1.22832	0.393464	0.372705	0.0295303	0.200608
cDC2_CD1C	Th3_CD4-LYAR	ICAM1	ITGAL	ICAM	8.74099e-18	-1.22832	0.393464	0.963406	0.16504	0.226908
cDC2_CD1C	Tc2_CD8-GZMK	ICAM1	ITGAL	ICAM	8.74099e-18	-1.22832	0.393464	0.246517	0.0989706	0.307692
cDC2_CD1C	Tc3_CD8-SLC4A10	ICAM1	ITGAL	ICAM	8.74099e-18	-1.22832	0.393464	0.639197	0.0816525	0.267347
cDC2_CD1C	Th4_CD4-FOXP3	ICAM1	ITGAL	ICAM	8.74099e-18	-1.22832	0.393464	0.17759	-0.30394	0.264706
cDC2_CD1C	Th5_CD4-XCL1	ICAM1	ITGAL	ICAM	8.74099e-18	-1.22832	0.393464	0.351767	0.00662042	0.280172
cDC2_CD1C	Tc4_CD8-FOS	ICAM1	ITGAL	ICAM	8.74099e-18	-1.22832	0.393464	0.587663	0.0756976	0.277453
cDC2_CD1C	Tc5_CD8-ZNF683	ICAM1	ITGAL	ICAM	8.74099e-18	-1.22832	0.393464	0.000258382	-0.505408	0.259224
cDC2_CD1C	Tc6_CD8-KLRC1	ICAM1	ITGAL	ICAM	8.74099e-18	-1.22832	0.393464	0.414389	-0.0695838	0.269737
cDC2_CD1C	Tc7_CD8-TYMS	ICAM1	ITGAL	ICAM	8.74099e-18	-1.22832	0.393464	0.413121	0.0626842	0.40411
cDC2_CD1C	Tc8_CD8-GNLY	ICAM1	ITGAL	ICAM	8.74099e-18	-1.22832	0.393464	0.0622925	0.125289	0.434385
cDC2_CD1C	γδ T_TRGV/TRDV	ICAM1	ITGAL	ICAM	8.74099e-18	-1.22832	0.393464	0.0389371	-0.324542	0.40604
cDC2_CD1C	NKT1_KLRF1-CCR7	ICAM1	ITGAL	ICAM	8.74099e-18	-1.22832	0.393464	0.880976	0.17319	0.586207
cDC2_CD1C	NKT2_KLRF1-KLRG1	ICAM1	ITGAL	ICAM	8.74099e-18	-1.22832	0.393464	0.845462	-0.139432	0.57377
cDC2_CD1C	NK2_GSN	ICAM1	ITGAL	ICAM	8.74099e-18	-1.22832	0.393464	0.0243067	-0.478661	0.43346
cDC2_CD1C	NK3_LAG3	ICAM1	ITGAL	ICAM	8.74099e-18	-1.22832	0.393464	0.980787	-0.0022287	0.427361
cDC2_CD1C	NK4_CD69	ICAM1	ITGAL	ICAM	8.74099e-18	-1.22832	0.393464	0.509168	-0.048765	0.395664
Macro2_CXCL3	Macro4_CCL20	ICAM1	ITGAL	ICAM	1.81759e-14	-0.586756	0.842353	0.245761	0.124136	0.114
Macro2_CXCL3	Mono1_CD14-S100A8	ICAM1	ITGAL	ICAM	1.81759e-14	-0.586756	0.842353	0.824741	-0.0244764	0.191269
Macro2_CXCL3	Mono2_CD14-ITGA4	ICAM1	ITGAL	ICAM	1.81759e-14	-0.586756	0.842353	0.398786	-0.118418	0.28777
Macro2_CXCL3	Mono3_FCGR3A	ICAM1	ITGAL	ICAM	1.81759e-14	-0.586756	0.842353	0.907913	0.028999	0.630952
Macro2_CXCL3	cDC1_CLEC9A	ICAM1	ITGAL	ICAM	1.81759e-14	-0.586756	0.842353	0.0426626	-0.113249	0.376506
Macro2_CXCL3	Th1_CD4-CCR7	ICAM1	ITGAL	ICAM	1.81759e-14	-0.586756	0.842353	0.443187	-0.065786	0.139738
Macro2_CXCL3	Th2_CD4-PASK	ICAM1	ITGAL	ICAM	1.81759e-14	-0.586756	0.842353	0.372705	0.0295303	0.200608
Macro2_CXCL3	Th3_CD4-LYAR	ICAM1	ITGAL	ICAM	1.81759e-14	-0.586756	0.842353	0.963406	0.16504	0.226908
Macro2_CXCL3	Tc2_CD8-GZMK	ICAM1	ITGAL	ICAM	1.81759e-14	-0.586756	0.842353	0.246517	0.0989706	0.307692
Macro2_CXCL3	Tc3_CD8-SLC4A10	ICAM1	ITGAL	ICAM	1.81759e-14	-0.586756	0.842353	0.639197	0.0816525	0.267347
Macro2_CXCL3	Th4_CD4-FOXP3	ICAM1	ITGAL	ICAM	1.81759e-14	-0.586756	0.842353	0.17759	-0.30394	0.264706
Macro2_CXCL3	Th5_CD4-XCL1	ICAM1	ITGAL	ICAM	1.81759e-14	-0.586756	0.842353	0.351767	0.00662042	0.280172
Macro2_CXCL3	Tc4_CD8-FOS	ICAM1	ITGAL	ICAM	1.81759e-14	-0.586756	0.842353	0.587663	0.0756976	0.277453
Macro2_CXCL3	Tc5_CD8-ZNF683	ICAM1	ITGAL	ICAM	1.81759e-14	-0.586756	0.842353	0.000258382	-0.505408	0.259224
Macro2_CXCL3	Tc6_CD8-KLRC1	ICAM1	ITGAL	ICAM	1.81759e-14	-0.586756	0.842353	0.414389	-0.0695838	0.269737
Macro2_CXCL3	Tc7_CD8-TYMS	ICAM1	ITGAL	ICAM	1.81759e-14	-0.586756	0.842353	0.413121	0.0626842	0.40411
Macro2_CXCL3	Tc8_CD8-GNLY	ICAM1	ITGAL	ICAM	1.81759e-14	-0.586756	0.842353	0.0622925	0.125289	0.434385
Macro2_CXCL3	γδ T_TRGV/TRDV	ICAM1	ITGAL	ICAM	1.81759e-14	-0.586756	0.842353	0.0389371	-0.324542	0.40604
Macro2_CXCL3	NKT1_KLRF1-CCR7	ICAM1	ITGAL	ICAM	1.81759e-14	-0.586756	0.842353	0.880976	0.17319	0.586207
Macro2_CXCL3	NKT2_KLRF1-KLRG1	ICAM1	ITGAL	ICAM	1.81759e-14	-0.586756	0.842353	0.845462	-0.139432	0.57377
Macro2_CXCL3	NK2_GSN	ICAM1	ITGAL	ICAM	1.81759e-14	-0.586756	0.842353	0.0243067	-0.478661	0.43346
Macro2_CXCL3	NK3_LAG3	ICAM1	ITGAL	ICAM	1.81759e-14	-0.586756	0.842353	0.980787	-0.0022287	0.427361
Macro2_CXCL3	NK4_CD69	ICAM1	ITGAL	ICAM	1.81759e-14	-0.586756	0.842353	0.509168	-0.048765	0.395664
Tc4_CD8-FOS	Macro4_CCL20	ICAM1	ITGAL	ICAM	5.85218e-29	-1.41066	0.137615	0.245761	0.124136	0.114
Tc4_CD8-FOS	Mono1_CD14-S100A8	ICAM1	ITGAL	ICAM	5.85218e-29	-1.41066	0.137615	0.824741	-0.0244764	0.191269
Tc4_CD8-FOS	Mono2_CD14-ITGA4	ICAM1	ITGAL	ICAM	5.85218e-29	-1.41066	0.137615	0.398786	-0.118418	0.28777
Tc4_CD8-FOS	Mono3_FCGR3A	ICAM1	ITGAL	ICAM	5.85218e-29	-1.41066	0.137615	0.907913	0.028999	0.630952
Tc4_CD8-FOS	cDC1_CLEC9A	ICAM1	ITGAL	ICAM	5.85218e-29	-1.41066	0.137615	0.0426626	-0.113249	0.376506
Tc4_CD8-FOS	Th1_CD4-CCR7	ICAM1	ITGAL	ICAM	5.85218e-29	-1.41066	0.137615	0.443187	-0.065786	0.139738
Tc4_CD8-FOS	Th2_CD4-PASK	ICAM1	ITGAL	ICAM	5.85218e-29	-1.41066	0.137615	0.372705	0.0295303	0.200608
Tc4_CD8-FOS	Th3_CD4-LYAR	ICAM1	ITGAL	ICAM	5.85218e-29	-1.41066	0.137615	0.963406	0.16504	0.226908
Tc4_CD8-FOS	Tc2_CD8-GZMK	ICAM1	ITGAL	ICAM	5.85218e-29	-1.41066	0.137615	0.246517	0.0989706	0.307692
Tc4_CD8-FOS	Tc3_CD8-SLC4A10	ICAM1	ITGAL	ICAM	5.85218e-29	-1.41066	0.137615	0.639197	0.0816525	0.267347
Tc4_CD8-FOS	Th4_CD4-FOXP3	ICAM1	ITGAL	ICAM	5.85218e-29	-1.41066	0.137615	0.17759	-0.30394	0.264706
Tc4_CD8-FOS	Th5_CD4-XCL1	ICAM1	ITGAL	ICAM	5.85218e-29	-1.41066	0.137615	0.351767	0.00662042	0.280172
Tc4_CD8-FOS	Tc4_CD8-FOS	ICAM1	ITGAL	ICAM	5.85218e-29	-1.41066	0.137615	0.587663	0.0756976	0.277453
Tc4_CD8-FOS	Tc5_CD8-ZNF683	ICAM1	ITGAL	ICAM	5.85218e-29	-1.41066	0.137615	0.000258382	-0.505408	0.259224
Tc4_CD8-FOS	Tc6_CD8-KLRC1	ICAM1	ITGAL	ICAM	5.85218e-29	-1.41066	0.137615	0.414389	-0.0695838	0.269737
Tc4_CD8-FOS	Tc7_CD8-TYMS	ICAM1	ITGAL	ICAM	5.85218e-29	-1.41066	0.137615	0.413121	0.0626842	0.40411
Tc4_CD8-FOS	Tc8_CD8-GNLY	ICAM1	ITGAL	ICAM	5.85218e-29	-1.41066	0.137615	0.0622925	0.125289	0.434385
Tc4_CD8-FOS	γδ T_TRGV/TRDV	ICAM1	ITGAL	ICAM	5.85218e-29	-1.41066	0.137615	0.0389371	-0.324542	0.40604
Tc4_CD8-FOS	NKT1_KLRF1-CCR7	ICAM1	ITGAL	ICAM	5.85218e-29	-1.41066	0.137615	0.880976	0.17319	0.586207
Tc4_CD8-FOS	NKT2_KLRF1-KLRG1	ICAM1	ITGAL	ICAM	5.85218e-29	-1.41066	0.137615	0.845462	-0.139432	0.57377
Tc4_CD8-FOS	NK2_GSN	ICAM1	ITGAL	ICAM	5.85218e-29	-1.41066	0.137615	0.0243067	-0.478661	0.43346
Tc4_CD8-FOS	NK3_LAG3	ICAM1	ITGAL	ICAM	5.85218e-29	-1.41066	0.137615	0.980787	-0.0022287	0.427361
Tc4_CD8-FOS	NK4_CD69	ICAM1	ITGAL	ICAM	5.85218e-29	-1.41066	0.137615	0.509168	-0.048765	0.395664
cDC2_CD1C	Mono1_CD14-S100A8	ICAM1	ITGAL_ITGB2	ICAM	8.74099e-18	-1.22832	0.393464	0.739304	-0.117471	0.169443
cDC2_CD1C	Mono2_CD14-ITGA4	ICAM1	ITGAL_ITGB2	ICAM	8.74099e-18	-1.22832	0.393464	0.0943823	0.0690222	0.255396
cDC2_CD1C	Mono3_FCGR3A	ICAM1	ITGAL_ITGB2	ICAM	8.74099e-18	-1.22832	0.393464	0.280682	-0.0681046	0.60119
cDC2_CD1C	cDC1_CLEC9A	ICAM1	ITGAL_ITGB2	ICAM	8.74099e-18	-1.22832	0.393464	0.0678963	-0.063802	0.355422
cDC2_CD1C	pDC	ICAM1	ITGAL_ITGB2	ICAM	8.74099e-18	-1.22832	0.393464	0.726566	-0.208219	0.123288
cDC2_CD1C	Tc2_CD8-GZMK	ICAM1	ITGAL_ITGB2	ICAM	8.74099e-18	-1.22832	0.393464	0.241745	0.146166	0.248951
cDC2_CD1C	Tc3_CD8-SLC4A10	ICAM1	ITGAL_ITGB2	ICAM	8.74099e-18	-1.22832	0.393464	0.368045	0.0231925	0.191837
cDC2_CD1C	Tc4_CD8-FOS	ICAM1	ITGAL_ITGB2	ICAM	8.74099e-18	-1.22832	0.393464	0.0583593	0.162653	0.218793
cDC2_CD1C	Tc5_CD8-ZNF683	ICAM1	ITGAL_ITGB2	ICAM	8.74099e-18	-1.22832	0.393464	0.547885	-0.106402	0.181646
cDC2_CD1C	Tc6_CD8-KLRC1	ICAM1	ITGAL_ITGB2	ICAM	8.74099e-18	-1.22832	0.393464	0.85336	0.05724	0.210526
cDC2_CD1C	Tc7_CD8-TYMS	ICAM1	ITGAL_ITGB2	ICAM	8.74099e-18	-1.22832	0.393464	0.546074	0.0915831	0.383562
cDC2_CD1C	γδ T_TRGV/TRDV	ICAM1	ITGAL_ITGB2	ICAM	8.74099e-18	-1.22832	0.393464	0.0355694	-0.339875	0.362416
cDC2_CD1C	NKT2_KLRF1-KLRG1	ICAM1	ITGAL_ITGB2	ICAM	8.74099e-18	-1.22832	0.393464	0.728338	0.0441635	0.54918
cDC2_CD1C	NK1_CCR7	ICAM1	ITGAL_ITGB2	ICAM	8.74099e-18	-1.22832	0.393464	0.709172	-0.182237	0.325581
cDC2_CD1C	NK2_GSN	ICAM1	ITGAL_ITGB2	ICAM	8.74099e-18	-1.22832	0.393464	0.0825653	-0.386285	0.403042
cDC2_CD1C	NK3_LAG3	ICAM1	ITGAL_ITGB2	ICAM	8.74099e-18	-1.22832	0.393464	0.294655	0.157084	0.376513
cDC2_CD1C	NK4_CD69	ICAM1	ITGAL_ITGB2	ICAM	8.74099e-18	-1.22832	0.393464	0.295041	-0.37197	0.336043
Macro2_CXCL3	Mono1_CD14-S100A8	ICAM1	ITGAL_ITGB2	ICAM	1.81759e-14	-0.586756	0.842353	0.739304	-0.117471	0.169443
Macro2_CXCL3	Mono2_CD14-ITGA4	ICAM1	ITGAL_ITGB2	ICAM	1.81759e-14	-0.586756	0.842353	0.0943823	0.0690222	0.255396
Macro2_CXCL3	Mono3_FCGR3A	ICAM1	ITGAL_ITGB2	ICAM	1.81759e-14	-0.586756	0.842353	0.280682	-0.0681046	0.60119
Macro2_CXCL3	cDC1_CLEC9A	ICAM1	ITGAL_ITGB2	ICAM	1.81759e-14	-0.586756	0.842353	0.0678963	-0.063802	0.355422
Macro2_CXCL3	pDC	ICAM1	ITGAL_ITGB2	ICAM	1.81759e-14	-0.586756	0.842353	0.726566	-0.208219	0.123288
Macro2_CXCL3	Tc2_CD8-GZMK	ICAM1	ITGAL_ITGB2	ICAM	1.81759e-14	-0.586756	0.842353	0.241745	0.146166	0.248951
Macro2_CXCL3	Tc3_CD8-SLC4A10	ICAM1	ITGAL_ITGB2	ICAM	1.81759e-14	-0.586756	0.842353	0.368045	0.0231925	0.191837
Macro2_CXCL3	Tc4_CD8-FOS	ICAM1	ITGAL_ITGB2	ICAM	1.81759e-14	-0.586756	0.842353	0.0583593	0.162653	0.218793
Macro2_CXCL3	Tc5_CD8-ZNF683	ICAM1	ITGAL_ITGB2	ICAM	1.81759e-14	-0.586756	0.842353	0.547885	-0.106402	0.181646
Macro2_CXCL3	Tc6_CD8-KLRC1	ICAM1	ITGAL_ITGB2	ICAM	1.81759e-14	-0.586756	0.842353	0.85336	0.05724	0.210526
Macro2_CXCL3	Tc7_CD8-TYMS	ICAM1	ITGAL_ITGB2	ICAM	1.81759e-14	-0.586756	0.842353	0.546074	0.0915831	0.383562
Macro2_CXCL3	γδ T_TRGV/TRDV	ICAM1	ITGAL_ITGB2	ICAM	1.81759e-14	-0.586756	0.842353	0.0355694	-0.339875	0.362416
Macro2_CXCL3	NKT2_KLRF1-KLRG1	ICAM1	ITGAL_ITGB2	ICAM	1.81759e-14	-0.586756	0.842353	0.728338	0.0441635	0.54918
Macro2_CXCL3	NK1_CCR7	ICAM1	ITGAL_ITGB2	ICAM	1.81759e-14	-0.586756	0.842353	0.709172	-0.182237	0.325581
Macro2_CXCL3	NK2_GSN	ICAM1	ITGAL_ITGB2	ICAM	1.81759e-14	-0.586756	0.842353	0.0825653	-0.386285	0.403042
Macro2_CXCL3	NK3_LAG3	ICAM1	ITGAL_ITGB2	ICAM	1.81759e-14	-0.586756	0.842353	0.294655	0.157084	0.376513
Macro2_CXCL3	NK4_CD69	ICAM1	ITGAL_ITGB2	ICAM	1.81759e-14	-0.586756	0.842353	0.295041	-0.37197	0.336043
Tc2_CD8-GZMK	Mono1_CD14-S100A8	ICAM2	ITGAL_ITGB2	ICAM	2.65214e-08	-0.668922	0.318881	0.739304	-0.117471	0.169443
Tc2_CD8-GZMK	Mono2_CD14-ITGA4	ICAM2	ITGAL_ITGB2	ICAM	2.65214e-08	-0.668922	0.318881	0.0943823	0.0690222	0.255396
Tc2_CD8-GZMK	Mono3_FCGR3A	ICAM2	ITGAL_ITGB2	ICAM	2.65214e-08	-0.668922	0.318881	0.280682	-0.0681046	0.60119
Tc2_CD8-GZMK	cDC1_CLEC9A	ICAM2	ITGAL_ITGB2	ICAM	2.65214e-08	-0.668922	0.318881	0.0678963	-0.063802	0.355422
Tc2_CD8-GZMK	pDC	ICAM2	ITGAL_ITGB2	ICAM	2.65214e-08	-0.668922	0.318881	0.726566	-0.208219	0.123288
Tc2_CD8-GZMK	Tc2_CD8-GZMK	ICAM2	ITGAL_ITGB2	ICAM	2.65214e-08	-0.668922	0.318881	0.241745	0.146166	0.248951
Tc2_CD8-GZMK	Tc3_CD8-SLC4A10	ICAM2	ITGAL_ITGB2	ICAM	2.65214e-08	-0.668922	0.318881	0.368045	0.0231925	0.191837
Tc2_CD8-GZMK	Tc4_CD8-FOS	ICAM2	ITGAL_ITGB2	ICAM	2.65214e-08	-0.668922	0.318881	0.0583593	0.162653	0.218793
Tc2_CD8-GZMK	Tc5_CD8-ZNF683	ICAM2	ITGAL_ITGB2	ICAM	2.65214e-08	-0.668922	0.318881	0.547885	-0.106402	0.181646
Tc2_CD8-GZMK	Tc6_CD8-KLRC1	ICAM2	ITGAL_ITGB2	ICAM	2.65214e-08	-0.668922	0.318881	0.85336	0.05724	0.210526
Tc2_CD8-GZMK	Tc7_CD8-TYMS	ICAM2	ITGAL_ITGB2	ICAM	2.65214e-08	-0.668922	0.318881	0.546074	0.0915831	0.383562
Tc2_CD8-GZMK	γδ T_TRGV/TRDV	ICAM2	ITGAL_ITGB2	ICAM	2.65214e-08	-0.668922	0.318881	0.0355694	-0.339875	0.362416
Tc2_CD8-GZMK	NKT2_KLRF1-KLRG1	ICAM2	ITGAL_ITGB2	ICAM	2.65214e-08	-0.668922	0.318881	0.728338	0.0441635	0.54918
Tc2_CD8-GZMK	NK1_CCR7	ICAM2	ITGAL_ITGB2	ICAM	2.65214e-08	-0.668922	0.318881	0.709172	-0.182237	0.325581
Tc2_CD8-GZMK	NK2_GSN	ICAM2	ITGAL_ITGB2	ICAM	2.65214e-08	-0.668922	0.318881	0.0825653	-0.386285	0.403042
Tc2_CD8-GZMK	NK3_LAG3	ICAM2	ITGAL_ITGB2	ICAM	2.65214e-08	-0.668922	0.318881	0.294655	0.157084	0.376513
Tc2_CD8-GZMK	NK4_CD69	ICAM2	ITGAL_ITGB2	ICAM	2.65214e-08	-0.668922	0.318881	0.295041	-0.37197	0.336043
Tc4_CD8-FOS	Mono1_CD14-S100A8	ICAM1	ITGAL_ITGB2	ICAM	5.85218e-29	-1.41066	0.137615	0.739304	-0.117471	0.169443
Tc4_CD8-FOS	Mono2_CD14-ITGA4	ICAM1	ITGAL_ITGB2	ICAM	5.85218e-29	-1.41066	0.137615	0.0943823	0.0690222	0.255396
Tc4_CD8-FOS	Mono3_FCGR3A	ICAM1	ITGAL_ITGB2	ICAM	5.85218e-29	-1.41066	0.137615	0.280682	-0.0681046	0.60119
Tc4_CD8-FOS	cDC1_CLEC9A	ICAM1	ITGAL_ITGB2	ICAM	5.85218e-29	-1.41066	0.137615	0.0678963	-0.063802	0.355422
Tc4_CD8-FOS	pDC	ICAM1	ITGAL_ITGB2	ICAM	5.85218e-29	-1.41066	0.137615	0.726566	-0.208219	0.123288
Tc4_CD8-FOS	Tc2_CD8-GZMK	ICAM1	ITGAL_ITGB2	ICAM	5.85218e-29	-1.41066	0.137615	0.241745	0.146166	0.248951
Tc4_CD8-FOS	Tc3_CD8-SLC4A10	ICAM1	ITGAL_ITGB2	ICAM	5.85218e-29	-1.41066	0.137615	0.368045	0.0231925	0.191837
Tc4_CD8-FOS	Tc4_CD8-FOS	ICAM1	ITGAL_ITGB2	ICAM	5.85218e-29	-1.41066	0.137615	0.0583593	0.162653	0.218793
Tc4_CD8-FOS	Tc5_CD8-ZNF683	ICAM1	ITGAL_ITGB2	ICAM	5.85218e-29	-1.41066	0.137615	0.547885	-0.106402	0.181646
Tc4_CD8-FOS	Tc6_CD8-KLRC1	ICAM1	ITGAL_ITGB2	ICAM	5.85218e-29	-1.41066	0.137615	0.85336	0.05724	0.210526
Tc4_CD8-FOS	Tc7_CD8-TYMS	ICAM1	ITGAL_ITGB2	ICAM	5.85218e-29	-1.41066	0.137615	0.546074	0.0915831	0.383562
Tc4_CD8-FOS	γδ T_TRGV/TRDV	ICAM1	ITGAL_ITGB2	ICAM	5.85218e-29	-1.41066	0.137615	0.0355694	-0.339875	0.362416
Tc4_CD8-FOS	NKT2_KLRF1-KLRG1	ICAM1	ITGAL_ITGB2	ICAM	5.85218e-29	-1.41066	0.137615	0.728338	0.0441635	0.54918
Tc4_CD8-FOS	NK1_CCR7	ICAM1	ITGAL_ITGB2	ICAM	5.85218e-29	-1.41066	0.137615	0.709172	-0.182237	0.325581
Tc4_CD8-FOS	NK2_GSN	ICAM1	ITGAL_ITGB2	ICAM	5.85218e-29	-1.41066	0.137615	0.0825653	-0.386285	0.403042
Tc4_CD8-FOS	NK3_LAG3	ICAM1	ITGAL_ITGB2	ICAM	5.85218e-29	-1.41066	0.137615	0.294655	0.157084	0.376513
Tc4_CD8-FOS	NK4_CD69	ICAM1	ITGAL_ITGB2	ICAM	5.85218e-29	-1.41066	0.137615	0.295041	-0.37197	0.336043
Tc4_CD8-FOS	Mono1_CD14-S100A8	ICAM2	ITGAL_ITGB2	ICAM	1.96656e-18	-0.794039	0.171254	0.739304	-0.117471	0.169443
Tc4_CD8-FOS	Mono2_CD14-ITGA4	ICAM2	ITGAL_ITGB2	ICAM	1.96656e-18	-0.794039	0.171254	0.0943823	0.0690222	0.255396
Tc4_CD8-FOS	Mono3_FCGR3A	ICAM2	ITGAL_ITGB2	ICAM	1.96656e-18	-0.794039	0.171254	0.280682	-0.0681046	0.60119
Tc4_CD8-FOS	cDC1_CLEC9A	ICAM2	ITGAL_ITGB2	ICAM	1.96656e-18	-0.794039	0.171254	0.0678963	-0.063802	0.355422
Tc4_CD8-FOS	pDC	ICAM2	ITGAL_ITGB2	ICAM	1.96656e-18	-0.794039	0.171254	0.726566	-0.208219	0.123288
Tc4_CD8-FOS	Tc2_CD8-GZMK	ICAM2	ITGAL_ITGB2	ICAM	1.96656e-18	-0.794039	0.171254	0.241745	0.146166	0.248951
Tc4_CD8-FOS	Tc3_CD8-SLC4A10	ICAM2	ITGAL_ITGB2	ICAM	1.96656e-18	-0.794039	0.171254	0.368045	0.0231925	0.191837
Tc4_CD8-FOS	Tc4_CD8-FOS	ICAM2	ITGAL_ITGB2	ICAM	1.96656e-18	-0.794039	0.171254	0.0583593	0.162653	0.218793
Tc4_CD8-FOS	Tc5_CD8-ZNF683	ICAM2	ITGAL_ITGB2	ICAM	1.96656e-18	-0.794039	0.171254	0.547885	-0.106402	0.181646
Tc4_CD8-FOS	Tc6_CD8-KLRC1	ICAM2	ITGAL_ITGB2	ICAM	1.96656e-18	-0.794039	0.171254	0.85336	0.05724	0.210526
Tc4_CD8-FOS	Tc7_CD8-TYMS	ICAM2	ITGAL_ITGB2	ICAM	1.96656e-18	-0.794039	0.171254	0.546074	0.0915831	0.383562
Tc4_CD8-FOS	γδ T_TRGV/TRDV	ICAM2	ITGAL_ITGB2	ICAM	1.96656e-18	-0.794039	0.171254	0.0355694	-0.339875	0.362416
Tc4_CD8-FOS	NKT2_KLRF1-KLRG1	ICAM2	ITGAL_ITGB2	ICAM	1.96656e-18	-0.794039	0.171254	0.728338	0.0441635	0.54918
Tc4_CD8-FOS	NK1_CCR7	ICAM2	ITGAL_ITGB2	ICAM	1.96656e-18	-0.794039	0.171254	0.709172	-0.182237	0.325581
Tc4_CD8-FOS	NK2_GSN	ICAM2	ITGAL_ITGB2	ICAM	1.96656e-18	-0.794039	0.171254	0.0825653	-0.386285	0.403042
Tc4_CD8-FOS	NK3_LAG3	ICAM2	ITGAL_ITGB2	ICAM	1.96656e-18	-0.794039	0.171254	0.294655	0.157084	0.376513
Tc4_CD8-FOS	NK4_CD69	ICAM2	ITGAL_ITGB2	ICAM	1.96656e-18	-0.794039	0.171254	0.295041	-0.37197	0.336043
Tc5_CD8-ZNF683	Mono1_CD14-S100A8	ICAM2	ITGAL_ITGB2	ICAM	2.69754e-18	-1.51473	0.117313	0.739304	-0.117471	0.169443
Tc5_CD8-ZNF683	Mono2_CD14-ITGA4	ICAM2	ITGAL_ITGB2	ICAM	2.69754e-18	-1.51473	0.117313	0.0943823	0.0690222	0.255396
Tc5_CD8-ZNF683	Mono3_FCGR3A	ICAM2	ITGAL_ITGB2	ICAM	2.69754e-18	-1.51473	0.117313	0.280682	-0.0681046	0.60119
Tc5_CD8-ZNF683	cDC1_CLEC9A	ICAM2	ITGAL_ITGB2	ICAM	2.69754e-18	-1.51473	0.117313	0.0678963	-0.063802	0.355422
Tc5_CD8-ZNF683	pDC	ICAM2	ITGAL_ITGB2	ICAM	2.69754e-18	-1.51473	0.117313	0.726566	-0.208219	0.123288
Tc5_CD8-ZNF683	Tc2_CD8-GZMK	ICAM2	ITGAL_ITGB2	ICAM	2.69754e-18	-1.51473	0.117313	0.241745	0.146166	0.248951
Tc5_CD8-ZNF683	Tc3_CD8-SLC4A10	ICAM2	ITGAL_ITGB2	ICAM	2.69754e-18	-1.51473	0.117313	0.368045	0.0231925	0.191837
Tc5_CD8-ZNF683	Tc4_CD8-FOS	ICAM2	ITGAL_ITGB2	ICAM	2.69754e-18	-1.51473	0.117313	0.0583593	0.162653	0.218793
Tc5_CD8-ZNF683	Tc5_CD8-ZNF683	ICAM2	ITGAL_ITGB2	ICAM	2.69754e-18	-1.51473	0.117313	0.547885	-0.106402	0.181646
Tc5_CD8-ZNF683	Tc6_CD8-KLRC1	ICAM2	ITGAL_ITGB2	ICAM	2.69754e-18	-1.51473	0.117313	0.85336	0.05724	0.210526
Tc5_CD8-ZNF683	Tc7_CD8-TYMS	ICAM2	ITGAL_ITGB2	ICAM	2.69754e-18	-1.51473	0.117313	0.546074	0.0915831	0.383562
Tc5_CD8-ZNF683	γδ T_TRGV/TRDV	ICAM2	ITGAL_ITGB2	ICAM	2.69754e-18	-1.51473	0.117313	0.0355694	-0.339875	0.362416
Tc5_CD8-ZNF683	NKT2_KLRF1-KLRG1	ICAM2	ITGAL_ITGB2	ICAM	2.69754e-18	-1.51473	0.117313	0.728338	0.0441635	0.54918
Tc5_CD8-ZNF683	NK1_CCR7	ICAM2	ITGAL_ITGB2	ICAM	2.69754e-18	-1.51473	0.117313	0.709172	-0.182237	0.325581
Tc5_CD8-ZNF683	NK2_GSN	ICAM2	ITGAL_ITGB2	ICAM	2.69754e-18	-1.51473	0.117313	0.0825653	-0.386285	0.403042
Tc5_CD8-ZNF683	NK3_LAG3	ICAM2	ITGAL_ITGB2	ICAM	2.69754e-18	-1.51473	0.117313	0.294655	0.157084	0.376513
Tc5_CD8-ZNF683	NK4_CD69	ICAM2	ITGAL_ITGB2	ICAM	2.69754e-18	-1.51473	0.117313	0.295041	-0.37197	0.336043
Tc6_CD8-KLRC1	Mono1_CD14-S100A8	ICAM2	ITGAL_ITGB2	ICAM	3.43025e-09	-0.910537	0.125822	0.739304	-0.117471	0.169443
Tc6_CD8-KLRC1	Mono2_CD14-ITGA4	ICAM2	ITGAL_ITGB2	ICAM	3.43025e-09	-0.910537	0.125822	0.0943823	0.0690222	0.255396
Tc6_CD8-KLRC1	Mono3_FCGR3A	ICAM2	ITGAL_ITGB2	ICAM	3.43025e-09	-0.910537	0.125822	0.280682	-0.0681046	0.60119
Tc6_CD8-KLRC1	cDC1_CLEC9A	ICAM2	ITGAL_ITGB2	ICAM	3.43025e-09	-0.910537	0.125822	0.0678963	-0.063802	0.355422
Tc6_CD8-KLRC1	pDC	ICAM2	ITGAL_ITGB2	ICAM	3.43025e-09	-0.910537	0.125822	0.726566	-0.208219	0.123288
Tc6_CD8-KLRC1	Tc2_CD8-GZMK	ICAM2	ITGAL_ITGB2	ICAM	3.43025e-09	-0.910537	0.125822	0.241745	0.146166	0.248951
Tc6_CD8-KLRC1	Tc3_CD8-SLC4A10	ICAM2	ITGAL_ITGB2	ICAM	3.43025e-09	-0.910537	0.125822	0.368045	0.0231925	0.191837
Tc6_CD8-KLRC1	Tc4_CD8-FOS	ICAM2	ITGAL_ITGB2	ICAM	3.43025e-09	-0.910537	0.125822	0.0583593	0.162653	0.218793
Tc6_CD8-KLRC1	Tc5_CD8-ZNF683	ICAM2	ITGAL_ITGB2	ICAM	3.43025e-09	-0.910537	0.125822	0.547885	-0.106402	0.181646
Tc6_CD8-KLRC1	Tc6_CD8-KLRC1	ICAM2	ITGAL_ITGB2	ICAM	3.43025e-09	-0.910537	0.125822	0.85336	0.05724	0.210526
Tc6_CD8-KLRC1	Tc7_CD8-TYMS	ICAM2	ITGAL_ITGB2	ICAM	3.43025e-09	-0.910537	0.125822	0.546074	0.0915831	0.383562
Tc6_CD8-KLRC1	γδ T_TRGV/TRDV	ICAM2	ITGAL_ITGB2	ICAM	3.43025e-09	-0.910537	0.125822	0.0355694	-0.339875	0.362416
Tc6_CD8-KLRC1	NKT2_KLRF1-KLRG1	ICAM2	ITGAL_ITGB2	ICAM	3.43025e-09	-0.910537	0.125822	0.728338	0.0441635	0.54918
Tc6_CD8-KLRC1	NK1_CCR7	ICAM2	ITGAL_ITGB2	ICAM	3.43025e-09	-0.910537	0.125822	0.709172	-0.182237	0.325581
Tc6_CD8-KLRC1	NK2_GSN	ICAM2	ITGAL_ITGB2	ICAM	3.43025e-09	-0.910537	0.125822	0.0825653	-0.386285	0.403042
Tc6_CD8-KLRC1	NK3_LAG3	ICAM2	ITGAL_ITGB2	ICAM	3.43025e-09	-0.910537	0.125822	0.294655	0.157084	0.376513
Tc6_CD8-KLRC1	NK4_CD69	ICAM2	ITGAL_ITGB2	ICAM	3.43025e-09	-0.910537	0.125822	0.295041	-0.37197	0.336043
Th3_CD4-LYAR	Mono1_CD14-S100A8	ICAM2	ITGAL_ITGB2	ICAM	3.87591e-10	-0.665664	0.441767	0.739304	-0.117471	0.169443
Th3_CD4-LYAR	Mono2_CD14-ITGA4	ICAM2	ITGAL_ITGB2	ICAM	3.87591e-10	-0.665664	0.441767	0.0943823	0.0690222	0.255396
Th3_CD4-LYAR	Mono3_FCGR3A	ICAM2	ITGAL_ITGB2	ICAM	3.87591e-10	-0.665664	0.441767	0.280682	-0.0681046	0.60119
Th3_CD4-LYAR	cDC1_CLEC9A	ICAM2	ITGAL_ITGB2	ICAM	3.87591e-10	-0.665664	0.441767	0.0678963	-0.063802	0.355422
Th3_CD4-LYAR	pDC	ICAM2	ITGAL_ITGB2	ICAM	3.87591e-10	-0.665664	0.441767	0.726566	-0.208219	0.123288
Th3_CD4-LYAR	Tc2_CD8-GZMK	ICAM2	ITGAL_ITGB2	ICAM	3.87591e-10	-0.665664	0.441767	0.241745	0.146166	0.248951
Th3_CD4-LYAR	Tc3_CD8-SLC4A10	ICAM2	ITGAL_ITGB2	ICAM	3.87591e-10	-0.665664	0.441767	0.368045	0.0231925	0.191837
Th3_CD4-LYAR	Tc4_CD8-FOS	ICAM2	ITGAL_ITGB2	ICAM	3.87591e-10	-0.665664	0.441767	0.0583593	0.162653	0.218793
Th3_CD4-LYAR	Tc5_CD8-ZNF683	ICAM2	ITGAL_ITGB2	ICAM	3.87591e-10	-0.665664	0.441767	0.547885	-0.106402	0.181646
Th3_CD4-LYAR	Tc6_CD8-KLRC1	ICAM2	ITGAL_ITGB2	ICAM	3.87591e-10	-0.665664	0.441767	0.85336	0.05724	0.210526
Th3_CD4-LYAR	Tc7_CD8-TYMS	ICAM2	ITGAL_ITGB2	ICAM	3.87591e-10	-0.665664	0.441767	0.546074	0.0915831	0.383562
Th3_CD4-LYAR	γδ T_TRGV/TRDV	ICAM2	ITGAL_ITGB2	ICAM	3.87591e-10	-0.665664	0.441767	0.0355694	-0.339875	0.362416
Th3_CD4-LYAR	NKT2_KLRF1-KLRG1	ICAM2	ITGAL_ITGB2	ICAM	3.87591e-10	-0.665664	0.441767	0.728338	0.0441635	0.54918
Th3_CD4-LYAR	NK1_CCR7	ICAM2	ITGAL_ITGB2	ICAM	3.87591e-10	-0.665664	0.441767	0.709172	-0.182237	0.325581
Th3_CD4-LYAR	NK2_GSN	ICAM2	ITGAL_ITGB2	ICAM	3.87591e-10	-0.665664	0.441767	0.0825653	-0.386285	0.403042
Th3_CD4-LYAR	NK3_LAG3	ICAM2	ITGAL_ITGB2	ICAM	3.87591e-10	-0.665664	0.441767	0.294655	0.157084	0.376513
Th3_CD4-LYAR	NK4_CD69	ICAM2	ITGAL_ITGB2	ICAM	3.87591e-10	-0.665664	0.441767	0.295041	-0.37197	0.336043
Th5_CD4-XCL1	Mono1_CD14-S100A8	ICAM2	ITGAL_ITGB2	ICAM	1.62728e-09	-0.647773	0.178879	0.739304	-0.117471	0.169443
Th5_CD4-XCL1	Mono2_CD14-ITGA4	ICAM2	ITGAL_ITGB2	ICAM	1.62728e-09	-0.647773	0.178879	0.0943823	0.0690222	0.255396
Th5_CD4-XCL1	Mono3_FCGR3A	ICAM2	ITGAL_ITGB2	ICAM	1.62728e-09	-0.647773	0.178879	0.280682	-0.0681046	0.60119
Th5_CD4-XCL1	cDC1_CLEC9A	ICAM2	ITGAL_ITGB2	ICAM	1.62728e-09	-0.647773	0.178879	0.0678963	-0.063802	0.355422
Th5_CD4-XCL1	pDC	ICAM2	ITGAL_ITGB2	ICAM	1.62728e-09	-0.647773	0.178879	0.726566	-0.208219	0.123288
Th5_CD4-XCL1	Tc2_CD8-GZMK	ICAM2	ITGAL_ITGB2	ICAM	1.62728e-09	-0.647773	0.178879	0.241745	0.146166	0.248951
Th5_CD4-XCL1	Tc3_CD8-SLC4A10	ICAM2	ITGAL_ITGB2	ICAM	1.62728e-09	-0.647773	0.178879	0.368045	0.0231925	0.191837
Th5_CD4-XCL1	Tc4_CD8-FOS	ICAM2	ITGAL_ITGB2	ICAM	1.62728e-09	-0.647773	0.178879	0.0583593	0.162653	0.218793
Th5_CD4-XCL1	Tc5_CD8-ZNF683	ICAM2	ITGAL_ITGB2	ICAM	1.62728e-09	-0.647773	0.178879	0.547885	-0.106402	0.181646
Th5_CD4-XCL1	Tc6_CD8-KLRC1	ICAM2	ITGAL_ITGB2	ICAM	1.62728e-09	-0.647773	0.178879	0.85336	0.05724	0.210526
Th5_CD4-XCL1	Tc7_CD8-TYMS	ICAM2	ITGAL_ITGB2	ICAM	1.62728e-09	-0.647773	0.178879	0.546074	0.0915831	0.383562
Th5_CD4-XCL1	γδ T_TRGV/TRDV	ICAM2	ITGAL_ITGB2	ICAM	1.62728e-09	-0.647773	0.178879	0.0355694	-0.339875	0.362416
Th5_CD4-XCL1	NKT2_KLRF1-KLRG1	ICAM2	ITGAL_ITGB2	ICAM	1.62728e-09	-0.647773	0.178879	0.728338	0.0441635	0.54918
Th5_CD4-XCL1	NK1_CCR7	ICAM2	ITGAL_ITGB2	ICAM	1.62728e-09	-0.647773	0.178879	0.709172	-0.182237	0.325581
Th5_CD4-XCL1	NK2_GSN	ICAM2	ITGAL_ITGB2	ICAM	1.62728e-09	-0.647773	0.178879	0.0825653	-0.386285	0.403042
Th5_CD4-XCL1	NK3_LAG3	ICAM2	ITGAL_ITGB2	ICAM	1.62728e-09	-0.647773	0.178879	0.294655	0.157084	0.376513
Th5_CD4-XCL1	NK4_CD69	ICAM2	ITGAL_ITGB2	ICAM	1.62728e-09	-0.647773	0.178879	0.295041	-0.37197	0.336043
Th6_CD4-FOS	Mono1_CD14-S100A8	ICAM2	ITGAL_ITGB2	ICAM	6.71798e-14	-1.16326	0.230866	0.739304	-0.117471	0.169443
Th6_CD4-FOS	Mono2_CD14-ITGA4	ICAM2	ITGAL_ITGB2	ICAM	6.71798e-14	-1.16326	0.230866	0.0943823	0.0690222	0.255396
Th6_CD4-FOS	Mono3_FCGR3A	ICAM2	ITGAL_ITGB2	ICAM	6.71798e-14	-1.16326	0.230866	0.280682	-0.0681046	0.60119
Th6_CD4-FOS	cDC1_CLEC9A	ICAM2	ITGAL_ITGB2	ICAM	6.71798e-14	-1.16326	0.230866	0.0678963	-0.063802	0.355422
Th6_CD4-FOS	pDC	ICAM2	ITGAL_ITGB2	ICAM	6.71798e-14	-1.16326	0.230866	0.726566	-0.208219	0.123288
Th6_CD4-FOS	Tc2_CD8-GZMK	ICAM2	ITGAL_ITGB2	ICAM	6.71798e-14	-1.16326	0.230866	0.241745	0.146166	0.248951
Th6_CD4-FOS	Tc3_CD8-SLC4A10	ICAM2	ITGAL_ITGB2	ICAM	6.71798e-14	-1.16326	0.230866	0.368045	0.0231925	0.191837
Th6_CD4-FOS	Tc4_CD8-FOS	ICAM2	ITGAL_ITGB2	ICAM	6.71798e-14	-1.16326	0.230866	0.0583593	0.162653	0.218793
Th6_CD4-FOS	Tc5_CD8-ZNF683	ICAM2	ITGAL_ITGB2	ICAM	6.71798e-14	-1.16326	0.230866	0.547885	-0.106402	0.181646
Th6_CD4-FOS	Tc6_CD8-KLRC1	ICAM2	ITGAL_ITGB2	ICAM	6.71798e-14	-1.16326	0.230866	0.85336	0.05724	0.210526
Th6_CD4-FOS	Tc7_CD8-TYMS	ICAM2	ITGAL_ITGB2	ICAM	6.71798e-14	-1.16326	0.230866	0.546074	0.0915831	0.383562
Th6_CD4-FOS	γδ T_TRGV/TRDV	ICAM2	ITGAL_ITGB2	ICAM	6.71798e-14	-1.16326	0.230866	0.0355694	-0.339875	0.362416
Th6_CD4-FOS	NKT2_KLRF1-KLRG1	ICAM2	ITGAL_ITGB2	ICAM	6.71798e-14	-1.16326	0.230866	0.728338	0.0441635	0.54918
Th6_CD4-FOS	NK1_CCR7	ICAM2	ITGAL_ITGB2	ICAM	6.71798e-14	-1.16326	0.230866	0.709172	-0.182237	0.325581
Th6_CD4-FOS	NK2_GSN	ICAM2	ITGAL_ITGB2	ICAM	6.71798e-14	-1.16326	0.230866	0.0825653	-0.386285	0.403042
Th6_CD4-FOS	NK3_LAG3	ICAM2	ITGAL_ITGB2	ICAM	6.71798e-14	-1.16326	0.230866	0.294655	0.157084	0.376513
Th6_CD4-FOS	NK4_CD69	ICAM2	ITGAL_ITGB2	ICAM	6.71798e-14	-1.16326	0.230866	0.295041	-0.37197	0.336043
cDC2_CD1C	Macro3_FOS	ICAM1	ITGAM_ITGB2	ICAM	8.74099e-18	-1.22832	0.393464	0.693988	0.153065	0.377946
cDC2_CD1C	Macro4_CCL20	ICAM1	ITGAM_ITGB2	ICAM	8.74099e-18	-1.22832	0.393464	0.699882	0.0667943	0.257
cDC2_CD1C	Mono1_CD14-S100A8	ICAM1	ITGAM_ITGB2	ICAM	8.74099e-18	-1.22832	0.393464	0.934732	-0.124639	0.346353
cDC2_CD1C	Mono2_CD14-ITGA4	ICAM1	ITGAM_ITGB2	ICAM	8.74099e-18	-1.22832	0.393464	0.297415	0.0358735	0.370504
cDC2_CD1C	Mono3_FCGR3A	ICAM1	ITGAM_ITGB2	ICAM	8.74099e-18	-1.22832	0.393464	0.534457	-0.0748232	0.125
cDC2_CD1C	cDC2_CD1C	ICAM1	ITGAM_ITGB2	ICAM	8.74099e-18	-1.22832	0.393464	0.81588	0.143936	0.354248
cDC2_CD1C	Th7_CD4-GNLY	ICAM1	ITGAM_ITGB2	ICAM	8.74099e-18	-1.22832	0.393464	0.0408488	-0.211774	0.247619
cDC2_CD1C	γδ T_TRGV/TRDV	ICAM1	ITGAM_ITGB2	ICAM	8.74099e-18	-1.22832	0.393464	3.72976e-05	-1.00684	0.224832
cDC2_CD1C	NK2_GSN	ICAM1	ITGAM_ITGB2	ICAM	8.74099e-18	-1.22832	0.393464	0.0173436	-0.600582	0.340304
cDC2_CD1C	NK3_LAG3	ICAM1	ITGAM_ITGB2	ICAM	8.74099e-18	-1.22832	0.393464	0.694115	-0.0267713	0.208232
cDC2_CD1C	NK4_CD69	ICAM1	ITGAM_ITGB2	ICAM	8.74099e-18	-1.22832	0.393464	0.189659	-0.493066	0.208672
Macro2_CXCL3	Macro3_FOS	ICAM1	ITGAM_ITGB2	ICAM	1.81759e-14	-0.586756	0.842353	0.693988	0.153065	0.377946
Macro2_CXCL3	Macro4_CCL20	ICAM1	ITGAM_ITGB2	ICAM	1.81759e-14	-0.586756	0.842353	0.699882	0.0667943	0.257
Macro2_CXCL3	Mono1_CD14-S100A8	ICAM1	ITGAM_ITGB2	ICAM	1.81759e-14	-0.586756	0.842353	0.934732	-0.124639	0.346353
Macro2_CXCL3	Mono2_CD14-ITGA4	ICAM1	ITGAM_ITGB2	ICAM	1.81759e-14	-0.586756	0.842353	0.297415	0.0358735	0.370504
Macro2_CXCL3	Mono3_FCGR3A	ICAM1	ITGAM_ITGB2	ICAM	1.81759e-14	-0.586756	0.842353	0.534457	-0.0748232	0.125
Macro2_CXCL3	cDC2_CD1C	ICAM1	ITGAM_ITGB2	ICAM	1.81759e-14	-0.586756	0.842353	0.81588	0.143936	0.354248
Macro2_CXCL3	Th7_CD4-GNLY	ICAM1	ITGAM_ITGB2	ICAM	1.81759e-14	-0.586756	0.842353	0.0408488	-0.211774	0.247619
Macro2_CXCL3	γδ T_TRGV/TRDV	ICAM1	ITGAM_ITGB2	ICAM	1.81759e-14	-0.586756	0.842353	3.72976e-05	-1.00684	0.224832
Macro2_CXCL3	NK2_GSN	ICAM1	ITGAM_ITGB2	ICAM	1.81759e-14	-0.586756	0.842353	0.0173436	-0.600582	0.340304
Macro2_CXCL3	NK3_LAG3	ICAM1	ITGAM_ITGB2	ICAM	1.81759e-14	-0.586756	0.842353	0.694115	-0.0267713	0.208232
Macro2_CXCL3	NK4_CD69	ICAM1	ITGAM_ITGB2	ICAM	1.81759e-14	-0.586756	0.842353	0.189659	-0.493066	0.208672
Tc2_CD8-GZMK	Macro3_FOS	ICAM2	ITGAM_ITGB2	ICAM	2.65214e-08	-0.668922	0.318881	0.693988	0.153065	0.377946
Tc2_CD8-GZMK	Macro4_CCL20	ICAM2	ITGAM_ITGB2	ICAM	2.65214e-08	-0.668922	0.318881	0.699882	0.0667943	0.257
Tc2_CD8-GZMK	Mono1_CD14-S100A8	ICAM2	ITGAM_ITGB2	ICAM	2.65214e-08	-0.668922	0.318881	0.934732	-0.124639	0.346353
Tc2_CD8-GZMK	Mono2_CD14-ITGA4	ICAM2	ITGAM_ITGB2	ICAM	2.65214e-08	-0.668922	0.318881	0.297415	0.0358735	0.370504
Tc2_CD8-GZMK	Mono3_FCGR3A	ICAM2	ITGAM_ITGB2	ICAM	2.65214e-08	-0.668922	0.318881	0.534457	-0.0748232	0.125
Tc2_CD8-GZMK	cDC2_CD1C	ICAM2	ITGAM_ITGB2	ICAM	2.65214e-08	-0.668922	0.318881	0.81588	0.143936	0.354248
Tc2_CD8-GZMK	Th7_CD4-GNLY	ICAM2	ITGAM_ITGB2	ICAM	2.65214e-08	-0.668922	0.318881	0.0408488	-0.211774	0.247619
Tc2_CD8-GZMK	γδ T_TRGV/TRDV	ICAM2	ITGAM_ITGB2	ICAM	2.65214e-08	-0.668922	0.318881	3.72976e-05	-1.00684	0.224832
Tc2_CD8-GZMK	NK2_GSN	ICAM2	ITGAM_ITGB2	ICAM	2.65214e-08	-0.668922	0.318881	0.0173436	-0.600582	0.340304
Tc2_CD8-GZMK	NK3_LAG3	ICAM2	ITGAM_ITGB2	ICAM	2.65214e-08	-0.668922	0.318881	0.694115	-0.0267713	0.208232
Tc2_CD8-GZMK	NK4_CD69	ICAM2	ITGAM_ITGB2	ICAM	2.65214e-08	-0.668922	0.318881	0.189659	-0.493066	0.208672
Tc4_CD8-FOS	Macro3_FOS	ICAM1	ITGAM_ITGB2	ICAM	5.85218e-29	-1.41066	0.137615	0.693988	0.153065	0.377946
Tc4_CD8-FOS	Macro4_CCL20	ICAM1	ITGAM_ITGB2	ICAM	5.85218e-29	-1.41066	0.137615	0.699882	0.0667943	0.257
Tc4_CD8-FOS	Mono1_CD14-S100A8	ICAM1	ITGAM_ITGB2	ICAM	5.85218e-29	-1.41066	0.137615	0.934732	-0.124639	0.346353
Tc4_CD8-FOS	Mono2_CD14-ITGA4	ICAM1	ITGAM_ITGB2	ICAM	5.85218e-29	-1.41066	0.137615	0.297415	0.0358735	0.370504
Tc4_CD8-FOS	Mono3_FCGR3A	ICAM1	ITGAM_ITGB2	ICAM	5.85218e-29	-1.41066	0.137615	0.534457	-0.0748232	0.125
Tc4_CD8-FOS	cDC2_CD1C	ICAM1	ITGAM_ITGB2	ICAM	5.85218e-29	-1.41066	0.137615	0.81588	0.143936	0.354248
Tc4_CD8-FOS	Th7_CD4-GNLY	ICAM1	ITGAM_ITGB2	ICAM	5.85218e-29	-1.41066	0.137615	0.0408488	-0.211774	0.247619
Tc4_CD8-FOS	γδ T_TRGV/TRDV	ICAM1	ITGAM_ITGB2	ICAM	5.85218e-29	-1.41066	0.137615	3.72976e-05	-1.00684	0.224832
Tc4_CD8-FOS	NK2_GSN	ICAM1	ITGAM_ITGB2	ICAM	5.85218e-29	-1.41066	0.137615	0.0173436	-0.600582	0.340304
Tc4_CD8-FOS	NK3_LAG3	ICAM1	ITGAM_ITGB2	ICAM	5.85218e-29	-1.41066	0.137615	0.694115	-0.0267713	0.208232
Tc4_CD8-FOS	NK4_CD69	ICAM1	ITGAM_ITGB2	ICAM	5.85218e-29	-1.41066	0.137615	0.189659	-0.493066	0.208672
Tc4_CD8-FOS	Macro3_FOS	ICAM2	ITGAM_ITGB2	ICAM	1.96656e-18	-0.794039	0.171254	0.693988	0.153065	0.377946
Tc4_CD8-FOS	Macro4_CCL20	ICAM2	ITGAM_ITGB2	ICAM	1.96656e-18	-0.794039	0.171254	0.699882	0.0667943	0.257
Tc4_CD8-FOS	Mono1_CD14-S100A8	ICAM2	ITGAM_ITGB2	ICAM	1.96656e-18	-0.794039	0.171254	0.934732	-0.124639	0.346353
Tc4_CD8-FOS	Mono2_CD14-ITGA4	ICAM2	ITGAM_ITGB2	ICAM	1.96656e-18	-0.794039	0.171254	0.297415	0.0358735	0.370504
Tc4_CD8-FOS	Mono3_FCGR3A	ICAM2	ITGAM_ITGB2	ICAM	1.96656e-18	-0.794039	0.171254	0.534457	-0.0748232	0.125
Tc4_CD8-FOS	cDC2_CD1C	ICAM2	ITGAM_ITGB2	ICAM	1.96656e-18	-0.794039	0.171254	0.81588	0.143936	0.354248
Tc4_CD8-FOS	Th7_CD4-GNLY	ICAM2	ITGAM_ITGB2	ICAM	1.96656e-18	-0.794039	0.171254	0.0408488	-0.211774	0.247619
Tc4_CD8-FOS	γδ T_TRGV/TRDV	ICAM2	ITGAM_ITGB2	ICAM	1.96656e-18	-0.794039	0.171254	3.72976e-05	-1.00684	0.224832
Tc4_CD8-FOS	NK2_GSN	ICAM2	ITGAM_ITGB2	ICAM	1.96656e-18	-0.794039	0.171254	0.0173436	-0.600582	0.340304
Tc4_CD8-FOS	NK3_LAG3	ICAM2	ITGAM_ITGB2	ICAM	1.96656e-18	-0.794039	0.171254	0.694115	-0.0267713	0.208232
Tc4_CD8-FOS	NK4_CD69	ICAM2	ITGAM_ITGB2	ICAM	1.96656e-18	-0.794039	0.171254	0.189659	-0.493066	0.208672
Tc5_CD8-ZNF683	Macro3_FOS	ICAM2	ITGAM_ITGB2	ICAM	2.69754e-18	-1.51473	0.117313	0.693988	0.153065	0.377946
Tc5_CD8-ZNF683	Macro4_CCL20	ICAM2	ITGAM_ITGB2	ICAM	2.69754e-18	-1.51473	0.117313	0.699882	0.0667943	0.257
Tc5_CD8-ZNF683	Mono1_CD14-S100A8	ICAM2	ITGAM_ITGB2	ICAM	2.69754e-18	-1.51473	0.117313	0.934732	-0.124639	0.346353
Tc5_CD8-ZNF683	Mono2_CD14-ITGA4	ICAM2	ITGAM_ITGB2	ICAM	2.69754e-18	-1.51473	0.117313	0.297415	0.0358735	0.370504
Tc5_CD8-ZNF683	Mono3_FCGR3A	ICAM2	ITGAM_ITGB2	ICAM	2.69754e-18	-1.51473	0.117313	0.534457	-0.0748232	0.125
Tc5_CD8-ZNF683	cDC2_CD1C	ICAM2	ITGAM_ITGB2	ICAM	2.69754e-18	-1.51473	0.117313	0.81588	0.143936	0.354248
Tc5_CD8-ZNF683	Th7_CD4-GNLY	ICAM2	ITGAM_ITGB2	ICAM	2.69754e-18	-1.51473	0.117313	0.0408488	-0.211774	0.247619
Tc5_CD8-ZNF683	γδ T_TRGV/TRDV	ICAM2	ITGAM_ITGB2	ICAM	2.69754e-18	-1.51473	0.117313	3.72976e-05	-1.00684	0.224832
Tc5_CD8-ZNF683	NK2_GSN	ICAM2	ITGAM_ITGB2	ICAM	2.69754e-18	-1.51473	0.117313	0.0173436	-0.600582	0.340304
Tc5_CD8-ZNF683	NK3_LAG3	ICAM2	ITGAM_ITGB2	ICAM	2.69754e-18	-1.51473	0.117313	0.694115	-0.0267713	0.208232
Tc5_CD8-ZNF683	NK4_CD69	ICAM2	ITGAM_ITGB2	ICAM	2.69754e-18	-1.51473	0.117313	0.189659	-0.493066	0.208672
Tc6_CD8-KLRC1	Macro3_FOS	ICAM2	ITGAM_ITGB2	ICAM	3.43025e-09	-0.910537	0.125822	0.693988	0.153065	0.377946
[truncated: 2,280 more rows]

## Sheet: Differential (NicheNet)
Differential ligand-to-receptor interactions between C1QC+ macrophages and Trm cells in achalasia compared with controls, based on NicheNet
[truncated: 129 more rows]
