# Supplementary material for: A single-cell transcriptional landscape of immune cells shows disease-specific changes of T cell and macrophage populations in human achalasia
Source: Nat Commun. 2023 Aug 4;14:4685. doi: 10.1038/s41467-023-39750-5 (PMC10403544; doi:10.1038/s41467-023-39750-5)
Supplement: Supplementary file 4 — Supplementary Data 1-13 [file 41467_2023_39750_MOESM4_ESM.zip › Supplementary Data 11. Subtype analysis.xlsx]

## Sheet: Proportion of cell types
Proportion of cell types among Type I/II of achalasia and control
	Type I	Type II	control		Type I	Type II	control
Macro1_C1QC	1255	1515	354		0.242418	0.216027	0.0447252
Macro2_CXCL3	463	194	850		0.089434	0.0276629	0.107391
Macro3_FOS	889	1466	2249		0.171721	0.20904	0.284144
Macro4_CCL20	92	281	1000		0.0177709	0.0400684	0.126342
Mono1_CD14-S100A8	919	1747	1741		0.177516	0.249109	0.219962
Mono2_CD14-ITGA4	382	299	278		0.0737879	0.0426351	0.0351232
Mono3_FCGR3A	26	131	168		0.00502221	0.0186796	0.0212255
cDC1_CLEC9A	375	404	332		0.0724358	0.0576073	0.0419457
cDC2_CD1C	565	865	765		0.109137	0.123342	0.0966519
pDC	18	81	73		0.00347692	0.01155	0.00922299
Mast	193	30	105		0.0372803	0.00427777	0.013266
Myeloid cells	5177	7013	7915		1	1	1
Tc1_CD8-CCR7	47	106	165		0.00237806	0.0147715	0.0110324
Th1_CD4-CCR7	141	255	458		0.00713418	0.0355351	0.0306232
Th2_CD4-PASK	167	122	329		0.00844971	0.0170011	0.0219979
Th3_CD4-LYAR	564	405	498		0.0285367	0.0564381	0.0332977
Tc2_CD8-GZMK	877	491	715		0.0443736	0.0684225	0.0478069
Tc3_CD8-SLC4A10	95	110	490		0.00480672	0.0153289	0.0327628
Th4_CD4-FOXP3	183	43	68		0.00925926	0.0059922	0.00454667
Th5_CD4-XCL1	3185	651	928		0.161152	0.0907191	0.0620487
Th6_CD4-FOS	887	260	797		0.0448796	0.0362319	0.0532896
Tc4_CD8-FOS	2657	1166	3597		0.134436	0.162486	0.240505
Tc5_CD8-ZNF683	6092	1472	1057		0.308237	0.205128	0.070674
Tc6_CD8-KLRC1	2111	730	1216		0.10681	0.101728	0.0813052
Tc7_CD8-TYMS	259	84	146		0.0131046	0.0117057	0.00976197
Tc8_CD8-GNLY	1431	502	1204		0.0724044	0.0699554	0.0805028
Th7_CD4-GNLY	170	86	315		0.0086015	0.0119844	0.0210618
γδ T_TRGV/TRDV	223	151	596		0.0112831	0.0210424	0.0398502
NKT1_KLRF1-CCR7	10	2	29		0.00050597	0.000278707	0.00193902
NKT2_KLRF1-KLRG1	71	11	122		0.00359239	0.00153289	0.00815726
NK1_CCR7	15	10	43		0.000758956	0.00139353	0.0028751
NK2_GSN	76	101	526		0.00384538	0.0140747	0.0351698
NK3_LAG3	296	179	826		0.0149767	0.0249443	0.0552287
NK4_CD69	36	35	369		0.00182149	0.00487737	0.0246724
B1_CCR7	48	65	208		0.00242866	0.00905797	0.0139075
B2_CD27	101	113	126		0.0051103	0.0157469	0.00842471
B3_CD69	22	26	128		0.00111313	0.00362319	0.00855844
Lymphoid cells	19764	7176	14956		1	1	1

## Sheet: DEGs (Type I-Type II)
Differentially expressed genes between Type I and Type II (p_val_adj: two-sided Wilcoxon rank sum test after bonferroni correction)
genes	clusters	p_val_adj	avg_log2FC (Type I/Type II)	pct.Type I	pct.Type II
LYZ	Macro1_C1QC	3.38559e-101	1.5096	0.933865	0.755116	Disease-associated
FCN1	Macro1_C1QC	5.01947e-93	1.45393	0.585657	0.205281
HLA-DRB5	Macro1_C1QC	6.15719e-165	1.34064	0.926693	0.6	Disease-associated
XIST	Macro1_C1QC	7.62299e-108	1.01377	0.496414	0.0943894
CD52	Macro1_C1QC	1.43321e-67	0.966054	0.634263	0.282508	Disease-associated
LSP1	Macro1_C1QC	7.67694e-93	0.922161	0.858167	0.524752	Disease-associated
TKT	Macro1_C1QC	3.76728e-81	0.854732	0.803984	0.437624	Disease-associated
CLEC12A	Macro1_C1QC	1.37688e-76	0.701	0.518725	0.152475
MAN2B1	Macro1_C1QC	1.13953e-78	0.659852	0.627092	0.226403	Disease-associated
CTSD	Macro1_C1QC	3.50955e-21	0.655369	0.826295	0.569637	Disease-associated
ITGB2	Macro1_C1QC	2.48802e-65	0.649168	0.891633	0.593399	Disease-associated
CSF3R	Macro1_C1QC	2.36796e-66	0.627455	0.534661	0.178878	Disease-associated
AOAH	Macro1_C1QC	6.75179e-64	0.607305	0.49004	0.157096	Disease-associated
APOE	Macro1_C1QC	1.94944e-09	0.592888	0.16255	0.0712871	Disease-associated
S100A8	Macro1_C1QC	4.58039e-11	0.585803	0.153785	0.0587459	Disease-associated
VIM	Macro1_C1QC	1.90817e-39	0.568398	0.993625	0.958416
ARPC1B	Macro1_C1QC	1.3209e-53	0.557137	0.90996	0.656106	Disease-associated
EEF2	Macro1_C1QC	9.9902e-45	0.538937	0.906773	0.724752	Disease-associated
CFP	Macro1_C1QC	7.95755e-41	0.529775	0.563347	0.266007	Disease-associated
PPT1	Macro1_C1QC	7.57023e-45	0.520294	0.714741	0.376238	Disease-associated
ALDH2	Macro1_C1QC	1.29427e-54	0.51204	0.643825	0.285809
LGALS2	Macro1_C1QC	6.95217e-39	0.511628	0.683665	0.355776
CDA	Macro1_C1QC	3.71908e-68	0.511439	0.240637	0.0165017
CD68	Macro1_C1QC	1.10301e-37	0.506558	0.917928	0.751155	Disease-associated
CCL18	Macro1_C1QC	0.0344452	0.503663	0.106773	0.0554455
SLC25A5	Macro1_C1QC	1.02726e-37	0.500776	0.760956	0.451485	Disease-associated
PABPC1	Macro1_C1QC	7.56231e-40	0.490103	0.923506	0.767657	Disease-associated
CD37	Macro1_C1QC	1.06526e-37	0.488285	0.868526	0.634983	Disease-associated
RPS4X	Macro1_C1QC	1.05663e-65	0.48762	0.979283	0.89571	Disease-associated
EIF3L	Macro1_C1QC	1.54926e-36	0.485613	0.737052	0.434323	Disease-associated
LGALS3	Macro1_C1QC	3.26493e-33	0.478135	0.899602	0.677888	Disease-associated
LY86	Macro1_C1QC	4.44449e-56	0.473432	0.569721	0.221122	Disease-associated
IGSF6	Macro1_C1QC	3.59506e-41	0.471716	0.663745	0.328713	Disease-associated
FCER2	Macro1_C1QC	7.72538e-35	0.467701	0.183267	0.030363
SLC25A6	Macro1_C1QC	3.4215e-35	0.464987	0.866135	0.627723	Disease-associated
NCF2	Macro1_C1QC	1.59721e-48	0.461121	0.67012	0.308911	Disease-associated
CNPY3	Macro1_C1QC	2.12053e-42	0.458124	0.760956	0.419802	Disease-associated
CD48	Macro1_C1QC	3.82096e-49	0.457584	0.459761	0.161716	Disease-associated
CPVL	Macro1_C1QC	1.23963e-33	0.455262	0.814343	0.520132	Disease-associated
TSPO	Macro1_C1QC	1.70687e-39	0.453208	0.914741	0.723432	Disease-associated
TNFSF13	Macro1_C1QC	1.50453e-47	0.44551	0.531474	0.211881	Disease-associated
VCAN	Macro1_C1QC	9.10798e-39	0.443091	0.509163	0.217822
FTL	Macro1_C1QC	1.50261e-29	0.440158	0.996813	0.990099	Disease-associated
CRTAP	Macro1_C1QC	2.27045e-31	0.437925	0.757769	0.471287	Disease-associated
CTSA	Macro1_C1QC	5.77665e-46	0.436094	0.601594	0.264686	Disease-associated
ASGR1	Macro1_C1QC	1.03197e-52	0.435683	0.333068	0.079868
LAPTM5	Macro1_C1QC	5.5971e-35	0.43426	0.904382	0.69967	Disease-associated
CSTA	Macro1_C1QC	6.17363e-46	0.428298	0.537052	0.217822	Disease-associated
PPP1R15A	Macro1_C1QC	5.89995e-19	0.42752	0.699602	0.446865	Disease-associated
RCSD1	Macro1_C1QC	8.39418e-44	0.422215	0.703586	0.337954	Disease-associated
MYO1F	Macro1_C1QC	3.29306e-43	0.420911	0.613546	0.272607	Disease-associated
COTL1	Macro1_C1QC	4.30164e-26	0.420282	0.874104	0.674587
SLC7A7	Macro1_C1QC	3.10557e-48	0.416668	0.568127	0.231023	Disease-associated
ERP29	Macro1_C1QC	3.14786e-42	0.415102	0.694024	0.341914	Disease-associated
EEF1A1	Macro1_C1QC	3.48699e-58	0.413475	1	0.994719	Disease-associated
SQSTM1	Macro1_C1QC	1.27034e-23	0.413132	0.775299	0.492409	Disease-associated
CAPG	Macro1_C1QC	1.12277e-29	0.412129	0.768127	0.466007	Disease-associated
GABARAP	Macro1_C1QC	8.31496e-38	0.409565	0.921912	0.812541	Disease-associated
PKM	Macro1_C1QC	6.90769e-27	0.406315	0.798406	0.508251	Disease-associated
GPNMB	Macro1_C1QC	1.92814e-20	0.39858	0.599203	0.342574	Disease-associated
APBB1IP	Macro1_C1QC	1.23533e-51	0.39745	0.520319	0.192079	Disease-associated
CALM3	Macro1_C1QC	3.40363e-41	0.396328	0.521912	0.219142	Disease-associated
JUN	Macro1_C1QC	1.85564e-08	0.392315	0.703586	0.518152	Disease-associated
TUBA1A	Macro1_C1QC	1.75602e-22	0.389408	0.678884	0.417822	Disease-associated
SERPINA1	Macro1_C1QC	1.19991e-27	0.389394	0.533865	0.272607	Disease-associated
CORO1A	Macro1_C1QC	9.93644e-33	0.387973	0.753785	0.429703	Disease-associated
LTA4H	Macro1_C1QC	9.90659e-36	0.386538	0.63506	0.316172
PSAP	Macro1_C1QC	3.01063e-28	0.377089	0.978486	0.876568	Disease-associated
EEF1G	Macro1_C1QC	1.63344e-25	0.37683	0.812749	0.567657	Disease-associated
RPL7A	Macro1_C1QC	3.68219e-44	0.375749	0.976892	0.916832	Disease-associated
GYPC	Macro1_C1QC	1.32833e-19	0.374833	0.428685	0.217822	Disease-associated
TRAF3IP3	Macro1_C1QC	8.79974e-51	0.373754	0.364143	0.0976898	Disease-associated
CLIC1	Macro1_C1QC	2.39219e-26	0.373626	0.908367	0.708251	Disease-associated
FTH1	Macro1_C1QC	5.04566e-26	0.371151	0.992829	0.980198	Disease-associated
RPL5	Macro1_C1QC	3.37819e-33	0.369487	0.952988	0.866007	Disease-associated
HADHA	Macro1_C1QC	1.35149e-34	0.367503	0.63745	0.319472
LAIR1	Macro1_C1QC	7.25973e-41	0.366694	0.545817	0.233663	Disease-associated
PLP2	Macro1_C1QC	8.58778e-36	0.363804	0.623904	0.30231
STX10	Macro1_C1QC	2.59753e-41	0.363742	0.482869	0.190099
LILRB3	Macro1_C1QC	7.71987e-42	0.362301	0.558566	0.238284	Disease-associated
GLRX	Macro1_C1QC	6.66702e-35	0.361811	0.572112	0.269307	Disease-associated
SPI1	Macro1_C1QC	5.37852e-26	0.361417	0.853386	0.579538	Disease-associated
NFKBIA	Macro1_C1QC	8.74491e-21	0.352748	0.742629	0.436304	Disease-associated
WBSCR27	Macro1_C1QC	1.0226e-40	0.351954	0.196813	0.0283828	Disease-associated
TALDO1	Macro1_C1QC	5.4976e-29	0.351352	0.694024	0.380198
EIF3F	Macro1_C1QC	1.40207e-28	0.351268	0.743426	0.442244	Disease-associated
HEXA	Macro1_C1QC	5.87147e-42	0.35058	0.533865	0.223762	Disease-associated
ADAP2	Macro1_C1QC	2.55734e-34	0.350432	0.521912	0.232343	Disease-associated
RPLP0	Macro1_C1QC	2.49947e-30	0.349407	0.956972	0.871287	Disease-associated
LINC00936	Macro1_C1QC	1.18082e-20	0.349402	0.276494	0.111551
PHACTR1	Macro1_C1QC	2.19076e-25	0.349004	0.336255	0.138614	Disease-associated
PRELID1	Macro1_C1QC	5.82223e-34	0.348545	0.589641	0.281188	Disease-associated
LILRB4	Macro1_C1QC	2.36214e-40	0.347158	0.537849	0.227063	Disease-associated
PGLS	Macro1_C1QC	1.9026e-28	0.346169	0.719522	0.409241
SERP1	Macro1_C1QC	2.0146e-23	0.345056	0.793625	0.506931	Disease-associated
PEA15	Macro1_C1QC	3.2121e-35	0.343934	0.534661	0.239604
DHRS9	Macro1_C1QC	9.13447e-22	0.340764	0.271713	0.105611	Disease-associated
BIN2	Macro1_C1QC	2.4755e-47	0.337866	0.337849	0.0891089	Disease-associated
RPL8	Macro1_C1QC	2.60982e-38	0.335747	0.968924	0.931353	Disease-associated
YBX1	Macro1_C1QC	1.95755e-22	0.333856	0.921116	0.765677	Disease-associated
GRN	Macro1_C1QC	1.32687e-23	0.332292	0.919522	0.735974	Disease-associated
PLD3	Macro1_C1QC	1.76201e-20	0.331977	0.710757	0.431023	Disease-associated
ERICH1	Macro1_C1QC	1.0018e-33	0.331736	0.368127	0.132673
RGS19	Macro1_C1QC	1.66036e-39	0.331011	0.513944	0.212541	Disease-associated
METTL9	Macro1_C1QC	1.24143e-37	0.330339	0.505179	0.209901
HMGA1	Macro1_C1QC	3.71537e-46	0.330143	0.425498	0.140594
EIF1	Macro1_C1QC	3.12946e-27	0.327707	0.974502	0.90495	Disease-associated
CTSL	Macro1_C1QC	5.67519e-30	0.326872	0.537052	0.254125	Disease-associated
CNN2	Macro1_C1QC	1.30324e-37	0.323217	0.529084	0.230363
PILRA	Macro1_C1QC	1.39418e-36	0.321386	0.549801	0.242904	Disease-associated
TNNT1	Macro1_C1QC	8.81779e-36	0.31982	0.137052	0.00924092
ARPC3	Macro1_C1QC	1.60828e-28	0.316076	0.946614	0.809241	Disease-associated
CD36	Macro1_C1QC	1.6944e-41	0.314471	0.462151	0.174257
RASA4	Macro1_C1QC	8.21566e-36	0.31427	0.4749	0.19802
GNB2L1	Macro1_C1QC	1.89567e-27	0.31294	0.971315	0.889109	Disease-associated
CNBP	Macro1_C1QC	4.73215e-22	0.311827	0.772908	0.491089
HIGD2A	Macro1_C1QC	3.7256e-23	0.310976	0.801594	0.512211
MYL6	Macro1_C1QC	6.81897e-24	0.31027	0.963347	0.886469
CD1D	Macro1_C1QC	3.19934e-30	0.310192	0.276494	0.0884488
C19orf43	Macro1_C1QC	9.38112e-29	0.31019	0.697211	0.40198
ACTG1	Macro1_C1QC	2.32571e-15	0.309016	0.976892	0.923432	Disease-associated
P4HB	Macro1_C1QC	1.0789e-36	0.308089	0.568924	0.258746	Disease-associated
FXYD5	Macro1_C1QC	1.31186e-20	0.305985	0.913147	0.728713	Disease-associated
ALDOA	Macro1_C1QC	1.04485e-20	0.305602	0.844622	0.59868	Disease-associated
EIF3D	Macro1_C1QC	4.364e-30	0.304252	0.623904	0.319472
SNHG7	Macro1_C1QC	4.13716e-38	0.302515	0.355378	0.117492
PGAM1	Macro1_C1QC	3.36975e-28	0.302211	0.568127	0.281848	Disease-associated
HRH2	Macro1_C1QC	3.05051e-36	0.300596	0.229482	0.0514851
EIF3H	Macro1_C1QC	5.67173e-23	0.300194	0.738645	0.442244	Disease-associated
RNF141	Macro1_C1QC	2.38479e-34	0.299219	0.370518	0.133333
LDHB	Macro1_C1QC	9.60762e-33	0.298783	0.463745	0.19736
AHCY	Macro1_C1QC	7.36609e-40	0.298679	0.318725	0.0924092	Disease-associated
BST1	Macro1_C1QC	7.62098e-33	0.296856	0.215139	0.049505
MYO1G	Macro1_C1QC	2.0296e-35	0.296344	0.341036	0.114191	Disease-associated
SCPEP1	Macro1_C1QC	7.79781e-41	0.294685	0.428685	0.155116	Disease-associated
TCF25	Macro1_C1QC	1.00764e-30	0.292835	0.639044	0.324092
C19orf38	Macro1_C1QC	8.64809e-41	0.291638	0.249402	0.0541254	Disease-associated
ANXA2	Macro1_C1QC	4.58372e-13	0.29079	0.939442	0.79868	Disease-associated
RAB5C	Macro1_C1QC	7.12959e-29	0.290157	0.644622	0.337954
RPL19	Macro1_C1QC	2.12143e-33	0.289362	0.984064	0.949835	Disease-associated
SNX1	Macro1_C1QC	7.53664e-37	0.289211	0.444622	0.173597
SAMHD1	Macro1_C1QC	5.36613e-19	0.289053	0.889243	0.633003	Disease-associated
OXA1L	Macro1_C1QC	1.69604e-30	0.286989	0.604781	0.30165	Disease-associated
ANXA6	Macro1_C1QC	1.45231e-39	0.285991	0.375299	0.127393
RPL15	Macro1_C1QC	1.92721e-26	0.284475	0.971315	0.90297	Disease-associated
IGBP1	Macro1_C1QC	9.73551e-37	0.28436	0.454183	0.178878	Disease-associated
ARRB2	Macro1_C1QC	2.0952e-22	0.284205	0.841434	0.552475
LILRA5	Macro1_C1QC	2.27089e-30	0.282817	0.288446	0.0957096
CAPN2	Macro1_C1QC	4.46377e-26	0.282316	0.616733	0.326733
GPSM3	Macro1_C1QC	1.01714e-26	0.282037	0.709163	0.388779	Disease-associated
C20orf24	Macro1_C1QC	1.20656e-39	0.281457	0.38008	0.126733	Disease-associated
SDHC	Macro1_C1QC	7.57901e-35	0.279719	0.480478	0.19736
C1orf43	Macro1_C1QC	5.16123e-29	0.279107	0.600797	0.29703
BTF3	Macro1_C1QC	3.31801e-17	0.27857	0.903586	0.739934	Disease-associated
SNX29	Macro1_C1QC	7.85058e-33	0.277808	0.377689	0.141254	Disease-associated
PPP1R18	Macro1_C1QC	1.9832e-31	0.277703	0.590438	0.284488
LAMTOR1	Macro1_C1QC	1.22159e-29	0.276561	0.664542	0.341914
REEP5	Macro1_C1QC	6.70679e-31	0.276508	0.6749	0.348515
ARHGDIB	Macro1_C1QC	7.69317e-18	0.275601	0.901195	0.725413	Disease-associated
DARS	Macro1_C1QC	5.49875e-36	0.275532	0.494024	0.205281
TUFM	Macro1_C1QC	2.39607e-32	0.275164	0.645418	0.320132
KDELR1	Macro1_C1QC	8.14685e-28	0.273688	0.598406	0.308911
BNIP3L	Macro1_C1QC	2.81056e-29	0.273132	0.671713	0.343894
RPL7	Macro1_C1QC	1.83804e-18	0.27235	0.926693	0.739274	Disease-associated
HSPA8	Macro1_C1QC	3.06237e-11	0.271739	0.902789	0.741254	Disease-associated
SIRPB1	Macro1_C1QC	1.62911e-39	0.270592	0.196813	0.030363	Disease-associated
DOCK8	Macro1_C1QC	1.40871e-27	0.270433	0.511554	0.245545	Disease-associated
JAML	Macro1_C1QC	1.19844e-36	0.270321	0.636653	0.30231
NACA	Macro1_C1QC	9.61875e-21	0.269628	0.963347	0.884488	Disease-associated
RAB13	Macro1_C1QC	1.72715e-27	0.269275	0.536255	0.257426
ANXA5	Macro1_C1QC	6.44923e-16	0.268969	0.890837	0.70033	Disease-associated
CHCHD10	Macro1_C1QC	3.02214e-21	0.266763	0.716335	0.430363
DPYD	Macro1_C1QC	1.49783e-30	0.26653	0.517928	0.233663	Disease-associated
PRAM1	Macro1_C1QC	2.52292e-34	0.265998	0.208765	0.0429043	Disease-associated
PYGL	Macro1_C1QC	1.48196e-32	0.265085	0.253386	0.069967	Disease-associated
MGAT1	Macro1_C1QC	6.91965e-21	0.263513	0.705179	0.405281
SERPINB1	Macro1_C1QC	1.88973e-25	0.262209	0.619124	0.320132	Disease-associated
NCOR1	Macro1_C1QC	6.91136e-35	0.261739	0.462948	0.186799
UBE2V1	Macro1_C1QC	3.83568e-33	0.261443	0.407968	0.157096	Disease-associated
GAPT	Macro1_C1QC	6.41529e-36	0.261149	0.305179	0.0910891	Disease-associated
RPL3	Macro1_C1QC	3.02059e-16	0.260076	0.953785	0.885809	Disease-associated
OST4	Macro1_C1QC	6.61398e-18	0.256542	0.818327	0.517492	Disease-associated
ASAH1	Macro1_C1QC	1.27043e-20	0.254767	0.658167	0.374917	Disease-associated
PLIN3	Macro1_C1QC	1.61164e-32	0.252727	0.355378	0.128713
EID1	Macro1_C1QC	1.18461e-30	0.251521	0.645418	0.329373
PLBD1	Macro1_C1QC	6.19551e-28	0.251489	0.484462	0.219802	Disease-associated
ANP32B	Macro1_C1QC	4.12205e-20	0.250299	0.671713	0.379538	Disease-associated
RPL35	Macro1_C1QC	4.7049e-12	-0.274826	0.973705	0.937954	Disease-associated
RPS11	Macro1_C1QC	0.0451142	-0.294399	0.904382	0.8	Disease-associated
RPL39	Macro1_C1QC	2.06962e-25	-0.300146	0.990438	0.983498	Disease-associated
MT-CO3	Macro1_C1QC	0.00152576	-0.32289	0.986454	0.943894
HLA-DRB1	Macro1_C1QC	1.64862e-23	-0.331896	0.996016	0.9967	Disease-associated
MT-ND2	Macro1_C1QC	1.08397e-08	-0.333728	0.96255	0.90165
MT-ND4L	Macro1_C1QC	1.45803e-07	-0.340314	0.935458	0.882508
RPS21	Macro1_C1QC	9.96952e-22	-0.341476	0.973705	0.959076	Disease-associated
HLA-DQA1	Macro1_C1QC	4.95228e-09	-0.351781	0.943426	0.892409	Disease-associated
MT-ND4	Macro1_C1QC	3.5919e-07	-0.364144	0.978486	0.912211
MT-ND5	Macro1_C1QC	7.16956e-07	-0.373731	0.876494	0.805941
RPS27	Macro1_C1QC	6.99005e-27	-0.379006	0.987251	0.977558	Disease-associated
RPL38	Macro1_C1QC	1.78847e-20	-0.389438	0.954582	0.908251	Disease-associated
CRIP1	Macro1_C1QC	5.33893e-08	-0.396173	0.973705	0.932673	Disease-associated
AXL	Macro1_C1QC	0.00375918	-0.40231	0.0549801	0.107591	Disease-associated
C1QC	Macro1_C1QC	3.76206e-18	-0.404737	0.583267	0.785479	Disease-associated
TXNIP	Macro1_C1QC	4.31233e-11	-0.452022	0.935458	0.864026	Disease-associated
MT-ND3	Macro1_C1QC	6.1239e-20	-0.516524	0.989641	0.966997
MTRNR2L12	Macro1_C1QC	5.97548e-08	-0.553426	0.0454183	0.116172	Disease-associated
NDUFA13	Macro1_C1QC	0.040845	-0.582213	0.584861	0.512871
HSPB1	Macro1_C1QC	0.00705424	-0.587463	0.874104	0.811221	Disease-associated
CRIP2	Macro1_C1QC	0.00353334	-0.592684	0.199203	0.267327	Disease-associated
EIF4A1	Macro1_C1QC	0.000554737	-0.602627	0.495618	0.463366	Disease-associated
MT-ATP6	Macro1_C1QC	4.35637e-23	-0.630768	0.984861	0.932673
ATP5I	Macro1_C1QC	2.28914e-13	-0.638818	0.733068	0.660726
RPL41	Macro1_C1QC	4.0328e-45	-0.659686	0.929084	0.89835	Disease-associated
C1QA	Macro1_C1QC	7.59495e-38	-0.661299	0.612749	0.820462	Disease-associated
ATP5O	Macro1_C1QC	0.00107345	-0.668323	0.211155	0.264686
RGS1	Macro1_C1QC	3.77698e-06	-0.66973	0.0868526	0.165017	Disease-associated
DPYSL2	Macro1_C1QC	0.00027818	-0.683905	0.486056	0.470627
MAMDC2	Macro1_C1QC	9.21793e-09	-0.693583	0.250996	0.351155
EMP1	Macro1_C1QC	0.00481832	-0.720855	0.299602	0.344554
SEPP1	Macro1_C1QC	1.18333e-15	-0.739608	0.466135	0.611221	Disease-associated
RBPJ	Macro1_C1QC	9.92492e-18	-0.747665	0.746614	0.689109
RPS26	Macro1_C1QC	5.6941e-18	-0.782142	0.90757	0.834983	Disease-associated
RNASE1	Macro1_C1QC	4.92316e-21	-0.798367	0.604781	0.69769
BLOC1S1	Macro1_C1QC	2.8842e-05	-0.806198	0.306773	0.344554
C1QB	Macro1_C1QC	2.4178e-43	-0.835503	0.513944	0.757756	Disease-associated
RPS29	Macro1_C1QC	1.14271e-117	-0.874948	0.958566	0.937954	Disease-associated
MAF	Macro1_C1QC	5.33445e-10	-0.909399	0.371315	0.443564	Disease-associated
GPX1	Macro1_C1QC	9.92854e-55	-1.0048	0.815139	0.792079	Disease-associated
RPL36A	Macro1_C1QC	1.02751e-133	-1.20694	0.865339	0.880528	Disease-associated
RPS4Y1	Macro1_C1QC	1.962e-71	-1.24968	0.101195	0.409241
HLA-DRB5	Macro2_CXCL3	1.18857e-49	1.65167	0.982721	0.690722
MIR155HG	Macro2_CXCL3	0.00946297	1.22276	0.663067	0.556701
RBKS	Macro2_CXCL3	9.49198e-10	0.991238	0.803456	0.536082
LYZ	Macro2_CXCL3	8.81039e-20	0.915308	0.99784	0.974227
TKT	Macro2_CXCL3	9.17358e-21	0.846282	0.941685	0.690722
EGR1	Macro2_CXCL3	4.93715e-09	0.841879	0.87689	0.618557
CD68	Macro2_CXCL3	7.49922e-21	0.829552	0.961123	0.829897
CRTAP	Macro2_CXCL3	4.75363e-20	0.807993	0.911447	0.572165
TNF	Macro2_CXCL3	0.00190698	0.78067	0.74514	0.494845
LSP1	Macro2_CXCL3	4.64004e-22	0.776872	0.961123	0.845361
ZFP36L2	Macro2_CXCL3	1.51166e-14	0.762945	0.920086	0.706186
PABPC1	Macro2_CXCL3	3.18449e-26	0.724149	0.99784	0.938144
EEF2	Macro2_CXCL3	4.59123e-19	0.703285	0.989201	0.876289
NFKBIA	Macro2_CXCL3	1.0017e-13	0.696748	1	0.989691
PPT1	Macro2_CXCL3	6.6669e-16	0.692379	0.846652	0.469072
PDE4DIP	Macro2_CXCL3	8.02317e-09	0.688732	0.658747	0.329897
ITGB2	Macro2_CXCL3	6.34519e-15	0.677697	0.946004	0.757732
EIF3L	Macro2_CXCL3	2.94247e-13	0.670877	0.900648	0.608247
CDA	Macro2_CXCL3	1.48633e-14	0.66186	0.479482	0.0927835
ALDH2	Macro2_CXCL3	6.05972e-12	0.648007	0.803456	0.484536
CAPN2	Macro2_CXCL3	3.71801e-11	0.637708	0.825054	0.479381
ZFP36	Macro2_CXCL3	0.00192872	0.623381	0.989201	0.969072
CSF3R	Macro2_CXCL3	8.85173e-12	0.616683	0.734341	0.360825
NBPF19	Macro2_CXCL3	6.49541e-13	0.615491	0.50108	0.123711
AOAH	Macro2_CXCL3	1.01287e-12	0.606722	0.686825	0.278351
TUBA1A	Macro2_CXCL3	1.40854e-09	0.602966	0.758099	0.412371
CD37	Macro2_CXCL3	6.72692e-12	0.591918	0.965443	0.845361
RCSD1	Macro2_CXCL3	1.03386e-10	0.584122	0.656587	0.278351
ARPC1B	Macro2_CXCL3	7.26447e-15	0.562288	0.982721	0.835052
RASA4	Macro2_CXCL3	4.51854e-12	0.553089	0.600432	0.201031
TSPO	Macro2_CXCL3	1.27561e-13	0.543103	0.980562	0.881443
APBB1IP	Macro2_CXCL3	2.21961e-08	0.542242	0.645788	0.314433
FCN1	Macro2_CXCL3	9.08451e-05	0.539415	0.913607	0.706186
RPL5	Macro2_CXCL3	1.8827e-14	0.536094	0.99784	0.958763
GLIPR1	Macro2_CXCL3	5.04784e-10	0.533902	0.889849	0.597938
CPVL	Macro2_CXCL3	8.02033e-09	0.533661	0.892009	0.634021
RNF130	Macro2_CXCL3	1.13703e-10	0.530523	0.937365	0.752577
CAT	Macro2_CXCL3	1.50219e-09	0.526288	0.654428	0.298969
RP11-325F22.2	Macro2_CXCL3	4.27626e-10	0.524894	0.481641	0.149485
GRN	Macro2_CXCL3	6.19744e-09	0.520148	0.954644	0.804124
FXYD5	Macro2_CXCL3	8.6729e-12	0.518896	0.974082	0.860825
PPP1R15A	Macro2_CXCL3	2.18722e-07	0.51576	0.993521	0.984536
CNPY3	Macro2_CXCL3	5.26627e-09	0.515364	0.88121	0.572165
NCF2	Macro2_CXCL3	9.68699e-09	0.511397	0.827214	0.520619
EEF1A1	Macro2_CXCL3	8.74132e-21	0.501689	1	1
ERP29	Macro2_CXCL3	3.47269e-08	0.494278	0.796976	0.484536
SLC25A6	Macro2_CXCL3	3.07958e-10	0.491083	0.982721	0.876289
PNRC1	Macro2_CXCL3	0.00924808	0.48654	0.950324	0.829897
VSIG4	Macro2_CXCL3	1.40248e-05	0.485383	0.885529	0.634021
CLEC12A	Macro2_CXCL3	1.29887e-07	0.4708	0.686825	0.329897
GPNMB	Macro2_CXCL3	1.29561e-05	0.467174	0.511879	0.221649
WAS	Macro2_CXCL3	3.29402e-08	0.464308	0.777538	0.396907
VCAN	Macro2_CXCL3	0.00146491	0.464171	0.732181	0.479381
FCGRT	Macro2_CXCL3	2.39007e-08	0.461392	0.948164	0.829897
GLRX	Macro2_CXCL3	1.81148e-05	0.460655	0.723542	0.427835
MAN2B1	Macro2_CXCL3	5.68348e-05	0.456579	0.760259	0.453608
DNAJB1	Macro2_CXCL3	0.00127827	0.443244	0.99568	0.989691
NCF4	Macro2_CXCL3	1.0684e-07	0.435613	0.812095	0.479381
PRKCD	Macro2_CXCL3	1.4554e-05	0.434172	0.557235	0.257732
RSRP1	Macro2_CXCL3	0.00177881	0.430517	0.738661	0.484536
FCAR	Macro2_CXCL3	8.40655e-06	0.430354	0.326134	0.0824742
PPP1R18	Macro2_CXCL3	0.000208386	0.42538	0.762419	0.5
LY86	Macro2_CXCL3	3.22732e-06	0.424369	0.74946	0.417526
RPL6	Macro2_CXCL3	2.2426e-15	0.41967	1	0.994845
SCAMP2	Macro2_CXCL3	1.49691e-06	0.418795	0.632829	0.324742
TNNT1	Macro2_CXCL3	8.30381e-06	0.41551	0.222462	0.0206186
CFD	Macro2_CXCL3	0.00364838	0.415181	0.866091	0.639175
RPL7A	Macro2_CXCL3	2.00659e-13	0.409663	1	0.989691
HSPA1A	Macro2_CXCL3	4.0638e-05	0.407905	1	1
MPEG1	Macro2_CXCL3	0.000129658	0.406438	0.669546	0.365979
CMTM3	Macro2_CXCL3	1.40756e-06	0.402721	0.568035	0.242268
EIF3F	Macro2_CXCL3	3.03989e-05	0.400354	0.896328	0.680412
PHACTR1	Macro2_CXCL3	0.0110375	0.399144	0.842333	0.695876
ALOX5	Macro2_CXCL3	2.41644e-05	0.398392	0.645788	0.319588
FAM200B	Macro2_CXCL3	5.82809e-07	0.396482	0.393089	0.113402
RGS19	Macro2_CXCL3	0.000568219	0.396329	0.639309	0.365979
VIM	Macro2_CXCL3	1.73861e-05	0.395986	1	0.994845
PLD3	Macro2_CXCL3	0.00673356	0.391545	0.665227	0.407216
NACA	Macro2_CXCL3	4.90598e-09	0.389349	0.99568	0.989691
ARHGDIB	Macro2_CXCL3	8.89412e-06	0.385516	0.963283	0.85567
LTA4H	Macro2_CXCL3	0.00565917	0.384367	0.775378	0.572165
MYO1F	Macro2_CXCL3	0.00133179	0.378552	0.667387	0.381443
BST1	Macro2_CXCL3	6.78739e-06	0.37749	0.332613	0.0876289
C19orf43	Macro2_CXCL3	0.00222616	0.372766	0.809935	0.597938
BIN2	Macro2_CXCL3	5.66267e-06	0.372695	0.464363	0.180412
TMEM14C	Macro2_CXCL3	0.000277916	0.368783	0.725702	0.438144
ARRB2	Macro2_CXCL3	6.82622e-06	0.367575	0.935205	0.742268
RPL8	Macro2_CXCL3	1.10593e-09	0.367552	0.99784	0.994845
POLR2J3	Macro2_CXCL3	9.27881e-06	0.364879	0.49892	0.201031
TPCN1	Macro2_CXCL3	1.9488e-06	0.364366	0.384449	0.108247
ANXA11	Macro2_CXCL3	0.0170729	0.360565	0.75594	0.525773
OXA1L	Macro2_CXCL3	0.00043941	0.359821	0.706263	0.427835
SIRPB1	Macro2_CXCL3	1.00214e-06	0.359605	0.326134	0.0670103
ADAP2	Macro2_CXCL3	0.0014266	0.357552	0.479482	0.216495
LAT2	Macro2_CXCL3	0.002326	0.353979	0.740821	0.463918
YWHAB	Macro2_CXCL3	0.00100011	0.352932	0.950324	0.798969
CD1D	Macro2_CXCL3	6.98575e-05	0.352724	0.356371	0.113402
HADHA	Macro2_CXCL3	0.00951113	0.350872	0.773218	0.494845
KDELR1	Macro2_CXCL3	0.00220418	0.350182	0.732181	0.43299
GLTSCR2	Macro2_CXCL3	0.000684017	0.349567	0.807775	0.541237
TRAF3IP3	Macro2_CXCL3	0.00012345	0.349014	0.393089	0.134021
EIF4B	Macro2_CXCL3	0.00259511	0.342777	0.799136	0.525773
CASP1	Macro2_CXCL3	0.00816845	0.34205	0.734341	0.494845
HEXA	Macro2_CXCL3	0.0130801	0.341758	0.591793	0.324742
RNPEP	Macro2_CXCL3	5.06644e-05	0.338915	0.475162	0.195876
FLI1	Macro2_CXCL3	0.000784108	0.33728	0.507559	0.231959
PLBD1	Macro2_CXCL3	0.0087281	0.336087	0.593952	0.324742
GNB2L1	Macro2_CXCL3	1.20541e-06	0.335649	1	0.984536
JAML	Macro2_CXCL3	0.00177429	0.333146	0.760259	0.474227
UBAC2	Macro2_CXCL3	0.000464414	0.332621	0.468683	0.201031
SPI1	Macro2_CXCL3	0.0101933	0.332278	0.917927	0.78866
ZYX	Macro2_CXCL3	0.0103951	0.331372	0.909287	0.726804
UBE2V1	Macro2_CXCL3	0.0142891	0.330588	0.533477	0.28866
RP11-1143G9.4	Macro2_CXCL3	0.0170134	0.327701	0.354212	0.14433
NCOR1	Macro2_CXCL3	0.00123507	0.327253	0.565875	0.298969
MBP	Macro2_CXCL3	0.000131369	0.322663	0.591793	0.28866
SAMHD1	Macro2_CXCL3	0.0162047	0.320918	0.930886	0.742268
POU2F2	Macro2_CXCL3	0.0225668	0.320692	0.442765	0.21134
S100A4	Macro2_CXCL3	0.000233164	0.319942	1	1
PLA2G16	Macro2_CXCL3	0.000354503	0.318624	0.488121	0.216495
RPL4	Macro2_CXCL3	0.00837415	0.318366	0.978402	0.917526
COMMD6	Macro2_CXCL3	0.0138771	0.318298	0.961123	0.814433
IL17RA	Macro2_CXCL3	0.000434688	0.317561	0.412527	0.154639
TSEN34	Macro2_CXCL3	0.0167431	0.316765	0.457883	0.221649
LILRA2	Macro2_CXCL3	0.00366998	0.316315	0.406048	0.164948
ZNF385A	Macro2_CXCL3	8.08335e-05	0.315829	0.74946	0.443299
CTSS	Macro2_CXCL3	0.000517783	0.314956	0.971922	0.860825
BTF3	Macro2_CXCL3	0.0145111	0.310889	0.980562	0.93299
SIRPA	Macro2_CXCL3	0.00148089	0.310528	0.604752	0.314433
AGTRAP	Macro2_CXCL3	0.000347669	0.309757	0.593952	0.293814
SCPEP1	Macro2_CXCL3	0.0224034	0.307984	0.516199	0.273196
ADAM28	Macro2_CXCL3	0.00334597	0.307343	0.282937	0.0824742
ATG7	Macro2_CXCL3	0.000127905	0.305613	0.358531	0.113402
CD300LB	Macro2_CXCL3	0.00746631	0.302962	0.406048	0.180412
EVI2B	Macro2_CXCL3	0.0191525	0.300939	0.697624	0.417526
KRT10	Macro2_CXCL3	0.00117494	0.298533	0.557235	0.283505
SDHC	Macro2_CXCL3	0.00160271	0.298176	0.600432	0.314433
SLC37A2	Macro2_CXCL3	0.00487564	0.293796	0.419006	0.180412
HADHB	Macro2_CXCL3	0.0221455	0.293105	0.600432	0.340206
ZNF511	Macro2_CXCL3	0.00163916	0.290483	0.360691	0.134021
HIGD2A	Macro2_CXCL3	0.0128388	0.289639	0.941685	0.716495
CST3	Macro2_CXCL3	0.000681178	0.288029	1	1
RBL2	Macro2_CXCL3	0.000355527	0.287892	0.300216	0.0824742
SH3BGRL	Macro2_CXCL3	0.0143992	0.287181	0.926566	0.721649
STX10	Macro2_CXCL3	0.0260547	0.286156	0.546436	0.28866
RPL30	Macro2_CXCL3	6.69874e-05	0.282312	1	0.989691
PHF3	Macro2_CXCL3	0.00449464	0.28207	0.38013	0.149485
MYD88	Macro2_CXCL3	0.0126238	0.281671	0.4946	0.247423
SHKBP1	Macro2_CXCL3	0.00257074	0.279826	0.580994	0.304124
CYB5R3	Macro2_CXCL3	1.74278e-06	0.279432	0.520518	0.201031
GABARAP	Macro2_CXCL3	0.00328258	0.278995	0.984881	0.969072
MGST3	Macro2_CXCL3	0.0271467	0.277243	0.809935	0.536082
DHRS4	Macro2_CXCL3	0.00163796	0.276515	0.542117	0.262887
C19orf38	Macro2_CXCL3	0.00243244	0.275552	0.414687	0.175258
PYGL	Macro2_CXCL3	6.10707e-06	0.275055	0.390929	0.113402
GRSF1	Macro2_CXCL3	0.00361931	0.273622	0.49892	0.237113
CAST	Macro2_CXCL3	0.00178639	0.273009	0.825054	0.551546
BNIP3L	Macro2_CXCL3	0.00236134	0.272494	0.829374	0.530928
LAPTM5	Macro2_CXCL3	0.0232241	0.272182	0.982721	0.907216
CD48	Macro2_CXCL3	0.00984696	0.271245	0.775378	0.515464
RPL10	Macro2_CXCL3	8.53209e-06	0.269898	1	1
KIF5B	Macro2_CXCL3	0.029986	0.269393	0.576674	0.314433
H2AFV	Macro2_CXCL3	0.000882056	0.26778	0.673866	0.365979
GAA	Macro2_CXCL3	0.00150274	0.266107	0.552916	0.273196
ROCK1	Macro2_CXCL3	0.0348278	0.265429	0.660907	0.35567
SDCCAG8	Macro2_CXCL3	0.00134354	0.265183	0.447084	0.190722
SND1	Macro2_CXCL3	0.013508	0.264995	0.509719	0.252577
CRYL1	Macro2_CXCL3	0.00948715	0.264246	0.330454	0.123711
VAT1	Macro2_CXCL3	0.0406473	0.263581	0.393089	0.170103
RPL11	Macro2_CXCL3	0.000147521	0.262488	1	1
PLPPR2	Macro2_CXCL3	0.00608627	0.262311	0.24406	0.0618557
HNRNPA2B1	Macro2_CXCL3	0.0259983	0.260827	0.971922	0.902062
RGS14	Macro2_CXCL3	0.00771591	0.260215	0.429806	0.185567
TPGS2	Macro2_CXCL3	0.0047687	0.260067	0.239741	0.0618557
SH3BP1	Macro2_CXCL3	0.00191559	0.258413	0.475162	0.206186
INPP5D	Macro2_CXCL3	0.00245969	0.25611	0.423326	0.175258
NIN	Macro2_CXCL3	0.0379233	0.255242	0.302376	0.108247
KCNAB2	Macro2_CXCL3	0.00867434	0.25504	0.516199	0.237113
ARIH2	Macro2_CXCL3	0.00231072	0.254495	0.451404	0.190722
ANXA6	Macro2_CXCL3	0.0440244	0.253777	0.490281	0.247423
CDIPT	Macro2_CXCL3	0.00107095	0.253563	0.304536	0.0876289
CPNE1	Macro2_CXCL3	0.0242612	0.25356	0.4946	0.237113
NAGK	Macro2_CXCL3	0.0283545	0.251495	0.684665	0.391753
FEZ2	Macro2_CXCL3	0.0357419	0.251419	0.438445	0.201031
HLA-C	Macro2_CXCL3	0.0385056	-0.255428	0.99568	0.989691
RPLP2	Macro2_CXCL3	0.00645583	-0.27542	1	0.994845
RPS21	Macro2_CXCL3	0.000106757	-0.300588	1	0.994845
RPS27	Macro2_CXCL3	0.00954151	-0.315624	0.99784	1
CFL1	Macro2_CXCL3	0.0167795	-0.317677	0.982721	0.979381
RPL37A	Macro2_CXCL3	0.000410592	-0.318054	0.991361	0.989691
MT-ND4	Macro2_CXCL3	0.00372954	-0.323135	1	0.974227
MT-CO3	Macro2_CXCL3	3.54024e-05	-0.324889	1	0.994845
PTMA	Macro2_CXCL3	1.64481e-07	-0.337477	1	1
KLF9	Macro2_CXCL3	0.000367405	-0.353596	0.0561555	0.195876
RPL38	Macro2_CXCL3	5.62146e-05	-0.372545	0.978402	0.984536
HLA-DRB1	Macro2_CXCL3	0.0191563	-0.377097	0.99784	1
HLA-DRA	Macro2_CXCL3	0.0082512	-0.380103	1	1
SH3BGRL3	Macro2_CXCL3	0.0215011	-0.412442	0.99568	0.989691
RPL35	Macro2_CXCL3	2.10778e-10	-0.414376	0.987041	0.989691
RPS17	Macro2_CXCL3	0.0309048	-0.445223	0.898488	0.840206
HLA-B	Macro2_CXCL3	1.07454e-12	-0.452692	0.99784	1
MT-ND2	Macro2_CXCL3	2.09414e-05	-0.45336	0.993521	0.979381
TMSB10	Macro2_CXCL3	1.91875e-12	-0.453866	0.99568	1
RBM3	Macro2_CXCL3	0.0258538	-0.464758	0.75378	0.752577
HLA-A	Macro2_CXCL3	1.16848e-05	-0.474042	0.967603	0.953608
ATP5I	Macro2_CXCL3	0.00294895	-0.475358	0.796976	0.809278
RPL39	Macro2_CXCL3	1.35998e-19	-0.476969	1	1
MT-ATP6	Macro2_CXCL3	1.92241e-12	-0.502204	1	0.979381
MINOS1	Macro2_CXCL3	0.000473815	-0.510406	0.740821	0.752577
SSR4	Macro2_CXCL3	0.00285157	-0.515143	0.807775	0.78866
DDX3Y	Macro2_CXCL3	2.75245e-10	-0.537434	0.00647948	0.149485
GRASP	Macro2_CXCL3	0.00869583	-0.560733	0.177106	0.329897
KLF6	Macro2_CXCL3	0.000204939	-0.568828	0.857451	0.907216
SAT1	Macro2_CXCL3	0.00561276	-0.57087	0.987041	0.984536
SRGN	Macro2_CXCL3	7.01662e-11	-0.572962	0.991361	1
SLAMF8	Macro2_CXCL3	0.00515557	-0.597325	0.190065	0.350515
IFITM3	Macro2_CXCL3	0.00395136	-0.606948	0.816415	0.829897
MT-ND3	Macro2_CXCL3	2.04399e-23	-0.613706	1	1
DPYSL2	Macro2_CXCL3	0.0149155	-0.629696	0.50324	0.603093
RPL41	Macro2_CXCL3	7.80972e-18	-0.648012	0.984881	0.979381
IER5	Macro2_CXCL3	0.0145531	-0.649627	0.736501	0.768041
MT-ATP8	Macro2_CXCL3	6.74283e-12	-0.66342	0.99784	0.984536
CTSZ	Macro2_CXCL3	3.1912e-07	-0.681328	0.799136	0.829897
TMEM176A	Macro2_CXCL3	6.16898e-05	-0.714537	0.215983	0.417526
PER1	Macro2_CXCL3	2.71469e-09	-0.727972	0.228942	0.458763
RPS29	Macro2_CXCL3	5.3519e-31	-0.804578	0.980562	0.989691
ID2	Macro2_CXCL3	0.0210628	-0.816631	0.529158	0.613402
MRC1	Macro2_CXCL3	0.0104571	-0.847247	0.483801	0.587629
JUND	Macro2_CXCL3	1.29362e-06	-0.871322	0.583153	0.680412
TMEM176B	Macro2_CXCL3	1.96791e-09	-0.911842	0.315335	0.561856
RPS26	Macro2_CXCL3	4.72628e-09	-0.969574	0.965443	0.948454
CCL24	Macro2_CXCL3	3.39356e-12	-0.971877	0.0107991	0.180412
EIF4A1	Macro2_CXCL3	1.00226e-23	-1.03501	0.602592	0.829897
RPL36A	Macro2_CXCL3	1.35475e-26	-1.04731	0.935205	0.948454
C1QA	Macro2_CXCL3	0.00105422	-1.05661	0.308855	0.489691
RPS4Y1	Macro2_CXCL3	6.76935e-23	-1.06318	0.00863931	0.268041
RHOB	Macro2_CXCL3	0.010017	-1.12298	0.520518	0.608247
GPX1	Macro2_CXCL3	2.97201e-31	-1.20709	0.894168	0.93299
RGS1	Macro2_CXCL3	6.22017e-09	-1.29125	0.187905	0.443299
C1QB	Macro2_CXCL3	8.56025e-07	-1.3553	0.142549	0.360825
IFI30	Macro2_CXCL3	9.90651e-19	-1.47789	0.723542	0.819588
MT2A	Macro2_CXCL3	0.000934203	-2.17284	0.362851	0.505155
HLA-DQA1	Macro3_FOS	6.50525e-86	1.00689	0.671541	0.231241
CXCL3	Macro3_FOS	6.20304e-17	1.00636	0.305962	0.148022
HLA-DRB5	Macro3_FOS	3.50901e-76	0.957616	0.744657	0.314461
ITGB2	Macro3_FOS	2.06305e-111	0.905828	0.961755	0.720327
TNF	Macro3_FOS	1.85249e-25	0.902939	0.591676	0.361528
GK	Macro3_FOS	5.38877e-46	0.798582	0.607424	0.270805
ARPC1B	Macro3_FOS	4.46281e-94	0.777701	0.967379	0.763984
RBKS	Macro3_FOS	1.28704e-33	0.777104	0.704162	0.408595
LSP1	Macro3_FOS	2.54024e-65	0.649192	0.951631	0.809686
RPL5	Macro3_FOS	2.83231e-84	0.640323	0.977503	0.878581
CTD-3252C9.4	Macro3_FOS	1.08788e-56	0.636899	0.392576	0.0948158
NBPF19	Macro3_FOS	4.69684e-54	0.621017	0.552306	0.194407
CD68	Macro3_FOS	1.98551e-43	0.580129	0.88189	0.677353
BTG2	Macro3_FOS	1.17173e-26	0.577501	0.737908	0.444748
TALDO1	Macro3_FOS	1.50621e-44	0.57101	0.915636	0.665075
PLBD1	Macro3_FOS	4.26165e-31	0.549039	0.651294	0.343793
HLA-DQB1	Macro3_FOS	2.478e-24	0.545856	0.776153	0.493861
DUSP2	Macro3_FOS	1.89552e-05	0.544086	0.692913	0.558663
EEF2	Macro3_FOS	4.90186e-44	0.533491	0.944882	0.799454
CD14	Macro3_FOS	5.08676e-33	0.532351	0.925759	0.739427
PKM	Macro3_FOS	4.6665e-38	0.528853	0.862767	0.560027
LGALS3	Macro3_FOS	4.4946e-34	0.522206	0.874016	0.613915
VIM	Macro3_FOS	3.12244e-41	0.519266	0.991001	0.959754
SLC2A3	Macro3_FOS	2.4539e-19	0.515884	0.707537	0.461119
LINC00936	Macro3_FOS	5.38746e-26	0.515184	0.915636	0.699181
PADI4	Macro3_FOS	1.43084e-39	0.512452	0.359955	0.107094
RAC2	Macro3_FOS	3.5666e-39	0.51092	0.817773	0.467258
LYZ	Macro3_FOS	1.77565e-52	0.502073	0.998875	0.989768
CLIC1	Macro3_FOS	8.83407e-41	0.499784	0.947132	0.736016
ZFP36L2	Macro3_FOS	9.536e-28	0.498762	0.914511	0.693042
TKT	Macro3_FOS	4.56039e-35	0.492683	0.940382	0.806276
PHACTR1	Macro3_FOS	1.59312e-26	0.492672	0.795276	0.515007
PRELID1	Macro3_FOS	8.43172e-37	0.48913	0.872891	0.549795
MID1IP1	Macro3_FOS	1.81246e-28	0.48695	0.485939	0.21487
LTA4H	Macro3_FOS	1.19682e-30	0.484759	0.832396	0.535471
ALDH2	Macro3_FOS	3.65797e-30	0.480406	0.716535	0.407913
MAN2B1	Macro3_FOS	5.77988e-48	0.472541	0.617548	0.242156
CD74	Macro3_FOS	5.74341e-34	0.463882	1	0.991132
GLIPR1	Macro3_FOS	1.59779e-27	0.462706	0.795276	0.504093
EEF1A1	Macro3_FOS	9.95331e-75	0.46241	1	0.993861
GAPDH	Macro3_FOS	1.5513e-42	0.462151	0.983127	0.963847
JUNB	Macro3_FOS	7.32604e-30	0.456511	0.989876	0.944065
RNH1	Macro3_FOS	1.29665e-33	0.452028	0.766029	0.439973
EEF1G	Macro3_FOS	4.14605e-27	0.45125	0.862767	0.604366
RAB5C	Macro3_FOS	5.79021e-42	0.448561	0.656918	0.291269
OSM	Macro3_FOS	7.86429e-11	0.447223	0.36108	0.199864
FTH1	Macro3_FOS	2.20899e-30	0.439435	1	0.999318
TUBA1A	Macro3_FOS	9.39757e-28	0.439175	0.528684	0.250341
CD55	Macro3_FOS	8.58455e-20	0.427335	0.835771	0.594816
MT-CYB	Macro3_FOS	5.09681e-41	0.426486	0.996625	0.973397
TAGAP	Macro3_FOS	1.01245e-18	0.423155	0.671541	0.414734
FOS	Macro3_FOS	1.44553e-27	0.421637	0.998875	0.965894
ZFP36	Macro3_FOS	1.11325e-15	0.415655	0.985377	0.961119
RGS19	Macro3_FOS	6.25526e-32	0.414214	0.616423	0.294679
ALOX5	Macro3_FOS	5.47209e-35	0.413509	0.604049	0.27558
GRN	Macro3_FOS	6.95976e-24	0.409686	0.931384	0.740109
SQSTM1	Macro3_FOS	4.93521e-18	0.406244	0.849269	0.595498
C5AR1	Macro3_FOS	1.79539e-16	0.406071	0.766029	0.534106
RPN1	Macro3_FOS	2.54952e-36	0.405766	0.6018	0.260573
PABPC1	Macro3_FOS	4.32309e-43	0.405056	0.988751	0.931787
MCTP1	Macro3_FOS	3.01011e-24	0.404274	0.535433	0.254434
ALOX5AP	Macro3_FOS	2.55274e-27	0.404026	0.44207	0.18895
RAB20	Macro3_FOS	2.83964e-28	0.40217	0.47694	0.205321
P4HB	Macro3_FOS	1.24524e-36	0.402062	0.655793	0.302865
RPL7A	Macro3_FOS	1.32563e-48	0.396676	0.994376	0.950205
TNNT1	Macro3_FOS	8.61865e-37	0.396093	0.176603	0.0204638
ZYX	Macro3_FOS	1.2353e-27	0.39364	0.836895	0.520464
PLD3	Macro3_FOS	2.70492e-31	0.391822	0.551181	0.248977
ARHGDIB	Macro3_FOS	2.25579e-25	0.391661	0.941507	0.761937
RPS4X	Macro3_FOS	4.88337e-42	0.391027	0.994376	0.963847
RNF130	Macro3_FOS	9.78002e-25	0.389264	0.887514	0.626194
RCSD1	Macro3_FOS	4.0981e-24	0.388039	0.700787	0.385402
RP11-1143G9.4	Macro3_FOS	1.33541e-21	0.387247	0.527559	0.263984
NCF2	Macro3_FOS	9.77164e-24	0.386924	0.845894	0.567531
NCF4	Macro3_FOS	5.69347e-32	0.386296	0.589426	0.262619
RP11-553K8.5	Macro3_FOS	1.31257e-42	0.383135	0.165354	0.0095498
RP11-362F19.1	Macro3_FOS	3.84305e-27	0.380011	0.254218	0.0729877
CD52	Macro3_FOS	2.57326e-20	0.376196	0.920135	0.765348
CTSH	Macro3_FOS	3.01614e-24	0.374848	0.762655	0.452251
ARPC3	Macro3_FOS	2.67251e-34	0.374202	0.96288	0.860164
JUN	Macro3_FOS	3.72957e-08	0.373562	0.910011	0.806958
EEF1B2	Macro3_FOS	5.01032e-21	0.373394	0.938133	0.755116
MYL6	Macro3_FOS	2.12487e-32	0.372113	0.992126	0.925648
TSPO	Macro3_FOS	4.52202e-30	0.372058	0.969629	0.873124
CDA	Macro3_FOS	6.19293e-23	0.367911	0.651294	0.367667
PARK7	Macro3_FOS	4.53838e-28	0.364119	0.701912	0.376535
RPL8	Macro3_FOS	6.33094e-49	0.359342	0.996625	0.976126
EGR1	Macro3_FOS	1.40797e-12	0.356746	0.843645	0.629604
MYADM	Macro3_FOS	4.80125e-16	0.355559	0.771654	0.521828
TNFAIP6	Macro3_FOS	3.47562e-13	0.355449	0.367829	0.190314
ILK	Macro3_FOS	1.04971e-29	0.354098	0.454443	0.184857
CLEC12A	Macro3_FOS	6.05164e-22	0.351577	0.728909	0.440655
CNBP	Macro3_FOS	1.28097e-21	0.351046	0.827897	0.532742
CORO1A	Macro3_FOS	3.04914e-23	0.349217	0.950506	0.789222
CRTAP	Macro3_FOS	1.2591e-23	0.348477	0.80315	0.494543
BTF3	Macro3_FOS	3.33109e-24	0.346495	0.971879	0.832879
NFE2	Macro3_FOS	1.04522e-26	0.345162	0.424072	0.173943
PYGL	Macro3_FOS	4.35728e-33	0.344235	0.47919	0.189632
SLC25A5	Macro3_FOS	3.11339e-18	0.343146	0.83802	0.575716
MT-ND4L	Macro3_FOS	7.72815e-20	0.341243	0.967379	0.840382
C1orf43	Macro3_FOS	1.00153e-22	0.338519	0.631046	0.328786
TUFM	Macro3_FOS	4.70572e-28	0.337274	0.645669	0.319236
DOCK8	Macro3_FOS	1.7818e-26	0.336577	0.671541	0.342428
METTL9	Macro3_FOS	5.53604e-21	0.335618	0.689539	0.390859
WAS	Macro3_FOS	3.86374e-23	0.33555	0.76153	0.442701
SON	Macro3_FOS	4.81221e-24	0.334437	0.795276	0.472033
SSR2	Macro3_FOS	6.52872e-24	0.334211	0.749156	0.417462
ECH1	Macro3_FOS	7.23677e-29	0.334016	0.534308	0.238745
PLA2G16	Macro3_FOS	4.05119e-41	0.333607	0.271091	0.0552524
XIST	Macro3_FOS	1.46584e-40	0.331955	0.500562	0.175989
RPLP0	Macro3_FOS	1.96622e-20	0.331147	0.979753	0.899045
ANXA5	Macro3_FOS	1.13168e-20	0.328906	0.896513	0.672578
TWF2	Macro3_FOS	1.57725e-29	0.328125	0.574803	0.258527
B4GALT1	Macro3_FOS	1.52583e-23	0.327639	0.431946	0.187585
EIF3L	Macro3_FOS	7.69506e-20	0.326428	0.79865	0.521146
BIN2	Macro3_FOS	9.41575e-30	0.326231	0.525309	0.226467
PSAP	Macro3_FOS	3.33754e-25	0.325133	0.989876	0.923602
CD37	Macro3_FOS	1.36554e-20	0.324582	0.959505	0.799454
COMT	Macro3_FOS	3.4629e-24	0.324476	0.642295	0.327422
ALDOA	Macro3_FOS	2.65144e-20	0.322957	0.96288	0.847203
MGST3	Macro3_FOS	1.34126e-28	0.322775	0.51856	0.227149
HADHA	Macro3_FOS	1.75825e-25	0.321218	0.664792	0.349932
MYD88	Macro3_FOS	4.76174e-28	0.32021	0.539933	0.241473
NR4A2	Macro3_FOS	1.06389e-07	0.317637	0.806524	0.637108
APBB1IP	Macro3_FOS	3.37487e-25	0.316396	0.566929	0.272851
TNFSF13	Macro3_FOS	1.18123e-26	0.316276	0.525309	0.236016
ATP5B	Macro3_FOS	7.05544e-19	0.313963	0.741282	0.460437
PGD	Macro3_FOS	9.59816e-16	0.313798	0.778403	0.505457
ARF1	Macro3_FOS	2.29605e-18	0.313224	0.772778	0.472033
HEXB	Macro3_FOS	3.44175e-24	0.311609	0.586052	0.291951
PPT1	Macro3_FOS	3.41878e-17	0.311062	0.707537	0.42292
SERPINB1	Macro3_FOS	5.30363e-17	0.310336	0.869516	0.606412
SPI1	Macro3_FOS	2.43033e-15	0.310123	0.849269	0.672578
IL1A	Macro3_FOS	8.05222e-12	0.309149	0.254218	0.114598
UBE2V1	Macro3_FOS	1.0915e-29	0.308929	0.485939	0.200546
SNX2	Macro3_FOS	2.8512e-25	0.308647	0.623172	0.313779
IRF1	Macro3_FOS	5.85628e-17	0.307273	0.606299	0.342428
PRKCD	Macro3_FOS	3.21874e-28	0.305733	0.56018	0.249659
ATP6V0C	Macro3_FOS	1.83774e-14	0.305624	0.87739	0.660982
ATP5A1	Macro3_FOS	5.5834e-23	0.304877	0.650169	0.345839
SIRPB2	Macro3_FOS	1.47083e-32	0.303366	0.299213	0.0845839
BTG1	Macro3_FOS	9.52566e-11	0.302409	0.939258	0.781037
RP11-325F22.2	Macro3_FOS	3.56627e-33	0.300642	0.228346	0.047749
ZFP36L1	Macro3_FOS	3.4249e-13	0.300633	0.809899	0.590041
MCEMP1	Macro3_FOS	8.95907e-22	0.300081	0.391451	0.167121
RAN	Macro3_FOS	1.0258e-22	0.29977	0.710911	0.387449
IMPDH1	Macro3_FOS	8.53722e-31	0.298189	0.452193	0.171214
AHNAK	Macro3_FOS	2.79892e-12	0.298166	0.875141	0.650068
QPCT	Macro3_FOS	1.89674e-19	0.298135	0.359955	0.156889
ACTB	Macro3_FOS	9.88753e-33	0.298024	1	0.997954
PGAM1	Macro3_FOS	1.25039e-17	0.297974	0.688414	0.401774
HLA-DPA1	Macro3_FOS	1.4138e-05	0.296838	0.906637	0.75307
LDHB	Macro3_FOS	2.53137e-21	0.296317	0.571429	0.287858
CTSA	Macro3_FOS	1.31053e-24	0.296297	0.608549	0.305593
PDE4DIP	Macro3_FOS	6.94892e-28	0.294534	0.325084	0.108458
PLP2	Macro3_FOS	1.3501e-20	0.294513	0.754781	0.44543
GIMAP7	Macro3_FOS	6.47622e-20	0.293513	0.579303	0.30764
NRROS	Macro3_FOS	2.01414e-32	0.292949	0.371204	0.124147
CTSC	Macro3_FOS	3.77365e-26	0.292139	0.67604	0.348568
UBE2D2	Macro3_FOS	2.63139e-25	0.292032	0.626547	0.306276
ADAM8	Macro3_FOS	2.64464e-29	0.291526	0.327334	0.105048
CAT	Macro3_FOS	1.26454e-23	0.290256	0.51631	0.240791
SERPINA1	Macro3_FOS	8.23336e-13	0.290103	0.95613	0.854707
RBP7	Macro3_FOS	2.95447e-15	0.289496	0.600675	0.34925
BST1	Macro3_FOS	9.85779e-28	0.287965	0.543307	0.242156
GNPTG	Macro3_FOS	1.25746e-37	0.28667	0.43757	0.145975
NCOR1	Macro3_FOS	8.42455e-26	0.285869	0.544432	0.249659
LILRB3	Macro3_FOS	1.47104e-23	0.285607	0.674916	0.357435
RP6-159A1.4	Macro3_FOS	5.96911e-19	0.28558	0.397075	0.181446
PILRA	Macro3_FOS	7.33909e-19	0.283901	0.733408	0.437244
IGFBP7	Macro3_FOS	9.96207e-13	0.283101	0.245219	0.100273
FCN1	Macro3_FOS	1.62403e-17	0.282354	0.989876	0.944748
UBE2D1	Macro3_FOS	1.73061e-20	0.282349	0.696288	0.394952
RSRP1	Macro3_FOS	6.86426e-16	0.28223	0.662542	0.396317
PSMD3	Macro3_FOS	1.988e-35	0.282014	0.302587	0.0791269
TRAF3IP3	Macro3_FOS	3.62097e-26	0.281331	0.471316	0.201228
HNRNPA0	Macro3_FOS	1.13728e-22	0.280372	0.559055	0.272169
APEX1	Macro3_FOS	2.86638e-24	0.280318	0.487064	0.217599
PPP1R10	Macro3_FOS	7.90876e-24	0.278824	0.493813	0.222374
XRCC5	Macro3_FOS	3.88015e-22	0.278803	0.571429	0.283083
NACA	Macro3_FOS	2.08512e-25	0.27809	0.994376	0.95498
HRH2	Macro3_FOS	2.26204e-25	0.277975	0.394826	0.154843
SH3BGRL	Macro3_FOS	2.99404e-15	0.277863	0.813273	0.534106
FCAR	Macro3_FOS	1.93324e-26	0.276954	0.379078	0.142565
MYH9	Macro3_FOS	1.30773e-17	0.274203	0.683915	0.387449
AP1S2	Macro3_FOS	1.45019e-12	0.272028	0.930259	0.745566
BID	Macro3_FOS	2.32388e-26	0.271458	0.529809	0.239427
IFNGR2	Macro3_FOS	1.38494e-13	0.270602	0.71766	0.457708
RPL6	Macro3_FOS	2.11794e-27	0.269863	0.996625	0.963847
PPCS	Macro3_FOS	1.69438e-26	0.269572	0.417323	0.165075
SH3BP1	Macro3_FOS	1.18296e-29	0.269411	0.431946	0.164393
NDUFA12	Macro3_FOS	5.03278e-22	0.267832	0.569179	0.278308
FCGRT	Macro3_FOS	5.35595e-14	0.267829	0.870641	0.637108
ERP29	Macro3_FOS	2.56123e-15	0.267553	0.834646	0.559345
MBP	Macro3_FOS	2.80065e-22	0.26672	0.535433	0.257844
VSTM1	Macro3_FOS	1.01225e-33	0.264792	0.336333	0.0989086
CCT8	Macro3_FOS	5.77609e-24	0.263074	0.52081	0.240109
MRPL43	Macro3_FOS	3.03895e-32	0.262631	0.3982	0.139154
RAB11FIP1	Macro3_FOS	2.8194e-22	0.261466	0.539933	0.260573
CORO1B	Macro3_FOS	5.21913e-25	0.260682	0.466817	0.197817
EIF4H	Macro3_FOS	7.56944e-24	0.260503	0.47919	0.209413
PSMB8	Macro3_FOS	2.56911e-19	0.260475	0.685039	0.380628
ACTG1	Macro3_FOS	4.99052e-12	0.259895	0.974128	0.898363
FERMT3	Macro3_FOS	8.19281e-20	0.259549	0.635546	0.334925
SNX1	Macro3_FOS	1.57504e-29	0.259147	0.373453	0.131651
LRPAP1	Macro3_FOS	1.87928e-24	0.258436	0.500562	0.222374
STX10	Macro3_FOS	6.24668e-24	0.257939	0.551181	0.258527
RGS14	Macro3_FOS	7.1038e-29	0.257801	0.366704	0.12824
PDCD5	Macro3_FOS	3.58249e-30	0.257604	0.362205	0.122101
PDIA3	Macro3_FOS	5.39472e-18	0.256246	0.592801	0.319236
ISCU	Macro3_FOS	7.6317e-26	0.256205	0.510686	0.222374
YWHAB	Macro3_FOS	1.15921e-13	0.255821	0.922385	0.729877
CAPN2	Macro3_FOS	1.08945e-19	0.255426	0.541057	0.266712
PDIA6	Macro3_FOS	7.32818e-21	0.254947	0.433071	0.191678
KDELR1	Macro3_FOS	2.02365e-19	0.254521	0.610799	0.319236
PLPPR2	Macro3_FOS	6.54633e-28	0.254513	0.293588	0.0907231
FHL3	Macro3_FOS	2.18516e-27	0.252682	0.305962	0.0989086
ANXA1	Macro3_FOS	1.54381e-09	0.25259	0.929134	0.75648
HSPA5	Macro3_FOS	2.21494e-19	0.252267	0.527559	0.262619
OSTF1	Macro3_FOS	5.70546e-20	0.252212	0.632171	0.334925
SELL	Macro3_FOS	3.94515e-10	0.252092	0.699663	0.467258
TBCB	Macro3_FOS	1.48102e-28	0.25175	0.484814	0.197135
ARRB2	Macro3_FOS	3.85904e-13	0.251233	0.820022	0.569577
NAGK	Macro3_FOS	5.4063e-18	0.251048	0.673791	0.373806
SCPEP1	Macro3_FOS	9.07016e-19	0.250829	0.580427	0.306276
PDE4B	Macro3_FOS	9.34857e-11	0.250586	0.696288	0.457026
RPL28	Macro3_FOS	4.80619e-37	-0.255803	1	0.999318
RPL23	Macro3_FOS	0.00527046	-0.261231	0.914511	0.842428
RPS21	Macro3_FOS	1.40531e-19	-0.261749	0.993251	0.986357
SAT1	Macro3_FOS	0.000322639	-0.267208	0.984252	0.974079
RPL13	Macro3_FOS	1.89349e-27	-0.280593	0.99775	0.995907
RPL36	Macro3_FOS	3.89657e-19	-0.294605	0.991001	0.9809
SOD2	Macro3_FOS	0.00565336	-0.305007	0.969629	0.961119
RPL37A	Macro3_FOS	7.17789e-20	-0.309578	0.983127	0.964529
RPL13A	Macro3_FOS	2.40508e-12	-0.309707	0.953881	0.917462
S100A9	Macro3_FOS	6.1848e-05	-0.314966	0.983127	0.981583
RPS17	Macro3_FOS	7.53659e-05	-0.315748	0.901012	0.796044
ZBTB16	Macro3_FOS	0.000518123	-0.319878	0.0393701	0.101637
RPL35	Macro3_FOS	8.43863e-19	-0.332196	0.973003	0.94884
MT-ATP6	Macro3_FOS	3.00666e-30	-0.332868	0.996625	0.986357
MT-CO3	Macro3_FOS	2.99324e-27	-0.333138	1	0.997954
LST1	Macro3_FOS	1.85411e-06	-0.334541	0.964004	0.899727
IER3	Macro3_FOS	0.00137843	-0.33463	0.946007	0.898363
C14orf2	Macro3_FOS	0.00342337	-0.351244	0.860517	0.745566
RPL21	Macro3_FOS	1.83736e-25	-0.359057	0.980877	0.965894
CEBPD	Macro3_FOS	0.000122756	-0.365765	0.606299	0.582538
CCNL1	Macro3_FOS	0.000141924	-0.368321	0.830146	0.739427
ZFAS1	Macro3_FOS	1.70492e-05	-0.372984	0.778403	0.71487
RPL27A	Macro3_FOS	1.63231e-10	-0.379063	0.865017	0.800136
TXNIP	Macro3_FOS	5.71112e-05	-0.407426	0.878515	0.804229
PLEKHG2	Macro3_FOS	0.0156382	-0.407946	0.11811	0.185539
UBA52	Macro3_FOS	2.20299e-37	-0.411121	0.986502	0.982265
RPS11	Macro3_FOS	4.39595e-24	-0.415667	0.964004	0.917462
NEAT1	Macro3_FOS	2.91499e-17	-0.416062	0.99775	0.99045
HSP90AB1	Macro3_FOS	7.24793e-05	-0.418637	0.905512	0.839018
SAP30	Macro3_FOS	0.0159513	-0.423273	0.0978628	0.161664
RPL9	Macro3_FOS	1.73348e-38	-0.427374	0.983127	0.96794
HSPA1A	Macro3_FOS	2.36116e-11	-0.427941	0.969629	0.95839
IFI44L	Macro3_FOS	0.0205717	-0.429706	0.0922385	0.157572
RPS27	Macro3_FOS	8.08004e-61	-0.438211	0.99775	0.995225
PHC2	Macro3_FOS	0.0364792	-0.465916	0.145107	0.206685
TNFAIP3	Macro3_FOS	0.00199382	-0.466071	0.890889	0.841064
TYMP	Macro3_FOS	2.12903e-09	-0.475312	0.903262	0.813779
RPL38	Macro3_FOS	3.71971e-39	-0.48204	0.946007	0.948158
RPL39	Macro3_FOS	6.97822e-92	-0.489432	0.998875	0.995907
MT-ND2	Macro3_FOS	1.60776e-41	-0.507139	0.992126	0.971351
PET100	Macro3_FOS	0.000158207	-0.512524	0.68054	0.597544
UBC	Macro3_FOS	1.87899e-19	-0.515953	0.970754	0.961119
IFITM3	Macro3_FOS	0.0177904	-0.518872	0.778403	0.691678
DNAJB1	Macro3_FOS	6.52563e-14	-0.528689	0.87964	0.890859
RPPH1	Macro3_FOS	1.14798e-10	-0.531572	0.0258718	0.11528
EIF4A1	Macro3_FOS	1.61798e-05	-0.532192	0.64117	0.568213
NAMPT	Macro3_FOS	3.14269e-13	-0.537464	0.928009	0.864939
ATP5O	Macro3_FOS	0.000762485	-0.553011	0.209224	0.274898
HSPE1	Macro3_FOS	0.0472344	-0.557607	0.788526	0.712142
CLK1	Macro3_FOS	0.00374153	-0.574025	0.586052	0.542292
MT-ND3	Macro3_FOS	4.51797e-89	-0.583752	0.998875	0.995907
NDUFA13	Macro3_FOS	5.18394e-05	-0.584924	0.565804	0.525239
SLC11A1	Macro3_FOS	7.52739e-09	-0.593206	0.660292	0.626876
HIST2H2AA4	Macro3_FOS	0.000381968	-0.610645	0.143982	0.222374
NDUFB1	Macro3_FOS	3.30303e-16	-0.616188	0.739033	0.707367
TSC22D3	Macro3_FOS	0.00761286	-0.641342	0.748031	0.6603
CEBPB	Macro3_FOS	5.05951e-05	-0.643636	0.583802	0.545703
NDUFA11	Macro3_FOS	2.97781e-06	-0.6459	0.445444	0.465211
RPL41	Macro3_FOS	1.35944e-63	-0.657164	0.968504	0.960437
ID2	Macro3_FOS	0.00318004	-0.658614	0.454443	0.469304
IRS2	Macro3_FOS	0.000563312	-0.685872	0.393701	0.420873
ZFAND5	Macro3_FOS	0.00938822	-0.687032	0.8009	0.68281
TRA2B	Macro3_FOS	1.88647e-09	-0.70176	0.613048	0.585266
CCL3L3	Macro3_FOS	0.0304318	-0.714963	0.6018	0.633697
ATP5I	Macro3_FOS	1.35549e-26	-0.723674	0.770529	0.750341
DDX3Y	Macro3_FOS	9.07348e-27	-0.736786	0.0281215	0.194407
PER1	Macro3_FOS	2.63936e-06	-0.741363	0.287964	0.351978
HSPD1	Macro3_FOS	0.00196792	-0.741683	0.710911	0.636426
SMAP2	Macro3_FOS	5.30894e-09	-0.753497	0.56243	0.542974
BLOC1S1	Macro3_FOS	2.68658e-08	-0.761883	0.362205	0.417462
RPS29	Macro3_FOS	3.72685e-94	-0.784543	0.96063	0.973397
BAG3	Macro3_FOS	0.0192126	-0.785654	0.254218	0.319918
FKBP5	Macro3_FOS	0.000110124	-0.785909	0.336333	0.374488
RPS26	Macro3_FOS	8.45768e-17	-0.792126	0.931384	0.893588
HSPA1B	Macro3_FOS	1.66764e-32	-0.833151	0.938133	0.942019
ZFAND2A	Macro3_FOS	0.00244532	-0.854448	0.36108	0.407913
DNAJA4	Macro3_FOS	0.00304464	-0.92215	0.192351	0.261255
IFI30	Macro3_FOS	7.90678e-33	-0.941539	0.735658	0.719645
HSP90AA1	Macro3_FOS	8.5812e-37	-0.971319	0.964004	0.95839
RPL36A	Macro3_FOS	1.79614e-97	-0.976602	0.87964	0.922237
TMEM176A	Macro3_FOS	6.54827e-17	-0.995109	0.202475	0.343111
IER5	Macro3_FOS	1.02915e-19	-1.00729	0.553431	0.607094
CXCR4	Macro3_FOS	1.25247e-09	-1.03228	0.445444	0.485675
JUND	Macro3_FOS	3.48315e-55	-1.07229	0.731159	0.790587
GPX1	Macro3_FOS	2.4834e-105	-1.14191	0.867267	0.889495
TMEM176B	Macro3_FOS	1.55442e-29	-1.15225	0.289089	0.469986
HSPH1	Macro3_FOS	8.19958e-23	-1.1659	0.667042	0.719645
HSPB1	Macro3_FOS	3.63743e-09	-1.38953	0.367829	0.450887
RPS4Y1	Macro3_FOS	2.14972e-70	-1.49973	0.0494938	0.393588
FOS	Macro4_CCL20	4.59548e-05	1.17709	0.956522	0.761566
BTG2	Macro4_CCL20	0.000316917	1.06995	0.73913	0.469751
ZFP36L2	Macro4_CCL20	0.00441723	0.996776	0.619565	0.330961
ITGB2	Macro4_CCL20	5.45857e-08	0.970043	0.858696	0.629893
ARPC1B	Macro4_CCL20	7.81848e-06	0.94091	0.869565	0.644128
NR4A1	Macro4_CCL20	0.0103012	0.911735	0.880435	0.651246
ATF3	Macro4_CCL20	0.00170785	0.905981	0.728261	0.423488
HLA-DQA1	Macro4_CCL20	0.0435636	0.873225	0.5	0.231317
DUSP2	Macro4_CCL20	0.000192019	0.862951	0.913043	0.765125
IER2	Macro4_CCL20	0.0041356	0.848784	0.826087	0.640569
JUNB	Macro4_CCL20	1.78755e-07	0.816011	1	0.868327
TALDO1	Macro4_CCL20	0.00154496	0.79402	0.793478	0.508897
LSP1	Macro4_CCL20	0.00286668	0.733982	0.858696	0.69395
NR4A2	Macro4_CCL20	0.00132649	0.724822	0.934783	0.679715
NFKBIZ	Macro4_CCL20	0.000228914	0.662208	0.978261	0.836299
RPL5	Macro4_CCL20	0.000439768	0.647868	0.934783	0.782918
EGR1	Macro4_CCL20	0.00309266	0.627408	0.641304	0.316726
PRELID1	Macro4_CCL20	0.0240604	0.610389	0.728261	0.44484
PYCARD	Macro4_CCL20	0.0123317	0.603679	0.815217	0.505338
ECH1	Macro4_CCL20	0.000589984	0.599297	0.423913	0.13879
RGS19	Macro4_CCL20	0.00292311	0.591559	0.467391	0.177936
SYK	Macro4_CCL20	0.000279398	0.571983	0.48913	0.170819
NFKBIA	Macro4_CCL20	2.65423e-05	0.565883	1	0.996441
CECR5	Macro4_CCL20	0.0347839	0.5569	0.163043	0.024911
FAM200B	Macro4_CCL20	0.00176568	0.551803	0.413043	0.135231
MARCH1	Macro4_CCL20	0.0297189	0.540259	0.326087	0.0996441
TIAL1	Macro4_CCL20	0.03776	0.517606	0.358696	0.120996
TSPO	Macro4_CCL20	0.00159939	0.514795	0.967391	0.779359
MTCH2	Macro4_CCL20	0.00187321	0.49735	0.282609	0.0640569
MALAT1	Macro4_CCL20	0.0255421	0.492245	1	0.992883
SDHD	Macro4_CCL20	0.0143	0.477344	0.369565	0.124555
GUCD1	Macro4_CCL20	0.0477405	0.448962	0.163043	0.024911
TMEM55A	Macro4_CCL20	0.0308682	0.444302	0.25	0.0604982
ADAM10	Macro4_CCL20	0.0462324	0.424396	0.369565	0.124555
TTC1	Macro4_CCL20	0.00210047	0.409	0.23913	0.0462633
S100A6	Macro4_CCL20	0.0243289	0.382437	1	0.996441
TMEM256-PLSCR3	Macro4_CCL20	0.00437537	0.370698	0.217391	0.0391459
IL27RA	Macro4_CCL20	0.0323512	0.364534	0.184783	0.0320285
RGS14	Macro4_CCL20	0.00122517	0.32072	0.282609	0.0604982
RPL39	Macro4_CCL20	0.0301353	-0.332373	1	0.996441
SRGN	Macro4_CCL20	0.041704	-0.402942	0.98913	0.996441
MT-ND3	Macro4_CCL20	3.97583e-08	-0.545854	1	1
RPS27	Macro4_CCL20	2.32314e-07	-0.583397	0.967391	1
RPS2	Macro4_CCL20	0.0253566	-0.607824	0.891304	0.925267
RPS29	Macro4_CCL20	1.8213e-07	-0.712608	0.913043	0.950178
CYBA	Macro4_CCL20	0.012232	-0.734478	0.826087	0.911032
RPL36A	Macro4_CCL20	6.85849e-08	-0.950616	0.706522	0.903915
CEBPB	Macro4_CCL20	0.000997425	-1.01747	0.5	0.711744
GPX1	Macro4_CCL20	1.94241e-06	-1.02215	0.771739	0.864769
HSP90AA1	Macro4_CCL20	3.94829e-06	-1.12716	0.826087	0.918149
HSPA1A	Macro4_CCL20	1.92335e-05	-1.13189	0.782609	0.925267
RPS4Y1	Macro4_CCL20	0.000955498	-1.13396	0.076087	0.395018
WTAP	Macro4_CCL20	0.0422391	-1.19586	0.402174	0.576512
DDX3Y	Macro4_CCL20	0.0059341	-1.22194	0.0217391	0.281139
ITGB2	Mono1_CD14-S100A8	4.14277e-147	0.988979	0.979325	0.697195
MT-ATP8	Mono1_CD14-S100A8	6.29116e-108	0.921069	0.945593	0.626216
HLA-DRB5	Mono1_CD14-S100A8	6.90375e-94	0.917854	0.813928	0.347453
XIST	Mono1_CD14-S100A8	4.93361e-145	0.882141	0.522307	0.060103
LSP1	Mono1_CD14-S100A8	1.54357e-109	0.805524	0.958651	0.760733
MT-ND4L	Mono1_CD14-S100A8	3.30114e-78	0.796106	0.955386	0.708643
MT-CYB	Mono1_CD14-S100A8	1.45447e-99	0.784706	0.990207	0.892959
LYZ	Mono1_CD14-S100A8	1.92572e-136	0.781133	1	0.995421
RP11-362F19.1	Mono1_CD14-S100A8	1.94079e-96	0.755709	0.364527	0.0440756
ARPC1B	Mono1_CD14-S100A8	4.4626e-95	0.71139	0.963003	0.757298
PKM	Mono1_CD14-S100A8	5.08772e-74	0.706271	0.904244	0.528907
TALDO1	Mono1_CD14-S100A8	3.17638e-74	0.703085	0.919478	0.629651
CD14	Mono1_CD14-S100A8	1.76583e-64	0.668142	0.945593	0.733257
CD68	Mono1_CD14-S100A8	4.06049e-65	0.664183	0.907508	0.647968
TKT	Mono1_CD14-S100A8	2.06088e-77	0.651222	0.963003	0.777905
VIM	Mono1_CD14-S100A8	6.64975e-65	0.614459	0.994559	0.931883
EEF2	Mono1_CD14-S100A8	1.83913e-63	0.597165	0.952122	0.766457
ZFP36L2	Mono1_CD14-S100A8	3.30628e-48	0.576248	0.9358	0.680595
GK	Mono1_CD14-S100A8	6.77497e-63	0.576204	0.429815	0.112192
LTA4H	Mono1_CD14-S100A8	1.1873e-41	0.562566	0.847661	0.549513
PADI4	Mono1_CD14-S100A8	2.20148e-70	0.558222	0.453754	0.111048
BIN2	Mono1_CD14-S100A8	5.43808e-71	0.545899	0.594124	0.18775
CLIC1	Mono1_CD14-S100A8	9.03521e-54	0.533287	0.939064	0.726961
RNH1	Mono1_CD14-S100A8	5.67306e-55	0.532282	0.81284	0.378935
RPL5	Mono1_CD14-S100A8	4.52543e-67	0.531033	0.979325	0.885518
GAPDH	Mono1_CD14-S100A8	7.23549e-69	0.528467	0.984766	0.954207
RGS19	Mono1_CD14-S100A8	1.81111e-63	0.527617	0.651795	0.238122
SPI1	Mono1_CD14-S100A8	1.58225e-43	0.524545	0.879217	0.604465
GLIPR1	Mono1_CD14-S100A8	1.10584e-44	0.523325	0.863983	0.549513
GRN	Mono1_CD14-S100A8	5.08888e-47	0.518534	0.937976	0.726961
CLEC12A	Mono1_CD14-S100A8	3.2565e-48	0.517032	0.848749	0.472238
MAN2B1	Mono1_CD14-S100A8	7.03699e-62	0.512736	0.649619	0.23526
LGALS3	Mono1_CD14-S100A8	1.19488e-39	0.512103	0.905332	0.595879
EEF1G	Mono1_CD14-S100A8	4.41982e-38	0.506007	0.850925	0.548369
ZYX	Mono1_CD14-S100A8	5.42981e-46	0.504926	0.856366	0.496279
TNFSF13	Mono1_CD14-S100A8	1.76122e-59	0.501848	0.607182	0.219233
TAGAP	Mono1_CD14-S100A8	6.20213e-59	0.499039	0.583243	0.202061
ALOX5AP	Mono1_CD14-S100A8	1.77702e-56	0.498417	0.447225	0.131082
CD52	Mono1_CD14-S100A8	4.27541e-38	0.492972	0.917301	0.697768
PHACTR1	Mono1_CD14-S100A8	1.97843e-35	0.492101	0.466812	0.189468
EEF1A1	Mono1_CD14-S100A8	1.1886e-91	0.489983	1	0.996566
PLBD1	Mono1_CD14-S100A8	3.53447e-36	0.489453	0.682263	0.341156
ANXA5	Mono1_CD14-S100A8	1.27919e-41	0.48736	0.90642	0.612479
RAC2	Mono1_CD14-S100A8	3.15666e-43	0.481716	0.83025	0.451631
ALDH2	Mono1_CD14-S100A8	2.586e-40	0.48112	0.776931	0.406411
ALDOA	Mono1_CD14-S100A8	2.91902e-50	0.480897	0.97062	0.828849
RAB5C	Mono1_CD14-S100A8	1.64152e-60	0.480451	0.656148	0.241557
ARHGDIB	Mono1_CD14-S100A8	7.80055e-48	0.479855	0.952122	0.767029
RCSD1	Mono1_CD14-S100A8	5.20379e-41	0.478647	0.854189	0.461935
RPS4X	Mono1_CD14-S100A8	3.36018e-68	0.476469	0.997824	0.954207
ATP5B	Mono1_CD14-S100A8	3.45271e-39	0.467141	0.78346	0.41557
SELL	Mono1_CD14-S100A8	4.40488e-35	0.466305	0.789989	0.447624
COMT	Mono1_CD14-S100A8	8.2014e-52	0.463536	0.696409	0.289067
AC091814.2	Mono1_CD14-S100A8	4.13261e-83	0.461651	0.238303	0.00801374
PPT1	Mono1_CD14-S100A8	3.79182e-36	0.460907	0.749728	0.405266
RNF130	Mono1_CD14-S100A8	8.90607e-39	0.45597	0.911861	0.596451
MT-ND6	Mono1_CD14-S100A8	1.49153e-49	0.455388	0.454842	0.146537
PLD3	Mono1_CD14-S100A8	1.41664e-53	0.454321	0.640914	0.246709
RBP7	Mono1_CD14-S100A8	1.24109e-47	0.45082	0.638738	0.263881
PGD	Mono1_CD14-S100A8	1.30921e-38	0.449703	0.828074	0.469376
PSAP	Mono1_CD14-S100A8	1.03473e-58	0.44782	0.991295	0.933028
PYGL	Mono1_CD14-S100A8	6.56039e-61	0.447807	0.541893	0.168861
ALOX5	Mono1_CD14-S100A8	1.50243e-55	0.443845	0.68444	0.269605
RP11-701P16.2	Mono1_CD14-S100A8	9.11097e-28	0.442994	0.256801	0.079565
ARPC3	Mono1_CD14-S100A8	6.77266e-47	0.442366	0.979325	0.833429
MT-ND5	Mono1_CD14-S100A8	1.93786e-26	0.439518	0.934712	0.662851
CTSA	Mono1_CD14-S100A8	3.23716e-53	0.4381	0.698585	0.287922
GIMAP7	Mono1_CD14-S100A8	7.75148e-37	0.436589	0.764962	0.403549
HLA-C	Mono1_CD14-S100A8	1.11362e-62	0.435581	0.994559	0.959931
C20orf24	Mono1_CD14-S100A8	7.20089e-49	0.433336	0.688792	0.285633
MCEMP1	Mono1_CD14-S100A8	1.57347e-57	0.431742	0.441785	0.123068
ATP6AP2	Mono1_CD14-S100A8	6.21016e-43	0.430793	0.724701	0.33486
BTG2	Mono1_CD14-S100A8	3.60348e-42	0.429922	0.479869	0.175157
SQSTM1	Mono1_CD14-S100A8	8.59237e-35	0.424266	0.801959	0.439038
ILK	Mono1_CD14-S100A8	5.63423e-64	0.423751	0.531012	0.156268
CDA	Mono1_CD14-S100A8	2.99395e-42	0.422847	0.74864	0.356039
ACTG1	Mono1_CD14-S100A8	1.76711e-38	0.419546	0.977149	0.874642
APBB1IP	Mono1_CD14-S100A8	1.74083e-51	0.414944	0.607182	0.224957
RAB7A	Mono1_CD14-S100A8	2.79533e-48	0.414805	0.683351	0.283915
ERP29	Mono1_CD14-S100A8	1.76988e-30	0.4139	0.856366	0.513452
FCN1	Mono1_CD14-S100A8	5.44171e-44	0.411908	0.991295	0.945049
ANXA2	Mono1_CD14-S100A8	1.98244e-29	0.410895	0.893362	0.639382
PGK1	Mono1_CD14-S100A8	3.7612e-35	0.41086	0.807399	0.443618
TSPO	Mono1_CD14-S100A8	6.70016e-44	0.409985	0.978237	0.851746
VSTM1	Mono1_CD14-S100A8	1.20671e-69	0.407882	0.399347	0.082427
C5AR1	Mono1_CD14-S100A8	4.84823e-51	0.407176	0.529924	0.180882
TWF2	Mono1_CD14-S100A8	1.14225e-51	0.407071	0.616975	0.234116
STX11	Mono1_CD14-S100A8	1.9361e-48	0.405751	0.557127	0.202633
SLC25A5	Mono1_CD14-S100A8	1.97771e-28	0.404539	0.848749	0.511162
ECH1	Mono1_CD14-S100A8	5.80586e-59	0.402597	0.612622	0.20893
GNPTG	Mono1_CD14-S100A8	7.57904e-67	0.399439	0.488575	0.128792
HLA-DQA1	Mono1_CD14-S100A8	6.76311e-73	0.397412	0.688792	0.248426
SERPINB1	Mono1_CD14-S100A8	1.77551e-29	0.3962	0.879217	0.544934
NCF2	Mono1_CD14-S100A8	1.59777e-29	0.395589	0.852013	0.55581
ATP6V0C	Mono1_CD14-S100A8	5.10409e-31	0.395039	0.874864	0.576417
NCF4	Mono1_CD14-S100A8	4.80111e-52	0.394992	0.626768	0.230681
WAS	Mono1_CD14-S100A8	3.29488e-38	0.394635	0.793254	0.392101
PILRA	Mono1_CD14-S100A8	8.50397e-36	0.389578	0.757345	0.381797
UBE2D1	Mono1_CD14-S100A8	2.3385e-40	0.38947	0.663765	0.283343
RP11-553K8.5	Mono1_CD14-S100A8	2.48315e-66	0.388482	0.191513	0.0057241
BST1	Mono1_CD14-S100A8	6.861e-51	0.387936	0.587595	0.212364
PLP2	Mono1_CD14-S100A8	3.44668e-34	0.386198	0.794342	0.417859
ARF1	Mono1_CD14-S100A8	8.17695e-37	0.386059	0.747552	0.365197
C1orf43	Mono1_CD14-S100A8	1.5785e-56	0.385425	0.660501	0.242129
RNASET2	Mono1_CD14-S100A8	2.01864e-29	0.384492	0.849837	0.499141
CD55	Mono1_CD14-S100A8	9.40781e-40	0.384218	0.745375	0.350887
OSTF1	Mono1_CD14-S100A8	3.83664e-44	0.383612	0.668118	0.278764
CD37	Mono1_CD14-S100A8	5.28186e-26	0.383166	0.934712	0.734974
ZFP36	Mono1_CD14-S100A8	3.37584e-25	0.383139	0.90642	0.591872
IFNGR2	Mono1_CD14-S100A8	1.3343e-44	0.382749	0.708379	0.309101
LILRB3	Mono1_CD14-S100A8	4.75132e-46	0.382511	0.717084	0.315398
PLA2G16	Mono1_CD14-S100A8	1.46609e-59	0.378855	0.302503	0.0526617
P4HB	Mono1_CD14-S100A8	6.64688e-45	0.378281	0.674646	0.283343
ASAH1	Mono1_CD14-S100A8	2.34786e-29	0.376895	0.879217	0.552376
TBC1D2	Mono1_CD14-S100A8	1.53188e-59	0.37569	0.303591	0.0532341
PRDX3	Mono1_CD14-S100A8	2.83673e-47	0.374482	0.62568	0.246709
FHL3	Mono1_CD14-S100A8	4.82404e-62	0.374277	0.377584	0.0835718
TUFM	Mono1_CD14-S100A8	4.39435e-46	0.374124	0.699674	0.292501
APP	Mono1_CD14-S100A8	1.93426e-58	0.373487	0.490751	0.143675
TNNT1	Mono1_CD14-S100A8	6.38655e-36	0.372418	0.196953	0.0366342
PTAFR	Mono1_CD14-S100A8	1.8757e-46	0.371589	0.576714	0.216943
PABPC1	Mono1_CD14-S100A8	4.45191e-36	0.368173	0.98259	0.892959
SNX2	Mono1_CD14-S100A8	3.88622e-40	0.367583	0.683351	0.29937
MARC1	Mono1_CD14-S100A8	9.01852e-50	0.367448	0.372144	0.0984545
FPR1	Mono1_CD14-S100A8	9.39168e-30	0.364074	0.821545	0.466514
BTG1	Mono1_CD14-S100A8	1.8395e-25	0.363558	0.90642	0.642244
LAPTM4A	Mono1_CD14-S100A8	1.0023e-46	0.363403	0.687704	0.283915
PLXDC2	Mono1_CD14-S100A8	1.83979e-40	0.36279	0.658324	0.277046
QPCT	Mono1_CD14-S100A8	2.70584e-44	0.362388	0.442873	0.147109
CYP27A1	Mono1_CD14-S100A8	2.57062e-37	0.362339	0.357998	0.115627
SIGLEC9	Mono1_CD14-S100A8	2.50258e-57	0.362235	0.401523	0.101889
LDHA	Mono1_CD14-S100A8	2.18893e-38	0.362072	0.681175	0.302805
HEXB	Mono1_CD14-S100A8	4.49936e-45	0.361824	0.659412	0.271322
IL17RA	Mono1_CD14-S100A8	1.54648e-36	0.360787	0.770403	0.372066
SARAF	Mono1_CD14-S100A8	4.30403e-27	0.35934	0.836779	0.476817
IFNGR1	Mono1_CD14-S100A8	1.47077e-45	0.358123	0.634385	0.254722
EIF3L	Mono1_CD14-S100A8	5.56237e-25	0.356927	0.821545	0.502576
SON	Mono1_CD14-S100A8	2.52236e-29	0.356676	0.852013	0.483114
HNRNPF	Mono1_CD14-S100A8	1.88386e-41	0.356437	0.669206	0.28277
CORO1A	Mono1_CD14-S100A8	1.5461e-30	0.355633	0.945593	0.761305
HNRNPA0	Mono1_CD14-S100A8	3.27372e-47	0.355475	0.538629	0.192902
LDHB	Mono1_CD14-S100A8	9.11649e-36	0.354747	0.624592	0.277046
DOCK8	Mono1_CD14-S100A8	1.9472e-41	0.352503	0.724701	0.321694
CTSH	Mono1_CD14-S100A8	1.12212e-29	0.352267	0.773667	0.417287
ERICH1	Mono1_CD14-S100A8	2.44608e-45	0.35154	0.558215	0.203205
MYL6	Mono1_CD14-S100A8	3.78089e-36	0.351098	0.98803	0.891242
SIRPB2	Mono1_CD14-S100A8	5.41906e-55	0.349617	0.381937	0.0938752
AHNAK	Mono1_CD14-S100A8	3.76217e-16	0.348552	0.900979	0.674299
ATP5A1	Mono1_CD14-S100A8	1.17394e-31	0.347377	0.725789	0.362335
MYADM	Mono1_CD14-S100A8	6.22259e-28	0.346284	0.724701	0.383515
VCP	Mono1_CD14-S100A8	2.06736e-59	0.345617	0.484222	0.137378
SCPEP1	Mono1_CD14-S100A8	2.39316e-37	0.34374	0.664853	0.300515
KDELR1	Mono1_CD14-S100A8	8.60621e-42	0.343038	0.639826	0.262164
AP1S2	Mono1_CD14-S100A8	3.39108e-24	0.341999	0.931447	0.68174
MYD88	Mono1_CD14-S100A8	2.76553e-49	0.341173	0.500544	0.164854
REEP5	Mono1_CD14-S100A8	1.53768e-37	0.339441	0.709467	0.319977
LAT2	Mono1_CD14-S100A8	2.28068e-38	0.338967	0.640914	0.273039
MLX	Mono1_CD14-S100A8	2.70424e-50	0.338209	0.464635	0.143102
RPL7A	Mono1_CD14-S100A8	2.30059e-43	0.337871	0.993471	0.955924
DNASE2	Mono1_CD14-S100A8	1.13121e-52	0.337759	0.26877	0.0463652
AUP1	Mono1_CD14-S100A8	7.05913e-45	0.335656	0.631121	0.250143
HERPUD1	Mono1_CD14-S100A8	5.19301e-38	0.335497	0.667029	0.294219
METTL9	Mono1_CD14-S100A8	4.7584e-30	0.334996	0.723613	0.377218
PARK7	Mono1_CD14-S100A8	1.73098e-35	0.333832	0.758433	0.360618
XRCC5	Mono1_CD14-S100A8	1.47118e-41	0.333435	0.632209	0.25644
MYDGF	Mono1_CD14-S100A8	4.32209e-46	0.3332	0.488575	0.164282
LRPAP1	Mono1_CD14-S100A8	7.13167e-54	0.331948	0.562568	0.189468
SYNGR2	Mono1_CD14-S100A8	5.37829e-36	0.331818	0.739935	0.342873
CNBP	Mono1_CD14-S100A8	8.79074e-24	0.331278	0.841132	0.523183
NINJ1	Mono1_CD14-S100A8	1.50757e-49	0.327742	0.581066	0.20893
GNB2	Mono1_CD14-S100A8	2.52566e-27	0.32602	0.768226	0.410418
EIF4B	Mono1_CD14-S100A8	3.94276e-36	0.325952	0.734494	0.348025
SNX1	Mono1_CD14-S100A8	8.33239e-53	0.325584	0.478781	0.144247
SIRPB1	Mono1_CD14-S100A8	1.47688e-47	0.325052	0.505985	0.172868
ICAM3	Mono1_CD14-S100A8	3.61254e-37	0.324184	0.700762	0.321694
CCT5	Mono1_CD14-S100A8	5.75122e-47	0.323988	0.533188	0.185461
CRLF3	Mono1_CD14-S100A8	3.98139e-53	0.322898	0.389554	0.100172
CAPG	Mono1_CD14-S100A8	6.73006e-24	0.322375	0.81284	0.494562
CECR5	Mono1_CD14-S100A8	2.25155e-56	0.321548	0.301415	0.0555238
PPIB	Mono1_CD14-S100A8	1.17457e-20	0.320369	0.885745	0.562679
ARL6IP5	Mono1_CD14-S100A8	5.04248e-31	0.319558	0.763874	0.38008
MYH9	Mono1_CD14-S100A8	2.35781e-31	0.319133	0.714908	0.348025
FTH1	Mono1_CD14-S100A8	2.18672e-26	0.319019	1	0.995993
MBP	Mono1_CD14-S100A8	1.44566e-42	0.318283	0.593036	0.228964
FCGRT	Mono1_CD14-S100A8	6.88758e-23	0.31763	0.88901	0.624499
NAPRT	Mono1_CD14-S100A8	5.23797e-49	0.316492	0.529924	0.180309
HAUS4	Mono1_CD14-S100A8	1.70182e-52	0.315821	0.368879	0.092158
BID	Mono1_CD14-S100A8	5.11972e-45	0.315291	0.527748	0.189468
LAPTM5	Mono1_CD14-S100A8	2.42434e-23	0.314097	0.95321	0.808815
CALHM2	Mono1_CD14-S100A8	1.24921e-44	0.313966	0.341676	0.0910132
RP11-1143G9.4	Mono1_CD14-S100A8	1.50694e-35	0.313669	0.630033	0.275902
CALR	Mono1_CD14-S100A8	1.51089e-32	0.312884	0.5963	0.26846
CNN2	Mono1_CD14-S100A8	5.65088e-42	0.311379	0.613711	0.249571
MGST1	Mono1_CD14-S100A8	6.18778e-34	0.311162	0.603917	0.267888
RHOA	Mono1_CD14-S100A8	4.99297e-23	0.311083	0.948857	0.761878
MDH2	Mono1_CD14-S100A8	9.69771e-38	0.30923	0.635473	0.265026
MT-CO1	Mono1_CD14-S100A8	9.72269e-22	0.308388	0.997824	0.990841
ACTN1	Mono1_CD14-S100A8	2.57375e-48	0.308326	0.475517	0.152833
ANXA11	Mono1_CD14-S100A8	3.73235e-35	0.307904	0.671382	0.305667
AKIRIN2	Mono1_CD14-S100A8	1.28625e-41	0.306718	0.45049	0.154551
SLC7A7	Mono1_CD14-S100A8	9.55476e-29	0.306548	0.767138	0.39668
LINC00936	Mono1_CD14-S100A8	1.12703e-32	0.306536	0.634385	0.290212
EIF2S3	Mono1_CD14-S100A8	1.39471e-26	0.30599	0.695321	0.350887
ZFP36L1	Mono1_CD14-S100A8	2.90518e-28	0.305798	0.772579	0.422438
ANXA1	Mono1_CD14-S100A8	8.46042e-16	0.305314	0.934712	0.740126
RPN1	Mono1_CD14-S100A8	5.11884e-40	0.304969	0.622416	0.253005
CAT	Mono1_CD14-S100A8	1.41984e-40	0.304858	0.59086	0.240412
WDR1	Mono1_CD14-S100A8	1.1913e-38	0.303957	0.559304	0.223812
HRH2	Mono1_CD14-S100A8	7.52276e-44	0.302648	0.427639	0.135661
PRKCD	Mono1_CD14-S100A8	2.03956e-37	0.301649	0.581066	0.236405
LRP10	Mono1_CD14-S100A8	1.40788e-50	0.301069	0.336235	0.0789926
PRELID1	Mono1_CD14-S100A8	1.42677e-20	0.3008	0.848749	0.546079
CRTAP	Mono1_CD14-S100A8	4.10757e-23	0.3006	0.822633	0.483686
GLMP	Mono1_CD14-S100A8	5.03623e-47	0.300562	0.324266	0.0789926
SLC31A2	Mono1_CD14-S100A8	1.55212e-44	0.30001	0.521219	0.186033
SPNS1	Mono1_CD14-S100A8	4.08518e-52	0.299973	0.425462	0.119634
NCOR1	Mono1_CD14-S100A8	2.55324e-41	0.29982	0.54951	0.210074
TUBA1A	Mono1_CD14-S100A8	6.1366e-33	0.299565	0.565832	0.247281
DOK3	Mono1_CD14-S100A8	2.74858e-46	0.298871	0.536453	0.187178
PDCD6	Mono1_CD14-S100A8	1.43885e-42	0.298618	0.528836	0.194047
FOS	Mono1_CD14-S100A8	1.54157e-13	0.298456	0.959739	0.769891
TBXAS1	Mono1_CD14-S100A8	2.2374e-33	0.296838	0.718172	0.340011
UBE2V1	Mono1_CD14-S100A8	1.9881e-48	0.29676	0.504897	0.167716
SEPHS2	Mono1_CD14-S100A8	1.44075e-50	0.296332	0.26333	0.0463652
SF3B2	Mono1_CD14-S100A8	1.41242e-36	0.29528	0.605005	0.252433
ARRB2	Mono1_CD14-S100A8	4.07958e-23	0.294433	0.850925	0.512879
HADHA	Mono1_CD14-S100A8	3.77755e-33	0.293092	0.750816	0.366915
FAM200B	Mono1_CD14-S100A8	3.69839e-42	0.292938	0.57889	0.223812
SEC13	Mono1_CD14-S100A8	1.65021e-46	0.291392	0.443961	0.139096
PRDX2	Mono1_CD14-S100A8	9.87128e-44	0.291225	0.294886	0.0692616
DDOST	Mono1_CD14-S100A8	2.35973e-44	0.289429	0.498368	0.171151
CD151	Mono1_CD14-S100A8	2.01731e-46	0.288634	0.476605	0.154551
NFE2	Mono1_CD14-S100A8	5.30524e-42	0.287907	0.503808	0.181454
PDE4DIP	Mono1_CD14-S100A8	5.04309e-39	0.287133	0.258977	0.0595306
GIMAP4	Mono1_CD14-S100A8	9.39835e-24	0.287114	0.799782	0.453921
EMC4	Mono1_CD14-S100A8	6.89069e-51	0.286847	0.365615	0.0904408
SNX17	Mono1_CD14-S100A8	6.83574e-39	0.286384	0.538629	0.207785
MGST3	Mono1_CD14-S100A8	3.22452e-45	0.286202	0.557127	0.202633
PGAM1	Mono1_CD14-S100A8	1.88889e-24	0.286158	0.720348	0.387521
THEMIS2	Mono1_CD14-S100A8	7.50262e-39	0.286141	0.680087	0.293646
PPP1R10	Mono1_CD14-S100A8	1.24624e-39	0.285653	0.482046	0.174013
GLIPR2	Mono1_CD14-S100A8	2.19672e-29	0.285468	0.760609	0.389239
PPP2R1A	Mono1_CD14-S100A8	2.91317e-46	0.285361	0.494015	0.165999
LTBR	Mono1_CD14-S100A8	1.28063e-47	0.285332	0.501632	0.167716
PDIA6	Mono1_CD14-S100A8	3.11416e-38	0.284475	0.496192	0.186033
AP000769.1	Mono1_CD14-S100A8	6.81886e-42	0.28415	0.210011	0.0337722
YBX1	Mono1_CD14-S100A8	6.99423e-19	0.283912	0.912949	0.678306
ACTR3	Mono1_CD14-S100A8	4.22669e-31	0.283846	0.745375	0.373211
STX10	Mono1_CD14-S100A8	1.42095e-35	0.283205	0.615887	0.26846
RP11-796E2.4	Mono1_CD14-S100A8	6.26785e-32	0.282575	0.235038	0.0589582
BEST1	Mono1_CD14-S100A8	1.96954e-32	0.281121	0.277476	0.079565
SDHD	Mono1_CD14-S100A8	1.65635e-37	0.280885	0.5321	0.205495
TNFRSF1A	Mono1_CD14-S100A8	1.60295e-37	0.280825	0.65506	0.278764
BSG	Mono1_CD14-S100A8	2.51934e-36	0.280503	0.664853	0.293646
LAMP1	Mono1_CD14-S100A8	5.79844e-40	0.28024	0.59086	0.238695
ENO1	Mono1_CD14-S100A8	1.64707e-20	0.279912	0.854189	0.538638
CTSC	Mono1_CD14-S100A8	4.14356e-31	0.279801	0.676823	0.32055
HVCN1	Mono1_CD14-S100A8	4.59073e-42	0.279535	0.441785	0.147109
HCK	Mono1_CD14-S100A8	3.07255e-26	0.279316	0.764962	0.406983
NRROS	Mono1_CD14-S100A8	4.15433e-50	0.279305	0.442873	0.129365
SDCCAG8	Mono1_CD14-S100A8	1.09388e-45	0.277814	0.399347	0.117916
FUCA2	Mono1_CD14-S100A8	1.9966e-46	0.277337	0.386289	0.108185
ACTB	Mono1_CD14-S100A8	2.19053e-37	0.277085	1	0.998283
ARPC2	Mono1_CD14-S100A8	2.00646e-18	0.276767	0.942329	0.736119
SDHC	Mono1_CD14-S100A8	8.65204e-41	0.276696	0.474429	0.167144
UQCRC2	Mono1_CD14-S100A8	3.43853e-40	0.276443	0.537541	0.203205
RAN	Mono1_CD14-S100A8	8.29756e-29	0.276312	0.718172	0.35146
CITED2	Mono1_CD14-S100A8	1.65483e-34	0.276023	0.451578	0.171151
RGS14	Mono1_CD14-S100A8	1.08509e-44	0.274589	0.408052	0.123068
RPLP0	Mono1_CD14-S100A8	8.95585e-19	0.274258	0.985854	0.897539
XRCC6	Mono1_CD14-S100A8	7.19187e-40	0.273579	0.57889	0.228392
PLAUR	Mono1_CD14-S100A8	9.2148e-31	0.273257	0.616975	0.280481
LRP1	Mono1_CD14-S100A8	2.35329e-27	0.273111	0.78346	0.406983
CD74	Mono1_CD14-S100A8	3.18499e-21	0.272806	0.998912	0.989697
TMEM256-PLSCR3	Mono1_CD14-S100A8	6.10386e-47	0.272733	0.236126	0.0389239
ALDH1A1	Mono1_CD14-S100A8	2.58648e-37	0.27108	0.531012	0.20664
TMEM59	Mono1_CD14-S100A8	2.70386e-28	0.271027	0.74864	0.377218
DENND1A	Mono1_CD14-S100A8	1.47191e-42	0.270828	0.365615	0.105323
FGD2	Mono1_CD14-S100A8	1.07874e-42	0.270409	0.50272	0.176875
G6PD	Mono1_CD14-S100A8	1.77336e-37	0.270189	0.510337	0.194619
CALM2	Mono1_CD14-S100A8	5.99684e-15	0.269818	0.924918	0.749284
TMED2	Mono1_CD14-S100A8	2.3804e-38	0.269513	0.473341	0.171151
IKBIP	Mono1_CD14-S100A8	2.39784e-34	0.268801	0.332971	0.104751
TMEM107	Mono1_CD14-S100A8	1.53595e-21	0.268516	0.388466	0.172295
SCAMP2	Mono1_CD14-S100A8	2.00052e-45	0.267527	0.499456	0.168861
EIF3F	Mono1_CD14-S100A8	1.33276e-18	0.266344	0.826986	0.507728
DARS	Mono1_CD14-S100A8	4.57494e-49	0.265413	0.460283	0.14024
CSF3R	Mono1_CD14-S100A8	7.60832e-16	0.265364	0.921654	0.686892
JUNB	Mono1_CD14-S100A8	3.69715e-16	0.265045	0.929271	0.653692
CHN2	Mono1_CD14-S100A8	6.66635e-41	0.264346	0.385201	0.117916
MRPL18	Mono1_CD14-S100A8	7.41831e-44	0.264041	0.376496	0.108185
PCMT1	Mono1_CD14-S100A8	5.03831e-40	0.264026	0.527748	0.195192
HMGN1	Mono1_CD14-S100A8	4.22358e-36	0.26354	0.508161	0.198626
NSF	Mono1_CD14-S100A8	7.78422e-37	0.262721	0.31012	0.0870063
UBE2I	Mono1_CD14-S100A8	4.18551e-30	0.261954	0.622416	0.287922
IMPDH1	Mono1_CD14-S100A8	5.4107e-42	0.261596	0.478781	0.167144
HM13	Mono1_CD14-S100A8	1.40699e-27	0.261502	0.686616	0.33257
PEPD	Mono1_CD14-S100A8	1.6215e-43	0.259866	0.411317	0.126503
BTF3	Mono1_CD14-S100A8	3.02655e-15	0.259518	0.961915	0.819118
UBAC2	Mono1_CD14-S100A8	4.72911e-41	0.259318	0.373232	0.112192
CDC123	Mono1_CD14-S100A8	1.24773e-44	0.259201	0.26333	0.0532341
CD300C	Mono1_CD14-S100A8	8.60013e-39	0.25874	0.35691	0.108758
CCT8	Mono1_CD14-S100A8	1.72523e-37	0.258645	0.575626	0.229536
CD33	Mono1_CD14-S100A8	7.52614e-31	0.258002	0.626768	0.282198
RILPL2	Mono1_CD14-S100A8	1.04131e-29	0.257601	0.622416	0.283915
RNF167	Mono1_CD14-S100A8	2.26395e-41	0.257195	0.400435	0.12593
CNIH1	Mono1_CD14-S100A8	5.01224e-34	0.257011	0.548422	0.22095
CNPY3	Mono1_CD14-S100A8	1.45649e-18	0.256958	0.873776	0.571265
NDUFA12	Mono1_CD14-S100A8	1.6668e-34	0.256741	0.642002	0.279908
EIF3D	Mono1_CD14-S100A8	1.10166e-33	0.256187	0.607182	0.261591
RASA4	Mono1_CD14-S100A8	2.7148e-41	0.25601	0.352557	0.100172
FERMT3	Mono1_CD14-S100A8	1.09055e-31	0.255924	0.64309	0.290212
CPPED1	Mono1_CD14-S100A8	1.09053e-26	0.255443	0.718172	0.359473
FLI1	Mono1_CD14-S100A8	2.31622e-36	0.255317	0.498368	0.191185
CLTA	Mono1_CD14-S100A8	8.72834e-23	0.255011	0.774755	0.419004
PNRC1	Mono1_CD14-S100A8	3.90612e-22	0.254428	0.832427	0.467659
BCCIP	Mono1_CD14-S100A8	3.69071e-36	0.254228	0.288357	0.0778477
ANKRD12	Mono1_CD14-S100A8	1.17402e-33	0.254188	0.524483	0.214081
ATP6V0D1	Mono1_CD14-S100A8	8.39658e-25	0.253674	0.749728	0.391528
CANX	Mono1_CD14-S100A8	1.17374e-25	0.253504	0.729053	0.374928
RAB20	Mono1_CD14-S100A8	1.12327e-43	0.253216	0.295974	0.069834
TOM1	Mono1_CD14-S100A8	8.02743e-43	0.252675	0.452666	0.148827
NLRP12	Mono1_CD14-S100A8	6.78803e-42	0.252469	0.347116	0.0967373
PPP1R11	Mono1_CD14-S100A8	8.56245e-39	0.252194	0.368879	0.115054
SSR2	Mono1_CD14-S100A8	2.44278e-24	0.252165	0.760609	0.400687
PNPLA2	Mono1_CD14-S100A8	2.94935e-35	0.251898	0.600653	0.253578
ISCU	Mono1_CD14-S100A8	6.82734e-39	0.250541	0.516866	0.192902
POLR2E	Mono1_CD14-S100A8	6.95062e-34	0.250504	0.547334	0.226102
VNN2	Mono1_CD14-S100A8	4.22892e-33	0.250406	0.464635	0.180309
TMSB10	Mono1_CD14-S100A8	9.59077e-26	-0.250926	1	1
NEAT1	Mono1_CD14-S100A8	5.76109e-09	-0.26355	0.996736	0.967373
RPS15	Mono1_CD14-S100A8	1.00235e-24	-0.263633	1	0.994276
RPL32	Mono1_CD14-S100A8	8.02491e-39	-0.275722	1	0.995993
SH3BGRL3	Mono1_CD14-S100A8	1.647e-15	-0.283386	0.997824	0.984545
RPL34	Mono1_CD14-S100A8	3.37816e-40	-0.284834	1	0.996566
RPL27	Mono1_CD14-S100A8	2.30985e-08	-0.292598	0.967356	0.898111
RPS28	Mono1_CD14-S100A8	1.70827e-48	-0.304231	1	0.998283
MT-ND2	Mono1_CD14-S100A8	7.42084e-06	-0.306319	0.981502	0.908987
PFDN5	Mono1_CD14-S100A8	4.52666e-19	-0.312036	0.993471	0.968517
UQCRB	Mono1_CD14-S100A8	6.93245e-05	-0.316964	0.915125	0.771036
RPL13	Mono1_CD14-S100A8	2.6283e-40	-0.320889	0.997824	0.998283
HSPD1	Mono1_CD14-S100A8	0.00587779	-0.324971	0.525571	0.307956
ATP5E	Mono1_CD14-S100A8	1.06898e-27	-0.329743	0.998912	0.987979
RPL13A	Mono1_CD14-S100A8	4.87864e-13	-0.334645	0.966268	0.911849
RPL37	Mono1_CD14-S100A8	2.04861e-47	-0.340359	0.997824	0.996566
RPLP2	Mono1_CD14-S100A8	5.05555e-38	-0.341969	0.997824	0.990841
RPS24	Mono1_CD14-S100A8	2.08439e-59	-0.353465	0.997824	0.998855
RPL27A	Mono1_CD14-S100A8	6.96561e-07	-0.368061	0.900979	0.769891
TXNIP	Mono1_CD14-S100A8	1.85967e-06	-0.368319	0.960827	0.892387
RPL28	Mono1_CD14-S100A8	5.83479e-86	-0.373921	1	0.999428
AC090498.1	Mono1_CD14-S100A8	3.32097e-66	-0.377524	0.997824	0.994848
LST1	Mono1_CD14-S100A8	3.89688e-10	-0.381545	0.960827	0.878077
RPL23	Mono1_CD14-S100A8	7.31188e-10	-0.395324	0.914037	0.801946
RPL37A	Mono1_CD14-S100A8	2.01942e-37	-0.430627	0.991295	0.965655
UBA52	Mono1_CD14-S100A8	1.03012e-45	-0.434871	0.994559	0.970807
MTRNR2L12	Mono1_CD14-S100A8	0.000161921	-0.445683	0.039173	0.100172
RPL36	Mono1_CD14-S100A8	5.12313e-49	-0.449458	0.996736	0.982255
C14orf2	Mono1_CD14-S100A8	1.93712e-11	-0.478717	0.866159	0.742988
RPS21	Mono1_CD14-S100A8	1.17897e-66	-0.482116	0.996736	0.980538
EIF1AY	Mono1_CD14-S100A8	2.64626e-17	-0.501682	0.0054407	0.105896
RPS11	Mono1_CD14-S100A8	2.92007e-36	-0.501724	0.972797	0.911849
CD83	Mono1_CD14-S100A8	0.0362547	-0.518476	0.146899	0.210074
RPL21	Mono1_CD14-S100A8	1.2584e-57	-0.524601	0.984766	0.965083
RPL9	Mono1_CD14-S100A8	1.00861e-62	-0.52534	0.985854	0.963938
CCL3	Mono1_CD14-S100A8	0.0089456	-0.527216	0.240479	0.311391
RPL35	Mono1_CD14-S100A8	1.25764e-49	-0.544156	0.984766	0.954207
DDX3Y	Mono1_CD14-S100A8	1.16934e-18	-0.55822	0.0174102	0.135661
CRIP1	Mono1_CD14-S100A8	0.0159467	-0.562238	0.759521	0.698912
RPL38	Mono1_CD14-S100A8	4.63166e-49	-0.570764	0.969532	0.930166
RPS17	Mono1_CD14-S100A8	1.8447e-21	-0.58056	0.909684	0.794505
PET100	Mono1_CD14-S100A8	0.00486257	-0.597994	0.715996	0.573555
IFITM3	Mono1_CD14-S100A8	0.000459901	-0.619823	0.794342	0.659416
RPS27	Mono1_CD14-S100A8	4.61772e-121	-0.628889	0.995647	0.994276
RPL39	Mono1_CD14-S100A8	2.45526e-155	-0.654987	1	0.998855
TYMP	Mono1_CD14-S100A8	2.64235e-21	-0.674019	0.910773	0.813394
NDUFA13	Mono1_CD14-S100A8	7.6977e-05	-0.688773	0.633297	0.542645
IFI44L	Mono1_CD14-S100A8	9.95409e-07	-0.689307	0.0968444	0.185461
UBC	Mono1_CD14-S100A8	5.16035e-33	-0.726891	0.956474	0.897539
SCO2	Mono1_CD14-S100A8	0.000188953	-0.7457	0.176279	0.244419
ATP5O	Mono1_CD14-S100A8	9.76654e-10	-0.803529	0.191513	0.285633
NDUFB1	Mono1_CD14-S100A8	1.88346e-24	-0.80384	0.764962	0.685747
LY6E	Mono1_CD14-S100A8	0.000252137	-0.808305	0.492927	0.468231
RPL41	Mono1_CD14-S100A8	3.08348e-95	-0.808388	0.974973	0.946766
IFI6	Mono1_CD14-S100A8	0.000205543	-0.809185	0.321001	0.369777
HSPA1A	Mono1_CD14-S100A8	1.39156e-33	-0.814543	0.961915	0.918145
BLOC1S1	Mono1_CD14-S100A8	1.91291e-05	-0.843972	0.413493	0.409845
NDUFA11	Mono1_CD14-S100A8	2.82235e-11	-0.912501	0.465724	0.472811
TMEM176A	Mono1_CD14-S100A8	6.82231e-08	-0.946103	0.249184	0.326274
DNAJB1	Mono1_CD14-S100A8	4.35407e-12	-0.954689	0.624592	0.621065
IER5	Mono1_CD14-S100A8	2.49854e-13	-0.97268	0.229597	0.354894
ATP5I	Mono1_CD14-S100A8	4.81335e-54	-0.985586	0.767138	0.76245
RMRP	Mono1_CD14-S100A8	1.32145e-15	-0.997116	0.0500544	0.169433
RPS29	Mono1_CD14-S100A8	1.15883e-148	-1.03946	0.966268	0.966228
RPS26	Mono1_CD14-S100A8	1.27179e-36	-1.06617	0.954298	0.882084
CCL3L3	Mono1_CD14-S100A8	4.11317e-06	-1.08638	0.141458	0.227247
IFI30	Mono1_CD14-S100A8	1.25763e-41	-1.09178	0.721436	0.694906
GPX1	Mono1_CD14-S100A8	5.8187e-109	-1.18094	0.880305	0.874642
TMEM176B	Mono1_CD14-S100A8	5.66504e-20	-1.185	0.364527	0.46079
HSPA1B	Mono1_CD14-S100A8	1.06689e-61	-1.21872	0.896627	0.886663
HSPH1	Mono1_CD14-S100A8	3.20201e-13	-1.23259	0.375408	0.448769
HSP90AA1	Mono1_CD14-S100A8	1.20934e-66	-1.26633	0.948857	0.899256
RPL36A	Mono1_CD14-S100A8	2.46202e-196	-1.48043	0.903156	0.933028
RPS4Y1	Mono1_CD14-S100A8	5.88094e-140	-2.06748	0.0359086	0.554093
LSP1	Mono2_CD14-ITGA4	2.19403e-54	0.856574	0.994764	0.966555
ITGB2	Mono2_CD14-ITGA4	8.8388e-34	0.736951	0.992147	0.90301
TALDO1	Mono2_CD14-ITGA4	1.51993e-24	0.707927	0.968586	0.77592
RASA4	Mono2_CD14-ITGA4	6.47714e-22	0.70673	0.636126	0.187291
CD14	Mono2_CD14-ITGA4	9.94501e-15	0.6996	0.955497	0.772575
TKT	Mono2_CD14-ITGA4	8.72886e-26	0.686559	0.981675	0.943144
LYZ	Mono2_CD14-ITGA4	1.1895e-30	0.680706	1	0.996656
HLA-DRB5	Mono2_CD14-ITGA4	5.98169e-19	0.679316	0.986911	0.695652
CDA	Mono2_CD14-ITGA4	2.34131e-16	0.669573	0.725131	0.331104
EEF2	Mono2_CD14-ITGA4	3.48437e-30	0.644274	0.989529	0.946488
CLEC12A	Mono2_CD14-ITGA4	1.50857e-15	0.633541	0.882199	0.615385
XIST	Mono2_CD14-ITGA4	3.49694e-27	0.615341	0.594241	0.107023
CSF3R	Mono2_CD14-ITGA4	1.77365e-13	0.599715	0.926702	0.745819
ARPC1B	Mono2_CD14-ITGA4	2.19627e-29	0.593717	0.986911	0.949833
MT-ATP8	Mono2_CD14-ITGA4	1.94395e-20	0.573078	0.992147	0.899666
CD52	Mono2_CD14-ITGA4	1.65868e-12	0.570543	0.981675	0.826087
LTA4H	Mono2_CD14-ITGA4	4.19003e-12	0.558874	0.945026	0.772575
FHL3	Mono2_CD14-ITGA4	7.48784e-16	0.553666	0.570681	0.183946
PYGL	Mono2_CD14-ITGA4	7.30495e-16	0.551817	0.662304	0.237458
LGALS2	Mono2_CD14-ITGA4	3.62814e-12	0.545767	0.981675	0.862876
ALDH1A1	Mono2_CD14-ITGA4	1.28999e-13	0.540576	0.486911	0.140468
GLIPR1	Mono2_CD14-ITGA4	2.73079e-14	0.54019	0.965969	0.752508
SPI1	Mono2_CD14-ITGA4	5.62354e-17	0.539582	0.971204	0.87291
MT-CYB	Mono2_CD14-ITGA4	1.87235e-19	0.539324	0.997382	0.986622
NRG1	Mono2_CD14-ITGA4	3.28904e-10	0.536239	0.549738	0.227425
PLD3	Mono2_CD14-ITGA4	4.94081e-13	0.531029	0.801047	0.404682
CD1D	Mono2_CD14-ITGA4	1.20666e-09	0.521752	0.756545	0.428094
CD68	Mono2_CD14-ITGA4	3.96617e-14	0.519057	0.973822	0.899666
SON	Mono2_CD14-ITGA4	2.51299e-13	0.515219	0.945026	0.658863
RP11-362F19.1	Mono2_CD14-ITGA4	1.12852e-12	0.513729	0.426702	0.110368
LGALS3	Mono2_CD14-ITGA4	2.61819e-12	0.512345	0.986911	0.862876
RCSD1	Mono2_CD14-ITGA4	1.83714e-11	0.510032	0.91623	0.625418
PRKCD	Mono2_CD14-ITGA4	2.48162e-11	0.505184	0.746073	0.381271
NCF1	Mono2_CD14-ITGA4	0.00212673	0.501546	0.908377	0.755853
LRP1	Mono2_CD14-ITGA4	3.11173e-10	0.501037	0.856021	0.511706
TRAF3IP3	Mono2_CD14-ITGA4	1.55062e-11	0.500842	0.730366	0.354515
PTAFR	Mono2_CD14-ITGA4	2.70377e-11	0.499757	0.672775	0.314381
APBB1IP	Mono2_CD14-ITGA4	3.003e-12	0.486636	0.787958	0.384615
AHNAK	Mono2_CD14-ITGA4	3.00251e-08	0.484373	0.963351	0.852843
AC091814.2	Mono2_CD14-ITGA4	9.6e-19	0.480374	0.306283	0.0100334
GRN	Mono2_CD14-ITGA4	8.89006e-14	0.480123	0.986911	0.906355
ZNF385A	Mono2_CD14-ITGA4	8.97443e-08	0.477969	0.829843	0.511706
GIMAP7	Mono2_CD14-ITGA4	1.02947e-09	0.477509	0.890052	0.64214
DARS	Mono2_CD14-ITGA4	1.42548e-10	0.46711	0.609948	0.254181
ALDH2	Mono2_CD14-ITGA4	3.34173e-06	0.462454	0.853403	0.61204
PLA2G16	Mono2_CD14-ITGA4	4.71534e-14	0.458693	0.403141	0.0869565
RGS19	Mono2_CD14-ITGA4	2.42175e-08	0.45364	0.82199	0.501672
ERP29	Mono2_CD14-ITGA4	3.91844e-10	0.451609	0.968586	0.732441
TGFBI	Mono2_CD14-ITGA4	8.49124e-08	0.451418	0.86911	0.595318
CHN2	Mono2_CD14-ITGA4	2.01689e-10	0.448639	0.568063	0.22408
CYP27A1	Mono2_CD14-ITGA4	3.16517e-06	0.442716	0.350785	0.120401
ZFP36L2	Mono2_CD14-ITGA4	6.25012e-09	0.438392	0.992147	0.862876
FCN1	Mono2_CD14-ITGA4	3.34307e-14	0.43714	1	0.996656
ERICH1	Mono2_CD14-ITGA4	1.59886e-09	0.43664	0.641361	0.284281
RPL5	Mono2_CD14-ITGA4	4.21464e-20	0.435469	1	0.983278
METTL9	Mono2_CD14-ITGA4	2.42049e-06	0.433688	0.82199	0.505017
RSRP1	Mono2_CD14-ITGA4	9.24642e-09	0.428192	0.882199	0.658863
GK	Mono2_CD14-ITGA4	5.9067e-05	0.427386	0.450262	0.197324
PARK7	Mono2_CD14-ITGA4	9.49548e-10	0.424054	0.910995	0.615385
TSPO	Mono2_CD14-ITGA4	1.17963e-15	0.420865	1	0.979933
IL17RA	Mono2_CD14-ITGA4	2.4482e-06	0.418003	0.806283	0.464883
FERMT3	Mono2_CD14-ITGA4	7.43557e-08	0.417667	0.798429	0.474916
MYD88	Mono2_CD14-ITGA4	1.46021e-07	0.414994	0.719895	0.381271
MGAT1	Mono2_CD14-ITGA4	3.48917e-06	0.410817	0.874346	0.585284
CD36	Mono2_CD14-ITGA4	1.87397e-06	0.41041	0.850785	0.561873
RP11-553K8.5	Mono2_CD14-ITGA4	1.21636e-14	0.407412	0.259162	0.0100334
HLA-DQA2	Mono2_CD14-ITGA4	4.63836e-13	0.403127	0.41623	0.0936455
CAST	Mono2_CD14-ITGA4	1.57682e-06	0.402935	0.908377	0.61204
CNPY3	Mono2_CD14-ITGA4	3.21338e-10	0.40216	0.973822	0.816054
STX10	Mono2_CD14-ITGA4	1.96441e-08	0.40213	0.769634	0.408027
TUBB	Mono2_CD14-ITGA4	5.1979e-06	0.402001	0.759162	0.448161
LAT2	Mono2_CD14-ITGA4	8.39453e-07	0.401151	0.76178	0.438127
CD37	Mono2_CD14-ITGA4	1.83656e-11	0.401126	0.994764	0.929766
EIF3L	Mono2_CD14-ITGA4	4.17271e-08	0.400716	0.95288	0.812709
CPVL	Mono2_CD14-ITGA4	6.45109e-09	0.400669	0.973822	0.90301
IFNGR1	Mono2_CD14-ITGA4	4.78779e-05	0.399701	0.808901	0.528428
RPS4X	Mono2_CD14-ITGA4	5.94112e-23	0.39951	1	1
ALOX5	Mono2_CD14-ITGA4	3.54772e-07	0.3985	0.811518	0.481605
VIM	Mono2_CD14-ITGA4	2.93637e-05	0.392145	0.997382	0.976589
APP	Mono2_CD14-ITGA4	3.60089e-08	0.389023	0.552356	0.227425
RBP7	Mono2_CD14-ITGA4	2.65347e-08	0.386191	0.526178	0.207358
PABPC1	Mono2_CD14-ITGA4	7.14072e-15	0.38336	0.997382	0.993311
ATP5B	Mono2_CD14-ITGA4	1.59608e-06	0.382428	0.947644	0.70903
CLIC1	Mono2_CD14-ITGA4	5.1679e-10	0.381982	0.992147	0.949833
IGBP1	Mono2_CD14-ITGA4	9.47009e-06	0.378659	0.683246	0.367893
MGST3	Mono2_CD14-ITGA4	5.55678e-08	0.377823	0.657068	0.314381
RAC2	Mono2_CD14-ITGA4	3.48364e-07	0.377074	0.945026	0.725753
WASF2	Mono2_CD14-ITGA4	2.47341e-05	0.376674	0.837696	0.51505
COMT	Mono2_CD14-ITGA4	1.24318e-05	0.374642	0.837696	0.531773
LILRB3	Mono2_CD14-ITGA4	7.81104e-06	0.371917	0.837696	0.551839
VSTM1	Mono2_CD14-ITGA4	4.91136e-09	0.371739	0.340314	0.083612
CRTAP	Mono2_CD14-ITGA4	1.36391e-05	0.371429	0.945026	0.722408
HADHA	Mono2_CD14-ITGA4	2.03629e-05	0.371192	0.861257	0.588629
EEF1A1	Mono2_CD14-ITGA4	1.2352e-32	0.370889	1	1
SCPEP1	Mono2_CD14-ITGA4	2.13792e-06	0.370661	0.790576	0.451505
UBE2D1	Mono2_CD14-ITGA4	0.000322348	0.369412	0.772251	0.478261
AP2M1	Mono2_CD14-ITGA4	9.08281e-07	0.36938	0.801047	0.488294
PKM	Mono2_CD14-ITGA4	8.26475e-07	0.365908	0.955497	0.819398
NCF2	Mono2_CD14-ITGA4	3.43526e-06	0.365495	0.963351	0.829431
FGD2	Mono2_CD14-ITGA4	1.76922e-05	0.364761	0.735602	0.421405
MCEMP1	Mono2_CD14-ITGA4	3.98036e-07	0.362016	0.264398	0.0602007
BID	Mono2_CD14-ITGA4	2.02309e-05	0.361548	0.693717	0.397993
ILK	Mono2_CD14-ITGA4	6.95352e-06	0.361542	0.667539	0.371237
POLR2J3	Mono2_CD14-ITGA4	1.25006e-08	0.360544	0.620419	0.257525
MYO1F	Mono2_CD14-ITGA4	2.607e-05	0.359386	0.931937	0.645485
IFNGR2	Mono2_CD14-ITGA4	0.000127925	0.3577	0.827225	0.528428
DUSP22	Mono2_CD14-ITGA4	9.94188e-07	0.355524	0.520942	0.220736
ATP6AP2	Mono2_CD14-ITGA4	1.45485e-05	0.355123	0.863874	0.591973
FCGRT	Mono2_CD14-ITGA4	3.97104e-07	0.353838	0.986911	0.879599
CTSH	Mono2_CD14-ITGA4	8.13033e-06	0.350098	0.929319	0.745819
EIF4B	Mono2_CD14-ITGA4	0.00250113	0.350053	0.835079	0.622074
ANXA5	Mono2_CD14-ITGA4	1.40214e-08	0.348591	0.986911	0.919732
THEMIS2	Mono2_CD14-ITGA4	4.53543e-05	0.347342	0.795812	0.505017
NRROS	Mono2_CD14-ITGA4	1.07628e-05	0.346288	0.646597	0.334448
MYL6	Mono2_CD14-ITGA4	2.10066e-13	0.346124	1	0.993311
MYH9	Mono2_CD14-ITGA4	0.000188008	0.345867	0.78534	0.494983
CTSA	Mono2_CD14-ITGA4	0.000183905	0.345646	0.743455	0.448161
NAPRT	Mono2_CD14-ITGA4	2.33029e-06	0.345545	0.628272	0.301003
ARHGDIB	Mono2_CD14-ITGA4	3.40765e-10	0.345325	0.997382	0.959866
NCF4	Mono2_CD14-ITGA4	3.83455e-05	0.345061	0.680628	0.377926
PRELID1	Mono2_CD14-ITGA4	3.39789e-06	0.344707	0.973822	0.882943
SDCCAG8	Mono2_CD14-ITGA4	1.60777e-07	0.342633	0.494764	0.19398
CRLF3	Mono2_CD14-ITGA4	1.76371e-08	0.342491	0.434555	0.143813
HAUS4	Mono2_CD14-ITGA4	8.41169e-08	0.341941	0.458115	0.16388
NCOA4	Mono2_CD14-ITGA4	0.00102922	0.340775	0.835079	0.571906
EEF1G	Mono2_CD14-ITGA4	6.82972e-06	0.340763	0.979058	0.90301
SND1	Mono2_CD14-ITGA4	6.43575e-06	0.339214	0.596859	0.274247
KXD1	Mono2_CD14-ITGA4	1.67883e-06	0.338907	0.568063	0.254181
RAB11FIP1	Mono2_CD14-ITGA4	0.00171742	0.33723	0.599476	0.337793
NINJ1	Mono2_CD14-ITGA4	0.000337725	0.337197	0.685864	0.374582
SCAMP2	Mono2_CD14-ITGA4	1.90015e-05	0.337092	0.680628	0.361204
CAPG	Mono2_CD14-ITGA4	0.000862696	0.336395	0.926702	0.655518
SNX29	Mono2_CD14-ITGA4	2.97339e-08	0.335368	0.426702	0.140468
PGK1	Mono2_CD14-ITGA4	2.30388e-05	0.335321	0.926702	0.782609
SORL1	Mono2_CD14-ITGA4	0.000775618	0.334798	0.657068	0.367893
PSMF1	Mono2_CD14-ITGA4	1.01842e-05	0.334454	0.680628	0.347826
OGFR	Mono2_CD14-ITGA4	1.54321e-05	0.33374	0.636126	0.317726
CLMN	Mono2_CD14-ITGA4	1.99812e-07	0.331456	0.358639	0.110368
LRRFIP1	Mono2_CD14-ITGA4	0.000582818	0.331409	0.963351	0.782609
NAIP	Mono2_CD14-ITGA4	0.0422182	0.329299	0.753927	0.494983
GIMAP5	Mono2_CD14-ITGA4	6.01458e-08	0.327546	0.366492	0.107023
RP6-159A1.4	Mono2_CD14-ITGA4	2.29909e-07	0.326747	0.552356	0.227425
NAA20	Mono2_CD14-ITGA4	1.77942e-06	0.324835	0.518325	0.217391
SIGLEC9	Mono2_CD14-ITGA4	1.24371e-05	0.324565	0.539267	0.244147
SNX17	Mono2_CD14-ITGA4	2.94275e-05	0.324119	0.722513	0.404682
BIN2	Mono2_CD14-ITGA4	4.87903e-05	0.323995	0.672775	0.371237
SIRPB2	Mono2_CD14-ITGA4	2.07736e-07	0.323977	0.421466	0.143813
TNNT1	Mono2_CD14-ITGA4	0.000183498	0.323787	0.227749	0.0602007
EIF2S3	Mono2_CD14-ITGA4	0.00109476	0.323004	0.900524	0.625418
ARL5A	Mono2_CD14-ITGA4	5.63856e-08	0.322661	0.662304	0.297659
CORO1A	Mono2_CD14-ITGA4	5.24278e-08	0.321175	0.997382	0.959866
UCP2	Mono2_CD14-ITGA4	0.000668512	0.321041	0.910995	0.725753
FEZ2	Mono2_CD14-ITGA4	6.30062e-05	0.320574	0.528796	0.250836
RP11-1143G9.4	Mono2_CD14-ITGA4	6.41183e-06	0.320188	0.625654	0.311037
EIF3D	Mono2_CD14-ITGA4	0.00202151	0.319412	0.82199	0.555184
GAS7	Mono2_CD14-ITGA4	0.0298243	0.318604	0.565445	0.324415
LY86	Mono2_CD14-ITGA4	4.4377e-05	0.318407	0.895288	0.632107
TUBA1A	Mono2_CD14-ITGA4	0.00927555	0.317898	0.717277	0.448161
SLC7A7	Mono2_CD14-ITGA4	0.0037219	0.317836	0.890052	0.672241
HCK	Mono2_CD14-ITGA4	0.000347906	0.313937	0.897906	0.702341
CD151	Mono2_CD14-ITGA4	0.00081575	0.310396	0.557592	0.29097
LAMP1	Mono2_CD14-ITGA4	0.00541062	0.310241	0.746073	0.461538
RTCB	Mono2_CD14-ITGA4	2.70986e-05	0.309099	0.400524	0.160535
PPT1	Mono2_CD14-ITGA4	0.000174643	0.308976	0.905759	0.719064
ZYX	Mono2_CD14-ITGA4	0.00346696	0.308926	0.950262	0.80602
AOAH	Mono2_CD14-ITGA4	0.00295468	0.308814	0.850785	0.61204
CALHM2	Mono2_CD14-ITGA4	6.2006e-05	0.308247	0.54712	0.264214
TUFM	Mono2_CD14-ITGA4	0.000140694	0.307262	0.848168	0.551839
MAN2B1	Mono2_CD14-ITGA4	0.00135741	0.305129	0.829843	0.545151
ICAM3	Mono2_CD14-ITGA4	0.000730796	0.303876	0.748691	0.461538
TNFSF13	Mono2_CD14-ITGA4	0.00692764	0.302758	0.806283	0.518395
SLC9A3R1	Mono2_CD14-ITGA4	0.000742442	0.302668	0.560209	0.284281
MTMR14	Mono2_CD14-ITGA4	0.000964289	0.302403	0.552356	0.280936
PGD	Mono2_CD14-ITGA4	0.00167501	0.30195	0.853403	0.622074
RILPL2	Mono2_CD14-ITGA4	0.00667873	0.301882	0.751309	0.471572
RGS14	Mono2_CD14-ITGA4	1.74321e-06	0.3009	0.570681	0.240803
LAPTM5	Mono2_CD14-ITGA4	4.4465e-09	0.300252	1	0.989967
RAB3D	Mono2_CD14-ITGA4	0.000855873	0.298699	0.54712	0.274247
PRAM1	Mono2_CD14-ITGA4	0.00327948	0.298295	0.722513	0.428094
ALDOA	Mono2_CD14-ITGA4	1.29153e-06	0.298106	0.992147	0.963211
PLP2	Mono2_CD14-ITGA4	0.0123336	0.297997	0.819372	0.591973
PRDX2	Mono2_CD14-ITGA4	2.29549e-06	0.297371	0.439791	0.16388
MILR1	Mono2_CD14-ITGA4	4.01934e-06	0.29691	0.301047	0.0869565
LILRB4	Mono2_CD14-ITGA4	0.0062546	0.295786	0.54712	0.29097
MICAL2	Mono2_CD14-ITGA4	9.08652e-07	0.295605	0.374346	0.120401
TBC1D2	Mono2_CD14-ITGA4	2.73958e-08	0.295555	0.319372	0.0769231
ACTN1	Mono2_CD14-ITGA4	5.92237e-07	0.295551	0.5	0.197324
ITGAM	Mono2_CD14-ITGA4	6.44892e-06	0.295432	0.612565	0.274247
ADAP2	Mono2_CD14-ITGA4	0.000338685	0.295426	0.497382	0.234114
RNH1	Mono2_CD14-ITGA4	0.000601963	0.295199	0.947644	0.769231
C19orf43	Mono2_CD14-ITGA4	0.000816472	0.294853	0.905759	0.725753
VASP	Mono2_CD14-ITGA4	0.000357289	0.294103	0.84555	0.531773
RAB20	Mono2_CD14-ITGA4	0.00010363	0.292996	0.332461	0.120401
NDE1	Mono2_CD14-ITGA4	0.000916972	0.291376	0.463351	0.217391
AAMP	Mono2_CD14-ITGA4	2.06117e-05	0.290548	0.562827	0.264214
CAMK1	Mono2_CD14-ITGA4	7.43188e-06	0.290184	0.602094	0.29097
TBC1D5	Mono2_CD14-ITGA4	5.76677e-05	0.289952	0.513089	0.234114
ACTG1	Mono2_CD14-ITGA4	2.3678e-05	0.289535	1	0.986622
PEBP1	Mono2_CD14-ITGA4	0.000949273	0.289115	0.60733	0.32107
FN1	Mono2_CD14-ITGA4	0.000230396	0.288505	0.138743	0.0133779
SPNS1	Mono2_CD14-ITGA4	0.000245376	0.288391	0.568063	0.280936
SYK	Mono2_CD14-ITGA4	0.0069957	0.28832	0.764398	0.491639
GIMAP4	Mono2_CD14-ITGA4	0.00353875	0.286817	0.913613	0.752508
ARPC3	Mono2_CD14-ITGA4	3.25685e-09	0.28643	0.997382	0.989967
ARRDC1	Mono2_CD14-ITGA4	0.00206979	0.285311	0.620419	0.324415
HVCN1	Mono2_CD14-ITGA4	0.000198548	0.284572	0.554974	0.270903
SNAPC3	Mono2_CD14-ITGA4	7.70897e-06	0.282955	0.324607	0.100334
DOK3	Mono2_CD14-ITGA4	0.0250014	0.282118	0.560209	0.311037
UFD1L	Mono2_CD14-ITGA4	6.60548e-05	0.281946	0.405759	0.160535
NCOR1	Mono2_CD14-ITGA4	0.00469813	0.281222	0.638743	0.371237
TWF2	Mono2_CD14-ITGA4	0.00592162	0.28112	0.751309	0.464883
ZFP36L1	Mono2_CD14-ITGA4	0.0275794	0.280764	0.895288	0.652174
TFAM	Mono2_CD14-ITGA4	7.31593e-05	0.280353	0.445026	0.190635
S100A8	Mono2_CD14-ITGA4	0.0332215	0.279711	0.989529	0.959866
FUCA2	Mono2_CD14-ITGA4	0.00033506	0.279457	0.507853	0.247492
SARS	Mono2_CD14-ITGA4	2.83492e-05	0.279135	0.557592	0.257525
REEP5	Mono2_CD14-ITGA4	0.00420323	0.278846	0.827225	0.548495
ARRB2	Mono2_CD14-ITGA4	0.00286762	0.278621	0.947644	0.812709
PLXDC2	Mono2_CD14-ITGA4	0.000307057	0.278257	0.727749	0.397993
DOCK8	Mono2_CD14-ITGA4	0.0457339	0.278077	0.803665	0.545151
PRDX1	Mono2_CD14-ITGA4	0.00531942	0.277068	0.89267	0.702341
PAGR1	Mono2_CD14-ITGA4	2.1004e-05	0.276168	0.332461	0.110368
RNF167	Mono2_CD14-ITGA4	0.000512405	0.27587	0.505236	0.234114
FCGR2B	Mono2_CD14-ITGA4	0.000222651	0.275865	0.337696	0.12709
LRP10	Mono2_CD14-ITGA4	0.000526542	0.275494	0.413613	0.177258
ARF1	Mono2_CD14-ITGA4	0.0356137	0.275338	0.879581	0.662207
FKBP2	Mono2_CD14-ITGA4	3.38144e-05	0.274437	0.591623	0.280936
MBP	Mono2_CD14-ITGA4	0.0201993	0.274156	0.722513	0.454849
MFSD5	Mono2_CD14-ITGA4	1.78733e-08	0.273776	0.264398	0.0468227
TRPC4AP	Mono2_CD14-ITGA4	1.77499e-06	0.272723	0.39267	0.130435
HEXA	Mono2_CD14-ITGA4	0.000162773	0.272393	0.623037	0.311037
ACAA1	Mono2_CD14-ITGA4	0.00228477	0.272241	0.693717	0.381271
PNPLA2	Mono2_CD14-ITGA4	0.00351029	0.272154	0.641361	0.361204
TIAL1	Mono2_CD14-ITGA4	4.19958e-05	0.27203	0.552356	0.250836
B3GAT3	Mono2_CD14-ITGA4	2.58364e-05	0.271665	0.363874	0.130435
PLPPR2	Mono2_CD14-ITGA4	2.94646e-06	0.271122	0.374346	0.12709
CLN3	Mono2_CD14-ITGA4	2.65662e-05	0.270915	0.387435	0.143813
STX11	Mono2_CD14-ITGA4	0.0488165	0.270606	0.664921	0.391304
TNFRSF1A	Mono2_CD14-ITGA4	0.00556953	0.27014	0.767016	0.498328
DHPS	Mono2_CD14-ITGA4	4.48927e-07	0.269969	0.463351	0.170569
CPSF6	Mono2_CD14-ITGA4	9.81044e-08	0.269282	0.342932	0.0936455
MRPL43	Mono2_CD14-ITGA4	0.00189656	0.269097	0.573298	0.294314
EIF3F	Mono2_CD14-ITGA4	0.00185305	0.269001	0.973822	0.832776
MSRB1	Mono2_CD14-ITGA4	4.25519e-05	0.268457	0.536649	0.237458
RP11-796E2.4	Mono2_CD14-ITGA4	0.0119883	0.268314	0.264398	0.100334
NFAM1	Mono2_CD14-ITGA4	0.00116525	0.268222	0.612565	0.317726
GAPDH	Mono2_CD14-ITGA4	3.91213e-06	0.268205	1	1
CYP1B1	Mono2_CD14-ITGA4	0.0156606	0.267962	0.298429	0.120401
ASGR1	Mono2_CD14-ITGA4	0.00742901	0.267877	0.732984	0.434783
CNBP	Mono2_CD14-ITGA4	0.00459826	0.267678	0.965969	0.826087
RAB5C	Mono2_CD14-ITGA4	0.0475384	0.267168	0.798429	0.548495
MAPKAPK3	Mono2_CD14-ITGA4	5.09755e-06	0.266852	0.662304	0.311037
APH1A	Mono2_CD14-ITGA4	0.00466111	0.26549	0.636126	0.347826
ABHD2	Mono2_CD14-ITGA4	5.57671e-05	0.264891	0.366492	0.133779
MT-ND4L	Mono2_CD14-ITGA4	0.00337997	0.264873	0.989529	0.963211
TMEM205	Mono2_CD14-ITGA4	0.00105861	0.26458	0.685864	0.371237
BST1	Mono2_CD14-ITGA4	5.23634e-05	0.264436	0.58377	0.280936
VCP	Mono2_CD14-ITGA4	0.0064083	0.263816	0.596859	0.307692
EEF1B2	Mono2_CD14-ITGA4	0.000150551	0.263783	0.994764	0.946488
CECR5	Mono2_CD14-ITGA4	6.04616e-06	0.262978	0.379581	0.130435
SHKBP1	Mono2_CD14-ITGA4	0.00423432	0.262766	0.706806	0.394649
C19orf38	Mono2_CD14-ITGA4	0.0253892	0.262406	0.764398	0.478261
EIF3M	Mono2_CD14-ITGA4	0.0377177	0.261681	0.924084	0.782609
TMED9	Mono2_CD14-ITGA4	0.0047122	0.261551	0.562827	0.29097
S100A11	Mono2_CD14-ITGA4	8.35683e-07	0.261235	1	1
OLA1	Mono2_CD14-ITGA4	0.00460067	0.261103	0.541885	0.274247
BSG	Mono2_CD14-ITGA4	0.0320398	0.261013	0.76178	0.48495
ATP6V0C	Mono2_CD14-ITGA4	0.000973424	0.260555	0.984293	0.906355
IMPDH1	Mono2_CD14-ITGA4	6.44429e-05	0.260247	0.651832	0.314381
CCDC12	Mono2_CD14-ITGA4	2.1811e-05	0.259552	0.513089	0.220736
MLF2	Mono2_CD14-ITGA4	0.000812009	0.259333	0.646597	0.341137
ANXA2	Mono2_CD14-ITGA4	0.00234131	0.258979	0.992147	0.909699
IKBIP	Mono2_CD14-ITGA4	2.45483e-05	0.258642	0.473822	0.19398
RPL4	Mono2_CD14-ITGA4	0.000182525	0.258638	0.992147	0.976589
DYNC1H1	Mono2_CD14-ITGA4	0.0192329	0.258417	0.536649	0.287625
IGSF6	Mono2_CD14-ITGA4	0.0174726	0.258049	0.926702	0.745819
CBR1	Mono2_CD14-ITGA4	0.0124697	0.257642	0.513089	0.264214
AP1S2	Mono2_CD14-ITGA4	0.0204898	0.257469	0.968586	0.936455
LINC00937	Mono2_CD14-ITGA4	2.42705e-05	0.257132	0.371728	0.133779
BLVRA	Mono2_CD14-ITGA4	0.0377604	0.256983	0.777487	0.501672
PSMD4	Mono2_CD14-ITGA4	0.0260333	0.256904	0.693717	0.41806
CYB5R3	Mono2_CD14-ITGA4	0.000337994	0.256156	0.479058	0.220736
KCNAB2	Mono2_CD14-ITGA4	0.00263914	0.255962	0.52356	0.26087
PSAP	Mono2_CD14-ITGA4	0.000276854	0.254533	1	0.996656
IL6R	Mono2_CD14-ITGA4	0.0248312	0.254505	0.617801	0.334448
PELI1	Mono2_CD14-ITGA4	0.00506514	0.254084	0.494764	0.244147
MLX	Mono2_CD14-ITGA4	0.000309175	0.253404	0.570681	0.270903
RP11-356N1.2	Mono2_CD14-ITGA4	6.0743e-05	0.253375	0.267016	0.0769231
DPYD	Mono2_CD14-ITGA4	0.0322802	0.252145	0.808901	0.51505
MLEC	Mono2_CD14-ITGA4	6.07283e-06	0.251906	0.536649	0.227425
RNF130	Mono2_CD14-ITGA4	0.0302671	0.251569	0.95288	0.869565
RPL7A	Mono2_CD14-ITGA4	1.06538e-11	0.250831	1	1
HDAC9	Mono2_CD14-ITGA4	0.00323197	0.250467	0.361257	0.150502
TACC3	Mono2_CD14-ITGA4	0.0012707	0.250169	0.376963	0.153846
ARHGEF10L	Mono2_CD14-ITGA4	1.04501e-06	0.250013	0.358639	0.110368
RPL28	Mono2_CD14-ITGA4	4.86549e-18	-0.273362	1	1
SH3BGRL3	Mono2_CD14-ITGA4	3.08117e-07	-0.295011	1	1
RPL35	Mono2_CD14-ITGA4	7.69849e-09	-0.302767	1	0.996656
AC090498.1	Mono2_CD14-ITGA4	1.65965e-18	-0.305523	1	1
RPL37A	Mono2_CD14-ITGA4	7.66476e-09	-0.309071	1	1
RPL9	Mono2_CD14-ITGA4	4.92426e-11	-0.314168	1	1
MT-ND3	Mono2_CD14-ITGA4	4.27764e-07	-0.318544	0.997382	1
CST3	Mono2_CD14-ITGA4	1.22933e-09	-0.32988	1	1
RPS5	Mono2_CD14-ITGA4	9.70626e-08	-0.330855	0.997382	0.996656
UTY	Mono2_CD14-ITGA4	9.09675e-08	-0.331043	0.0052356	0.137124
RPL21	Mono2_CD14-ITGA4	3.70434e-10	-0.336925	1	0.993311
RPS21	Mono2_CD14-ITGA4	6.0595e-14	-0.340024	1	1
RPS11	Mono2_CD14-ITGA4	2.77651e-06	-0.344963	0.992147	0.996656
MT-ND2	Mono2_CD14-ITGA4	0.000169672	-0.349908	0.997382	0.973244
USMG5	Mono2_CD14-ITGA4	0.00832413	-0.353174	0.929319	0.862876
EIF1AY	Mono2_CD14-ITGA4	2.99967e-08	-0.366267	0.013089	0.160535
RPL27A	Mono2_CD14-ITGA4	0.000339113	-0.371837	0.986911	0.966555
NDUFB1	Mono2_CD14-ITGA4	0.0390022	-0.386166	0.863874	0.829431
PET100	Mono2_CD14-ITGA4	0.0420103	-0.388496	0.829843	0.80602
MT-ATP6	Mono2_CD14-ITGA4	1.15178e-05	-0.412947	0.997382	0.986622
TYMP	Mono2_CD14-ITGA4	0.0034104	-0.426185	0.973822	0.943144
RPS27	Mono2_CD14-ITGA4	1.48362e-31	-0.470574	1	1
HIST2H2AA4	Mono2_CD14-ITGA4	0.000549917	-0.47228	0.0968586	0.244147
RPL38	Mono2_CD14-ITGA4	9.82351e-19	-0.477992	0.997382	0.996656
SOD2	Mono2_CD14-ITGA4	0.00279417	-0.528611	0.769634	0.769231
RPL39	Mono2_CD14-ITGA4	2.54694e-49	-0.530824	1	1
MYLIP	Mono2_CD14-ITGA4	0.00694013	-0.534607	0.141361	0.277592
NDUFA13	Mono2_CD14-ITGA4	4.44439e-05	-0.549302	0.743455	0.742475
CLK1	Mono2_CD14-ITGA4	0.000152323	-0.554392	0.426702	0.531773
RPL41	Mono2_CD14-ITGA4	1.13858e-19	-0.558389	0.997382	0.996656
TRA2B	Mono2_CD14-ITGA4	0.012371	-0.600178	0.520942	0.555184
SLC38A2	Mono2_CD14-ITGA4	0.000163616	-0.606412	0.363874	0.48495
IFI44L	Mono2_CD14-ITGA4	0.00162969	-0.611895	0.246073	0.404682
RPS26	Mono2_CD14-ITGA4	6.01117e-05	-0.617454	0.994764	0.966555
JUNB	Mono2_CD14-ITGA4	0.0116058	-0.620024	0.979058	0.923077
HSP90AB1	Mono2_CD14-ITGA4	2.97479e-07	-0.620586	0.950262	0.906355
DUSP1	Mono2_CD14-ITGA4	3.62028e-06	-0.642654	0.965969	0.93311
ATP5I	Mono2_CD14-ITGA4	1.02793e-14	-0.644927	0.863874	0.899666
IFI6	Mono2_CD14-ITGA4	0.00119601	-0.646876	0.518325	0.635452
LY6E	Mono2_CD14-ITGA4	5.81988e-06	-0.648578	0.790576	0.799331
HSPE1	Mono2_CD14-ITGA4	6.27876e-06	-0.654242	0.798429	0.795987
MRPL23	Mono2_CD14-ITGA4	2.75448e-08	-0.657511	0.212042	0.404682
CDKN1A	Mono2_CD14-ITGA4	0.0345331	-0.677274	0.350785	0.451505
TNF	Mono2_CD14-ITGA4	0.00313128	-0.688863	0.13089	0.280936
DDX3Y	Mono2_CD14-ITGA4	2.6204e-17	-0.703004	0.0157068	0.257525
UBC	Mono2_CD14-ITGA4	2.80909e-14	-0.706105	0.986911	0.996656
NAMPT	Mono2_CD14-ITGA4	3.84765e-05	-0.715716	0.549738	0.625418
CCNL1	Mono2_CD14-ITGA4	4.65051e-07	-0.730272	0.657068	0.682274
IFITM3	Mono2_CD14-ITGA4	9.4617e-10	-0.731091	0.968586	0.919732
JUND	Mono2_CD14-ITGA4	4.99099e-06	-0.737045	0.421466	0.545151
EIF4A1	Mono2_CD14-ITGA4	7.25783e-16	-0.738411	0.777487	0.829431
BLOC1S1	Mono2_CD14-ITGA4	6.0908e-09	-0.751124	0.41623	0.558528
KLF2	Mono2_CD14-ITGA4	3.9414e-05	-0.762172	0.5	0.58194
NDUFA11	Mono2_CD14-ITGA4	1.1076e-13	-0.787758	0.578534	0.685619
ATP5O	Mono2_CD14-ITGA4	2.49443e-13	-0.817286	0.267016	0.501672
KLF4	Mono2_CD14-ITGA4	0.000169179	-0.87194	0.518325	0.585284
PPP1R15A	Mono2_CD14-ITGA4	1.12581e-09	-0.888261	0.641361	0.729097
GPX1	Mono2_CD14-ITGA4	1.67503e-29	-0.923128	0.95288	0.959866
HSPA1A	Mono2_CD14-ITGA4	4.90571e-23	-0.94049	0.981675	1
GADD45B	Mono2_CD14-ITGA4	0.000212088	-0.945225	0.604712	0.632107
CD83	Mono2_CD14-ITGA4	1.2955e-15	-0.949252	0.206806	0.501672
RPS29	Mono2_CD14-ITGA4	1.99809e-57	-0.980663	0.997382	1
HSPH1	Mono2_CD14-ITGA4	2.44358e-10	-0.988982	0.573298	0.712375
RHOB	Mono2_CD14-ITGA4	3.15186e-07	-0.993944	0.698953	0.742475
FOSB	Mono2_CD14-ITGA4	4.04992e-07	-1.01831	0.560209	0.625418
CXCL8	Mono2_CD14-ITGA4	5.73642e-06	-1.01984	0.164921	0.361204
DNAJB1	Mono2_CD14-ITGA4	2.58537e-19	-1.07219	0.685864	0.869565
HSP90AA1	Mono2_CD14-ITGA4	3.47806e-25	-1.08015	0.994764	0.993311
ID2	Mono2_CD14-ITGA4	0.00033623	-1.09121	0.458115	0.555184
IER3	Mono2_CD14-ITGA4	3.35273e-09	-1.09338	0.60733	0.67893
KLF6	Mono2_CD14-ITGA4	5.7709e-08	-1.13581	0.803665	0.785953
NFKBIA	Mono2_CD14-ITGA4	2.97157e-13	-1.16827	0.858639	0.819398
IER5	Mono2_CD14-ITGA4	5.63792e-15	-1.20888	0.361257	0.598662
HSPA1B	Mono2_CD14-ITGA4	3.29269e-31	-1.23246	0.926702	0.976589
EGR1	Mono2_CD14-ITGA4	3.62128e-14	-1.25323	0.450262	0.668896
RPL36A	Mono2_CD14-ITGA4	1.78036e-68	-1.31937	0.989529	0.989967
HSPB1	Mono2_CD14-ITGA4	5.41341e-05	-1.37858	0.481675	0.58194
IFI30	Mono2_CD14-ITGA4	3.81923e-49	-1.39822	0.842932	0.943144
CCL4L2	Mono2_CD14-ITGA4	1.57851e-12	-1.43947	0.0418848	0.267559
IER2	Mono2_CD14-ITGA4	1.39727e-16	-1.49878	0.856021	0.822742
JUN	Mono2_CD14-ITGA4	7.09691e-17	-1.49978	0.615183	0.772575
CCL4	Mono2_CD14-ITGA4	6.28981e-06	-1.62434	0.143979	0.334448
CCL3	Mono2_CD14-ITGA4	2.8666e-13	-1.87945	0.259162	0.521739
RPS4Y1	Mono2_CD14-ITGA4	1.37518e-72	-2.02552	0.0549738	0.77592
CCL3L3	Mono2_CD14-ITGA4	2.85342e-24	-2.14845	0.164921	0.518395
HLA-DRB5	Mono3_FCGR3A	0.00254842	1.54022	0.846154	0.40458
SP100	Mono3_FCGR3A	0.00099039	0.880187	0.923077	0.274809
PDCD2	Mono3_FCGR3A	0.00205309	0.645953	0.538462	0.0916031
TMEM87B	Mono3_FCGR3A	0.00247869	0.610906	0.5	0.0763359
RASA3	Mono3_FCGR3A	0.03197	0.544285	0.461538	0.0763359
APMAP	Mono3_FCGR3A	0.00351393	0.540935	0.461538	0.0610687
SLC36A1	Mono3_FCGR3A	0.0182274	0.464516	0.230769	0.00763359
ZNF548	Mono3_FCGR3A	0.0212611	0.393429	0.269231	0.0152672
AC091814.2	Mono3_FCGR3A	0.0177172	0.388296	0.269231	0.0152672
MCFD2	Mono3_FCGR3A	0.0200099	0.366708	0.269231	0.0152672
FASN	Mono3_FCGR3A	0.0195206	0.335944	0.230769	0.00763359
RPS27	Mono3_FCGR3A	0.0421707	-0.610834	1	0.992366
RPS29	Mono3_FCGR3A	2.11033e-05	-1.10926	1	0.992366
RPL36A	Mono3_FCGR3A	3.29661e-07	-1.79223	0.846154	0.977099
HLA-DRB5	cDC1_CLEC9A	5.6145e-56	1.51097	0.984	0.764851
CD1C	cDC1_CLEC9A	9.34063e-16	1.20734	0.437333	0.14604
IL32	cDC1_CLEC9A	6.08641e-07	1.02263	0.274667	0.0915842
LTB	cDC1_CLEC9A	1.52711e-10	0.838915	0.448	0.183168
S100A4	cDC1_CLEC9A	1.33481e-09	0.760505	0.834667	0.589109
CD9	cDC1_CLEC9A	5.8321e-23	0.678395	0.512	0.131188
YWHAH	cDC1_CLEC9A	7.04439e-16	0.657789	0.728	0.433168
PTMS	cDC1_CLEC9A	1.22096e-12	0.561146	0.797333	0.529703
ENHO	cDC1_CLEC9A	4.24169e-17	0.549694	0.344	0.0668317
CD3E	cDC1_CLEC9A	6.03027e-10	0.547542	0.208	0.0321782
RGCC	cDC1_CLEC9A	1.8046e-10	0.525191	0.965333	0.79703
GNB2	cDC1_CLEC9A	2.60443e-11	0.503389	0.890667	0.636139
GSN	cDC1_CLEC9A	2.73337e-11	0.502978	0.874667	0.586634
ANXA1	cDC1_CLEC9A	8.45963e-10	0.490203	0.949333	0.777228
TYROBP	cDC1_CLEC9A	3.51153e-07	0.475854	0.730667	0.455446
MZT2B	cDC1_CLEC9A	4.66707e-09	0.472066	0.733333	0.465347
ACTG1	cDC1_CLEC9A	4.01e-18	0.469138	1	0.992574
FKBP1B	cDC1_CLEC9A	1.02404e-11	0.466977	0.605333	0.309406
CD53	cDC1_CLEC9A	5.78298e-12	0.466617	0.789333	0.50495
RAB32	cDC1_CLEC9A	5.23931e-10	0.465605	0.773333	0.509901
QPCT	cDC1_CLEC9A	7.21659e-14	0.462435	0.477333	0.178218
TCEA3	cDC1_CLEC9A	2.29784e-15	0.461054	0.722667	0.361386
XCL2	cDC1_CLEC9A	0.00679281	0.455507	0.12	0.0247525
RAC2	cDC1_CLEC9A	2.97657e-06	0.452875	0.669333	0.430693
CALM1	cDC1_CLEC9A	1.21251e-12	0.449623	0.994667	0.908416
COTL1	cDC1_CLEC9A	2.91583e-13	0.444806	0.986667	0.913366
SPI1	cDC1_CLEC9A	9.81769e-10	0.43863	0.909333	0.80198
FUCA1	cDC1_CLEC9A	1.77784e-10	0.43458	0.568	0.277228
CD52	cDC1_CLEC9A	1.1562e-07	0.429942	0.965333	0.772277
RAB20	cDC1_CLEC9A	2.78398e-14	0.427155	0.461333	0.155941
SRSF9	cDC1_CLEC9A	4.43509e-13	0.417492	0.682667	0.356436
LSP1	cDC1_CLEC9A	1.25637e-17	0.406813	0.989333	0.965347
VASP	cDC1_CLEC9A	8.84785e-08	0.40037	0.784	0.509901
CMTM3	cDC1_CLEC9A	7.5091e-14	0.399703	0.474667	0.183168
VIM	cDC1_CLEC9A	3.98291e-10	0.399023	1	0.99505
PEA15	cDC1_CLEC9A	1.87574e-14	0.398554	0.565333	0.232673
CD99	cDC1_CLEC9A	1.60588e-07	0.397022	0.770667	0.50495
A2M	cDC1_CLEC9A	1.18688e-09	0.396554	0.312	0.0940594
CD40	cDC1_CLEC9A	5.31146e-08	0.392384	0.618667	0.331683
LDHA	cDC1_CLEC9A	6.2392e-06	0.391771	0.882667	0.683168
PABPC1	cDC1_CLEC9A	8.21549e-12	0.385577	0.986667	0.89604
TSPO	cDC1_CLEC9A	7.45869e-09	0.383828	0.96	0.764851
CLIC1	cDC1_CLEC9A	1.62684e-10	0.3835	0.976	0.868812
PPT1	cDC1_CLEC9A	1.06277e-07	0.382311	0.941333	0.816832
CD2	cDC1_CLEC9A	6.11148e-10	0.380708	0.210667	0.0321782
CSRP1	cDC1_CLEC9A	2.94217e-08	0.374267	0.826667	0.596535
WARS	cDC1_CLEC9A	4.07445e-05	0.370365	0.704	0.443069
GRINA	cDC1_CLEC9A	6.68098e-07	0.366355	0.690667	0.433168
SERPINB1	cDC1_CLEC9A	0.00131784	0.363526	0.869333	0.643564
CYBA	cDC1_CLEC9A	3.71968e-06	0.360027	0.938667	0.866337
UBE2N	cDC1_CLEC9A	5.25603e-10	0.35527	0.802667	0.492574
SNX3	cDC1_CLEC9A	1.4156e-07	0.354025	0.994667	0.967822
TUBB	cDC1_CLEC9A	0.00379722	0.353976	0.864	0.700495
KRT10	cDC1_CLEC9A	1.65371e-11	0.352304	0.568	0.267327
PSMA6	cDC1_CLEC9A	1.95316e-05	0.352027	0.824	0.596535
LIMA1	cDC1_CLEC9A	1.89515e-10	0.350628	0.517333	0.235149
ABRACL	cDC1_CLEC9A	1.21657e-05	0.349015	0.909333	0.658416
PKM	cDC1_CLEC9A	0.000123437	0.347632	0.917333	0.757426
AP1S2	cDC1_CLEC9A	1.42384e-05	0.343517	0.957333	0.784653
CCT6A	cDC1_CLEC9A	7.63299e-07	0.342653	0.762667	0.490099
MMP24-AS1	cDC1_CLEC9A	1.53158e-07	0.342456	0.378667	0.160891
RAC1	cDC1_CLEC9A	7.30517e-06	0.339448	0.954667	0.782178
CD69	cDC1_CLEC9A	2.02288e-07	0.338801	0.248	0.0693069
IL2RG	cDC1_CLEC9A	3.26788e-07	0.3372	0.578667	0.319307
FBXO27	cDC1_CLEC9A	6.67456e-09	0.336774	0.485333	0.217822
LITAF	cDC1_CLEC9A	5.02227e-06	0.335428	0.778667	0.532178
CD200R1	cDC1_CLEC9A	7.90224e-08	0.332146	0.530667	0.257426
EVI2B	cDC1_CLEC9A	0.000469326	0.331258	0.813333	0.569307
NET1	cDC1_CLEC9A	8.63256e-05	0.329201	0.864	0.608911
ARL6IP5	cDC1_CLEC9A	3.37246e-07	0.328425	0.84	0.561881
EEF2	cDC1_CLEC9A	0.00019067	0.32733	0.946667	0.814356
TPM4	cDC1_CLEC9A	0.00187247	0.326999	0.834667	0.638614
HSPA8	cDC1_CLEC9A	0.000186433	0.325897	0.973333	0.85396
YBX1	cDC1_CLEC9A	0.000129323	0.323834	0.976	0.871287
CMPK1	cDC1_CLEC9A	4.92034e-09	0.321728	0.584	0.299505
YWHAZ	cDC1_CLEC9A	1.71297e-05	0.32118	0.954667	0.762376
UPK1B	cDC1_CLEC9A	1.51831e-10	0.321116	0.341333	0.101485
SNX10	cDC1_CLEC9A	1.41288e-07	0.319926	0.597333	0.324257
CNBP	cDC1_CLEC9A	1.08487e-05	0.319839	0.893333	0.653465
RPS2	cDC1_CLEC9A	5.1756e-05	0.318965	0.994667	0.960396
MKRN1	cDC1_CLEC9A	3.9414e-05	0.316903	0.442667	0.240099
PICALM	cDC1_CLEC9A	7.56279e-08	0.316804	0.578667	0.311881
CXCR3	cDC1_CLEC9A	3.85699e-08	0.31627	0.648	0.371287
PKIB	cDC1_CLEC9A	5.27827e-08	0.314743	0.362667	0.133663
LAPTM5	cDC1_CLEC9A	0.000146973	0.312153	0.909333	0.725248
VMO1	cDC1_CLEC9A	6.76672e-07	0.30918	0.504	0.242574
EEF1G	cDC1_CLEC9A	0.00517578	0.307768	0.922667	0.779703
STK17A	cDC1_CLEC9A	1.71168e-07	0.307407	0.597333	0.344059
ACTR3	cDC1_CLEC9A	0.000114249	0.306929	0.936	0.764851
EEF1A1	cDC1_CLEC9A	4.87477e-09	0.303918	1	0.990099
GPR137B	cDC1_CLEC9A	3.54733e-06	0.302384	0.429333	0.207921
CD68	cDC1_CLEC9A	0.000668516	0.3011	0.637333	0.440594
ALOX5AP	cDC1_CLEC9A	0.00041856	0.300924	0.178667	0.049505
LYL1	cDC1_CLEC9A	1.62748e-11	0.300741	0.341333	0.0990099
RALY	cDC1_CLEC9A	3.61737e-05	0.300429	0.717333	0.462871
PREX2	cDC1_CLEC9A	1.05796e-05	0.299976	0.261333	0.0891089
HCLS1	cDC1_CLEC9A	0.000273365	0.296198	0.917333	0.712871
CKB	cDC1_CLEC9A	0.00101614	0.295481	0.586667	0.35396
SRM	cDC1_CLEC9A	4.74711e-10	0.292951	0.4	0.14604
CCNI	cDC1_CLEC9A	0.00649961	0.290258	0.928	0.787129
PNMA1	cDC1_CLEC9A	1.03961e-09	0.288966	0.528	0.247525
ELOVL5	cDC1_CLEC9A	0.000791963	0.288278	0.853333	0.611386
M6PR	cDC1_CLEC9A	4.0901e-06	0.288079	0.832	0.581683
SERPINB6	cDC1_CLEC9A	1.29806e-08	0.287689	0.781333	0.465347
RGS19	cDC1_CLEC9A	2.9857e-05	0.286236	0.709333	0.457921
HLA-DPA1	cDC1_CLEC9A	7.7361e-12	0.281037	0.997333	1
REEP3	cDC1_CLEC9A	2.66677e-07	0.280622	0.496	0.25
CYTIP	cDC1_CLEC9A	3.30657e-05	0.279742	0.696	0.440594
TUBA4A	cDC1_CLEC9A	1.66528e-07	0.278145	0.421333	0.183168
PTPRC	cDC1_CLEC9A	4.41321e-06	0.277301	0.933333	0.742574
ARMC10	cDC1_CLEC9A	1.51117e-07	0.276856	0.349333	0.136139
MYL12B	cDC1_CLEC9A	0.00185827	0.275042	0.954667	0.824257
DHRS9	cDC1_CLEC9A	3.4012e-05	0.270528	0.146667	0.0247525
HLA-DQA2	cDC1_CLEC9A	0.000200834	0.270349	0.738667	0.517327
ALOX15	cDC1_CLEC9A	1.29233e-05	0.270344	0.437333	0.215347
CDC42EP3	cDC1_CLEC9A	0.01361	0.269924	0.536	0.329208
TAGLN2	cDC1_CLEC9A	0.00817774	0.268734	0.994667	0.957921
ACTB	cDC1_CLEC9A	7.99056e-05	0.268353	1	0.997525
RAP1B	cDC1_CLEC9A	8.87671e-07	0.267452	0.757333	0.492574
ARF6	cDC1_CLEC9A	6.12087e-05	0.266821	0.784	0.529703
EIF4B	cDC1_CLEC9A	0.000143919	0.264416	0.826667	0.601485
RHOA	cDC1_CLEC9A	0.0398702	0.262758	0.96	0.85396
TPMT	cDC1_CLEC9A	7.18116e-05	0.262683	0.698667	0.450495
RPS26	cDC1_CLEC9A	5.35716e-07	0.262213	0.984	0.95297
STUB1	cDC1_CLEC9A	0.000555718	0.260694	0.421333	0.232673
PDLIM1	cDC1_CLEC9A	3.87079e-07	0.259916	0.64	0.363861
APH1A	cDC1_CLEC9A	0.000888583	0.257545	0.765333	0.502475
SEPT7	cDC1_CLEC9A	0.0014043	0.256294	0.770667	0.537129
CMTM7	cDC1_CLEC9A	6.46061e-06	0.255984	0.344	0.143564
SYNGR2	cDC1_CLEC9A	0.024216	0.255828	0.912	0.757426
ESAM	cDC1_CLEC9A	9.4e-06	0.25464	0.368	0.163366
PDLIM7	cDC1_CLEC9A	2.20425e-05	0.254169	0.744	0.470297
HLA-A	cDC1_CLEC9A	0.000304041	0.253065	0.989333	0.980198
CCDC88A	cDC1_CLEC9A	0.0442728	0.251835	0.794667	0.556931
GTF3C6	cDC1_CLEC9A	2.57358e-06	0.251788	0.562667	0.30198
HERPUD1	cDC1_CLEC9A	0.00299406	0.251541	0.744	0.50495
GAPDH	cDC1_CLEC9A	0.00840141	0.251073	0.992	0.945545
RPL28	cDC1_CLEC9A	1.90321e-12	-0.266711	1	0.997525
ATP5E	cDC1_CLEC9A	0.00133846	-0.267768	0.997333	0.980198
RPS27	cDC1_CLEC9A	2.22754e-09	-0.276449	0.994667	0.987624
RPS28	cDC1_CLEC9A	8.27708e-12	-0.280826	0.997333	0.987624
RPL35	cDC1_CLEC9A	1.08948e-07	-0.28144	0.992	0.985149
RPL39	cDC1_CLEC9A	1.39523e-07	-0.295901	0.997333	0.985149
RPL37	cDC1_CLEC9A	6.09646e-08	-0.3031	0.997333	0.99505
RPL9	cDC1_CLEC9A	3.09476e-07	-0.309004	0.986667	0.965347
RPL37A	cDC1_CLEC9A	3.77328e-07	-0.31808	0.989333	0.970297
RPL21	cDC1_CLEC9A	1.70605e-06	-0.325466	0.984	0.965347
RPL38	cDC1_CLEC9A	0.000153454	-0.334451	0.978667	0.945545
HLA-C	cDC1_CLEC9A	5.02269e-06	-0.341508	0.994667	0.992574
MT-CO2	cDC1_CLEC9A	7.82831e-05	-0.357677	1	1
HLA-DRB1	cDC1_CLEC9A	3.97367e-13	-0.360213	1	1
RPS21	cDC1_CLEC9A	3.27581e-23	-0.36939	0.997333	0.977723
HLA-B	cDC1_CLEC9A	1.30204e-11	-0.372175	1	0.997525
HIST2H2AA4	cDC1_CLEC9A	0.00607221	-0.388071	0.0693333	0.193069
RPS11	cDC1_CLEC9A	1.654e-06	-0.398812	0.992	0.960396
RPS17	cDC1_CLEC9A	0.000104264	-0.451829	0.922667	0.886139
MT-CO3	cDC1_CLEC9A	2.79168e-12	-0.509676	1	0.990099
PPDPF	cDC1_CLEC9A	0.0429542	-0.516476	0.762667	0.75
MRPL23	cDC1_CLEC9A	1.45938e-05	-0.522711	0.146667	0.311881
NDUFB1	cDC1_CLEC9A	0.000378977	-0.545769	0.770667	0.764851
NDUFA13	cDC1_CLEC9A	1.41393e-05	-0.640517	0.749333	0.735149
ATP5O	cDC1_CLEC9A	5.19159e-12	-0.695728	0.202667	0.445545
EIF4A1	cDC1_CLEC9A	1.873e-06	-0.746913	0.501333	0.596535
BLOC1S1	cDC1_CLEC9A	1.12857e-09	-0.783266	0.434667	0.586634
NDUFA11	cDC1_CLEC9A	3.1876e-07	-0.784552	0.482667	0.608911
ATP5I	cDC1_CLEC9A	3.42321e-14	-0.784933	0.882667	0.873762
RPL41	cDC1_CLEC9A	2.8935e-38	-0.84049	0.986667	0.950495
RPS29	cDC1_CLEC9A	9.89745e-54	-0.87639	0.989333	0.982673
GPX1	cDC1_CLEC9A	4.66341e-36	-1.28416	0.725333	0.826733
RPL36A	cDC1_CLEC9A	1.14363e-66	-1.30482	0.962667	0.972772
HLA-DRB5	cDC2_CD1C	3.74645e-114	1.68295	0.99292	0.808092
S100A8	cDC2_CD1C	2.286e-06	1.40874	0.20708	0.0878613
LYZ	cDC2_CD1C	1.62939e-33	1.01027	0.985841	0.834682
S100A9	cDC2_CD1C	0.00331591	0.966842	0.265487	0.152601
FCN1	cDC2_CD1C	5.33482e-11	0.82301	0.469027	0.26474
ITGB2	cDC2_CD1C	3.65306e-41	0.673615	0.946903	0.700578
XIST	cDC2_CD1C	1.28363e-61	0.669764	0.477876	0.0739884
PABPC1	cDC2_CD1C	5.02525e-33	0.60843	0.987611	0.843931
VCAN	cDC2_CD1C	1.49848e-10	0.607005	0.293805	0.123699
VIM	cDC2_CD1C	4.58696e-22	0.565415	1	0.986127
TKT	cDC2_CD1C	7.93122e-21	0.543844	0.870796	0.574566
EEF2	cDC2_CD1C	1.66238e-23	0.536201	0.969912	0.788439
PSAP	cDC2_CD1C	2.21004e-19	0.527372	0.961062	0.79422
MAN2B1	cDC2_CD1C	9.61034e-33	0.519734	0.748673	0.358382
NCF2	cDC2_CD1C	5.72392e-27	0.518943	0.715044	0.357225
ALDH2	cDC2_CD1C	7.57422e-26	0.504522	0.810619	0.448555
NR4A2	cDC2_CD1C	1.27031e-05	0.504366	0.490265	0.309827
ZFP36L2	cDC2_CD1C	6.97831e-14	0.490733	0.904425	0.722543
CAPN2	cDC2_CD1C	9.47268e-25	0.490372	0.8	0.43237
EEF1A1	cDC2_CD1C	2.03439e-44	0.482806	0.99823	1
PKM	cDC2_CD1C	1.19845e-19	0.461259	0.925664	0.653179
CLEC12A	cDC2_CD1C	9.05938e-26	0.460354	0.532743	0.212717
MGAT1	cDC2_CD1C	3.24328e-23	0.455528	0.743363	0.381503
HSPA5	cDC2_CD1C	1.05152e-18	0.450996	0.630088	0.313295
LSP1	cDC2_CD1C	1.44702e-28	0.45034	0.99115	0.898266
HERPUD1	cDC2_CD1C	7.12272e-16	0.4477	0.753982	0.441618
EIF3L	cDC2_CD1C	3.00573e-15	0.431369	0.911504	0.643931
DUSP2	cDC2_CD1C	0.0145755	0.427458	0.40708	0.256647
CFP	cDC2_CD1C	2.81937e-12	0.42069	0.888496	0.646243
ZYX	cDC2_CD1C	1.86943e-17	0.416911	0.893805	0.588439
PPT1	cDC2_CD1C	2.4844e-20	0.410904	0.821239	0.500578
ACTG1	cDC2_CD1C	1.26525e-21	0.409891	0.99469	0.969942
PHACTR1	cDC2_CD1C	6.24289e-12	0.406429	0.631858	0.363006
GAPDH	cDC2_CD1C	3.07331e-19	0.398021	0.99823	0.972254
RAC2	cDC2_CD1C	4.58047e-16	0.391627	0.833628	0.526012
BCL2A1	cDC2_CD1C	2.23358e-05	0.388744	0.355752	0.196532
CSTA	cDC2_CD1C	3.18081e-10	0.386569	0.587611	0.337572
LGALS3	cDC2_CD1C	6.04135e-14	0.385971	0.945133	0.686705
SLC2A3	cDC2_CD1C	0.000627947	0.3828	0.417699	0.253179
ARPC1B	cDC2_CD1C	3.49294e-18	0.381835	0.984071	0.847399
CPVL	cDC2_CD1C	4.52253e-12	0.380157	0.945133	0.722543
CDKN1A	cDC2_CD1C	0.000351054	0.377086	0.640708	0.431214
FERMT3	cDC2_CD1C	1.4827e-22	0.37345	0.626549	0.29711
LTA4H	cDC2_CD1C	1.3895e-15	0.372769	0.676106	0.372254
RPS4X	cDC2_CD1C	3.90101e-28	0.371885	1	0.989595
PEA15	cDC2_CD1C	4.9915e-19	0.370131	0.771681	0.408092
LINC00936	cDC2_CD1C	4.71376e-17	0.35676	0.454867	0.188439
NRROS	cDC2_CD1C	2.14611e-21	0.356459	0.568142	0.254335
CRTAP	cDC2_CD1C	7.85962e-14	0.35611	0.814159	0.510983
SQSTM1	cDC2_CD1C	1.653e-11	0.3513	0.787611	0.490173
SPI1	cDC2_CD1C	3.13094e-10	0.343361	0.915044	0.738728
LAMP1	cDC2_CD1C	8.3465e-23	0.341279	0.495575	0.187283
ANXA5	cDC2_CD1C	1.18518e-15	0.340886	0.969912	0.780347
LAPTM5	cDC2_CD1C	7.57698e-13	0.33836	0.952212	0.79422
BTG2	cDC2_CD1C	0.000123625	0.337015	0.553982	0.346821
PRELID1	cDC2_CD1C	3.73263e-11	0.336922	0.784071	0.508671
EIF2S3	cDC2_CD1C	1.85081e-16	0.333841	0.692035	0.366474
HSPA8	cDC2_CD1C	2.67575e-08	0.328512	0.984071	0.841618
CALR	cDC2_CD1C	7.84806e-08	0.327881	0.764602	0.504046
FGD2	cDC2_CD1C	2.35333e-16	0.327221	0.665487	0.343353
CD36	cDC2_CD1C	1.31163e-12	0.323057	0.277876	0.100578
YWHAZ	cDC2_CD1C	5.37238e-10	0.321869	0.867257	0.611561
RCSD1	cDC2_CD1C	4.01778e-16	0.32104	0.695575	0.380347
TMBIM6	cDC2_CD1C	1.5727e-09	0.320313	0.872566	0.603468
ANXA2	cDC2_CD1C	3.80403e-10	0.317044	0.971681	0.840462
EZR	cDC2_CD1C	4.75395e-11	0.316718	0.716814	0.408092
REL	cDC2_CD1C	1.56037e-12	0.314963	0.729204	0.415029
TUBB	cDC2_CD1C	0.0237804	0.314829	0.817699	0.581503
IL1RN	cDC2_CD1C	0.000243713	0.31295	0.20708	0.0924855
MAPKAPK3	cDC2_CD1C	1.78234e-24	0.312208	0.428319	0.143353
LILRB3	cDC2_CD1C	5.60524e-17	0.312175	0.575221	0.276301
HADHA	cDC2_CD1C	2.59367e-13	0.311886	0.787611	0.467052
ERP29	cDC2_CD1C	3.32041e-12	0.311827	0.851327	0.566474
UCP2	cDC2_CD1C	1.39244e-13	0.311771	0.79469	0.485549
IGSF6	cDC2_CD1C	2.16203e-13	0.311479	0.80177	0.500578
ATP5A1	cDC2_CD1C	1.04115e-09	0.309209	0.812389	0.512139
EIF4H	cDC2_CD1C	9.8111e-19	0.309035	0.637168	0.310983
ARHGDIB	cDC2_CD1C	1.33209e-13	0.306501	0.969912	0.85896
PTPN6	cDC2_CD1C	8.15391e-11	0.306484	0.831858	0.523699
DBNL	cDC2_CD1C	7.73891e-15	0.304334	0.695575	0.371098
CCNI	cDC2_CD1C	1.17765e-09	0.303371	0.932743	0.716763
PGK1	cDC2_CD1C	5.86936e-11	0.303081	0.870796	0.587283
APEX1	cDC2_CD1C	9.62963e-13	0.301999	0.769912	0.45896
TPM4	cDC2_CD1C	1.43407e-09	0.298255	0.723894	0.440462
MYADM	cDC2_CD1C	2.83655e-09	0.29782	0.79646	0.510983
SLC25A5	cDC2_CD1C	2.97241e-08	0.297271	0.922124	0.69711
RAB7A	cDC2_CD1C	7.55695e-12	0.29575	0.867257	0.565318
LDHB	cDC2_CD1C	1.16303e-11	0.294972	0.684956	0.403468
TUBA1A	cDC2_CD1C	2.63332e-07	0.292057	0.80531	0.52948
PRKCD	cDC2_CD1C	7.28887e-17	0.291043	0.564602	0.275145
RNF130	cDC2_CD1C	5.75907e-09	0.291031	0.892035	0.633526
DARS	cDC2_CD1C	1.02221e-19	0.290179	0.60885	0.275145
XRCC6	cDC2_CD1C	2.71113e-12	0.288302	0.8	0.460116
IL10RA	cDC2_CD1C	1.12331e-16	0.287491	0.716814	0.375723
PDIA3	cDC2_CD1C	2.11635e-11	0.287073	0.817699	0.493642
CAP1	cDC2_CD1C	9.1852e-09	0.285999	0.927434	0.683237
PKIB	cDC2_CD1C	1.81814e-13	0.285968	0.523894	0.260116
CLIC1	cDC2_CD1C	1.3451e-13	0.284678	0.982301	0.883237
CD1D	cDC2_CD1C	8.19269e-13	0.284333	0.576991	0.292486
SAMHD1	cDC2_CD1C	2.12803e-06	0.284148	0.961062	0.791908
M6PR	cDC2_CD1C	9.16956e-15	0.283576	0.702655	0.381503
NFKBID	cDC2_CD1C	1.09338e-05	0.283462	0.315044	0.159538
PGAM1	cDC2_CD1C	8.74643e-10	0.282018	0.722124	0.443931
RPN2	cDC2_CD1C	1.6059e-16	0.280909	0.649558	0.328324
NCL	cDC2_CD1C	2.23837e-09	0.276492	0.869027	0.554913
CNBP	cDC2_CD1C	3.27574e-09	0.275168	0.913274	0.657803
PTGER4	cDC2_CD1C	5.88114e-12	0.274378	0.297345	0.112139
ATP5B	cDC2_CD1C	3.92266e-06	0.273577	0.884956	0.661272
WDR1	cDC2_CD1C	1.28364e-17	0.272026	0.734513	0.371098
VSIG4	cDC2_CD1C	0.00303236	0.270579	0.713274	0.565318
EIF3D	cDC2_CD1C	1.7685e-12	0.269471	0.716814	0.419653
ATP6AP2	cDC2_CD1C	1.67768e-13	0.26912	0.651327	0.353757
P4HB	cDC2_CD1C	1.88652e-13	0.269106	0.637168	0.330636
EIF4B	cDC2_CD1C	1.57859e-10	0.2689	0.79823	0.482081
CD55	cDC2_CD1C	4.70128e-12	0.267878	0.684956	0.384971
RPN1	cDC2_CD1C	1.36683e-14	0.266645	0.663717	0.346821
NCOA4	cDC2_CD1C	2.03271e-11	0.265454	0.638938	0.353757
CCT5	cDC2_CD1C	6.28573e-18	0.265109	0.669027	0.338728
ARRB2	cDC2_CD1C	1.90057e-10	0.264443	0.846018	0.551445
SELL	cDC2_CD1C	3.0837e-07	0.264148	0.424779	0.231214
TALDO1	cDC2_CD1C	2.78253e-07	0.263465	0.782301	0.508671
LDHA	cDC2_CD1C	7.94003e-08	0.262243	0.854867	0.56763
PID1	cDC2_CD1C	8.19498e-14	0.262201	0.380531	0.156069
ELOVL5	cDC2_CD1C	1.27097e-15	0.262064	0.667257	0.349133
CNN2	cDC2_CD1C	1.72727e-09	0.261694	0.828319	0.507514
CREG1	cDC2_CD1C	2.89234e-19	0.261309	0.446018	0.166474
ACTR3	cDC2_CD1C	9.15193e-07	0.26088	0.892035	0.63237
EID1	cDC2_CD1C	2.9769e-11	0.260471	0.746903	0.434682
TMEM109	cDC2_CD1C	1.07073e-12	0.259813	0.665487	0.372254
BIN2	cDC2_CD1C	1.62192e-22	0.259093	0.371681	0.114451
SARAF	cDC2_CD1C	8.24334e-06	0.259074	0.936283	0.715607
SERBP1	cDC2_CD1C	1.33616e-12	0.259016	0.8	0.492486
PIM3	cDC2_CD1C	4.35388e-11	0.259009	0.276106	0.105202
CALM3	cDC2_CD1C	1.3178e-08	0.258102	0.444248	0.231214
CD300E	cDC2_CD1C	8.88548e-13	0.2581	0.247788	0.0820809
HLA-DPA1	cDC2_CD1C	2.1787e-10	0.257719	1	0.998844
ALDOA	cDC2_CD1C	0.000218583	0.256179	0.936283	0.766474
CSF3R	cDC2_CD1C	5.4318e-09	0.256113	0.497345	0.27052
RBKS	cDC2_CD1C	7.64938e-05	0.25555	0.272566	0.139884
TUBB4B	cDC2_CD1C	5.80624e-08	0.254929	0.564602	0.315607
TNFAIP3	cDC2_CD1C	8.23675e-06	0.254494	0.507965	0.298266
H2AFV	cDC2_CD1C	2.12431e-12	0.251293	0.715044	0.396532
EIF1AY	cDC2_CD1C	0.0183169	-0.254019	0.0371681	0.108671
RPS11	cDC2_CD1C	0.000701846	-0.26265	0.987611	0.937572
RPL36	cDC2_CD1C	8.89948e-10	-0.271173	0.99823	0.997688
RPL37A	cDC2_CD1C	8.08287e-11	-0.293732	0.989381	0.983815
ATP5E	cDC2_CD1C	1.38557e-08	-0.294198	0.99823	0.988439
RPL21	cDC2_CD1C	1.1952e-10	-0.296236	0.99292	0.978035
DDX3Y	cDC2_CD1C	0.00707211	-0.303613	0.0495575	0.131792
RPL35	cDC2_CD1C	2.54315e-19	-0.344201	0.99469	0.990751
MT-ND4	cDC2_CD1C	0.00358034	-0.388319	0.99646	0.947977
RPL39	cDC2_CD1C	6.78901e-36	-0.407761	1	1
RPS21	cDC2_CD1C	1.19707e-35	-0.413662	0.99823	0.998844
HLA-B	cDC2_CD1C	8.30683e-15	-0.419247	0.987611	0.968786
RPL38	cDC2_CD1C	7.91712e-24	-0.47259	0.980531	0.959538
CKLF	cDC2_CD1C	0.00205891	-0.489143	0.858407	0.765318
MT-ND3	cDC2_CD1C	2.54821e-11	-0.491394	1	0.986127
RPS27	cDC2_CD1C	2.63905e-53	-0.517964	0.99823	1
CRIP1	cDC2_CD1C	4.07992e-07	-0.556532	0.978761	0.978035
MTRNR2L12	cDC2_CD1C	1.10589e-09	-0.586975	0.0707965	0.211561
NDUFA13	cDC2_CD1C	1.49165e-06	-0.587327	0.711504	0.660116
NDUFB1	cDC2_CD1C	5.35976e-07	-0.595257	0.755752	0.686705
PET100	cDC2_CD1C	0.000361499	-0.599041	0.684956	0.628902
ATP5O	cDC2_CD1C	0.000272618	-0.654124	0.249558	0.338728
EIF4A1	cDC2_CD1C	1.69195e-08	-0.661903	0.674336	0.620809
NDUFA11	cDC2_CD1C	0.00108572	-0.67397	0.541593	0.536416
RPL41	cDC2_CD1C	4.88961e-44	-0.720705	0.978761	0.972254
ATP5I	cDC2_CD1C	9.20263e-32	-0.83992	0.821239	0.828902
IFI30	cDC2_CD1C	0.000181486	-0.843169	0.644248	0.582659
C1QA	cDC2_CD1C	0.011704	-0.86156	0.168142	0.271676
C1QB	cDC2_CD1C	0.001624	-0.873919	0.099115	0.202312
RMRP	cDC2_CD1C	0.00809811	-0.975605	0.238938	0.322543
RPS29	cDC2_CD1C	3.03357e-109	-1.05344	0.989381	0.991908
RPS26	cDC2_CD1C	1.66525e-40	-1.08281	0.982301	0.959538
RPS4Y1	cDC2_CD1C	1.38112e-42	-1.18682	0.178761	0.566474
GPX1	cDC2_CD1C	7.20031e-44	-1.23689	0.863717	0.845087
RPL36A	cDC2_CD1C	1.09187e-125	-1.33853	0.948673	0.97341
XIST	pDC	0.0185301	1.09951	0.5	0.0493827
PHLDA1	pDC	0.00350276	0.732446	0.333333	0
CNPY2	pDC	0.00569528	0.69053	0.444444	0.0246914
TTLL12	pDC	0.0481766	0.539482	0.388889	0.0246914
RAD17	pDC	0.0461746	0.448426	0.277778	0
GPX1	pDC	0.000246349	-1.80405	0.944444	0.975309
LGALS3	Mast	0.000582579	2.03522	0.891192	0.466667
FTH1	Mast	0.0177858	1.05714	0.994819	0.966667
LMBR1	Mast	0.0114105	-1.30783	0	0.133333
ATXN7L3B	Mast	0.000497568	-1.53549	0.00518135	0.2
RPS4Y1	Mast	0.000185625	-1.66803	0.0725389	0.466667
HSPA1A	Mast	0.033693	-2.29694	0.632124	0.9
FO538757.2	Mast	2.26625e-05	-2.34176	0.0621762	0.433333
[truncated: 1,486 more rows]

## Sheet: High expression in Type I
Highly expressed genes of each cell type in Type I
Macro1_C1QC	Macro2_CXCL3	Macro3_FOS	Macro4_CCL20	Mono1_CD14-S100A8	Mono2_CD14-ITGA4	Mono3_FCGR3A	cDC1_CLEC9A	cDC2_CD1C	pDC	Mast	Tc1_CD8-CCR7	Th1_CD4-CCR7	Th2_CD4-PASK	Th3_CD4-LYAR	Tc2_CD8-GZMK	Tc3_CD8-SLC4A10	Th4_CD4-FOXP3	Th5_CD4-XCL1	Th6_CD4-FOS	Tc4_CD8-FOS	Tc5_CD8-ZNF683	Tc6_CD8-KLRC1	Tc7_CD8-TYMS	Tc8_CD8-GNLY	Th7_CD4-GNLY	γδ T_TRGV/TRDV	NKT1_KLRF1-CCR7	NKT2_KLRF1-KLRG1	NK1_CCR7	NK2_GSN	NK3_LAG3	NK4_CD69	B1_CCR7	B2_CD27	B3_CD69
CDA	KCNAB2	PARK7	RPL5	PARK7	KCNAB2	MCFD2	SRM	LAPTM5	RAD17	FTH1	HLA-E	GIMAP7	PRRC2C	SH3BGRL3	CD52	TRBV4-2	LGALS1	TNFRSF18	TSPAN2	PARK7	SRM	ENO1	METTL5	TNFRSF14	DUSP2	ZFP36L2				RPS4X	FCGR3A		HLA-DRB5	HLA-DRB5
CD52	AGTRAP	RBP7	S100A6	ENO1	PARK7	TMEM87B	TCEA3	CSF3R	XIST	LGALS3	EEF1A1	RPS4X	RPS4X	CD52	FGR	TRAV12-1		TNFRSF4	CD2	ENO1	CAPZB	SRM	GLRX	UBXN11	CXCR4	CXCR4				XIST	ZFP36L2
LAPTM5	CDA	PGD	BTG2	RBP7	RBP7	SP100	FUCA1	CAP1	CNPY2		RPS4X	XIST	MT-ATP8	SFPQ	JUN	MT-ATP8		ACOT7	S100A11	TNFRSF1B	SH3BGRL3	SH3BGRL3	LCP2	ZNF683	TNFAIP3	HLA-A					CXCR4
CSF3R	RPL11	PADI4	ATF3	PGD	PGD	SLC36A1	CD52	PPT1	PHLDA1		XIST	SARAF		GBP5	JAK1			SRM	LMNA	RSRP1	LAPTM5	UBXN11	HLA-DRB5	THRAP3	GSTK1	RPS4X					CYTIP
PPT1	RSRP1	CDA	ZFP36L2	PADI4	ARHGEF10L	HLA-DRB5	LAPTM5	SERBP1	TTLL12		CCR7	PSMD5-AS1		S100A10	GBP5			PTP4A2	TAGLN2	TMEM50A	PTP4A2	CD52	EEF1A1	JUN	RPS4X	MT-ATP8					CMC1
YBX1	LAPTM5	RSRP1	DUSP2	CDA	CDA	PDCD2	PPT1	S100A9				PLEKHB1		XCL1	TGFBR3			KHDRBS1	ATP5G3	SH3BGRL3	KHDRBS1	KHDRBS1	C8orf59	PDE4B	XIST						HLA-A
JUN	CSF3R	CD52	NR4A2	DDOST	RSRP1	AC091814.2	YBX1	S100A8				CCR7		RGS1	S1PR1			SFPQ	SEPT11	CD52	SFPQ	SMIM12	ANXA1	ZRANB2	KLRB1						RPS4X
RPL5	PPT1	FHL3	NFKBIZ	CD52	CD52	RASA3	CMPK1	CD1D				MT-ATP8		PTPRC	C1orf162			CAP1	HLA-A	KHDRBS1	CAP1	CMPK1	RIC8A	GBP2	MT-ATP8						BTG1
DPYD	RPL5	PPT1	FAM200B	THEMIS2	WASF2	FASN	CD53	PEA15						TMSB10	FAM46C			YBX1	CLIC1	CAP1	YBX1	C1orf162	UBE2L6	GBP4							NKG7
S100A8	PDE4DIP	PPCS	MARCH1	PTAFR	THEMIS2	APMAP	CD2	CREG1						MZT2B	CD160			CMPK1	PSMB9	GBP5	CMPK1	S100A10	GDI2	TGFBR3							LAIR2
RAB13	NBPF19	JUN	EGR1	LAPTM5	PTAFR	ZNF548	APH1A	RCSD1						CXCR4	FCRL3			FAF1	TRBV2	LAMTOR5	FAF1	LMNA	COPZ1	FAM46C							ITGB2
C1orf43	CTSS	PDE4B	TTC1	CSF3R	LAPTM5		S100A4	SELL						CYTIP	SDHC			S100A10	TRBV28	CD53	CD2	TAGLN2	PDIA3	CD160							MT-ATP8
CD1D	S100A4	RPL5	PRELID1	FHL3	CSF3R		CD1C	NCF2						STAT1	RGS1			LMNA	TMSB4X	TSPAN2	CD160	RCSD1	SLTM	IVNS1ABP
PEA15	CD1D	PDE4DIP	RGS14	PPT1	FHL3		TAGLN2	BTG2						HOPX	BTG2			TAGLN2	IL2RG	CD2	SF3B4	NENF	PSTPIP1	RGS1
CD48	CD48	NBPF19	HLA-DQA1	YBX1	PPT1		PEA15	CD55						GLRX	ID2			RCSD1	CYSLTR1	FAM46C	S100A10	ZFP36L2	EEF2	BTG2
SDHC	SDHC	C1orf43	ARPC1B	TMEM59	PRDX1		XCL2	CAPN2						CD74	ZFP36L2			XCL1	ITM2A	S100A10	S100A11	CAPG	HNRNPL	CAPN2
RCSD1	MGST3	SSR2	TMEM55A	RPL5	RPL5		PTPRC	HADHA						HLA-A	REL			NENF	ANXA1	S100A11	S100A6	CD8A	XRCC6	ATRAID
NCF2	RCSD1	MGST3	SYK	PDE4DIP	DPYD		CSRP1	RBKS						HLA-E	PLEK			ODC1	LSP1	S100A6	LMNA	AC133644.2	ITGB2	YPEL5
TRAF3IP3	NCF2	RCSD1	TALDO1	C1orf43	RP11-356N1.2		GPR137B	ZFP36L2						PSMB9	CD8A			PPP3R1	CORO1B	S100A4	XCL2	MZT2B		ZFP36L2
CAPN2	RNPEP	SELL	LSP1	SSR2	SARS		FKBP1B	REL						TAGAP	CD8B			CAPG	KLF6	LMNA	PTPRC	MZT2A		REL
HADHA	TRAF3IP3	NCF2	MTCH2	GLMP	APH1A		QPCT	DUSP2						ARPC1B	DUSP2			MZT2B	VIM	SH2D2A	NENF	DARS		TIA1
OST4	CAPN2	RP11-553K8.5	MALAT1	SDHC	PSMD4		CDC42EP3	IL1RN						MDFIC	RNF149			MZT2A	GAPDH	TAGLN2	RNF187	RBMS1		CD8A
CAPG	SDCCAG8	BTG2	SDHD	MGST3	S100A11		CCDC88A	ACTR3						IL2RG	CXCR4			RBMS1	KLRG1	SLAMF1	ITGB1BP1	DPP4		DUSP2
GYPC	HADHA	CD55	TIAL1	RCSD1	S100A8		ACTR3	DARS						CXCR3	NR4A2			CTDSP1	ARHGDIB	IVNS1ABP	YWHAQ	CTDSP1		ZAP70
DARS	HADHB	TRAF3IP3	NR4A1	SELL	IL6R		MZT2B	NR4A2						TSC22D3	CYTIP			FAM134A	MYL6	PTPRC	TMSB10	LRRFIP1		RNF149
DHRS9	RBKS	CAPN2	NFKBIA	NCF2	CD1D		CYTIP	PID1						TACC1	STAT1			TUBA4A	TRAV17	BTG2	CD8A	ARL6IP5		IL18RAP
RPL15	FEZ2	ARF1	FOS	RP11-553K8.5	FCGR2B		DHRS9	NCL						ANXA1	STK17B			LRRFIP1	TRAV29DV5	H3F3A	CD8B	CD200R1		BIN1
CRTAP	ZFP36L2	PDIA6	ADAM10	BTG2	MGST3		TUBA4A	CRTAP						IFITM2	SP140			TGFBR2	GZMH	YPEL5	MZT2B	RP11-553L6.2		CXCR4
TKT	NAGK	HADHA	PYCARD	CD55	RCSD1		CMTM7	MAPKAPK3						LSP1	CX3CR1			TKT	CRIP2	EML4	PTPN18	MFSD10		NR4A2
CSTA	INPP5D	RBKS	TMEM256-PLSCR3	MARC1	NCF2		RHOA	PRKCD						CD6	CCDC12			CD200R1	CRIP1	TMSB10	MZT2A	RBPJ		CYTIP
CNBP	ATG7	QPCT	RGS19	ARF1	RP11-553K8.5		ARL6IP5	TKT						CD5	SPON2			TIGIT	IMP3	GNLY	DARS	REST		ITGA4
SERP1	CRTAP	ZFP36L2	JUNB	SDCCAG8	TRAF3IP3		CD200R1	CSTA						BIRC3	FGFBP2			NFKB1	IL32	CD8A	RBMS1	IL7R		STAT1
BST1	MYD88	NAGK	IER2	PDIA6	ARF1		UPK1B	RPN1						VIM	KLF3			GLRX	RAC2	CD8B	DPP4	GLRX		STK17B
ANXA5	ARIH2	DUSP2	IL27RA	LAPTM4A	SDCCAG8		HCLS1	RAB7A						DDIT4	RHOH			CAST	ITGB2	AC133644.2	TMBIM1	CAST		CASP8
GAPT	PRKCD	IL1A	ECH1	HADHA	HADHA		CNBP	CNBP						GAPDH	PTGER4			NR3C1	MT-ATP6	BIN1	CTDSP1	NR3C1		SP140
BTF3	TKT	TNFAIP6	CECR5	SNX17	SNX17		CCNI	NRROS						ARHGDIB	CCNH			GRK6	MT-ND5	NR4A2	BHLHE40-AS1	ANXA6		NCL
VCAN	FAM200B	NR4A2	GUCD1	QPCT	FEZ2		PDLIM7	WDR1						BTG1	GLRX			HNRNPAB	MT-CYB	DPP4	TWF2	HLA-E		BHLHE40
GLRX	BST1	EEF1B2	TSPO	ZFP36L2	CYP1B1		SERPINB1	CCNI						NFKBIA	ERAP2			HLA-A		ARPC2	TKT	HLA-DRB5		TRANK1
REEP5	GRSF1	XRCC5	ITGB2	CALM2	ZFP36L2		SERPINB6	ANXA5						CRIP2	IRF1			HLA-E		TMBIM1	ARL6IP5	FKBP5		RASSF1
ANXA6	BTF3	CRTAP		AUP1	PELI1		TPMT	CCT5						CRIP1	ITK			CLIC1		ARL4C	CD96	CCND3		PPM1M
HRH2	VCAN	MYD88		CAPG	CAPG		HLA-A	PTGER4						PKM	DUSP1			HLA-DRB5		PDCD1	MFSD10	EZR		NFKBIZ
HIGD2A	GLRX	TWF2		ACTR3	DARS		TUBB	VCAN						RPS2	FAM65B			TAP1		BHLHE40	REST	H2AFV		ZNF80
PRELID1	CAST	PRKCD		DARS	ARL5A		LTB	PRELID1						IL32	HIST1H1D			FKBP5		CXCR6	NFKB1	ARPC1B		RAP2B
SQSTM1	EGR1	TKT		XRCC5	OLA1		CLIC1	SQSTM1						CYBA	PPP1R10			PNRC1		SHISA5	FYB	GNB2		ABCF3
MGAT1	ANXA6	RPN1		ARPC2	EEF1B2		HLA-DRB5	RNF130						PFN1	TAP1			IFNGR1		CISH	PDLIM4	KMT2E		LSG1
GNB2L1	HIGD2A	CNBP		CYP27A1	FN1		HLA-DQA2	MGAT1						CCL5	MRPL14			WTAP		PSMD6	NR3C1	MDFIC		RHOH
SERPINB1	RGS14	NRROS		SEC13	AAMP		HLA-DPA1	PHACTR1						FMNL1	EEF1A1			H2AFV		RPN1	CD74	TRBV9		ATP8A1
LY86	RNF130	LRPAP1		CRTAP	CYP27A1		ELOVL5	TUBB						HNRNPL	TSPYL1			ARPC1B		RPL22L1	LCP2	TIMP1		CCNI
PHACTR1	GNB2L1	BST1		MYD88	LRRFIP1		EEF1A1	CLIC1						LGALS1	TNFAIP3			GNB2		G3BP2	HNRNPAB	PLP2		PTGER4
PPP1R18	LY86	IGFBP7		RHOA	MTMR14		SNX3	HLA-DRB5						MT-CO1	TAGAP			MDFIC		GZMK	DEK	IL2RG		CCNH
CLIC1	TMEM14C	CXCL3		TWF2	CAMK1		GTF3C6	HLA-DPA1						MT-ATP8	AOAH			TRBV2		GZMA	HIST1H2AC	CXCR3		ERAP2
GPSM3	PHACTR1	ANXA5		PRKCD	TBC1D5		PKIB	CDKN1A						MT-ATP6	ARPC1B			TRBV5-1		ERAP2	BTN3A2	PGK1		CAMK4
HLA-DRB5	PPP1R18	RP11-362F19.1		TKT	CRTAP		ABRACL	FGD2						MT-ND5	KMT2E-AS1			TRBV7-3		REEP5	PPP1R18	CTSB		LMNB1
HMGA1	TNF	BTF3		ARL6IP5	ACAA1		RAB32	ELOVL5						MT-CYB	TRBV9			CD99		IRF1	LTB	TCEA1		CDC42SE2
CNPY3	HSPA1A	HEXB		RPN1	MYD88		ACTB	EEF1A1							TRBV5-6			PLP2		ADRB2	CLIC1	ANXA1		IRF1
EEF1A1	HLA-DRB5	MCTP1		RAB7A	CCDC12		RAC1	PKIB							EIF1AX			IL2RG		CD74	HLA-DRA	SNHG7		NR3C1
GPNMB	CNPY3	SNX2		CNBP	MAPKAPK3		SNX10	TNFAIP3							DDX3X			CYSLTR1		PRELID1	HLA-DRB5	EDF1		ANXA6
CPVL	PHF3	IRF1		NRROS	TWF2		SEPT7	EZR							RPS4X			ITM2A		TMED9	HLA-DQA1	IFITM2		ITK
AOAH	EEF1A1	HNRNPA0		LRPAP1	PRKCD		STK17A	CPVL							XIST			MTSS1		HLA-A	TAP1	TALDO1		CYFIP2
MYO1G	PNRC1	EGR1		WDR1	TKT		CCT6A	DBNL							TSC22D3			ANXA1		LTB	HLA-DPA1	LSP1		DUSP1
WBSCR27	GPNMB	UBE2D2		FAM200B	CNBP		GNB2	H2AFV							FLNA			GADD45G		CLIC1	FKBP5	CD82		SERPINB1
CD36	HNRNPA2B1	CD14		BST1	AP2M1		ARMC10	EIF4H							SARAF			AAED1		PSMB9	PNRC1	CD6		FAM65B
ARPC1B	CPVL	CD74		ANXA5	NRROS		MKRN1	CD36							TCEA1			SNHG7		TAP1	ASF1A	CD5		HIST1H1E
PILRA	AOAH	HRH2		RP11-362F19.1	TACC3		CD99	ARPC1B							GSDMD			LSP1		ASF1A	THEMIS	CORO1B		HIST1H1D
RASA4	H2AFV	PRELID1		RP11-701P16.2	BST1		AP1S2	ZYX							B4GALT1			ILK		SYTL3	ABRACL	FXYD2		HLA-A
SLC25A6	LAT2	RGS14		PDCD6	ANXA5		IL2RG	EIF2S3							PSMD5-AS1			LDHA		ACTB	CITED2	IL10RA		HLA-E
CFP	ARPC1B	SQSTM1		CCT5	RP11-362F19.1		CXCR3	ATP6AP2							HSPA5			CD82		AOAH	ACTB	VIM		PPP1R10
PLP2	POLR2J3	RNF130		BTF3	NAIP		PREX2	CFP							CLIC3			CORO1B		TRGV9	STK17A	C10orf54		TNF
IGBP1	RASA4	SERPINB1		HEXB	CAST		PABPC1	VSIG4							NUCB2			VIM		TRGV4	H2AFV	SPOCK2		NEU1
RPS4X	RP11-325F22.2	PHACTR1		REEP5	REEP5		YWHAZ	RPS4X							NEAT1			APBB1IP		ARPC1B	VOPP1	ANXA11		HLA-DQB1
XIST	SND1	PPP1R10		SNX2	TGFBI		GRINA	XIST							SRPRA			DDIT4		TRBV5-4	TMEM248	GAPDH		PSMB9
SLC25A5	ZYX	TNF		HNRNPA0	CD14		ENHO	PGK1							KLF6			CD27		GIMAP7	ARPC1B	CD69		TAP1
ERICH1	SLC25A6	CLIC1		CD14	PRELID1		ANXA1	SLC25A5							FAM107B			GAPDH		TMSB4X	GNB2	TUBA1B		TBCC
ASAH1	WAS	HLA-DRB5		CD74	RGS14		GSN	SARAF							MAP3K8			TPI1		DDX3X	TRBV5-4	PHLDA1		TMEM30A
BNIP3L	VSIG4	HLA-DQA1		HRH2	DOK3		LSP1	PABPC1							ITGB1			KLRG1		IL2RG	ZYX	PEBP1		SCML4
RPL7	SH3BGRL	HLA-DQB1		PRELID1	TMED9		LDHA	YWHAZ							ADD3			KLRB1		XIST	CD99	SRSF9		TSPYL1
PABPC1	RPL10	PSMB8		RGS14	RNF130		SPI1	HSPA5							SLC2A3			TUBA1B		FLNA	SH3KBP1	TRAV27		RP11-356I2.4
EIF3H	ADAM28	HLA-DPA1		DOK3	MGAT1		EEF1G	FCN1							CLEC2D			TUBA1A		EMD	ATP6AP2	TRAV29DV5		TNFAIP3
RPL8	BNIP3L	EEF1A1		CANX	DUSP22		PICALM	TUBB4B							CD69			BTG1		YWHAZ	WAS	NFKBIA		TAGAP
DOCK8	RPL30	TAGAP		SQSTM1	LY86		CD3E	TALDO1							KLRD1			SRSF9		MTSS1	PLP2	ARF6		AOAH
CTSL	PABPC1	ACTB		RNF130	TUBB		HSPA8	LSP1							IFNG			DYNLL1		SIT1	IL2RG	TMX1		TRGV3
ANP32B	RPL8	EIF4H		SERPINB1	CLIC1		ESAM	LDHA							ATP2B1			TRAV3		GLIPR2	CXCR3	LGALS3		SNHG15
RPL7A	RPL7A	ARPC1B		PHACTR1	HLA-DRB5		NET1	SPI1							BTG1			TRAV17		ANXA1	YWHAZ	BATF		DBF4
FCN1	FCN1	PILRA		PPP1R11	HLA-DQA2		VIM	TMEM109							RPLP0			TRAV29DV5		TXN	MTSS1	PSMC1		RP11-325F22.2
SNHG7	LSP1	RP11-325F22.2		PPP1R10	FGD2		REEP3	FERMT3							TRAV5			PSMA6		PSMD5-AS1	SIT1	CALM1		KMT2E-AS1
TALDO1	EIF3F	IMPDH1		HLA-C	CNPY3		PDLIM1	UCP2							TRAV14DV4			NFKBIA		HSPA5	GLIPR2	CRIP2		DNAJB9
CTSD	CAT	ZYX		CLIC1	EEF1A1		CD9	IL10RA							NFKBIA			ARF6		IFITM1	HNRNPK	CRIP1		LINC-PINT
LSP1	SPI1	GIMAP7		HLA-DRB5	IFNGR1		GAPDH	HSPA8							FOS			LGALS3		TALDO1	GADD45G	PKM		MTPN
EIF3F	MPEG1	AP1S2		HLA-DQA1	FUCA2		PTMS	VIM							PATL2			DHRS7		CTSD	RAD23B	STUB1		TRBV9
RNF141	PLA2G16	GK		FGD2	STX11		M6PR	NCOA4							LITAF			ZFP36L1		LSP1	TXN	RPS2		TRBV5-6
SPI1	CASP1	MID1IP1		CNPY3	HDAC9		A2M	PSAP							RBL2			CRIP2		NUCB2	SNHG7	C16orf54		TRBV27
FTH1	JAML	WAS		EEF1A1	CPVL		CD69	PGAM1							HERPUD1			CRIP1		LDHA	LSP1	CYBA		EIF1AX
EEF1G	SLC37A2	PLP2		AKIRIN2	CHN2		LIMA1	GAPDH							NCOR1			PKM		CD44	ILK	SPAG7		EIF2S3
LAMTOR1	FLI1	RP6-159A1.4		PNRC1	AOAH		EIF4B	PTPN6							CCL4			STUB1		CD82	LDHA	TXNL4A		DDX3X
JAML	VIM	RPS4X		VNN2	BLVRA		RPS26	SLC2A3							CYB561			UBE2I		CD5	CD82	MMP24-AS1		RPS4X
HSPA8	APBB1IP	XIST		IFNGR1	LAT2		RAP1B	M6PR							SMCHD1			RPS2		FTH1	CD6	CTSA		XIST
VIM	KIF5B	SH3BGRL		CITED2	NCF1		UBE2N	CLEC12A							RPN2			IL32		AHNAK	CD5	C19orf43		TSC22D3
APBB1IP	ALOX5	SLC25A5		FUCA2	CD36		SRSF9	ARHGDIB							TNFSF9			C16orf54		PPP1CA	FTH1	PRDX2		SEPT6
PSAP	ANXA11	RAB11FIP1		STX11	ARPC1B		ALOX5AP	LDHB							S1PR5			BCL7C		CORO1B	PPP1CA	CALR		ARHGAP4
PGAM1	ZNF511	PABPC1		PCMT1	POLR2J3		RGCC	TUBA1A							JUNB			CMTM3		PTPRCAP	CORO1B	ADGRE5		FLNA
CLEC12A	CLEC12A	RPL8		TAGAP	RASA4		RAB20	TMBIM6							PRDX2			CYBA		UCP2	UCP2	HNRNPL		SARAF
PLBD1	PLBD1	DOCK8		MRPL18	SND1		PSMA6	BIN2							IER2			EIF5A		CTSC	CTSC	EMP3		LEPROTL1
ARHGDIB	ARHGDIB	B4GALT1		RNASET2	IMPDH1		ARF6	EIF4B							KLF2			TNFSF12		IL10RA	TMEM123	BAX		RPL7
LDHB	TUBA1A	ANXA1		ACTB	ZYX		PNMA1	ATP5B							JAK3			NCOR1		CD3D	JAML	PRMT1		PAG1
TUBA1A	BIN2	OSTF1		CHN2	GIMAP7		CALM1	LYZ							FOSB			KRT10		KLF6	CD3G	PTOV1		SLA
BIN2	EIF4B	HSPA5		LAT2	GIMAP4		WARS	LINC00936							PPP1R15A			FMNL1		VIM	VIM	MYADM		PARP10
MYL6	ZNF385A	RPL7A		MDH2	GIMAP5		CKB	LTA4H							TPST2			TBX21		APBB1IP	APBB1IP	YWHAH		B4GALT1
NACA	NACA	FCN1		ARPC1B	AP1S2		PKM	ALDH2							LINC00649			PSMC5		CREM	PRF1	SUN2		TMEM2
LYZ	LYZ	RNH1		PILRA	EIF2S3		STUB1	ERP29							MT-ND1			DCXR		PRF1	PGAM1	APOBEC3C		AKNA
LINC00936	RP11-1143G9.4	TALDO1		GNB2	GK		RPS2	LAMP1							MT-CO1			MAPRE2		PSAP	GAPDH	TSPO		PSMD5-AS1
LTA4H	GLIPR1	LSP1		RASA4	ATP6AP2		IL32	APEX1							MT-CO2			TXNL4A		SPOCK2	TPI1	CCT8		STOM
ARPC3	LTA4H	ILK		IMPDH1	PLP2		LITAF	LGALS3							MT-ATP8			TMX4		PGAM1	ARHGDIB	ITGB2		HSPA5
ALDH2	ALDH2	CAT		TBXAS1	RP6-159A1.4		HERPUD1	PDIA3							MT-CO3			COMMD7		PDCD4	TUBA1B			SPTAN1
ERP29	ERP29	SPI1		ZYX	IGBP1		CMTM3	EID1							MT-ND5			MMP24-AS1		CCND2	TMBIM6			C9orf142
RPLP0	RPL6	FTH1		GIMAP7	RPS4X		COTL1	ANXA2							MT-CYB			GZMM		GAPDH	RPS26			DPP7
OXA1L	TPCN1	AHNAK		GIMAP4	XIST		CYBA	PKM										TMEM259		TPI1	GLIPR1			RNH1
SLC7A7	CRYL1	EEF1G		AP1S2	PGK1		ALOX15	BCL2A1										C19orf43		CLEC2D	SLC25A3			EIF3F
NFKBIA	COMMD6	PLA2G16		EIF2S3	ERICH1		VMO1	IGSF6										PRDX2		CDKN1B	SELPLG			NUCB2
PYGL	UBAC2	FERMT3		GK	NRG1		CD68	ALDOA										CALR		ARHGDIB	PEBP1			LDHA
LGALS3	OXA1L	CORO1B		ATP6AP2	RAB11FIP1		EVI2B	HERPUD1										ADGRE5		TMBIM6	SRSF9			AHNAK
SERPINA1	DHRS4	CTSC		WAS	PABPC1		KRT10	ARRB2										SSBP4		BIN2	RHOF			VPS51
EID1	NFKBIA	VIM		PLP2	NAPRT		SYNGR2	CD300E										HNRNPL		MYL6	TRAV3			NEAT1
ANXA2	NIN	APBB1IP		RPS4X	DOCK8		ACTG1	ACTG1										PTOV1		GLIPR1	TRAV17			UCP2
SNX1	PYGL	ALOX5		XIST	SNAPC3		MYL12B	P4HB										MYADM		PHLDA1	ARF6			SYTL2
PKM	RPL4	UBE2D1		PGK1	VCP		RALY	ATP5A1										MAPK1		ATP2B1	LGALS3			IL10RA
HEXA	HEXA	PSAP		SLC25A5	ALDH1A1		MMP24-AS1	SAMHD1										YWHAH		NDUFA12	ZFP36L1			KLF6
SNX29	SCAMP2	PGAM1		G6PD	SYK		CD40	RPN2										SUN2		SLC25A3	ANXA2			PSAP
METTL9	CDIPT	MRPL43		ERICH1	NINJ1		RGS19	CNN2										LINC00649		HSP90B1	PKM			ANXA11
IGSF6	RBL2	ADAM8		ASAH1	TBC1D2		EEF2	EEF2										ITGB2		SELPLG	STUB1			ADAM8
TUFM	CMTM3	GAPDH		SARAF	RPL7A		LYL1	MAN2B1										PRMT2		ARPC3	TSR3			SLC2A3
ALDOA	ARRB2	SLC2A3		PABPC1	FCN1		TPM4	CALR										MT-CO1		OASL	RPS2			CLEC2D
CORO1A	GABARAP	CLEC12A		NAPRT	ARRDC1		TYROBP	TPM4										MT-ATP6		RHOF	C16orf54			CD69
COTL1	CD68	PLBD1		DOCK8	RNH1		FBXO27	NFKBID										MT-ND5		MRPL57	YPEL3			KLRD1
TCF25	NCOR1	ARHGDIB		VCP	TALDO1		VASP	CALM3												ITM2B	ARL2BP			RP11-291B21.2
ARRB2	ADAP2	LDHB		GLIPR2	PNPLA2		YWHAH	MYADM												TRAV3	CMTM3			SLC38A1
ASGR1	EVI2B	TUBA1A		CLTA	CD151		RAC2	LILRB3												GZMH	COTL1			MCRS1
GABARAP	KRT10	BIN2		ALDH1A1	LSP1		TSPO	EIF3D												GZMB	CYBA			ESYT1
TNFSF13	VAT1	NFE2		ANXA1	ILK			RAC2												PTGER2	ANKRD11			ARGLU1
CD68	GRN	MYL6		OSTF1	EIF3F			EIF3L												CALM1	ARRB2			RASA3
NCOR1	SCPEP1	ATP5B		NINJ1	MICAL2			XRCC6												CRIP2	RNF167			TRAV4
ADAP2	CD300LB	NACA		TBC1D2	EIF3M			PIM3												CRIP1	KRT10			TRAV5
CCL18	GAA	LYZ		SLC31A2	SPI1			ITGB2												PDIA3	FMNL1			TRAV13-1
RPL19	ROCK1	RP11-1143G9.4		DENND1A	AHNAK															ANXA2	TBX21			TRAV14DV4
EIF1	TPGS2	GLIPR1		RPL7A	EEF1G															PPIB	SNF8			PRKCH
RAB5C	MBP	LINC00936		FCN1	B3GAT3															PKM	SYNGR2			SRSF5
GRN	SIRPB1	BTG1		RNH1	PLA2G16															UBE2I	ACTG1			FOS
SCPEP1	SIRPA	NDUFA12		TALDO1	FERMT3															IL32	ANKRD12			GPR65
ACTG1	CST3	LTA4H		PNPLA2	FKBP2															HMOX2	TXNL4A			TC2N
P4HB	CPNE1	ISCU		CD151	UCP2															LITAF	PANK2			EID1
SIRPB1	SAMHD1	ARPC3		LSP1	SORL1															LAT	MMP24-AS1			PDXDC1
AHCY	YWHAB	ALDH2		ILK	VIM															C16orf54	POLR2E			MVP
C20orf24	UBE2V1	ERP29		EIF3F	PLXDC2															CORO1A	AES			ITGAM
SAMHD1	RGS19	RPL6		LDHA	APBB1IP															MT2A	C19orf43			RBL2
CTSA	CFD	RPLP0		CAT	ALOX5															PSMB10	PRDX2			CENPT
UBE2V1	EEF2	RAN		SPI1	NCOA4															CYBA	TPM4			FLII
RGS19	MYO1F	ALOX5AP		BEST1	UBE2D1															PFN1	KLF2			WSB1
CNN2	C19orf38	RAB20		FTH1	TFAM															EIF5A	SSBP4			CCL4
EEF2	PLPPR2	APEX1		AHNAK	PSAP															CCL4	FKBP8			STAT3
PLIN3	MAN2B1	PYGL		EEF1G	MRPL43															KRT10	HNRNPL			LIMD2
FCER2	C19orf43	LGALS3		PLA2G16	CALHM2															LIMD2	HNRNPUL1			PECAM1
PRAM1	STX10	ZFP36L1		FERMT3	TIAL1															ATP5H	BAX			H3F3B
MYO1F	DNAJB1	FOS		AP000769.1	TNFRSF1A															HN1	PTOV1			TMC6
C19orf38	FXYD5	SERPINA1		SF3B2	GAPDH															ACTG1	MYADM			TMC8
MAN2B1	ZFP36	PDIA3		CTSC	MLF2															P4HB	RPS4Y1			RNF213
C19orf43	PLD3	SNX1		SDHD	LINC00937															CD7	YWHAH			SMCHD1
STX10	SHKBP1	PKM		FLI1	AC091814.2															TMX4	RAC2			NDUFV2
PGLS	POU2F2	CTSH		CDC123	CLEC12A															CST7	SUN2			CHMP1B
FXYD5	GLTSCR2	GNPTG		VIM	ARHGDIB															SLA2	APOBEC3C			MPPE1
PLD3	KDELR1	ATP6V0C		PLXDC2	TUBA1A															YWHAB	CYB5R3			RBCK1
APOE	PPP1R15A	METTL9		APBB1IP	BIN2															CTSA	LINC00649			STK4
CALM3	CD37	TUFM		HNRNPF	EIF4B															GZMM	CSTB			RNF114
KDELR1	FCGRT	ALDOA		ALOX5	MFSD5															BSG	PRMT2			GADD45B
PPP1R15A	TSEN34	CORO1A		UBE2D1	ZNF385A															TNFSF9				EEF2
FTL	LILRA2	ARRB2		PSAP	MYL6															PRDX2				JUNB
CD37	FCAR	TNFSF13		ANXA11	ATP5B															CALR				IER2
LILRB3	TNNT1	CD68		PGAM1	LRP1															CTD-3252C9.4				DDX39A
LILRA5	IL17RA	NCOR1		CALHM2	CPSF6															ADGRE5				JAK3
LAIR1	NCF4	PSMD3		PRDX3	LYZ															TPM4				IL12RB1
LILRB4	SH3BP1	RAB5C		BCCIP	RP11-1143G9.4															NFKBID				ARHGEF1
TNNT1	EIF3L	GRN		TNFRSF1A	GLIPR1															GMFG				FOSB
CHCHD10	CYB5R3	SCPEP1		LTBR	RP11-796E2.4															EMP3				PPP1R15A
EIF3D	TSPO	ACTG1		GAPDH	LTA4H															NR1H2				TPST2
LGALS2	MIR155HG	P4HB		AC091814.2	IKBIP															NKG7				MYH9
EIF3L	ITGB2	ATP5A1		CLEC12A	ARPC3															ZNF331				TRABD
RPL3		MBP		PLBD1	HVCN1															MYADM				SAMSN1
TSPO		SIRPB2		ARHGDIB	ALDH2															YWHAH				ITGB2
ITGB2		YWHAB		MGST1	ERP29															RAC2				DIP2A
		CTSA		LDHB	PEBP1															APOBEC3C				PRMT2
		UBE2V1		TUBA1A	MLEC															APOBEC3G				MT-ATP8
		RGS19		BIN2	RILPL2															GRAP2
		EEF2		EIF4B	RAB20															CSTB
		MCEMP1		NFE2	LAMP1															ITGB2
		PLPPR2		MYL6	SLC7A7															PRMT2
		MAN2B1		ATP5B	LRP10
		JUNB		LRP1	HAUS4
		STX10		LYZ	PYGL
		CTD-3252C9.4		RP11-1143G9.4	LGALS3
		PDCD5		GLIPR1	ZFP36L1
		TBCB		LINC00936	ACTN1
		ECH1		BTG1	CLMN
		ZFP36		RP11-796E2.4	DYNC1H1
		PLD3		NDUFA12	ANXA2
		C5AR1		LTA4H	RPL4
		KDELR1		IKBIP	PKM
		CD37		ISCU	HEXA
		FCGRT		ARPC3	SCAMP2
		MYADM		HVCN1	CTSH
		VSTM1		ALDH2	ABHD2
		LILRB3		ERP29	MSRB1
		FCAR		RPLP0	ATP6V0C
		TNNT1		RILPL2	SNX29
		BID		TMED2	NDE1
		COMT		RAN	METTL9
		OSM		ALOX5AP	IGSF6
		MYH9		UBAC2	CLN3
		NCF4		RAB20	TUFM
		RAC2		LAMP1	SPNS1
		SH3BP1		SLC7A7	PAGR1
		EIF3L		LRP10	ALDOA
		TSPO		HAUS4	CORO1A
		CCT8		PYGL	ITGAM
		IFNGR2		CNIH1	ARRB2
		SON		LGALS3	RNF167
		ITGB2		ZFP36L1	ASGR1
		MT-ND4L		ACTN1	TNFSF13
		MT-CYB		FOS	CD68
				EMC4	GAS7
				ANXA2	NCOR1
				SNX1	CRLF3
				PPIB	ADAP2
				PKM	RAB5C
				SCAMP2	MLX
				CTSH	GRN
				UBE2I	SCPEP1
				GNPTG	MILR1
				ATP6V0C	SLC9A3R1
				CPPED1	ACTG1
				METTL9	MBP
				UQCRC2	PSMF1
				TUFM	SIRPB2
				SPNS1	NAA20
				ALDOA	HCK
				CORO1A	TRPC4AP
				SEPHS2	CTSA
				HERPUD1	OGFR
				ATP6V0D1	RGS19
				ARRB2	BSG
				RNF167	EEF2
				TMEM256-PLSCR3	MCEMP1
				TNFSF13	PRAM1
				CD68	MYO1F
				TMEM107	ICAM3
				NCOR1	C19orf38
				CRLF3	RAB3D
				RAB5C	TMEM205
				MLX	PLPPR2
				GRN	MAN2B1
				NSF	DHPS
				SCPEP1	C19orf43
				CD300C	PRDX2
				SYNGR2	STX10
				ACTG1	KXD1
				P4HB	PLD3
				ANKRD12	SHKBP1
				ATP5A1	VASP
				MBP	CD37
				SIRPB2	FCGRT
				SIRPB1	SIGLEC9
				HM13	VSTM1
				HCK	LILRB3
				C20orf24	LILRB4
				CTSA	TNNT1
				UBE2V1	IL17RA
				RGS19	CECR5
				BSG	BID
				CNN2	UFD1L
				POLR2E	COMT
				EEF2	RTCB
				MYDGF	MYH9
				MCEMP1	EIF3D
				ICAM3	NCF4
				MAN2B1	RAC2
				JUNB	LGALS2
				PRDX2	EIF3L
				DNASE2	NFAM1
				CALR	CYB5R3
				STX10	TSPO
				PEPD	APP
				ECH1	IFNGR2
				ZFP36	SON
				PLD3	CBR1
				PLAUR	ITGB2
				C5AR1	MT-ATP8
				KDELR1	MT-ND4L
				CD37	MT-CYB
				FCGRT
				SIGLEC9
				CD33
				FPR1
				PPP2R1A
				NLRP12
				MYADM
				VSTM1
				LILRB3
				TNNT1
				IL17RA
				CECR5
				BID
				COMT
				TOM1
				MYH9
				EIF3D
				NCF4
				RAC2
				EIF3L
				XRCC6
				TSPO
				APP
				CCT8
				IFNGR2
				SON
				HMGN1
				ITGB2
				MT-CO1
				MT-ATP8
				MT-ND4L
				MT-ND5
				MT-ND6
				MT-CYB

## Sheet: High expression in Type II
Highly expressed genes of each cell type in Type II
Macro1_C1QC	Macro2_CXCL3	Macro3_FOS	Macro4_CCL20	Mono1_CD14-S100A8	Mono2_CD14-ITGA4	Mono3_FCGR3A	cDC1_CLEC9A	cDC2_CD1C	pDC	Mast	Tc1_CD8-CCR7	Th1_CD4-CCR7	Th2_CD4-PASK	Th3_CD4-LYAR	Tc2_CD8-GZMK	Tc3_CD8-SLC4A10	Th4_CD4-FOXP3	Th5_CD4-XCL1	Th6_CD4-FOS	Tc4_CD8-FOS	Tc5_CD8-ZNF683	Tc6_CD8-KLRC1	Tc7_CD8-TYMS	Tc8_CD8-GNLY	Th7_CD4-GNLY	γδ T_TRGV/TRDV	NKT1_KLRF1-CCR7	NKT2_KLRF1-KLRG1	NK1_CCR7	NK2_GSN	NK3_LAG3	NK4_CD69	B1_CCR7	B2_CD27	B3_CD69
C1QA	MINOS1	PHC2	RPS27	SH3BGRL3	SH3BGRL3	RPS27	HIST2H2AA4	C1QA	GPX1	FO538757.2	RPS27	RPS27	RPS27	RPL22	S100A6	RPS27	HLA-B	RPS27	RPS27	TXNIP	FO538757.2	RPS27	HLA-C	YBX1	RPS27	RPS27				RPL36A	RPS27	RPS4Y1	RPL36A	RPS27
C1QC	C1QA	SMAP2	GPX1	IFI6	IFI6	RPL36A	RPS27	C1QB		HSPA1A	AC090498.1	RPL37A	HLA-B	RPS27	RPS27	RPL36A	RPS29	SELL	HSPD1	RPS27	TXNIP	AC092580.4	RPL36A	RPS27	GNLY	RPL37A				RPS26	HLA-B		RPL39	RPL36A
C1QB	C1QB	IFI44L	HSPA1A	IFI44L	JUN	RPS29	RPL37A	RPS27		LMBR1	RPL36A	HSPA1B	RPL36A	SELL	PCBP1	RPS29	RPS15A	AC092580.4	HSPE1	HSPA6	RPS27	ATP5I	RPS29	AC092580.4	HLA-B	AC090498.1				RPS29	AC090498.1		RPS29	RPS29
TXNIP	SH3BGRL3	TXNIP	WTAP	TXNIP	IFI44L		GPX1	RPL37A		ATXN7L3B	RPL39	AC090498.1	RPS29	CD8A	MTRNR2L12	RPS4Y1		CD8B	HLA-B	CACYBP	XCL1	HLA-B	PPDPF	PCBP1	PNRC1	RPL36A				RPS4Y1	TRBC2		RPS21	RPS21
RPS27	RPS27	HIST2H2AA4	RPL36A	RPS27	HIST2H2AA4		ATP5I	GPX1		RPS4Y1	RPL41	RPL36A	RPS4Y1	CD8B	HLA-B			MTRNR2L12	HSPA1A	PCBP1	CACYBP	HSPA1B		RPL37A	TRGV10	RPL39					RPL36A			RPS5
RGS1	SLAMF8	S100A9	RPL39	IER5	RPS27		RPL9	MTRNR2L12			RPS29	RPL39	CHCHD10	RPL9	ACTB			ATP5I	HSPA1B	HSPD1	RGS1	HLA-DRA		ATP5I	TRGV2	RPL41					LY6E			RPS4Y1
GPX1	IER5	RPS27	SRGN	TMSB10	IER5		RPL37	ATP5I			RPS4Y1	RPL41		RPL34	TRGV2			RPL9	ZFAND2A	HSPE1	AC092580.4	HLA-DRB1		RPL9	PVRIG	RPS29					RPL41
MTRNR2L12	RGS1	IER5	RPS29	HSPD1	ID2		HLA-C	HLA-B				RPL21		RPL37	TRBV6-6			ATP8A1	HSPB1	RPL9	ID2	HLA-DQB1		TRGV7	TRBV3-1	TYROBP					RPS29
ATP5I	ID2	ID2	HSP90AA1	RPL37A	RHOB		HLA-B	RPL36A				RPS29		HLA-B	TRBV7-6			RPL34	TRBV4-2	TAF7	RHOB	TOMM7		TRGV2	TRBV18	RPS4Y1					RPS4Y1
RBPJ	RHOB	CXCR4	RPS2	RPL32	HSPE1		HLA-DRB1	RPL39				RPS2		TOMM7	RPL36A			HLA-B	TRBV20-1	HLA-B	PCBP1	TRBV7-2		AC090498.1	RPL36A						ATP5O
SEPP1	TMSB10	HSPD1	CYBA	GPX1	CLK1		RPL36A	RMRP				VAMP2		RPL36A	RMRP			DDX39B	RPL36A	HSPA1A	DUSP2	TRBV7-6		TRBV3-1	TRAV12-2
HLA-DRB1	RPL37A	HSPE1	CEBPB	MTRNR2L12	RPL37A		RPL39	RPL35				RPS21		RPL39	KLRC3			HSPA1B	RPL39	HSPA1B	CXCR4	TRBV20-1		TRBV6-2	TRAV19
HLA-DQA1	PTMA	CLK1	RPS4Y1	ATP5I	GPX1		RPL35	RPS26				NDUFA11		RMRP	PCBP2			TOMM7	FKBP4	HSP90AB1	HSPE1	RPL36A		TRBV18	RPS29
HSPB1	GPX1	RPL37A	DDX3Y	RPL9	CCNL1		MRPL23	RPL41				DNAJB1		KLRB1	RPS26			TRBV4-2	NR4A1	ZFAND2A	IKZF2	RPL39		WAS	RPS2
RPL36A	ATP5I	SLC11A1	MT-ND3	RPL34	TRA2B		BLOC1S1	RPL21				RPS4Y1		RPL41	RPL41			TRBV19	RPL41	HSPB1	CSRNP1	RMRP		RPL36A	CYBA
RPL39	HLA-A	GPX1		RPL37	ATP5I		RPL41	RPS29						RPLP0	ALOX5AP			TRBC2	UBC	TRBV20-1	ATP5I	CTSW		RMRP	CCL4L2
DPYSL2	HLA-C	CCNL1		CD83	RPL9		RPL21	NDUFB1						RPL21	RPS29			RPL36A	RPL21	TRBV28	LYAR	KLRK1		MRPL23	KLF2
MAMDC2	HLA-B	TRA2B		LST1	CXCL8		RPS29	CRIP1						TRAV12-1	CKLF			RPL39	HSPH1	RPL36A	RPL9	KLRC3		KLRF1	RPS4Y1
RPL35	HLA-DRA	ATP5I		HSPA1A	EGR1		NDUFB1	CKLF						RPS29	ATP5E			RMRP	TPT1	RPL39	ATP8A1	KLRC1		RPS26	MT-ATP6
EMP1	HLA-DRB1	RPL9		HSPA1B	DUSP1		RPS17	EIF4A1						RPL36AL	RPS21			RPL27A	RPS29	DNAJA1	DUSP1	RPS26		RPL41
BLOC1S1	CCL24	SAP30		AC090498.1	CD83		EIF4A1	RPL38						EIF4A1	PPDPF			AP000769.1	HSP90AA1	STIP1	HLA-C	RPL41		RPL21
RPS26	TMEM176B	IER3		TMEM176B	MYLIP		RPL38	ATP5E						RPL38	MATK			CTSW	RPL38	CHORDC1	HLA-B	RPL21		TRAV8-3
RPL41	TMEM176A	LST1		TMEM176A	IER3		ATP5E	RPS21						RPS21	NDUFA13			NUTM2B-AS1	RPS21	BAG3	DDX39B	TRAV2		TRAV8-6
RNASE1	SAT1	HSPA1A		RPL36A	TNF		RPS21	RPL36						PPDPF	RPS4Y1			NR4A1	DNAJB1	FKBP4	HSPA1A	TRAV12-1		TRAV19
RPS29	RBM3	HSPA1B		RPL39	HSPA1A		PPDPF	NDUFA11						RPS28	LGALS1			RPL41		KLRC3	HSPA1B	RPS29		RPS29
CRIP2	RPL36A	FKBP5		UQCRB	HSPA1B		NDUFA11	PET100						RPS4Y1				RPL21		PCBP2	HSP90AB1	MT2A		CRIP1
CRIP1	RPL39	HSP90AB1		LY6E	CDKN1A		RPS28	IFI30						ATP5O				TRAV6		RPS26	TNFAIP3	EIF4A1		RPS2
MAF	SSR4	TNFAIP3		RMRP	HSP90AB1		NDUFA13	NDUFA13										RPS29		RPL41	ZFAND2A	RPL38		CYBA
EIF4A1	DPYSL2	SOD2		RPL35	SOD2		RPS11	RPS11										CKLF		PTGES3	TOMM7	RPS21		VAMP2
RPL38	KLF9	ZFAND2A		IFITM3	HSPB1		RPL28	RPS4Y1										EIF4A1		UBC	TRG-AS1	PPDPF		CCL4L2
RPS21	RPL35	HSPB1		RPLP2	NAMPT		ATP5O	DDX3Y										RPL38		HSPH1	HSPB1	PET100		TBX21
NDUFA13	IFITM3	NAMPT		RPL27A	AC090498.1		MT-CO2	EIF1AY										RPS21		RPS29	TRBV20-1	NDUFA13		ATP5E
AXL	RPLP2	TMEM176B		NEAT1	RPL36A		MT-CO3	ATP5O										PPDPF		AHSA1	TRBV28	RPS4Y1		RPS21
RPS11	CFL1	TMEM176A		RPS24	RPL39			MT-ND3										RPS28		HSP90AA1	GIMAP4	DDX3Y		PPDPF
RPS4Y1	KLF6	SAT1		PFDN5	LY6E			MT-ND4										NDUFA13		DNAJA4	XIST	MT-ND3		NDUFA11
ATP5O	MRC1	RPL36A		BLOC1S1	KLF4													MT-ND3		UBB	RPL36A			C19orf43
MT-ND2	SRGN	TSC22D3		RPS26	RPL35															PPDPF	TSC22D3			RPS4Y1
MT-ATP6	GRASP	RPL39		RPL41	IFITM3															DNAJB1	RPL39			DDX3Y
MT-CO3	RPS26	CEBPD		UBC	MRPL23															DEDD2	DNAJA1			EIF1AY
MT-ND3	RPL41	ZFAND5		RPL21	RPL27A															PPP1R15A	AP000769.1			ATP5O
MT-ND4L	RPS29	RPL35		HSPH1	KLF6															RPS4Y1	TCIRG1			MT-ATP6
MT-ND4	RPS17	IFITM3		RPS29	USMG5															ST13	FXYD2			MT-CO3
MT-ND5	MT2A	RPL27A		NDUFB1	SLC38A2															MT-ND2	SRGN			MT-ND3
	EIF4A1	NEAT1		HSP90AA1	BLOC1S1															MT-ATP8	CD69			MT-ND4L
	PER1	ZBTB16		C14orf2	RPS26															MT-ND3	KLRD1			MT-ND4
	RPL38	BAG3		CRIP1	RPL41																KLRK1
	CTSZ	BLOC1S1		RPS17	UBC																KLRC3
	RPS21	RPS26		RPL13	RPL21																RP11-291B21.2
	IFI30	RPL41		CCL3	HSPH1																NR4A1
	JUND	UBC		CCL3L3	NFKBIA																RPL41
	RPS4Y1	RPL21		RPL23	RPS29																UBC
	DDX3Y	HSPH1		RPL27	NDUFB1																RPL21
	MT-ND2	IRS2		RPL38	HSP90AA1																SPRY2
	MT-ATP8	RPPH1		ATP5E	EIF4A1																TRDC
	MT-ATP6	RPS29		RPS21	CCL3																RPS29
	MT-CO3	NDUFB1		RPS15	CCL4																HSP90AA1
	MT-ND3	HSP90AA1		RPL36	CCL3L3																PCAT29
	MT-ND4	C14orf2		NDUFA11	CCL4L2																CKLF
		DNAJA4		PET100	RPL38																EIF4A1
		RPS17		RPS28	CST3																UBB
		RPL13		DNAJB1	RPS21																RPL38
		EIF4A1		IFI30	GADD45B																SRSF2
		PER1		UBA52	NDUFA11																RPS21
		CCL3L3		NDUFA13	PET100																PPDPF
		RPL23		RPL13A	JUNB																JUNB
		RPL38		RPS11	IER2																DNAJB1
		ZFAS1		RPL28	DNAJB1																NDUFA13
		CEBPB		RPS4Y1	KLF2																FXYD1
		RPS21		DDX3Y	IFI30																FXYD7
		RPL36		EIF1AY	JUND																TYROBP
		NDUFA11		SCO2	NDUFA13																ZFP36
		PET100		TYMP	FOSB																PPP1R15A
		DNAJB1		ATP5O	PPP1R15A																NKG7
		IFI30		MT-ND2	RPS11																HDAC10
		JUND			RPL28																SAMSN1
		UBA52			RPS5																ATP5O
		NDUFA13			RPS4Y1																ITGB2-AS1
		PLEKHG2			DDX3Y																MT-ND1
		RPL13A			UTY																MT-ND2
		RPS11			EIF1AY																MT-CO2
		RPL28			TYMP																MT-ATP8
		RPS4Y1			ATP5O																MT-ATP6
		DDX3Y			MT-ND2																MT-CO3
		TYMP			MT-ATP6																MT-ND3
		ATP5O			MT-ND3																MT-ND4
		MT-ND2
		MT-ATP6
		MT-CO3
		MT-ND3

## Sheet: Pseudotime
Median value of pseodotime
	Type I	Type II
Mono1_CD14-S100A8	0.218292	0.187592
Mono2_CD14-ITGA4	0.34299	0.313352
Macro3_FOS	0.426719	0.39603
Macro2_CXCL3	0.932937	0.898145
Macro1_C1QC	0.996213	0.978284
Macro4_CCL20	0.941519	1.01792
Mono3_FCGR3A	1.80817	1.6446
	Type I	Type II
Th1_CD4-CCR7	0.105244	0.119782
Th2_CD4-PASK	0.594428	0.594199
Th3_CD4-LYAR	0.744749	0.673742
Th4_CD4-FOXP3	0.936772	0.82596
Th5_CD4-XCL1	0.99542	0.923376
Th6_CD4-FOS	1.03981	1.00578
Th7_CD4-GNLY	2.27197	2.28377
	Type I	Type II
Tc1_CD8-CCR7	0.164041	0.301226
Tc3_CD8-SLC4A10	2.81537	2.80418
Tc2_CD8-GZMK	2.90081	2.89063
Tc5_CD8-ZNF683	2.93675	2.90703
Tc4_CD8-FOS	2.94803	2.92175
Tc6_CD8-KLRC1	2.94852	2.93055
Tc8_CD8-GNLY	3.02198	3.0118
Tc7_CD8-TYMS	3.38928	3.30891

## Sheet: Duration
Duration, year
Type I	Type II
0.17	0.04
0.25	0.08
0.25	0.08
0.33	0.08
0.41	0.08
0.5	0.08
0.5	0.08
0.5	0.08
0.5	0.11
0.67	0.167
1	0.21
1	0.21
1	0.25
1	0.25
1	0.3
1	0.33
1	0.33
1	0.33
1	0.41
1	0.5
1	0.5
1	0.5
1	0.5
1	0.5
1	0.5
1.5	0.5
1.5	0.5
1.5	0.5
2	0.5
2	0.5
2	0.5
2	0.5
2	0.5
2	0.5
2	0.5
2	0.5
2	0.5
2	0.5
2	0.5
2	0.5
2	0.5
2	0.5
2	0.5
2	0.5
2	0.5
2	0.5
2	0.67
2	0.75
2	0.75
2	0.83
2.5	1
2.5	1
2.5	1
2.5	1
3	1
3	1
3	1
3	1
3	1
3	1
3	1
3	1
3	1
3	1
3	1
3	1
3	1
3	1
3	1
3	1
3	1
3	1
3	1
3	1
3	1
3	1
3	1
3	1
4	1
4	1
4	1
4	1
4	1
4	1
4	1
4	1
5	1
5	1
5	1
5	1
5	1
5	1
5	1
5	1
5	1
5	1
5	1
5	1
5	1
5.5	1
6	1
6	1
6	1
6	1
6	1
6	1
6	1
6	1
6	1
6	1.25
6	1.5
6	1.5
7	1.5
7	1.5
7	1.5
7	1.5
7	1.5
7	1.5
7	1.67
7	2
8	2
8	2
8	2
8	2
8	2
8	2
8	2
8	2
9	2
9	2
9	2
10	2
10	2
10	2
10	2
10	2
10	2
10	2
10	2
10	2
10	2
10	2
10	2
10	2
10	2
10	2
10	2
12	2
12	2
12	2
12	2
13	2
13	2
14	2
14	2
14	2
15	2
17	2
17	2
18	2
18	2
20	2
20	2
20	2
20	2
20	2
20	2
20	2
20	2
20	2
20	2
20	2
20	2
20	2
20	2
20	2
21	2
25	2
27	2
29	2
30	2
30	2
30	2
30	2
35	2
36	2
40	2
44	2
46	2
	2
	2
	2
	2
	2
	2
	2
	2
	2
	2
	2
	2
	2
	2
	2
	2
	2
	2
	2
	2
	2
	2
	2
	2
	2
	2
	2
	2.5
	2.5
	2.5
	2.5
	2.5
	2.5
	3
	3
	3
	3
	3
	3
	3
	3
	3
	3
	3
	3
	3
	3
	3
	3
	3
	3
	3
	3
	3
	3
	3
	3
	3
	3
	3
	3
	3
	3
	3
	3
	3
	3
	3
	3
	3
	3
	3
	3
	3
	3
	3
	3
	3
	3
	3
	3
	3
	3
	3
	3
	3
	3
	3
	3
	3
	3
	3
	3
	3
	3.5
	3.5
	4
	4
	4
	4
	4
	4
	4
	4
	4
	4
	4
	4
	4
	4
	4
	4
	4
	4
	4
	4
	4
	4
	4
	4
	4
	4
	4
	4
	4
	4
	4
	4
	4
	4
	4
	4
	4
	4
	5
	5
	5
	5
	5
	5
	5
	5
	5
	5
	5
	5
	5
	5
	5
	5
	5
	5
	5
	5
	5
	5
	5
	5
	5
	5
	5
	5
	5
	5
	5
	5
	6
	6
	6
	6
	6
	6
	6
	6
	6
	6
	6
	6
	6
	6
	6
	6
	6
	6
	6
	6
	6
	7
	7
	7
	7
	7
	7
	7
	7
	7
	7
	7
	7
	7
	7
	7
	7
	7
	7
	7
	7
	7
	8
	8
	8
	8
	8
	8
	8
	8
	8
	8
	8
	8
	8
	8
	8
	8
	9
	9
	9
	9
	9
	9
	9
	9
	9
	9
	10
	10
	10
	10
	10
	10
	10
	10
	10
	10
	10
	10
	10
	10
	10
	10
	10
	10
	10
	10
	10
	10
	10
	10
	10
	10
	10
	10
	10
	10
	10
	10
	10
	10
	10
	10
	10
	10
	10
	10
	10
	10
	10
	10
	10
	10
	10
	10
	11
	11
	12
	12
	12
	12
	12
	13
	13
	13
	13
	13
	13
	13
	14
	14
	14
	14
	15
	15
	15
	15
	15
	15
	15
	15
	15
	16
	17
	17
	17
	18
	18
	18
	20
	20
	20
	20
	20
	20
	20
	20
	20
	20
	20
	20
	20
	20
	20
	20
	20
	20
	20
	20
	20
	20
	24
	24
	25
	30
	30
	30
	30
	30
	30
	30
	30
	30
	35
