# Supplementary material for: A single-cell transcriptional landscape of immune cells shows disease-specific changes of T cell and macrophage populations in human achalasia
Source: Nat Commun. 2023 Aug 4;14:4685. doi: 10.1038/s41467-023-39750-5 (PMC10403544; doi:10.1038/s41467-023-39750-5)
Supplement: Supplementary file 4 — Supplementary Data 1-13 [file 41467_2023_39750_MOESM4_ESM.zip › Supplementary Data 12. Comparison between blood and tissue.xlsx]

## Sheet: log2FC (tissue-blood)
Differentially expressed genes between tissue and blood: log2FC (tissue/blood)
	Mono1_CD14-S100A8	Mono2_CD14-ITGA4	Mono3_FCGR3A	cDC1_CLEC9A	cDC2_CD1C	pDC	Tc1_CD8-CCR7	Th1_CD4-CCR7	Th2_CD4-PASK	Th3_CD4-LYAR	Tc2_CD8-GZMK	Tc3_CD8-SLC4A10	Th4_CD4-FOXP3	Tc8_CD8-GNLY	Th7_CD4-GNLY	γδ T_TRGV/TRDV	NKT1_KLRF1-CCR7	NKT2_KLRF1-KLRG1	NK1_CCR7	NK2_GSN	NK3_LAG3	B1_CCR7	B2_CD27
HSPA1B	4.59262	4.45968	4.6866	4.93816	5.30214	5.78151	3.57685	3.69622	4.66239	5.48464	5.20172	4.93549	4.96994	4.4841	4.55602	4.26049	4.94332	4.79965	4.64451	4.09608	4.29037	4.02378	4.48111
HSPA1A	4.29555	4.34357	4.3658	5.65482	5.68564	6.1117	3.93954	3.31682	4.39194	5.46651	5.14093	4.49683	4.504	4.19534	3.86278	3.79817	4.63859	4.6814	4.66612	3.85816	4.00352	3.7363	4.72319
JUN	1.63377	2.1494	3.09145	2.34856	2.59771	1.73918	2.82843	3.12111	2.76281	2.82964	2.57908	3.46604	2.53738	2.65816	3.30265	2.60156	2.7228	2.4988	3.02227	2.81979	2.14981	2.41897	2.40327
DNAJB1	2.65372	2.69882	3.39052	3.90934	4.2054	3.85235	2.28296	2.50405	2.98197	3.693	3.3202	3.48869	3.50814	2.8348	2.83949	2.45971	3.55439	3.34593	2.93992	2.98796	2.94268	3.04964	3.25322
HSPH1	1.62571	1.33631	1.81624	2.40629	2.60622	2.29277	0.816222	0.883626	1.30478	1.75855	1.5045	1.20633	1.74192	0.941237	0.867726	0.813031	1.66861	1.32899	0.853847	0.895896	1.05603	1.52631	1.57782
UBC	1.27859	1.31753	1.29479	2.03498	2.43673	1.42946	0.986954	0.787732	1.17888	1.75876	1.39203	1.0925	1.60345	0.811364	0.827693	0.67432	1.40499	1.09123	1.01539	0.703416	0.725643	0.947995	1.49847
HSPE1	1.18767	0.986501	1.82405	2.01826	2.23118	1.96205	0.832916	0.825574	1.17066	1.44514	1.35282	1.03549	1.72799	1.18702	1.06027	0.908237	1.74426	1.50174	1.51445	1.20388	1.35211	1.42157	1.66324
NR4A1	0.862444	0.98707	1.77044	1.98427	2.72599	2.73214	0.60884	0.800322	0.614232	0.832168	0.72855	1.18744	0.674808	0.682065	0.505244	0.609646	1.18919	1.1357	1.03559	1.21296	0.994715	2.34157	2.22791
HSP90AA1	2.52722	1.82024	2.28577	2.626	2.6162	2.84185	1.01933	0.908803	1.424	1.80456	1.36519	1.50358	2.08925	1.13919	1.09494	0.879458	2.13335	1.57881	0.844131	1.25111	1.33828	1.70909	1.66766
DUSP1	0.91718	0.945581	1.62067	1.85771	1.90121	2.69266	2.4446	2.70833	2.71306	2.453	2.2742	2.58748	2.32025	2.42643	2.5821	2.06594	2.87357	2.54596	2.63703	2.69579	2.38847	3.29475	2.74594
PPP1R15A	0.747234	1.06315	2.06744	1.69047	2.20833	1.4198	0.740813	1.10451	1.32559	1.40736	1.402	1.92072	1.56068	1.46813	1.34298	1.26766	1.79796	1.62383	1.82307	2.00454	1.41024	1.79051	1.45275
FOS	0.620887	0.87143	2.54907	0.78452	1.21364	3.56394	3.19458	3.30296	3.43107	3.53665	3.22447	4.26279	2.51893	2.7775	2.99686	2.96462	3.71277	3.00768	3.50086	3.51931	2.80818	3.27899	1.82229
NR4A2	0.676465	0.798711	0.97851	0.994294	1.893	1.703	1.0624	1.18012	1.22594	0.913964	1.56099	2.09473	0.705468	1.65813	1.20907	1.48081	1.8069	1.99068	2.48109	2.2819	1.98259	1.68094	1.29902
FOSB	1.01823	1.36789	1.60902	1.16015	1.71758	2.3755	0.74376	1.14938	1.01962	1.08706	1.20931	1.89831	0.704636	0.871025	0.826165	0.973431	1.06784	0.825262	1.27054	1.11516	0.865815	1.14992	1.33223
CD69	0.0723499	0.0603911	0.353078	0.462428	0.518086	0.651073	1.42785	1.52238	1.82396	1.51858	1.47537	1.97389	1.25002	1.33026	1.4787	1.2531	2.05351	1.73292	1.52694	1.72933	1.22744	3.0191	2.10732
CXCR4	1.0451	0.945254	1.67992	1.32082	1.34194	2.6238	1.12525	1.31489	1.53783	1.77919	1.47891	1.98509	1.73341	1.31624	1.59235	1.39579	1.76541	2.121	1.8865	1.43625	1.71469	1.52613	1.72966
RGS2	0.844726	1.31358	1.21674	0.916875	1.35324	3.25732	0.53966	0.410066	0.62322	0.927876	0.805839	1.49895	0.534998	0.758187	0.593203	0.89371	1.06074	0.861795	0.627749	0.972943	1.03942	0.775901	0.920245
DNAJB4	0.2958	0.273583	0.393922	0.416419	0.632412	0.903689	0.541862	0.662364	0.583937	0.64581	0.58411	0.472316	0.948318	0.483304	0.324526	0.460078	0.748976	0.425891	0.925278	0.523848	0.393533	0.496086	0.454325
TSC22D3	0.815795	0.686471	0.733315	1.03062	0.827821	1.90148	0.866369	0.886466	1.021	1.06562	0.749358	1.0675	0.908652	0.563273	0.791826	0.927716	1.44665	1.27326	1.06135	1.01222	1.04226	1.50899	1.04011
RGS1	0.228975	0.263106	0.193913	0.893959	1.57816	3.0882	0.298664	0.378076	0.782062	1.0625	1.09801	0.588484	1.4739	0.539002	0.969341	0.33564	0.578129	0.87187	0.907432	0.557206	0.391091	0.591214	0.373909
CCL4	1.68191	1.7734	3.37052	1.56533	2.41556	1.92643	0.316492	0.485495	0.557201	1.77159	2.92723	3.40617	0.206022	2.86769	2.93485	3.03029	2.87624	3.06324	3.29626	2.808	2.78772	1.48948	1.08153
EGR1	0.787869	0.625802	1.1171	0.380783	1.26664	0.690596	0.986753	0.93411	0.718473	0.764346	0.723973	1.05478	0.485567	0.351038	0.229041	0.71339	0.509215	0.502454	0.654812	0.606298	0.428443	0.412672	0.341946
DUSP2	0.18902	0.156506	1.02456	1.12113	1.49561	0.627073	0.786622	0.644514	0.715443	0.852978	0.809492	1.30529	0.952715	1.10028	0.798758	0.622547	1.63528	1.4606	1.71152	1.47547	1.51548	0.84104	0.641494
SRGN	0.3908	0.417292	0.595629	0.492203	0.890434	0.540111	0.825268	0.939311	1.05281	1.17989	0.885176	1.06956	1.07742	0.454006	0.587927	0.693057	0.814276	0.525429	0.565695	0.471949	0.458544	0.587855	0.430827
NR4A3	0.064698	0.069971	0.11829	0.422095	0.976751	1.4668	0.126628	0.047226	0.0535024	0.0880587	0.14914	0.224485	0.0722018	0.126123	0.0942482	0.119992	0.123282	0.234981	0.52325	0.254392	0.152453	0.139678	0.0834038
AREG	0.437626	0.120647	0.39472	0.403078	1.66505	2.2817	0.46743	0.565586	0.234054	0.234032	0.297186	0.555921	0.0264987	0.199623	0.236451	0.290634	0.869353	0.665542	2.0456	1.49785	0.69998	0.638012	0.28762
HSPA6	1.48034	1.82077	2.35207	2.26565	3.63257	2.16275	1.89164	1.31913	2.0354	2.86505	2.84339	1.97551	0.814209	2.16562	2.12476	1.73811	2.65153	2.76627	1.54118	2.27824	2.47062	0.766907	1.94354
CCL4L2	0.757907	1.16112	2.23117	1.59095	2.93341	1.73377	0.202058	0.341954	0.237654	0.49462	3.33257	3.47228	0.104451	3.39214	3.54023	3.75647	3.18421	3.56396	0.524416	3.81905	3.67257	0.707721	0.298951
JUNB	0.243291	0.331854	0.73714	0.720305	0.844101	2.58266	2.24091	2.60326	1.69888	1.07499	0.835591	1.48792	0.775378	1.15322	1.40597	1.08834	1.24589	1.10423	1.46061	1.04108	0.932527	2.25915	1.09772
TNFAIP3	0.953387	0.7988	1.28433	0.668314	1.59417	0.0627067	1.14264	1.30229	1.33498	1.20631	0.968243	1.91859	1.2259	0.904905	1.07248	0.950225	1.6775	1.33613	1.42663	1.08565	1.11173	0.552498	0.185308
DDX5	0.27456	0.293748	0.279868	0.411467	0.459046	0.555614	0.453617	0.513073	0.446632	0.534079	0.380482	0.463011	0.323318	0.442728	0.492385	0.425367	0.457407	0.328944	0.666929	0.235728	0.379625	0.429062	0.362329
TNF	0.357439	0.502979	1.26156	1.16844	0.990397	0.341839	0.767807	0.549553	0.77602	0.933637	1.92696	2.11427	0.638201	2.43535	2.49428	2.53138	1.14351	2.07871	0.485802	1.53783	2.17257	0.452915	0.637396
RHOB	0.970756	0.631532	0.796793	0.896155	0.980994	0.413197	0.74172	0.73367	0.491806	0.387774	0.663466	0.458046	0.336512	0.77331	0.943285	0.813047	0.621869	0.757311	0.899671	1.22143	0.798241	1.15811	1.02868
UBB	0.632912	0.371474	0.547692	1.23178	1.01533	0.410878	0.205287	0.407255	0.501939	0.716114	0.53854	0.690894	0.695276	0.331866	0.28619	0.277999	0.452931	0.356708	0.459274	0.314414	0.319608	0.483974	0.422469
LMNA	0.175571	0.388628	0.263324	1.6732	2.00765	0.466373	0.353352	0.149849	0.567084	0.730475	0.839249	0.612696	1.31304	0.303096	0.191262	0.250159	1.27127	0.877634	0.479236	0.221496	0.372695	0.0634704	0.403062
KLF6	0.180954	0.378256	0.641102	0.6565	0.754348	0.96579	0.769935	0.786077	0.672263	0.380887	0.535773	0.755827	0.654009	0.680033	0.651964	0.709828	1.01132	0.808742	0.932983	0.90976	0.529067	1.35092	1.00829
SLC2A3	0.761056	0.793533	0.554391	1.36911	1.16042	0.463984	1.18463	1.50013	1.30823	0.836112	0.748398	0.991322	0.357482	0.713188	0.776629	0.504207	0.980324	0.281748	1.12179	0.849656	0.62833	1.72685	1.02905
RBKS	0.435213	0.324643	0.830019	0.13479	0.591625	0.317825	0.0967384	0.152182	0.181283	0.28225	0.312498	0.526549	0.329924	0.335309	0.248578	0.327539	0.671294	0.450339	0.632759	0.634426	0.370481	0.522802	0.435656
IL1B	1.31396	1.28164	1.95346	0.311817	2.12231	0.350429	0.174326	0.174406	0.115978	0.050579	0.0643359	0.155271	0.0621338	0.0693314	0.13441	0.08247	0.0602518	0	0.0588514	0.110911	0.200548	0.254874	0.0575649
PHLDA1	0.0534202	0.08579	0.123869	0.226634	0.360623	0.19184	0.0765873	0.0452719	0.391833	0.656242	0.571169	0.936695	0.856628	0.330644	0.286871	0.292221	0.963857	0.577954	0.0237462	0.448322	0.537859	0.00690206	0.0245831
CYTIP	0.25819	0.253911	0.268235	0.338421	0.684185	0.395611	0.353494	0.487582	0.519769	0.462876	0.303862	0.64422	0.305501	0.44622	0.440423	0.615022	0.697652	0.711716	0.451007	0.534722	0.651906	0.728469	0.41816
GADD45B	1.07732	1.25698	0.942075	2.13964	2.30714	1.16216	0.389992	0.660912	0.426195	0.46511	0.881106	1.20497	0.259113	0.956211	0.906798	0.893776	0.945343	0.956039	1.45615	1.29783	0.937691	1.03556	1.12963
HSP90AB1	0.885949	0.662769	0.583178	1.10594	1.32928	1.04768	0.108946	0.190491	0.616253	0.872174	0.61581	0.561293	1.36867	0.342171	0.363681	0.185454	0.985641	0.693681	0.64877	0.603796	0.506421	0.59138	0.733096
RP11-325F22.2	0.0797244	0.134804	0.103794	0.0884101	0.283335	0.0961794	0.228858	0.180832	0.226568	0.252787	0.465927	0.597722	0.419721	0.52557	0.556717	0.577175	0.654734	0.448657	0.691975	0.517356	0.563934	0.583859	0.368295
NEAT1	0.553585	0.58727	0.910933	0.984912	1.39286	0.812199	0.508932	0.62637	0.475906	0.282683	0.440065	0.681683	0.0193561	0.790327	0.851428	0.838097	0.770723	0.775465	0.567964	0.887793	0.793093	0.711876	0.33735
CCNH	0.202451	0.238478	0.260299	0.515497	0.251913	0.660922	0.669511	0.677744	0.738324	0.659515	0.819008	1.0419	0.36619	0.967778	0.936521	0.859065	1.17233	1.03446	0.798899	1.03131	0.719012	0.52438	0.263711
MALAT1	-0.125134	0.166326	0.164741	0.633181	0.580344	0.417275	0.308883	0.264875	0.243849	0.427775	0.321486	0.502053	0.294884	0.442215	0.472321	0.365817	0.404597	0.313083	0.294453	0.394412	0.420108	0.381319	0.299251
PPP1R10	0.285031	0.280235	0.459721	0.271954	0.0893192	0.409302	0.441787	0.472233	0.386346	0.288678	0.384467	0.496144	0.263862	0.55109	0.578384	0.55388	0.726727	0.469057	0.528403	0.671888	0.607225	0.419837	0.207659
CCL3	1.89115	1.99706	2.28951	0.420347	2.00786	1.34556	0.0106664	0.0934812	0.0449916	0.0680444	0.709012	0.690898	0	1.06168	0.805314	1.47338	1.82101	1.53955	1.16626	2.02403	1.97371	0.382466	0.0843778
NFKBIZ	0.649555	0.551943	0.942488	0.237288	0.984678	0.349644	0.582214	0.716694	0.496246	0.297168	0.277616	0.774152	0.0447472	0.370976	0.318295	0.355731	0.455837	0.478508	0.548532	0.603368	0.401108	0.556824	0.165566
TNFSF9	0.0235056	0.055952	0.0647136	0.190909	0.356443	0.920126	0.0149052	0.0467383	0.0359967	0.0390704	0.566628	0.551527	0.0157994	0.640334	0.455868	0.341471	0.539275	0.757243	0.552522	0.257791	0.381843	0.175438	0.761478
SAMSN1	0.629405	0.292138	0.773357	0.084501	0.478795	0.11551	0.458471	0.377005	0.812134	0.876779	0.589267	0.480877	0.81382	0.63667	0.671942	0.284764	0.666412	0.61588	0.686751	0.466599	0.515175	0.283893	0.493611
CXCL8	1.32038	1.36252	1.56537	0.956683	2.98735	0.313779	0.0842505	0.109664	0.0697781	0.0322476	0.0464495	0.075063	0	0.0699775	0.0311249	0.0517878	0.0455132	0.0348954	0	0.100482	0.118212	0.0885002	0.0370313
CDKN1A	0.566141	0.542339	0.368169	0.779023	1.90629	1.40953	0.0898478	0.0802189	0.118385	0.267037	0.143954	0.3238	0.342949	0.108368	0.0638987	0.099503	0.239845	0.0995511	0	0.142363	0.15249	0.388831	0.00248116
ZFAND2A	0.63946	0.585493	1.18022	1.12105	1.25535	1.07054	0.233292	0.257155	0.300546	0.490564	0.389809	0.503073	0.726995	0.316675	0.264485	0.332749	0.552396	0.453724	0.322166	0.367602	0.407002	0.336934	0.506226
CSRNP1	0.0811032	0.0895803	0.395113	0.440135	0.729033	0.533648	0.412022	0.525471	0.504706	0.374619	0.418627	0.87175	0.20101	0.413734	0.452236	0.381019	0.552032	0.568129	0.724309	0.723565	0.549934	0.176192	0.192302
JUND	0.269629	0.0906312	0.829163	0.969373	0.612417	1.25562	0.54113	0.376442	0.389519	0.424069	0.453799	0.693657	0.402311	0.265551	0.325973	0.269793	0.419801	0.12138	0.235819	0.405422	0.290831	0.813761	0.584308
SKIL	0.030668	0.0478761	0.101172	0.247518	0.550854	0.81139	0.322403	0.420225	0.38105	0.383754	0.361812	0.76143	0.0953145	0.238242	0.302376	0.260742	0.40108	0.33308	0.141848	0.377506	0.334484	0.460327	0.606399
ATF3	0.397557	0.51005	0.554367	0.3993	1.74905	0.793394	0.0153478	0.0742791	0.023592	0.0711265	0.107244	0.177116	0.0721146	0.106993	0.0469487	0.10798	-0.0166814	0.118388	0.19199	0.141308	0.166539	0.159124	0.0356177
NFKBIA	1.11553	1.14231	2.12369	0.493443	1.63879	0.472586	0.395728	0.424413	0.507704	0.750806	0.611561	1.75124	0.698763	0.774896	1.04779	1.33388	1.52294	1.27211	1.86877	1.51471	1.00425	0.876938	0.736008
KMT2E-AS1	0.229037	0.154523	0.44893	0.154746	0.137929	0.0900102	0.481449	0.417176	0.41224	0.268777	0.443261	0.798412	0.208125	0.636671	0.694938	0.685191	0.58736	0.589401	0.455727	0.596606	0.568828	0.276772	0.252455
CRIP1	0.60817	0.602598	0.666533	1.98099	1.63526	0.0791324	1.00552	0.378366	0.392014	0.594145	1.10938	0.310374	1.10583	0.192056	0.0292883	0.329462	0.664419	0.657908	0.261317	0.212549	0.183415	0.435068	0.132413
CHORDC1	0.28453	0.175048	0.356703	0.776277	0.744673	0.888102	0.314023	0.303759	0.499294	0.532396	0.553841	0.338804	0.792761	0.400369	0.446058	0.304096	0.481009	0.454546	0.420668	0.433042	0.418018	0.505169	0.69377
XCL1	0.107597	0.0288204	0.201755	0.410111	0.196905	0.756272	0.21118	0.0388135	0.267424	1.16891	1.27316	0.285207	0.138211	0.977763	0.447477	0.765973	1.57612	1.51452	0.558904	0.873302	0.94868	0.0590484	0.0647798
ZFP36	0.56267	0.46297	1.34133	2.05279	1.74879	2.24392	0.452602	0.205712	0.421095	0.433178	0.66175	1.76066	-0.00815243	0.568295	0.590567	0.892468	0.873029	1.03033	2.00838	1.25858	0.765191	0.734148	0.456294
CCL3L3	1.51894	1.91861	1.78781	0.215687	1.89473	0.0204065	-0.0264922	0.0541126	0.0119785	0.015407	0.197054	0.92095	0.0158296	0.262923	0.132026	0.805444	0.576435	0.89335	-0.00111764	1.08708	0.768645	0.114649	0.0384649
DNAJA1	0.422123	0.384089	0.760174	1.13868	1.12635	0.527838	0.161296	0.25612	0.442806	0.729475	0.662398	0.855355	0.888835	0.389077	0.377086	0.279035	0.877362	0.56122	0.389509	0.355578	0.487906	0.660688	0.770128
RMRP	0.624857	0.263182	0.336785	0.98497	1.0691	0.261269	0.628095	0.156724	0.412106	1.03361	1.05963	0.102278	0.828412	0.250474	0.153562	0.215185	0.020177	0.389315	0.520482	0.316246	0.242905	0.60599	1.28178
CREM	0.0674423	0.0563178	0.111505	0.458455	0.652824	1.0602	0.304226	0.488432	0.533951	0.377997	0.392012	0.7753	0.752842	0.303916	0.184036	0.220122	0.769778	0.612651	0.506851	0.701731	0.613605	0.525213	0.348609
STK17B	0.223455	0.156966	0.350997	0.365442	0.0618544	0.772682	0.393503	0.376448	0.491278	0.436112	0.408897	0.551808	0.396705	0.52291	0.491046	0.475048	0.38619	0.500186	0.320214	0.57528	0.542072	0.306462	0.231859
S100A10	0.311401	0.481337	0.393613	1.15875	0.920082	0.139327	0.237808	0.15439	0.386216	0.476485	0.816827	0.145839	0.696786	0.298964	0.243825	0.209654	0.607399	0.795853	0.276798	0.177554	0.198341	0.302232	0.34613
LGALS1	0.12215	0.140647	0.296446	0.4041	0.492292	0.286686	0.455814	0.394234	1.02817	1.13319	1.82308	0.479914	1.66383	0.289924	0.0714419	0.669924	0.790342	0.694392	0.287991	-0.0368838	-0.0501723	0.657974	0.460858
IFNG	0.0180996	0.0029024	0.0590942	0.0863355	0.0260211	0.0676548	0.0521119	0.0467523	0.197594	0.435494	1.49899	0.809566	0.212883	1.77491	1.65314	1.49838	1.64977	2.19662	1.52603	2.14283	1.78165	-0.00737405	0.00369028
ANXA1	0.464748	0.726897	0.400455	1.09547	0.407034	0.744984	0.628223	0.508712	0.558112	0.72586	0.781307	0.303586	1.84142	0.158504	0.106083	0.0223816	0.929121	0.676749	0.601375	0.15458	0.165711	0.173555	0.141386
RP11-160E2.6	0.367453	0.337561	0.250798	-0.0210554	0.0671618	0.942881	0.104263	0.209382	0.0950046	0.057792	0.138137	0.172753	0.0775972	0.261655	0.228437	0.225144	0.247452	0.33165	0.227716	0.484221	0.251562	0.051681	0.00828124
SAT1	0.316554	-0.0260056	0.41853	0.447071	0.701127	-0.0167635	0.35092	0.437684	0.430904	0.434886	0.363619	0.59982	0.338505	0.40117	0.338292	0.369	0.333866	0.528874	0.420223	0.456666	0.516668	0.709429	0.553789
CHMP1B	0.329504	0.390388	0.511243	0.52986	0.592873	1.28172	0.255011	0.485477	0.236772	0.240219	0.251128	0.428126	0.257566	0.258827	0.201211	0.295392	0.555062	0.356572	0.700508	0.490991	0.313267	0.746259	0.346014
FAM46C	-0.00699202	-0.000944316	0.0564346	0.0998076	0.0380661	0.187397	0.0993192	0.164474	0.540613	0.361332	0.540418	0.770638	0.36218	0.438591	0.391882	0.205938	0.353714	0.291675	0.420793	0.53856	0.444889	0.493593	0.338631
DDIT4	0.450483	0.487796	0.768447	0.971619	0.544153	2.03495	0.62527	0.174975	0.736468	0.896994	0.623918	0.438107	1.44043	0.305151	0.418832	0.640672	0.408284	0.496611	0.461947	0.126284	0.402225	0.576888	0.671903
CH17-373J23.1	0.444835	0.479699	0.143484	0.0670835	0.173828	1.12861	0.0861628	0.106584	0.113692	0.030751	0.0635941	0.460365	0.0418788	0.143175	0.199572	0.174697	0.2496	0.187912	0.375511	0.244527	0.190714	0.0659541	0.0197422
TMEM2	-0.0137462	-0.0360268	-0.0301832	0.0992396	0.0705089	0.0796092	0.297477	0.448228	0.456975	0.3633	0.443807	0.334551	0.439253	0.630503	0.396725	0.515915	0.916068	0.6409	0.41759	0.710375	0.73862	0.60445	0.18493
TXNIP	0.463636	0.239079	0.400417	0.268768	0.165965	-0.31948	0.517758	0.43625	0.415024	0.389066	0.0317329	0.162009	0.198087	0.107624	0.283656	0.53031	0.382466	0.359807	0.668385	0.222104	0.281053	0.491584	0.320425
CH507-42P11.8	0.073575	0.101737	0.138245	0.109095	0.124318	1.05293	0.0580141	0.11896	0.0385826	0.0279344	0.0466851	0.113023	-0.00587285	0.016538	0.0124369	0.0389073	-0.00315919	-0.00249352	0.35173	0.0579063	0.0318827	0.131011	0.0388444
CD55	0.289509	0.261656	0.290045	0.557149	0.420052	0.448802	0.591422	0.723136	0.407752	0.229895	0.144683	0.629625	-0.112181	0.289351	0.185786	0.216937	0.622907	0.529967	0.638011	0.471382	0.39066	1.01655	0.516144
HSPB1	1.23374	1.55421	1.56885	2.50283	2.92296	1.63354	0.177143	0.119913	0.354607	0.797271	0.505683	0.106686	1.47512	0.312358	0.131959	0.152235	0.801728	0.561727	0.307252	0.201634	0.253005	1.00159	1.64139
FKBP5	1.13445	0.688381	0.917615	0.0182118	0.212248	0.317714	0.364962	0.240012	0.239278	0.308946	0.218268	0.378912	-0.030325	0.336718	0.662107	0.728524	0.262777	0.687473	0.576466	0.404947	0.368432	0.180713	0.0795348
PMAIP1	0.192281	0.261234	0.412257	0.249065	0.37587	1.17454	0.0807976	0.0435554	0.144913	0.136737	0.189103	0.266719	0.630324	0.244447	0.25696	0.254165	0.0770174	0.417012	0.589061	0.385192	0.294209	0.560319	0.372378
ICOS	0.00387849	-0.00085502	0.0210009	0.0156507	0.0143102	0.051775	0.47634	0.568927	0.704161	0.413713	0.342345	0.46879	0.474196	0.340687	0.584665	0.327187	0.25084	0.271957	0.0760875	0.0593027	0.110752	0.00907328	-0.00176741
PDE4B	0.226207	0.180647	0.35317	0.166831	0.566992	0.634932	0.469457	0.537737	0.53987	0.331947	0.239884	0.327784	0.168504	0.215808	0.283843	0.0304047	0.163462	0.24826	0.29786	0.137299	0.115075	0.782475	0.353913
TMEM107	0.941548	0.656268	0.359962	0.155243	0.302505	1.64421	0.425795	0.288339	0.140785	0.0768474	0.260522	0.39959	0.0606327	0.27003	0.161706	0.438805	0.160188	0.409431	0.349692	0.522649	0.37627	0.0693896	0.120322
IER2	0.0439766	0.234381	0.958607	0.478531	0.689346	0.65398	0.69107	0.791614	0.54771	0.236467	0.477534	0.9924	-0.0117038	0.635889	0.624812	0.59295	0.708844	0.774753	0.933642	0.85056	0.607998	0.768097	0.297136
CLK1	0.413205	0.357835	0.543919	0.634758	0.62117	0.620531	0.212972	0.233339	0.320696	0.373874	0.340922	0.323189	0.315939	0.329366	0.275053	0.229264	0.156424	0.287711	0.466604	0.282791	0.361698	0.360746	0.453722
BCL2A1	0.884133	0.628261	0.810651	0.476283	1.3729	0.126973	0.0560518	0.272181	0.0985814	0.0326055	0.126677	0.221965	-0.0393163	0.289107	0.248753	0.22611	0.341057	0.194577	0.19626	0.337594	0.300343	0.49689	0.338839
NEU1	0.0552642	0.128954	0.458201	0.183345	0.133516	0.0100536	0.189211	0.241142	0.334157	0.374085	0.54005	0.571714	0.303734	0.434363	0.529785	0.389034	0.551088	0.338763	0.251189	0.564491	0.386437	0.0461946	0.179484
ARL4A	0.509624	0.444404	0.806267	0.274932	0.393192	0.166484	0.163928	0.311456	0.176113	0.196976	0.143123	0.393785	0.255874	0.132873	0.157216	0.105424	0.166887	0.28067	0.092619	0.221406	0.148855	0.404599	0.16328
CD83	0.744628	0.741857	1.32303	1.68582	2.38777	1.87656	-0.0151392	0.0599833	0.0225717	0.0950885	0.061519	0.287009	0.45786	0.069948	0.103405	0.110965	0.356667	0.0605518	0.216406	0.117588	0.0458279	2.18741	1.79401
HLA-DRA	0.557806	0.248255	0.273018	0.0478302	0.666511	0.212873	0.309534	0.236597	0.268009	0.365426	0.798096	0.193456	0.413056	0.209007	0.132965	0.0973031	-0.345466	0.106473	0.167315	0.231598	0.0219742	0.0020564	-0.0305823
SCML4	0.0228796	-0.00556929	0.0453865	0.06803	0.0211724	0.0748243	0.401626	0.400973	0.291811	0.387729	0.444493	0.550793	0.0372129	0.541187	0.532517	0.513945	0.431545	0.624574	0.861253	0.722923	0.724679	-0.00637151	-0.0285208
SOCS3	0.585885	0.415925	0.56551	0.399178	0.68679	0.983896	0.216202	0.238696	0.281562	0.0606968	0.0255947	0.19777	-0.00836871	0.053056	-0.0395097	0.0596016	0.165692	0.0753356	0.149109	0.00505975	0.0676959	0.192072	0.157363
CCL5	-0.0443863	-0.0130095	0.544322	0.501632	0.401633	0.814062	0.21662	0.358966	0.900629	0.889055	0.436026	0.300283	0.313083	0.235134	0.223773	0.261352	0.434209	0.0765284	0.548624	0.298773	0.112452	0.207233	0.165402
IER3	0.987034	1.23576	0.969104	0.11823	2.06076	-0.109901	0.159198	0.00649174	0.0254429	0.187501	0.212624	0.4466	0.124971	0.221771	0.170187	0.23631	0.0602612	0.331899	0.425775	0.286001	0.173867	0.103886	0.011185
CRIP2	0.093933	0.12073	0.123755	1.47597	0.86237	0.116411	0.204534	0.158239	0.119151	0.468505	0.599938	0.0971013	1.08375	0.290156	0.133242	0.121164	0.716179	0.726251	0.07733	0.0796938	0.220145	0.0980196	0.0771667
PER1	0.568183	0.363297	0.538933	0.332058	0.406472	0.288168	0.187441	0.115155	0.21931	0.174192	0.0512397	0.213449	0.109117	0.101561	0.101908	0.116569	-0.0360486	0.266554	0.00146426	0.111358	0.0936906	0.271834	0.0597281
ELF1	0.102173	0.163561	0.0603686	0.27942	0.156611	0.254821	0.276308	0.282109	0.273623	0.397671	0.368306	0.495709	0.284651	0.307775	0.429362	0.271854	0.394366	0.581837	0.552945	0.420522	0.382345	0.363223	0.31986
HSPD1	0.454191	0.456708	0.881623	1.18373	1.42314	1.33693	0.0563163	0.109424	0.403005	0.54495	0.416121	0.363631	0.750611	0.268658	0.129581	0.0826224	0.86611	0.654022	0.48864	0.387093	0.385074	0.747315	0.675035
ID2	0.89421	1.00038	0.208027	-0.0521364	0.280255	1.21428	0.220261	0.167167	0.4687	0.520266	0.432435	0.355428	0.471287	0.218618	0.185888	0.507797	0.239244	0.30875	0.0713941	0.121929	0.231804	0.0242889	0.00823578
IER5	1.12888	0.814452	0.989558	1.74224	1.45029	1.06261	0.136608	0.0960738	0.192373	0.146875	0.12052	0.336843	0.102161	0.0619172	0.138048	0.0798001	-0.0481287	0.171476	0.169345	0.219321	-0.0111654	0.303544	0.51268
CACYBP	0.186573	0.183329	0.285939	1.00678	0.933094	0.339459	0.147735	0.119335	0.388927	0.692747	0.635571	0.288474	0.997396	0.367613	0.374799	0.139664	0.788213	0.731534	0.629266	0.322322	0.387849	0.56508	0.855407
PTGER4	-0.10275	-0.123862	-0.089721	0.20667	0.14382	0.292422	0.5744	0.5113	0.459004	0.392342	0.460454	0.64774	0.114381	0.403615	0.360809	0.393581	0.343137	0.368238	0.648177	0.441435	0.275584	0.256466	-0.0237522
WDR74	0.4264	0.314027	0.0922399	0.0875981	-0.0125536	0.578948	0.650843	0.47083	0.258542	0.131707	0.178655	0.257248	0.191604	0.300974	0.380292	0.386834	0.233072	0.457897	0.95618	0.873352	0.489699	0.333888	0.133354
TAGAP	0.0182745	0.268325	0.340876	0.188708	-0.0750774	-0.042554	0.352316	0.299793	0.199822	0.0235766	0.267366	0.718331	0.0843599	0.444464	0.408883	0.472962	0.466151	0.824239	0.415941	0.702141	0.651495	0.544069	0.104939
MAPRE2	0.0414411	0.107212	0.185033	0.184104	0.115152	0.32439	0.383973	0.394162	0.348937	0.336496	0.467954	0.372723	0.38553	0.60337	0.416277	0.497872	0.709146	0.465198	0.866162	0.851672	0.595331	0.282198	0.179619
CAPG	0.0659055	0.0958852	0.0546733	0.477391	0.188534	-0.0486211	0.142028	0.0359614	0.280535	0.626391	0.687536	0.0905655	0.485331	0.324927	0.0893948	0.234433	0.75257	0.667299	-0.0791937	0.214553	0.221595	0.0316649	-0.0417141
CTD-3252C9.4	-0.0209031	-0.0245897	0.104608	0.257182	0.210882	0.834157	0.033171	0.0100792	0.0773642	0.132158	0.134719	0.318926	0.166918	0.169256	0.115653	0.107334	0.460551	0.35581	0.134708	0.254362	0.0930555	0.0595173	0.188894
GRASP	0.0468864	0.075519	0.17188	0.0992252	0.415713	0.879652	0.0758438	0.049401	0.0636152	0.0637424	0.0186052	0.0451848	-0.0110988	0.0074302	0.0108745	0.0156741	-0.0131654	0.0706474	0.287085	0.0811663	0.0247819	0.368039	0.206453
SYTL3	0.0592926	0.0918784	0.107748	0.0494961	0.0553185	0.0585331	0.186284	0.190277	0.248252	0.375743	0.351927	0.577419	0.283547	0.277845	0.189694	0.266803	0.609924	0.303968	0.236026	0.402713	0.432984	0.023196	0.0707262
H3F3B	-0.00902787	0.0494654	0.13828	0.0922655	0.202451	0.229536	0.145752	0.22492	0.201072	0.124752	0.248754	0.417383	0.143304	0.264394	0.223158	0.138215	0.317123	0.331307	0.218707	0.247646	0.293409	0.626855	0.284977
BIRC3	0.0974554	0.0539021	0.531294	0.673358	0.67428	0.0423648	0.481587	0.267909	0.359924	0.402499	0.239533	0.417015	0.347101	0.236015	0.257531	0.205782	0.443127	0.440751	-0.00540456	0.210623	0.283194	0.646919	0.476657
BTG2	-0.150021	-0.162405	0.241088	0.258373	0.663399	1.56219	0.609471	0.444172	0.412952	0.363359	0.458387	1.20998	-0.0287447	0.657435	0.564869	0.513891	0.763085	0.66142	0.691292	0.690764	0.56494	0.576601	0.0103082
BTG1	-0.0528414	0.130531	0.107522	0.641868	0.0512607	-0.412666	-0.0172376	0.0075685	0.294197	0.16639	0.133699	0.709275	0.000500269	0.165645	0.0901033	0.237732	0.398269	0.509399	0.31025	0.580725	0.539397	0.834476	0.204778
KLRD1	0.00282277	-0.0129991	0.0684451	0.0186596	0.0334185	0.116281	0.0871525	-0.00308918	0.0199147	0.184157	0.249552	0.529392	-0.00639464	0.347598	0.363581	0.646333	0.370076	0.379095	0.339995	0.502586	0.464425	0.00133354	0.00415687
IL7R	0.0261626	-0.00233809	0.348037	0.269267	0.104224	0.0532319	0.535264	0.483452	0.317683	0.0498081	-0.241208	0.426473	0.610882	0.459727	0.553565	0.268623	0.49	0.644669	0.965235	0.18237	0.314628	0.174371	-0.0596541
GADD45G	0.086205	0.153732	0.0234374	-0.0104246	0.0757403	0.00874373	-0.00318578	0.0437822	0.110817	0.292434	0.0386056	0.0391908	1.2572	0.0396813	0.0421708	0.0207445	0.044419	0.0391563	0.0731109	0.0657695	0.0272126	0.0136303	-0.00291185
XCL2	0.0545486	0.0128708	0.0999658	0.32654	0.102493	0.145734	0.0699953	0.0292823	0.144351	0.844618	1.26254	0.402878	0.149424	0.814497	0.436136	0.667892	0.555023	0.965784	0.562679	0.490824	0.597268	0.0540692	0.114257
CCNL1	0.378062	0.360899	0.678033	0.10259	0.341684	0.261926	0.332487	0.192521	0.208857	0.235825	0.183649	0.37099	-0.117606	0.224392	0.224882	0.257049	0.0112142	0.207256	0.183133	0.4144	0.259122	0.39294	0.119481
REL	-0.0569518	0.016975	0.149941	0.194678	0.311515	0.429661	0.440797	0.202345	0.291221	0.213448	0.310689	0.545734	0.338305	0.361005	0.216781	0.283075	0.38233	0.361007	0.759383	0.491736	0.282465	0.564368	0.293771
TAGLN2	0.246042	0.36899	0.169748	0.385173	0.726143	0.225396	0.0981976	0.0915485	0.227487	0.399623	0.554554	0.0623006	0.78595	0.04391	0.0375859	-0.12673	0.487793	0.426151	0.0821103	0.0262451	0.0285562	0.0111175	-0.0155208
MCL1	0.08662	0.10002	0.449818	0.843995	0.919854	1.05265	0.192667	0.0329259	0.18452	0.115311	0.304721	0.614464	-0.208429	0.200638	0.190957	0.0967045	0.30255	0.294989	0.475225	0.48473	0.316848	0.0208417	0.122932
GPR183	0.138941	0.24696	0.103953	0.469577	1.72189	2.08541	0.474182	0.605344	0.247047	0.190099	-0.0763332	0.152289	0.0698472	0.0697844	0.233062	-0.041602	0.593099	-0.0397678	-0.00362049	0.0151787	0.0300429	0.747217	0.472821
HLA-DQA1	0.50318	0.197499	-0.0233752	0.0424508	0.6817	0.0810506	0.0544772	0.102398	0.0798979	0.180003	0.574241	0.0882588	0.469339	0.0604146	0.113013	0.0822584	0.11199	0.156645	0.179317	0.136176	-0.0522585	0.0605954	-0.113661
PIK3IP1	0.0961179	0.118103	0.052136	0.038816	0.0657111	0.14573	0.249182	0.191433	0.16674	0.105475	-0.0274064	0.285662	0.0233543	0.178997	0.420509	0.570308	0.0416012	0.535085	0.636763	0.527128	0.321831	0.338436	0.243773
PRDM1	0.0124749	0.0283467	0.145148	0.0294578	0.125584	0.0390587	0.0610947	0.139476	0.401423	0.292996	0.24626	0.141856	0.517566	0.170899	0.43053	0.547266	0.469011	0.24376	0.048013	0.426846	0.257944	0.0243445	-0.000432876
YPEL5	0.00257069	0.0403676	0.0963054	0.126526	0.128142	0.591336	0.362053	0.587234	0.432687	0.28001	0.389899	0.391847	0.297949	0.156149	0.0967319	0.0770298	0.640009	0.214552	0.348633	0.247108	0.207364	0.704296	0.447245
PHACTR1	0.902288	1.02476	0.704464	0.0732818	0.938379	0.215283	0.00522084	0.0132546	-0.00281773	0.010029	0.00721204	0.0265966	0.0210248	0.00899731	0.0104553	0.0108363	0.0343446	0.0279911	0	0.00564319	0.0410394	0.216215	0.286684
PRMT9	0.315374	0.28104	0.171193	0.186605	0.333369	0.990388	0.158322	0.368878	0.209432	0.110575	0.0958183	0.116661	0.0817896	0.116326	0.100424	0.0686517	0.185891	0.20083	0.0807701	0.166114	0.121281	0.282398	0.232816
NAMPT	0.742128	0.593622	0.957954	0.324809	0.850191	0.125246	0.0643764	0.034857	0.111582	0.156057	0.131223	0.102059	0.482554	0.111704	0.0462169	0.0244396	0.070081	0.282888	0.181451	0.066235	0.162647	0.0827056	0.0309578
HERPUD1	0.258837	0.287492	0.254863	0.272202	0.819748	-0.255859	0.166095	0.0165275	0.112651	0.07681	0.128904	0.343763	-0.0131361	0.113746	0.110408	0.245565	0.0621228	0.255331	0.147148	0.0830242	-0.0251935	1.31814	0.419205
DDX3X	-0.0152338	0.0120725	0.242822	0.186622	0.0567975	0.476441	0.364201	0.208985	0.226934	0.172605	0.254163	0.556608	0.22773	0.376343	0.343995	0.390559	0.242885	0.347361	0.564281	0.376283	0.290665	0.447035	0.238475
TNFRSF18	0.00751395	0.00142484	0.0379149	0.0459076	0.0419924	0.102297	0.0371011	0.0536014	0.187917	0.382346	0.133934	0.0389337	1.43381	0.052235	0.0466029	0.0687246	0.227098	0.160858	-0.0425008	0.145282	0.122912	0.0621441	-0.0213721
GLUL	0.549771	0.49669	0.518526	-0.194439	0.611712	0.623918	-0.0321738	0.0330478	0.0871699	0.105674	0.199022	0.044916	-0.0323891	0.0938539	0.0478897	0.341094	0.122185	0.163484	0.399693	0.252825	0.190674	0.0754441	-0.138112
GNLY	0.00479185	-0.0460461	0.3272	0.113081	0.139206	0.519531	0.342696	0.0553909	0.24508	0.543558	0.412329	0.176767	-0.000393165	0.422641	0.233288	0.725121	0.275073	0.359393	-0.149098	0.26539	0.283598	0.0830356	-0.0621486
CD163	0.735317	0.583256	0.172272	0.0158884	0.0163484	-0.000710704	-0.00476927	0.00749617	0.00682773	0.00684065	-0.000915497	0	0	-0.00160371	0	0.00575998	0	0	-0.0104605	-0.00260514	0.00369159	0.0776344	0.00456189
SOD2	0.441002	0.44996	0.852238	0.278751	0.610348	0.386606	0.0532527	0.166979	0.200697	0.12933	0.0828342	0.0317408	0.0924803	0.0370235	0.0979445	0.0305041	0.293195	0.103164	0.0475957	0.112608	0.12713	0.318265	0.303127
RNASE6	0.518725	0.5162	0.175388	1.55567	0.340185	-0.108979	-0.0138317	0.0266799	-0.000634933	0.0139285	0.0226881	-0.00323564	0.0101734	0.00850722	-0.00383649	-0.00103735	-0.0163975	-0.0170382	-0.080895	0.00208426	0.0171855	0.0950031	0.101684
TIMP1	0.267668	0.313942	0.715584	1.05621	0.597693	0.0890088	-0.104955	0.105045	0.113601	-0.0159787	0.197919	-0.123286	0.599316	0.0976533	0.0218942	-0.0335896	0.266836	0.365246	-0.155705	-0.205861	0.004402	0.0428394	0.098379
HLA-DRB1	0.425065	-0.0162944	-0.0226811	0.00493733	0.659659	-0.0542167	0.119477	0.133875	0.318171	0.563064	0.688698	0.118682	0.476435	0.00112603	0.0632523	-0.0408998	-0.261118	-0.16402	0.254501	-0.032514	-0.261146	-0.228901	-0.255835
CLEC4E	0.815171	0.767107	0.23255	-0.0482199	0.112451	-0.016688	-0.00109236	0.00437275	0.00148002	-0.00135963	0.00883449	0.0290505	-0.00444074	0.0071655	0	0.00548267	-0.0025306	0.0107047	0	0.00322322	0.00269965	0.0830202	-0.00199603
RP11-701P16.2	0.932341	0.498556	0.272293	0.00517812	0.0608799	0.0475116	0.0189241	-0.0018195	0	0.00372983	0	0	0	0.00689164	0	0	0	0	0	0	0	0.0273563	0
S100A4	-0.172096	-0.118687	-0.254648	0.590819	0.299121	0.264972	0.404143	0.266053	0.429986	0.321888	0.712015	-0.117443	0.732852	-0.0107458	-0.0697835	0.0224408	0.371447	0.328977	0.377213	-0.0948999	-0.0491919	0.533925	0.289843
TRGV9	-0.00372033	-0.00217156	0.0476115	0.0380045	0.00534525	0.0561299	-0.0155898	0.0214206	-0.0122388	0.0986167	0.0117553	0.0999247	-0.0537801	0.493842	-0.403531	0.0275725	0.413658	0.307192	0.25812	0.318984	0.717855	-0.0129403	-0.00152274
RBPJ	0.130137	0.12971	0.100832	0.477369	0.49086	0.159487	0.184283	-0.060378	0.372949	0.593855	0.270309	-0.0133658	0.751662	0.113663	0.0836388	0.0753658	0.0637743	0.381828	0.44027	0.00658376	0.149422	-0.0392946	0.092816
PLP2	-0.0680973	0.00828096	-0.0585213	0.347276	0.0923237	-0.22039	0.06586	0.0191438	0.146839	0.262019	0.569177	0.110532	0.576492	0.206662	-0.026906	0.0998532	0.297493	0.548747	-0.117684	0.0706715	0.165128	-0.177473	-0.000530885
ALOX5AP	-0.150163	0.121623	0.194675	0.29086	1.16568	-0.0724838	0.272496	0.074181	0.344583	0.547217	0.926811	0.0657739	0.301795	0.232991	0.131914	0.130487	0.000640836	0.376384	0.538094	0.162732	0.180588	-0.112426	0.0424692
SEPT11	0.048671	0.0554237	0.0219745	0.543907	0.30307	-0.150209	0.107298	0.0326084	0.234573	0.59007	0.26283	0.0786176	0.311209	0.0746343	0.0253803	0.0450833	0.383677	0.26928	-0.00510938	-0.081646	-0.0517722	0.0578921	-0.0606411
GZMB	-0.00226279	-0.00362452	0.0875816	0.0915639	0.0320108	-0.0261444	-0.00451833	0.0227402	0.037247	0.153218	0.617733	0.0930283	0.00446528	-0.0752428	-0.124563	0.361403	-0.0747381	0.00270465	0.617867	0.0561152	-0.0628146	-0.0201572	-0.0241884
DYNLL1	0.013259	-0.0385856	0.0629816	0.663925	0.519426	-0.0703664	0.0900847	-0.0934745	0.245704	0.490594	0.518307	0.0620149	0.448577	-0.0407149	0.148144	0.0369271	0.211319	-0.00417308	-0.118466	-0.198655	-0.119909	-0.0918367	0.00597882
PLIN2	0.695996	0.577144	0.412199	-0.0352223	0.132275	0.0552303	-0.127179	-0.105068	-0.0155737	0.112923	0.101402	-0.025069	0.0802316	0.00837486	0.0372665	0.168633	0.050515	0.320153	0.0219356	0.0824343	0.080881	0.0562222	-0.0330136
LYZ	0.281819	0.633408	0.373405	-1.41382	-0.919371	-0.450117	0.0807375	0.239238	0.00714709	0.049792	0.0600562	0.14912	0.0226205	0.0633853	-0.0508335	0.0130302	-0.0333072	0.0323848	0.192177	0.140197	0.0989866	0.466603	0.0767516
RANBP2	0.0755318	0.00733493	0.112321	0.165308	0.0894597	1.32685	0.12768	0.188048	0.056561	0.0701378	0.0668313	0.192647	-0.033276	0.126814	0.0177448	0.035471	0.202543	0.0763952	0.0210551	0.101818	0.108193	0.0872571	0.102768
PIK3R1	-0.0327447	-0.0185815	-0.112155	0.0999334	-0.0179018	0.0538423	-0.0151208	0.145048	0.234013	0.425598	0.457085	0.566455	0.230769	0.229085	0.139293	0.122431	0.391984	0.379205	0.635662	0.336373	0.268245	0.0614868	0.100572
RP11-291B21.2	0.00127939	0.00900459	0.00712152	0.0202607	0.0261856	0.159234	0.0303828	0.146236	0.193217	0.119369	-0.0153799	0.0295883	-0.0456221	0.521917	0.112239	0.313465	-0.548785	0.563803	0.0539021	0.137661	0.351555	-0.0036385	-0.00401425
DUSP5	-0.0108813	-0.0133559	-0.492432	0.168605	0.250122	1.27375	-0.00330038	0.0497229	0.070402	0.0290162	0.045628	0.0230817	0.0892355	0.0589665	-0.0417789	-0.0309465	0.0558299	0.114938	0.0159431	-0.0230427	0.000978311	0.0605616	0.0700761
DUSP6	-0.673983	-0.584725	-0.364818	-0.0927466	0.0426732	0.0576842	0.0531112	0.0167136	0.0920004	0.117646	0.106114	0.0391858	0.0520638	0.0986325	0.034944	0.159048	0.0892475	0.0786963	0.0551125	0.0414992	0.0108853	-0.0263106	0.0160548
LDLRAD4	0.0143398	-0.000166001	0.0238424	0.570662	0.287633	1.3547	0.123563	-0.0548597	0.0928879	0.0992755	0.0572063	0.0487288	0.298294	0.00632639	0.0290768	0.0330408	0.0524303	0.047926	0.110109	-0.0215939	0.0433784	0.203727	0.188595
GZMH	-0.0090718	-0.00266065	0.0350039	0.0603619	0.0336687	0.0426413	-0.00411294	0.0196141	0.0584941	0.300349	0.612952	0.335123	-0.0135781	-0.10926	0.0465512	0.361142	-0.00124419	-0.222598	0.0537994	0.149752	-0.219524	0.00815551	0.00606882
CKB	0.0131983	-0.00687323	-0.696366	1.17314	0.229964	0.0675993	-0.00266524	0.010875	0.0137876	-0.000289234	0.0110674	0.0116089	0	0.0105849	-0.0142035	-0.0105194	0.056647	0.0146273	0.0742627	-0.00661573	0.0321873	0.00850689	-0.00225477
SELL	0.184013	0.302187	0.172113	-0.696096	-0.942377	-0.255354	0.136903	-0.0439358	0.118821	0.0294237	-0.618033	0.0634128	-0.756324	0.119867	0.0475731	0.188477	-0.222455	0.228072	-0.0347379	0.429944	0.504358	-0.118014	-0.0214095
S100A6	-0.233791	-0.0764131	-0.0922263	1.74918	0.460204	-0.0199723	-0.0343179	-0.0339285	0.105382	0.256083	0.655439	-0.252702	0.531716	-0.0438169	-0.147867	-0.0392265	0.285796	0.185374	0.211639	-0.156105	-0.206647	0.125164	0.0912477
CCR10	0.00407576	-0.00446756	0.00355923	0.00283776	0.00669526	-0.0693784	0.00817547	-0.00734479	-0.0189658	-0.121336	-0.0192865	-0.0138793	-0.772892	-0.007017	-0.005813	0.00345411	-0.0949138	-0.0167774	0	-0.00900369	-0.0139645	-0.0140062	-0.00922567
FTH1	-0.389159	-0.173598	-0.125358	-0.0286196	0.279429	0.117691	0.158108	0.305016	0.297852	0.112486	0.0730241	0.577361	-0.0715343	-0.0145606	-0.0881781	-0.025348	0.186459	-0.0314344	-0.0914779	0.0998877	-0.00236509	0.307499	0.0627666
NR3C1	-0.139103	-0.0166211	-0.146792	0.0266033	-0.0329725	0.727484	0.277475	0.0529713	0.392701	0.521841	0.210468	0.138537	0.495774	-0.000655564	0.0610251	-0.196091	0.318975	0.130856	0.0510884	0.0730236	0.0435638	0.110975	0.0138238
BATF	0.046256	-0.0291234	0.0162625	0.0262809	-0.0185907	0.0412847	0.150522	-0.0735202	0.281435	0.607805	0.179905	-0.121839	0.981134	-0.117784	0.023261	-0.0601462	0.105586	-0.10696	0.0477022	-0.250996	-0.191309	-0.050584	-0.128281
LILRA4	-0.00680956	-0.000657847	0.0205281	-0.0322483	-0.105347	-0.727021	0	-0.00144685	-0.00128205	-0.00106724	-0.00110487	-0.00241669	0	-0.00276258	-0.00082702	-0.00169202	0	0	0	-0.0010828	-0.000563181	-0.0351676	-0.283246
TRBV18	-0.000834891	0.0012791	-0.0108801	0.0181571	-0.0110792	0	-0.0560196	-0.0185471	-0.152243	-0.44104	-0.24247	0.00226514	0.157822	-0.477023	-1.01284	-0.0836115	-0.248644	-0.233767	0	-0.00865384	-0.00951512	-0.00277246	-0.00558597
S100A11	-0.0196376	-0.0672321	-0.0622433	0.676327	0.367063	-0.112301	0.476206	-0.0661602	0.0855054	0.145264	0.474936	-0.295559	0.795221	-0.0901983	-0.174576	-0.130246	0.2333	0.202869	0.0550291	-0.311193	-0.238883	0.155194	-0.0543734
SPIB	0.00933414	0.0159802	0.0180586	0.0121474	-0.0373525	-0.419207	-0.00221827	-0.0014014	0.00670341	-0.00257243	-0.00559096	-0.00149851	-0.0257237	-0.0010171	-0.00210759	6.84975e-05	0	0	0	-0.00208636	0.00325776	-0.578479	-0.612287
LEF1	-0.0112481	-0.00720222	-0.00825538	0.0161432	0.00444387	-0.0473205	-0.124327	-0.109359	-0.103728	-0.183389	-0.374135	-0.00160682	-0.669157	-0.0490567	-0.080371	0.00722273	-0.353456	0.226779	0.00635362	0.0110932	0.0876055	0.0830724	-0.0296424
IGFBP7	0.052771	-0.0310924	6.37042e-06	-0.424105	-0.347473	-0.0399093	0.0142949	0.0160442	-0.00213146	0.00978226	0.0119221	0.0199578	0	0.00487205	-0.0056632	0.0441402	-0.341754	-0.230163	-0.478388	-0.613542	-0.479039	0.0110613	0
PI16	0.002705	0	-0.000522009	0.00602409	0.00383782	0	0.0134452	-0.0338439	-0.0643285	-0.300123	-0.0661989	-0.0508744	-0.651772	-0.00959126	-0.00893999	-0.00674617	0.090693	-0.0044879	-0.0623712	-0.010385	-0.00374687	-0.0222828	-0.0140819
MYOM2	0.0024826	0.000656402	-0.0272559	0.0332117	0.00135584	0.01145	0.0604034	0.00971504	-0.0843428	-0.0969658	-0.0225398	0.012813	-0.0876996	-0.186683	-0.466426	-0.180553	-0.477515	-0.328586	0.241931	-0.518674	-0.00252497	-0.00505208	-0.0403698
VIM	-0.0105633	0.440912	-0.21499	0.276293	0.453077	-0.130817	-0.390025	-0.186263	0.0111084	0.0587281	0.32853	-0.153755	0.654724	-0.181265	-0.283469	-0.161652	0.372097	0.287726	0.320472	0.0102229	-0.199078	-0.0964196	-0.168597
LRRC25	-0.241234	-0.283043	-0.513096	0.000867693	-0.592165	-0.168168	-0.00659991	0.0056788	-0.00350574	-0.00468579	-0.0060158	-0.00578805	0	0.00514234	0.00834485	-0.00232655	-0.00975218	0.00836515	0	0.0194472	0.00861993	-0.105521	-0.0698702
CD180	-0.0181853	-0.0965292	-0.174255	-0.0242818	-0.134125	-0.303456	0	0.0062195	0.00430587	-0.00130569	-0.00128849	-0.00407076	-0.00955529	0.00174238	0.00735926	0	0	-0.0021687	-0.00889761	0	0	-0.607631	-0.404533
CD79B	-0.0162616	-0.086559	-0.23788	0.0192086	-0.068097	-0.0102406	-0.0448969	-0.0945778	-0.0994231	-0.00998323	0.00934535	-0.115216	-0.00245314	-0.0232843	-0.0180909	0.00497108	-0.078947	0.0639082	0.225864	-0.134693	0.0303685	-0.643038	-0.286578
GPBAR1	-0.31066	-0.535882	-0.564576	-0.0293768	-0.270029	-0.0197078	0	0.0027656	-0.000667166	-0.00233832	-0.000784201	-0.00463687	0	-0.000368535	0	-0.0019586	0	-0.00363894	0	-0.00223688	0.00300182	-0.00988103	-0.00189585
GRN	-0.0716219	-0.0829122	-0.209032	-0.230993	-0.321966	-0.549854	-0.0600712	0.00650928	-0.0729118	-0.0256339	-0.0468012	-0.0705273	0.224383	-0.0537006	0.0277105	-0.0290688	0.00188866	-0.111658	0.0454092	-0.0783796	-0.0374235	-0.0467121	-0.137383
MPEG1	-0.332634	-0.273926	-0.20474	-0.092106	-0.4429	-0.663597	-0.00254595	0.0216965	0.011142	0.000428207	0.000463488	0.00731113	-0.0102835	-0.0059243	0.00127774	5.68845e-06	-0.00943813	0	0	0.016971	0.000818581	0.0214232	0.0525355
SPI1	-0.482701	-0.357667	-0.506038	-0.301664	-0.42858	-0.29095	0.000398242	-0.00649561	0.00917804	0.00417697	0.00938962	0.00728721	-0.0167174	0.0120567	-0.00961453	-0.0152408	0.0247119	-0.00269694	0.0573867	0.061824	-0.00267225	-0.239427	-0.179183
LY9	0.00661707	0.00683279	-0.00455973	-0.0842254	0.00626149	0.304765	-0.088514	-0.103216	-0.210618	-0.170424	-0.187264	-0.0160752	-0.153726	-0.100897	-0.190654	-0.178064	-0.187487	-0.27221	0.0045118	-0.105482	-0.144012	0.936671	0.361122
SH3BP5	0.169812	0.162655	0.0847202	0.211133	0.178832	0.183397	0.0144511	-0.0851655	-0.17733	-0.414517	-0.175098	-0.12196	-0.571968	-0.103857	-0.0368218	0.116486	-0.00540207	0.0150341	-0.046446	-0.112831	-0.0105544	0.101826	0.0402807
MAL	-0.00836573	-0.00173837	-0.00397165	0.00503098	-0.00323626	-0.01315	-0.171897	-0.0880411	-0.403724	-0.597767	-0.254504	-0.00453936	-0.665007	-0.0692309	-0.0651636	-0.00758613	-0.466205	-0.0162373	0.0965135	-0.000923292	-0.012621	0.00553389	-0.0292348
PSAP	-0.055384	-0.184626	-0.492465	0.00132478	-0.20439	-0.615353	-0.0264413	-0.023066	0.0182075	0.00673849	-0.0109047	-0.0389804	-0.0956836	-0.10758	-0.0725217	-0.102711	-0.0786083	-0.199486	-0.0857285	-0.1469	-0.0770413	0.112281	-0.190286
TUBA1A	-0.719792	-0.481346	-0.560085	0.740992	0.249683	-0.0227836	0.41066	0.405066	0.302101	0.232932	0.374134	0.43067	0.359444	-0.0185759	-0.0508699	0.0259122	0.269916	-0.01287	0.139336	-0.188671	-0.0853706	0.352305	0.264045
FUT7	-0.0488081	-0.0564376	-0.0135807	0.0616327	-0.202594	-0.157303	-0.0497859	0.0211232	-0.0755525	-0.36074	-0.109413	-0.252589	-0.678077	0.00259536	-0.0366367	-0.0386991	-0.0113072	0.0133702	-0.341688	-0.0461153	0.00451911	-0.0720064	-0.114549
HVCN1	-0.0715734	-0.0198575	-0.0842861	0.0835657	-0.0225869	0.481574	-0.0762117	-0.0512847	0.0118518	-0.0525038	-0.0562402	-0.0170704	-0.150958	-0.00234069	-0.0900307	0.0132849	-0.12534	-0.0230633	-0.299927	-0.0523576	-0.0332853	-0.50486	-0.274625
CCR7	-0.00710297	-0.00348114	-0.0269474	0.0142541	0.225744	-0.0663665	-0.160984	-0.39646	-0.477147	-0.477907	-0.690331	-0.0846195	-0.644876	-0.142836	-0.149167	-0.0706941	-0.766871	-0.0258598	-0.212165	-0.0074549	-0.023004	-0.120245	0.132545
FAM65B	0.0858774	-0.102464	0.0258658	-0.228506	-0.676939	-0.268567	0.186901	0.0107141	-0.08091	-0.479138	-0.512184	-0.00176572	-0.687082	-0.0250545	0.0835403	-0.122423	-0.0612863	-0.343246	-0.202135	-0.0832151	0.00163763	0.02065	-0.294444
NSG1	-0.000879844	-0.00294	-0.00050524	0.00359093	-0.017215	-0.0154006	-0.248081	-0.102578	-0.159189	-0.530061	-0.349705	-0.180347	-0.0486113	-0.0470198	-0.104614	-0.326012	0.195852	-0.208378	-0.0383143	-0.0237807	-0.0317384	-0.00188049	-0.00514247
EOMES	0.00197496	0.000397832	-0.00955999	0.0195847	0.00379472	-0.00463918	0.0437388	-0.00877614	-0.00807109	-0.123072	-0.112463	-0.278961	-0.0209026	-0.224616	-0.143056	-0.179931	-0.148579	-0.585834	-0.185324	-0.0645102	-0.299421	0.0139731	0
CYB561A3	0.0024959	0.0262406	0.0477289	-0.20228	-0.132918	-0.639955	-0.0709126	-0.0693321	-0.0713773	-0.048364	-0.0675257	-0.0696017	-0.0790249	-0.0818939	-0.110766	-0.0559505	-0.276578	-0.0713401	-0.132059	-0.00297085	-0.039759	-0.464129	-0.486393
TBX21	-0.00742406	0.00135669	0.00250213	0.0208189	0.00928475	-0.00562069	0.0237495	0.00142556	0.0038053	0.00250744	-0.126908	-0.13143	0.0468741	-0.509041	-0.378386	-0.721718	-0.430088	-0.753321	-0.517721	-0.288291	-0.533407	-0.0185728	-0.137629
LDLRAP1	-0.0415034	0.0038489	-0.0286823	-0.00877776	-0.0608162	-0.00361098	-0.316079	-0.382323	-0.428915	-0.440836	-0.507856	-0.165338	-0.237087	-0.0789181	-0.105957	-0.0539952	-0.263843	-0.106044	0.0603263	-0.0295519	-0.074722	-0.0826911	-0.1338
BID	-0.213657	-0.2528	-0.519034	-0.303324	-0.425574	-0.137022	-0.0232093	-0.0756325	-0.00533047	-0.0238314	-0.0110107	-0.0805598	-0.0970216	-0.0612174	-0.0890937	-0.138848	0.158032	-0.0502849	-0.315148	-0.210006	-0.0672392	-0.0473482	-0.0915272
IL2RB	-0.00296611	-0.00115121	0.00207548	0.0180183	0.0168318	0.0157534	-0.0670593	-0.0505299	-0.058254	0.0193243	-0.105611	-0.219085	-0.280634	-0.159716	-0.189173	-0.372793	-0.193914	-0.556947	-0.280545	-0.561494	-0.270857	-0.00708045	-0.0024839
NOSIP	-0.0211318	0.00594576	0.0354929	-0.0505932	-0.00697322	0.00909239	-0.259801	-0.215461	-0.204035	-0.658312	-0.440956	-0.380753	-0.391132	-0.117407	-0.119912	0.0201834	-0.225249	-0.168564	0.013696	-0.0556895	-0.101336	-0.16924	-0.0241536
IFNGR2	-0.399186	-0.296573	-0.519927	-0.159373	-0.0212246	-0.290233	-0.0903647	-0.151049	-0.131541	-0.034472	-0.0401135	-0.00236843	-0.158579	-0.00537748	-0.0152626	-0.00022399	-0.102396	-0.00848882	-0.00806867	0.00111206	-0.000680329	-0.329864	-0.224293
RNASET2	-0.0864749	-0.0991111	-0.327698	-0.00401616	-0.105645	-0.133468	-0.121235	-0.0691009	-0.298084	-0.440834	-0.24318	-0.116851	-0.557207	-0.0855525	-0.208392	-0.105431	-0.442024	-0.101391	-0.339651	-0.0787337	-0.0996553	-0.141344	-0.182906
LDHB	0.105773	0.242111	-0.128471	-0.813298	-0.601291	-0.0383	-0.135405	-0.178544	-0.157453	-0.398861	-0.429657	-0.125681	-0.735694	-0.105904	-0.197227	-0.13154	-0.292832	0.0311565	-0.0682266	-0.16367	0.0140385	-0.00558327	-0.0785826
AQP3	-0.00315001	-0.00391804	0.015372	0.0692278	-0.0122852	0.0279732	-0.204772	-0.315311	-0.34537	-0.781731	-0.295796	-0.409387	-0.773431	-0.0510567	-0.200898	-0.0507006	-0.318597	0.0152508	0.0750166	-0.00503873	-0.000484139	-0.0149116	-0.0196888
ID3	0.0516089	0.0879562	0.0308147	0.1049	0.132655	0.0300889	-0.376846	-0.442762	-0.714056	-0.354461	-0.144989	0.0887267	-0.693855	-0.015071	-0.0471526	0.0108779	-0.0778284	-0.0195847	0.0495858	0.0502644	0.0369599	-0.745789	-0.783788
IL10RA	-0.0902911	-0.201608	-0.0973706	-0.00317855	-0.0419664	0.0620676	0.0027058	-0.0843181	-0.160233	-0.204176	-0.348775	-0.0584551	-0.680171	-0.221154	-0.209777	-0.137276	0.196541	-0.302041	-0.466739	-0.158025	-0.195659	0.0423126	-0.221477
EFHD2	-0.142101	-0.339469	-0.0180104	-0.116235	-0.263918	-0.242444	0.0873895	0.0559405	0.109389	0.0868109	-0.000758091	-0.136069	0.142414	-0.375786	-0.310055	-0.270582	-0.317782	-0.62996	-0.285044	-0.295553	-0.425925	0.150158	-0.126843
TLN1	-0.482293	-0.444672	-0.59832	-0.00502236	-0.321751	-0.348892	0.0184637	-0.0747309	-0.100852	0.0160952	0.0294504	-0.111609	0.239824	-0.15603	-0.266828	-0.261181	0.00377692	-0.259308	0.0223676	-0.220187	-0.311264	-0.107812	-0.00207183
SLC25A3	-0.0427989	-0.0361225	-0.278973	-0.499448	-0.460835	-0.618293	-0.22764	-0.206028	-0.123636	-0.190763	-0.0404558	-0.206793	-0.0507446	-0.141943	-0.0961482	-0.0947642	0.0326174	-0.138339	-0.0134475	-0.0820046	-0.0944976	-0.000908143	-0.249143
ABI3	0.0436582	-0.21919	-0.252211	-0.573452	-0.600003	0.0446013	-0.0315109	-0.00705164	-0.0347107	-0.0229817	-0.0626373	0.0116509	0.000778133	-0.310254	-0.0744468	-0.153661	-0.255741	-0.537138	-0.075596	-0.360142	-0.328963	0.0179998	-0.018284
P2RY8	-0.107528	0.00809031	-0.0433488	-0.193115	-0.160133	-0.0731242	0.13487	0.0246446	-0.139005	-0.329932	-0.292191	-0.0422584	-0.649411	-0.110567	-0.126894	-0.10957	-0.153514	-0.168697	-0.0685889	0.0754607	-0.00385025	-0.257115	-0.129314
LYN	-0.296218	-0.263338	-0.51847	-0.295479	-0.430177	-0.321845	-0.0136048	-0.00636571	-0.0167375	-0.00468679	-0.0261277	-0.0245358	-0.00431925	-0.129539	-0.0726832	-0.090901	0.0644673	-0.373504	-0.0548241	-0.184269	-0.235995	0.133074	-0.271259
CDC25B	0.0240563	-0.0289481	0.038806	0.081476	0.0344567	-0.0113985	-0.146793	-0.236123	-0.322024	-0.66667	-0.378319	-0.273572	-0.905648	-0.215145	-0.216902	-0.250568	-0.256709	-0.194668	-0.041079	0.0115877	-0.12873	-0.106851	0.000732247
RPS4Y1	-0.0940169	-0.369535	-0.0538649	-0.553179	-0.385707	-0.504661	-0.38791	-0.485186	-0.0243793	0.212289	-0.0566272	-0.176916	0.0122581	-0.284841	-0.478034	-0.734626	-0.482782	-0.512014	-0.24885	-0.0797001	-0.154743	-0.630195	-0.128459
TCF7	-0.00497855	-0.0070493	-0.00336733	0.00867733	-0.00849798	-0.0833222	-0.450568	-0.392786	-0.612361	-0.651689	-0.651685	-0.168301	-0.526784	-0.0939604	-0.21768	-0.144864	-0.677318	-0.145338	-0.162716	0.034826	-0.00847989	0.00793741	0.0362867
PLEKHF1	-0.00151905	-0.00481626	-0.00356313	0.0294429	-0.00720676	0.0106092	-0.0916706	-0.0563204	-0.176086	-0.158203	-0.208695	-0.498595	-0.25417	-0.427141	-0.314014	-0.179661	-0.474181	-0.536105	-0.255682	-0.488472	-0.430872	0.00360948	-0.00836554
CISH	0.00364105	-0.0508695	-0.045805	0.0581055	0.0498934	0.0789263	-0.334953	-0.197178	-0.213874	-0.452219	-0.197711	-0.417713	0.162485	-0.359747	-0.514195	-0.27633	-0.404313	-0.523859	0.127778	-0.294236	-0.437269	-0.0232339	-0.0329624
ABHD17A	-0.109145	-0.124753	-0.0574982	0.128337	-0.000211301	-0.229623	-0.1275	-0.0152289	-0.115635	0.00326187	-0.0554026	-0.056618	-0.0798233	-0.277763	-0.24498	-0.381011	-0.473143	-0.500309	-0.362971	-0.303365	-0.289068	0.0439303	-0.0733917
LINC00861	-0.00258888	0.000754401	-0.028874	0.0281609	-0.0299428	-0.123695	-0.236724	-0.313939	-0.437799	-0.641598	-0.440876	-0.0097396	-0.688259	-0.124951	-0.224088	-0.15199	-0.231605	-0.262018	0.0680957	-0.115672	-0.191254	0.00954842	-0.0242245
POU2F2	-0.513909	-0.405365	-0.325841	-0.385232	-0.581257	-0.240847	-0.0966573	-0.0913042	-0.0932139	-0.268784	-0.133259	-0.0897259	-0.186702	-0.108449	-0.095168	-0.0869435	-0.157744	-0.089008	-0.256579	-0.0760416	-0.0718335	-0.275713	-0.441122
TUBA1B	-0.306539	-0.44779	-0.729722	0.401289	0.133095	-0.627381	-0.12605	-0.23724	-0.181599	0.0260145	0.0573171	-0.00925074	0.240439	-0.296535	-0.32569	-0.304034	-0.324009	-0.334822	-0.261915	-0.527864	-0.379253	-0.0503076	-0.16093
ZYX	-0.169976	-0.102153	-0.506617	-0.679737	-0.314763	-0.164128	-0.423325	-0.254351	-0.0461336	0.141585	0.24995	-0.276881	-0.131762	-0.390705	-0.270607	-0.155546	-0.0496847	-0.27552	-0.080334	-0.359002	-0.312537	0.0118267	-0.0839386
GNB2	-0.522329	-0.323006	-0.434771	-0.11674	-0.380882	-0.171814	-0.217173	-0.155865	-0.0627454	-0.102462	0.0554856	-0.219587	0.100542	-0.279342	-0.173567	-0.431068	0.016311	-0.298229	0.0750199	-0.166318	-0.210394	-0.150529	-0.304698
NBPF26	-0.455144	-0.608993	-0.237119	-0.427447	-0.534017	-0.553062	-0.0388622	-0.12554	-0.137566	-0.0586536	-0.106322	-0.0576258	-0.203358	-0.0660023	-0.126978	-0.0955625	-0.160623	-0.0992441	-0.0149639	-0.0910626	-0.0582292	0.101209	-0.19269
UCP2	-0.0930954	-0.240697	-0.519361	-0.170993	-0.46991	-0.296386	-0.183705	-0.155228	-0.0924072	-0.163425	-0.0929569	-0.157673	-0.0977235	-0.263495	-0.225766	0.123944	-0.218055	-0.139186	-0.0488885	-0.255697	-0.267639	-0.101364	-0.477792
CX3CR1	-0.38388	-0.442837	-0.772021	-0.102976	-0.071911	-0.0739347	-0.00769366	-0.00623493	-0.00352957	-0.0358773	-0.383697	0.0471606	-0.00528395	-0.626307	-0.448829	-0.437804	-0.421482	-0.762382	-0.126668	-0.833752	-0.706226	-0.0234241	-0.00429856
LTB	-0.112447	-0.15861	-0.347291	0.534972	-0.0550195	-0.0373757	-0.165313	-0.336561	-0.485985	-0.804669	-0.770045	-0.611741	-0.0255184	-0.21992	-0.452606	-0.434636	-0.473139	0.000674913	-1.07423	-0.117949	-0.103422	-0.427128	-0.169805
GIMAP4	0.00770437	-0.0516019	-0.163899	0.0393799	-0.135829	-0.11321	-0.139886	-0.133697	-0.233368	-0.350626	-0.216572	-0.203631	-0.750734	-0.0952961	-0.0708621	-0.224398	-0.232912	-0.224861	-0.295014	-0.316379	-0.109457	0.0136189	-0.0470249
FCMR	-0.0115858	0.00191265	-0.0503179	-0.00117665	0.00949812	-0.0547166	-0.186696	-0.168923	-0.300691	-0.413526	-0.458031	-0.0396274	-0.668935	-0.253796	-0.268146	-0.33656	-0.397685	-0.276582	-0.101979	-0.223652	-0.235165	-0.226317	-0.630559
SSBP4	-0.0699084	-0.157096	-0.201523	-0.143645	-0.109387	-0.0345131	-0.0418368	-0.0528518	-0.0649085	-0.00173969	0.0098898	-0.244319	0.21211	-0.302178	-0.289396	-0.23949	-0.144586	-0.435343	-0.296878	-0.163845	-0.503346	-0.0724415	-0.165955
DOK2	-0.131026	-0.19807	-0.504681	0.0291863	0.229266	0.125381	0.124146	-0.201478	-0.0714486	-0.0606065	-0.0941219	-0.202739	-0.0931825	-0.235602	-0.260014	-0.334799	0.184736	-0.318741	-0.308664	-0.346995	-0.302028	0.0484655	-0.00321077
CEBPB	-0.349233	-0.466296	-0.535684	-0.185417	-0.0710852	0.0731984	-0.127752	-0.0896217	-0.113609	-0.0539824	-0.0992713	-0.237866	-0.226892	-0.208682	-0.26282	-0.441852	-0.319958	-0.237356	-0.02539	0.0526344	-0.113928	-0.128528	-0.207317
MLEC	-0.211223	-0.176533	-0.236994	-0.337032	-0.443983	-0.535967	-0.0032759	-0.0736006	-0.0818653	-0.0568897	-0.0910472	-0.0218256	-0.0435568	-0.173144	-0.253327	-0.252431	-0.0876905	-0.164585	-0.252615	-0.174446	-0.10321	-0.0337913	-0.156184
C19orf43	-0.37416	-0.201801	-0.304397	0.0840801	-0.200944	-0.188841	-0.31029	-0.158169	-0.115162	-0.0434343	-0.0384659	-0.192584	0.00389161	-0.443546	-0.450077	-0.565962	-0.128292	-0.366391	0.0143796	-0.106507	-0.324331	-0.0831724	-0.216141
SNX20	-0.147882	-0.196507	-0.363487	-0.403972	-0.436873	-0.351458	-0.113907	-0.151997	-0.254171	-0.22566	-0.0436426	-0.210986	-0.600471	-0.175654	-0.0879957	-0.138476	-0.367298	-0.197928	0.0122279	-0.12035	-0.208278	-0.128515	-0.125092
VASP	-0.260436	-0.321002	-0.534359	0.164108	-0.395448	-0.0210551	-0.171115	-0.0535599	-0.118812	-0.166093	-0.115225	-0.109672	-0.147023	-0.341032	-0.288091	-0.285825	-0.121025	-0.356331	-0.38491	-0.437572	-0.3472	-0.126131	-0.188952
PLEK	-0.191192	-0.158643	-0.00178921	-0.070518	0.145786	-0.713048	-0.010825	-0.000182192	-0.0464221	-0.171068	-0.452218	-0.242278	0.0474212	-0.498795	-0.398873	-0.409913	-0.305453	-0.709782	-0.573818	-0.43864	-0.433196	-0.237376	-0.374999
CTB-133G6.1	-0.106336	-0.107553	-0.13076	-0.226983	-0.181706	-0.0912133	-0.214848	-0.231882	-0.315247	-0.501749	-0.391603	-0.239634	-0.66736	-0.139387	-0.198357	-0.0258001	-0.532263	-0.258169	0.0311567	-0.133973	-0.0796752	-0.0173384	-0.419232
GLRX	-0.233231	-0.0714071	-0.208283	-0.0976339	-0.291139	-0.195196	-0.311541	-0.415664	-0.186734	-0.182841	-0.0275152	-0.561186	0.205929	-0.103085	-0.0942376	-0.155114	-0.243426	-0.202837	-0.302657	-0.296152	-0.142951	-0.212037	-0.172409
AES	0.0293998	-0.084717	0.22764	0.292966	0.118259	-0.205451	-0.369802	-0.374405	-0.275494	-0.554081	-0.340707	-0.263858	-0.476438	-0.350368	-0.391313	-0.401182	-0.548747	-0.43402	-0.334262	-0.255129	-0.294217	-0.250922	-0.491858
RCSD1	-0.484183	-0.178831	-0.244623	-0.27957	-0.371978	-0.275698	-0.191576	-0.254845	-0.290141	-0.263658	-0.349843	-0.240863	-0.546716	-0.215223	-0.104431	-0.110379	-0.275516	-0.187822	-0.758479	-0.234055	-0.266517	-0.101707	-0.160273
TUBB	-0.0190891	0.0479085	-0.390587	0.877888	0.771841	-0.482989	-0.51512	-0.338968	-0.194668	-0.216247	-0.158658	-0.514444	0.0700786	-0.447667	-0.348606	-0.47544	-0.335367	-0.727367	-0.374954	-0.468927	-0.434937	-0.326251	-0.247906
S1PR1	-0.0046623	-0.00175309	0.00166714	0.01694	-0.0381676	-0.049841	-0.235245	-0.198386	-0.224868	-0.620047	-0.657771	-0.346173	-0.622133	-0.347203	-0.144837	-0.343062	-0.610253	-0.424521	-0.563864	-0.425555	-0.277222	-0.395454	-0.58004
MT-CO1	-0.315567	-0.234336	-0.183742	-0.17051	-0.445088	0.0543933	-0.0985981	0.0371814	-0.152629	-0.5087	-0.400398	-0.0975616	-0.467985	-0.256262	-0.240381	-0.375267	-0.278216	-0.384589	-0.236601	-0.1756	-0.323387	-0.269873	-0.666902
SLC9A3R1	-0.102421	-0.0816769	-0.372245	-0.0723841	-0.163563	-0.125061	-0.349372	-0.335842	-0.297976	-0.221922	-0.183863	-0.513876	-0.421782	-0.403947	-0.553456	-0.394489	-0.245084	-0.440818	-0.270282	-0.479879	-0.453835	-0.183814	-0.143302
RGS19	-0.351981	-0.279165	-0.51593	-0.36113	-0.397803	-0.367887	-0.260977	-0.287099	-0.273053	-0.292345	-0.121247	-0.284488	-0.261219	-0.23515	-0.289676	-0.218759	-0.0414766	-0.283154	-0.167337	-0.319742	-0.316245	-0.309522	-0.0473894
PTPN6	-0.109497	-0.0853627	-0.315327	-0.04849	-0.385739	0.0237892	-0.271191	-0.293064	-0.230903	-0.264555	-0.269556	-0.352664	-0.499311	-0.215596	-0.166924	-0.132413	-0.574237	-0.308496	-0.335516	-0.377383	-0.267008	-0.663183	-0.556707
FMNL1	-0.284177	-0.340533	-0.371067	0.0297297	-0.14917	-0.0266729	-0.130096	-0.184644	-0.169146	-0.0725813	-0.0610778	-0.280828	0.203937	-0.351378	-0.333004	-0.509389	-0.321442	-0.608875	-0.0160485	-0.270251	-0.416112	-0.204516	-0.320848
MT-ND5	-0.406411	-0.397063	-0.123932	0.0106082	-0.181039	-0.231993	-0.234449	-0.111767	-0.252055	-0.477106	-0.38122	-0.137561	-0.251186	-0.295658	-0.378857	-0.568268	-0.156604	-0.51329	-0.0291942	-0.332239	-0.326203	-0.287367	-0.375561
YBX1	-0.0900973	-0.128433	-0.276684	-0.126017	-0.164452	-0.294767	-0.444775	-0.209341	-0.2372	-0.255576	-0.313732	-0.277764	-0.269899	-0.448394	-0.472333	-0.548623	-0.351756	-0.408576	-0.174411	-0.258426	-0.334394	-0.186855	-0.387369
SASH3	-0.208941	-0.166429	-0.363342	-0.231143	-0.334939	-0.192561	-0.30173	-0.327958	-0.216933	-0.217604	-0.162471	-0.355639	-0.145372	-0.430905	-0.445321	-0.377412	-0.209006	-0.366616	-0.418766	-0.509868	-0.457442	-0.248194	0.0314109
SPN	-0.171635	-0.349685	-0.432681	-0.167659	-0.323721	0.104831	-0.212255	-0.204721	-0.311358	-0.347628	-0.36112	-0.357957	-0.472682	-0.337366	-0.303236	-0.293284	-0.313478	-0.610465	-0.307263	-0.320226	-0.376093	-0.0338932	-0.000582017
RPS26	-0.908044	-0.903476	-0.796615	-0.546791	-0.631065	-0.810096	-0.789729	-1.08012	-0.655091	-0.340809	-0.30874	-1.30134	0.0986854	-0.590242	-0.445901	-0.781789	-0.982541	-0.52844	-0.958499	-0.734796	-0.988051	-1.00281	-0.248833
HMGA1	-0.0602009	-0.135294	-0.133217	-0.918332	-0.362886	-0.176911	-0.263617	-0.163134	-0.204853	-0.0803713	-0.212196	-0.168263	-0.448074	-0.19695	-0.219292	-0.19947	-0.348141	-0.0263376	0.00580136	-0.115066	-0.130716	-0.0886768	-0.23506
GIMAP7	-0.0763628	0.02129	-0.286388	-0.00581184	-0.378591	-0.169728	-0.602963	-0.683244	-0.75876	-0.874775	-0.746342	-0.516692	-1.28595	-0.480953	-0.388215	-0.54968	-0.751411	-0.622768	-0.444429	-0.560341	-0.396211	-0.0372121	-0.0586108
GIMAP1	-0.247355	-0.195323	-0.342116	-0.0373146	-0.205032	-0.0813004	-0.418689	-0.53471	-0.408632	-0.562873	-0.462893	-0.44533	-1.08003	-0.377079	-0.278763	-0.418308	-0.347877	-0.342579	-0.332281	-0.42888	-0.302478	-0.036331	-0.0218014
IRF1	-0.551921	-0.584417	-0.423902	-0.00591461	-0.551377	-0.404381	-0.273538	-0.27451	-0.395948	-0.516661	-0.347307	-0.238623	-0.823025	-0.271606	-0.349398	-0.518569	0.138386	-0.306433	-0.0247691	-0.281596	-0.330876	0.0148152	-0.37087
EEF2	-0.0593818	-0.00420763	-0.478468	-0.440154	-0.688756	-0.519773	-0.498635	-0.333629	-0.312933	-0.482693	-0.504076	-0.445902	-0.540839	-0.313537	-0.291422	-0.362428	-0.360927	-0.261272	-0.321468	-0.226981	-0.224347	-0.270121	-0.2549
RPS2	-0.58532	-0.502842	-0.565914	-0.612441	-1.02704	-0.564464	-0.569312	-0.27626	-0.333071	-0.462169	-0.489274	-0.398584	-0.29844	-0.580568	-0.528255	-0.862707	-0.507444	-0.686479	-0.473526	-0.161851	-0.357058	-0.229161	-0.385905
S1PR4	-0.188003	-0.128351	-0.344664	-0.1255	-0.255738	-0.195865	-0.466049	-0.400026	-0.317187	-0.491585	-0.476459	-0.145239	-0.923985	-0.402995	-0.441923	-0.50038	-0.605144	-0.597901	-0.398551	-0.246681	-0.368865	-0.30863	-0.58176
KLF2	-0.111574	-0.484552	-0.502979	0.284006	0.178082	0.167133	-0.629455	-0.559812	-0.623967	-1.00083	-0.864452	-0.409783	-1.31229	-0.850553	-0.792497	-0.950604	-0.974901	-1.23103	-0.611569	-0.789469	-0.902333	-0.19047	-0.793144
MT-ND6	-0.268003	-0.315424	-0.375524	-0.34448	-0.430206	-0.201941	-0.311698	-0.361691	-0.476307	-0.655172	-0.684444	-0.576216	-0.698663	-0.597386	-0.612416	-0.864668	-0.749174	-0.69305	-0.25141	-0.646821	-0.580864	-0.71114	-0.71656
RPL4	-0.0986151	-0.134389	-0.342453	-0.371497	-0.542766	-0.22326	-0.347115	-0.283259	-0.357075	-0.43039	-0.547598	-0.418267	-0.503797	-0.251767	-0.21875	-0.324637	-0.32302	-0.22978	-0.358155	-0.317169	-0.20024	-0.211486	-0.205705
SUN2	-0.216099	-0.235242	-0.301717	-0.26059	-0.240641	-0.206043	-0.315933	-0.261588	-0.287844	-0.303137	-0.326869	-0.263705	-0.370119	-0.459661	-0.419859	-0.537547	-0.335553	-0.593903	-0.312598	-0.212814	-0.404048	-0.329359	-0.364433
PABPC1	-0.201855	-0.116522	-0.346165	-0.54994	-0.768289	-0.441773	-0.389463	-0.23335	-0.27189	-0.549745	-0.590019	-0.256267	-0.588989	-0.270024	-0.197429	-0.390187	-0.355787	-0.339662	-0.245304	-0.170874	-0.158276	-0.125604	-0.32927
EEF1G	-0.159949	-0.079548	-0.338289	-0.604453	-0.575461	-0.32594	-0.274627	-0.205551	-0.264173	-0.390781	-0.526613	-0.340358	-0.344449	-0.27734	-0.210888	-0.259991	-0.495331	-0.248398	-0.178771	-0.235712	-0.163635	-0.137332	-0.172414
ARPC1B	-0.564294	-0.382729	-0.567822	-0.57659	-0.878986	-0.538275	-0.443021	-0.385493	-0.327512	-0.471116	-0.289982	-0.508053	-0.288023	-0.424694	-0.400811	-0.318637	-0.440619	-0.352401	-0.389203	-0.389463	-0.468179	-0.305263	-0.478467
LIMD2	-0.0507656	-0.135957	-0.260821	-0.545365	-0.749174	-0.392677	-0.3314	-0.383796	-0.366865	-0.577349	-0.465176	-0.384099	-0.603193	-0.161306	-0.232295	-0.284583	-0.536039	-0.368463	-0.334432	-0.280114	-0.338074	-0.358194	-0.379942
RP5-1171I10.5	-0.126891	-0.253443	-0.20305	-0.498829	-0.37939	0.0601161	-0.66407	-0.818714	-0.877929	-0.836873	-0.613516	-0.494135	-1.09114	-0.622216	-0.662049	-0.667106	-0.645483	-0.770126	-1.02226	-0.739065	-0.640915	-0.467453	-0.675606
TRAF3IP3	-0.233106	-0.175261	-0.314872	-0.313402	-0.407375	-0.376509	-0.29657	-0.487836	-0.473277	-0.379827	-0.377488	-0.529154	-0.515552	-0.404075	-0.498987	-0.355297	-0.555401	-0.496895	-0.230448	-0.362896	-0.362787	-0.440159	-0.31881
HIST1H4C	-0.415577	-0.436345	-0.406318	-0.356739	-0.225862	-0.824971	-0.477172	-0.66168	-0.731542	-0.809234	-0.67941	-0.721806	-0.792465	-0.818912	-0.882893	-0.967944	-0.79315	-1.067	-1.02935	-0.847045	-0.843864	-0.699346	-0.546284

## Sheet: p_value
Differentially expressed genes between tissue and blood: p-value
	Mono1_CD14-S100A8	Mono2_CD14-ITGA4	Mono3_FCGR3A	cDC1_CLEC9A	cDC2_CD1C	pDC	Tc1_CD8-CCR7	Th1_CD4-CCR7	Th2_CD4-PASK	Th3_CD4-LYAR	Tc2_CD8-GZMK	Tc3_CD8-SLC4A10	Th4_CD4-FOXP3	Tc8_CD8-GNLY	Th7_CD4-GNLY	γδ T_TRGV/TRDV	NKT1_KLRF1-CCR7	NKT2_KLRF1-KLRG1	NK1_CCR7	NK2_GSN	NK3_LAG3	B1_CCR7	B2_CD27
HSPA1B	0	0	4.8917e-209	2.71499e-22	7.15075e-222	2.94553e-79	1.92243809958600e-312	0	0	0	0	0	2.43508e-123	0	4.0759e-225	0	6.59741e-48	7.13173e-132	1.25245e-54	0	0	2.4532e-264	1.28412e-252
HSPA1A	0	0	5.88373e-143	2.14389e-22	5.07578e-231	5.41183e-66	1.73543e-105	8.66627e-182	4.90085e-170	0	0	3.40591e-140	5.03416e-72	0	4.91787e-92	8.76037e-156	1.33096e-23	5.6775e-65	6.0126e-30	1.16645e-151	0	7.44661e-115	1.3407e-170
JUN	3.4051e-293	7.77342e-117	9.07914e-127	1.39056e-10	7.31055e-93	1.2423e-13	6.35547e-108	0	1.2114e-224	1.34272e-274	1.21045e-238	5.99226e-189	2.46262e-36	0	4.63829e-140	2.81572e-162	1.40435e-18	2.25781e-44	4.18441e-24	2.02962e-170	3.85475e-153	1.75021e-69	1.48665e-38
DNAJB1	0	4.23541e-203	1.10994e-107	5.16128e-17	5.96677e-159	2.02373e-42	1.26814e-43	1.48403e-196	2.81476e-193	0	0	1.01395e-171	1.27809e-65	0	4.10261e-97	1.5422e-160	4.1764e-21	1.00649e-69	6.40302e-19	1.342e-141	2.27957e-279	1.77393e-89	1.04873e-110
HSPH1	1.96628e-299	4.42988e-71	1.92954e-37	1.35958e-12	5.94547e-95	5.52715e-29	9.52257e-08	7.49807e-35	4.17713e-72	3.70669e-231	1.36895e-153	1.37471e-63	1.25681e-33	3.38703e-126	2.88307e-20	1.22429e-31	7.86326e-08	1.02856e-25	6.85289e-07	3.52497e-19	2.97138e-73	4.74521e-27	4.24742e-42
UBC	0	3.66368e-144	4.88713e-59	3.90158e-16	3.60752e-160	6.64931e-23	7.45792e-14	3.50441e-39	3.72968e-85	4.10599e-280	6.5926e-248	9.2752e-84	9.79332e-60	1.45331e-200	1.03706e-50	7.01559e-46	1.0422e-17	3.10825e-39	5.53432e-11	2.34468e-36	1.24944e-73	8.67271e-22	4.70004e-45
HSPE1	6.52179e-237	1.22296e-65	1.44495e-50	2.40745e-11	3.25308e-101	2.83919e-25	3.9452e-14	1.12012e-31	1.1105e-51	7.65124e-143	2.46545e-152	3.26322e-33	2.17082e-30	9.40053e-216	3.71831e-30	3.35055e-35	9.05448e-08	4.53267e-27	7.02049e-11	4.25167e-54	1.87194e-119	2.78783e-27	1.50031e-41
NR4A1	9.11698e-174	4.61049e-49	3.44625e-42	4.23364e-09	3.14438e-98	5.59424e-48	1.14778e-61	3.24265e-145	2.42622e-120	3.13624e-150	2.21978e-110	2.53906e-81	4.06852e-09	4.39792e-206	4.55131e-28	2.60767e-43	1.90139e-37	3.39102e-41	1.38313e-17	5.0056e-186	7.63188e-180	1.5192e-238	2.74155e-147
HSP90AA1	0	2.49488e-183	1.56733e-93	7.07709e-18	1.44562e-162	7.99213e-51	1.83465e-13	1.36516e-30	1.32622e-95	3.30897e-302	8.0818e-199	2.12308e-90	2.8042e-51	1.22337e-278	2.99096e-33	7.44112e-45	2.85708e-16	9.31172e-43	1.56772e-06	1.56606e-68	1.06139e-127	2.24483e-43	1.90053e-60
DUSP1	7.18892e-202	1.83041e-65	1.15732e-61	2.02164e-10	4.26415e-79	8.74338e-31	2.67448e-126	0	7.30755e-218	6.46758e-308	6.5394e-280	2.20192e-168	6.83679e-40	0	1.18062e-123	2.11438e-154	1.66821e-23	1.42045e-67	1.87608e-23	1.07303e-203	3.40361e-295	7.39811e-167	1.05568e-63
PPP1R15A	1.16856e-78	4.87614e-48	3.06684e-46	5.66896e-09	6.73312e-82	1.43236e-26	1.73263e-20	2.33958e-100	2.64082e-89	3.54041e-142	3.0635e-153	7.78227e-120	4.6202e-24	0	2.58397e-44	1.75869e-81	5.54129e-19	6.40988e-43	1.12188e-14	8.61081e-135	2.10796e-129	1.79009e-68	3.06102e-32
FOS	2.64274e-85	6.68102e-46	2.31399e-69	0.29468	6.28822e-17	5.56482e-47	1.01548e-270	0	0	0	0	3.15595e-255	2.05446e-41	0	7.7374e-120	7.26016e-231	1.64708e-40	1.22106e-99	4.57478e-27	0	0	3.79854e-231	3.3891e-52
NR4A2	2.23746e-105	8.29382e-57	2.60033e-46	0.00065999	9.52795e-46	7.77376e-19	3.42606e-110	4.14068e-280	1.16565e-171	2.95415e-138	8.77804e-213	1.99452e-150	5.77041e-10	0	1.9343e-51	2.88745e-123	2.01071e-29	2.49859e-75	5.27647e-23	1.67181e-240	0	2.45592e-196	8.42603e-56
FOSB	1.1123e-142	1.86844e-99	8.74932e-126	1.28333e-05	5.44448e-60	1.52886e-46	3.60278e-108	0	4.46852e-197	3.47463e-192	1.33497e-192	1.54625e-155	4.3592e-15	1.54155e-288	2.41622e-46	3.42352e-94	6.91892e-21	2.45776e-26	8.89794e-19	1.00293e-173	8.94176e-168	1.02517e-89	3.40598e-58
CD69	1.79964e-10	2.98435e-06	5.85538e-12	0.00834576	2.47271e-09	1.30594e-07	4.53548e-43	8.67446e-122	2.4155e-107	1.41569e-99	1.57247e-106	4.71506e-96	2.28493e-10	1.26977e-204	2.52105e-42	2.25409e-66	1.45112e-09	6.61973e-32	2.9191e-08	7.97928e-71	9.88348e-71	1.01809e-97	1.75455e-36
CXCR4	2.81798e-183	7.93781e-47	1.0553e-62	1.41241e-05	2.44293e-26	1.01828e-31	5.37918e-34	4.05556e-111	7.82757e-82	1.17249e-193	9.55823e-188	1.29868e-147	1.52655e-33	5.04329965934400e-311	1.22354e-58	1.77373e-134	1.12645e-12	1.25123e-61	3.24482e-16	1.1226e-78	2.77971e-227	5.1825e-52	1.01368e-45
RGS2	1.95301e-164	5.77315e-102	3.26136e-26	0.0108366	6.62267e-30	3.65227e-42	3.48894e-13	1.55999e-50	3.70221e-61	4.87024e-104	5.7633e-90	3.33119e-76	4.69373e-08	5.49511e-136	2.64777e-16	6.62012e-49	8.42104e-12	6.38104e-20	2.92578e-08	6.76973e-76	1.41208e-126	9.91536e-29	2.03078e-41
DNAJB4	1.61176e-59	1.14985e-26	5.179e-19	0.00961158	1.8793e-23	1.30061e-10	3.29858e-19	9.8669e-67	1.40105e-45	4.06193e-73	2.71511e-53	1.59493e-20	9.70762e-15	1.0919e-91	4.37966e-09	2.85418e-24	2.67685e-08	6.54224e-06	6.46421e-10	9.02286e-34	3.12018e-35	5.79408e-13	3.43339e-15
TSC22D3	8.55309e-148	9.09808e-45	1.0367e-17	9.51589e-05	9.2039e-20	4.66638e-29	1.81028e-20	5.09743e-57	3.11693e-49	4.95468e-112	5.66093e-75	2.26865e-53	8.96158e-16	4.00166e-97	1.1114e-35	7.83317e-70	1.6146e-10	1.20591e-35	4.42847e-08	5.62788e-68	2.75443e-120	6.34462e-55	5.09864e-22
RGS1	4.77099e-47	4.0957e-24	8.63628e-12	0.000340624	3.27229e-52	6.94454e-52	1.77269e-38	2.19309e-65	3.16933e-103	4.64905e-116	2.38749e-89	6.23215e-22	2.97319e-22	2.39414e-85	1.62627e-21	2.675e-24	1.91711e-17	3.26339e-23	1.29046e-13	1.36018e-59	9.80784e-70	2.72999e-48	9.82884e-22
CCL4	1.73188e-214	3.49671e-70	4.00274e-77	0.0183286	4.25567e-37	1.12604e-14	4.27913e-31	7.00511e-75	1.52866e-52	1.57193e-56	1.3838e-192	1.34188e-71	0.000238153	0	2.04897e-91	1.81397e-188	1.21608e-10	1.37552e-59	4.16657e-15	1.2441e-130	6.7238e-224	1.20097e-37	6.11748e-27
EGR1	1.55743e-99	7.03209e-22	5.02486e-37	0.536796	2.57491e-36	7.50821e-14	1.09948e-117	5.40335e-214	4.19173e-105	4.0848e-127	8.47656e-102	3.33996e-75	1.20509e-07	9.29644e-97	1.42319e-09	3.68733e-61	9.02976e-09	3.34253e-19	1.57094e-07	1.0006e-46	3.46259e-75	1.40534e-07	0.000673471
DUSP2	2.84962e-10	0.116175	9.86661e-15	0.0136838	4.92511e-27	9.67023e-07	1.0487e-12	3.55521e-29	2.49112e-23	1.61168e-20	1.00999e-18	1.31537e-57	4.91728e-07	9.64477e-133	2.56264e-17	1.10561e-13	5.70756e-06	5.45473e-26	5.06907e-08	5.79199e-59	2.23751e-112	5.93522e-23	2.31818e-08
SRGN	2.30913e-108	2.11033e-47	1.37248e-21	0.0150426	1.45452e-31	1.18252e-11	1.54172e-15	1.44659e-47	1.48361e-71	1.15406e-163	5.94387e-160	3.15872e-101	3.42563e-26	2.32246e-120	2.03677e-35	6.65676e-88	5.25392e-09	1.03637e-17	4.41668e-07	1.63179e-51	1.56589e-61	3.80256e-06	0.0569422
NR4A3	5.1621e-22	7.9706e-10	3.79666e-14	0.0441578	1.98599e-35	8.14134e-27	3.36104e-10	2.68869e-23	5.97263e-12	3.45511e-20	1.69323e-30	2.39583e-19	0.0112427	5.14316e-48	3.00272e-07	1.81899e-13	1.81971e-06	1.36414e-16	8.83745e-09	2.29809e-47	2.39215e-39	7.72116e-26	3.00738e-12
AREG	2.38966e-69	7.09224e-12	3.89106e-12	0.100808	2.33992e-19	6.09869e-27	4.94369e-64	5.31338e-172	7.31454e-34	1.21611e-29	2.26094e-36	5.7532e-39	0.314828	1.51236e-53	1.47504e-09	1.79278e-30	6.90665e-13	1.30989e-22	2.33662e-08	8.87569e-71	3.45814e-68	2.4208e-51	5.15942e-17
HSPA6	5.93489e-34	3.03335e-14	3.19149e-08	0.00175234	5.03365e-61	1.88316e-05	8.59742e-51	4.01299e-136	7.80705e-140	2.9483e-243	7.75393e-139	1.78892e-38	5.64827e-08	2.60127e-180	5.43431e-29	3.68653e-42	1.24231e-13	2.01322e-21	0.00575404	7.00684e-52	1.05593e-105	8.51917e-21	7.86929e-31
CCL4L2	8.65103e-119	6.90782e-50	2.96204e-73	0.00438313	2.21391e-45	9.63794e-12	5.80356e-31	3.20509e-65	6.17562e-23	3.15234e-30	5.28601e-101	9.58231e-57	0.0735722	6.91664e-205	5.9749e-60	8.50795e-133	4.70998e-09	2.86419e-29	0.00288367	2.14613e-105	4.71481e-192	1.7109e-44	3.02144e-12
JUNB	1.47171e-06	6.43579e-06	2.19728e-10	0.315723	6.7755e-09	1.81247e-27	2.15832e-54	7.95246e-217	8.01257e-53	2.5558e-11	7.70542e-10	8.38051e-48	0.819731	7.62346e-93	4.77665e-36	2.80461e-42	9.85109e-08	1.00274e-12	5.47717e-08	7.42459e-22	1.45049e-28	1.33102e-66	0.000102765
TNFAIP3	6.13409e-121	5.13299e-34	5.97019e-37	0.116903	4.20527e-30	0.0216439	1.47114e-36	3.0125e-109	3.7661e-74	1.44012e-55	2.53409e-46	1.29382e-70	2.63968e-12	4.22242e-99	4.16769e-23	3.42959e-28	1.8657e-07	1.79783e-26	1.95033e-08	2.7945e-38	1.84378e-77	6.63629e-06	0.0667677
DDX5	6.00918e-28	7.53898e-18	6.645e-06	0.00723114	9.13398e-23	1.01936e-11	1.22345e-09	1.03992e-42	3.55463e-28	6.72322e-67	1.62323e-44	1.89713e-26	0.000511492	5.02835e-109	1.64754e-21	1.32331e-32	0.00108119	4.92524e-08	4.27521e-10	4.27319e-09	3.19362e-36	7.39894e-10	8.78459e-08
TNF	1.62389e-25	9.4977e-10	5.56626e-07	0.000393501	4.07446e-17	0.000776706	1.52229e-17	5.54914e-20	1.09277e-08	6.41322e-19	7.06803e-142	4.7687e-45	0.000236551	0	8.40871e-79	2.99682e-144	1.48506e-09	6.73899e-36	0.0973366	7.18286e-31	2.977e-144	1.29767e-12	1.0053e-07
RHOB	9.14228e-126	2.79257e-14	1.04013e-12	0.000307616	3.34069e-17	0.00141646	1.19487e-39	6.15785e-116	1.40151e-41	1.43803e-46	1.09163e-41	1.85395e-25	1.11414e-06	6.07559e-88	1.47792e-26	4.76093e-39	0.000909396	9.59381e-08	0.00463728	3.66458e-60	1.83266e-33	2.40273e-40	8.50484e-26
UBB	9.89963e-84	1.36237e-16	4.46451e-13	4.43774e-11	3.4368e-57	0.00021279	0.193424	1.73443e-08	2.17267e-18	1.35668e-74	6.78173e-60	1.97177e-30	2.10034e-10	9.74391e-47	8.81032e-07	1.29574e-10	4.57534e-06	3.08169e-07	8.03547e-05	3.7925e-10	4.26792e-20	4.58841e-08	5.67708e-05
LMNA	0.000464153	7.06041e-06	8.27375e-07	3.1626e-09	2.61429e-89	0.000495251	1.26044e-11	4.80381e-23	7.02445e-26	1.52854e-39	4.87412e-88	8.62362e-21	2.89946e-14	1.80911e-21	0.00036932	2.68774e-10	5.30225e-06	2.74013e-20	0.000440806	1.56563e-09	1.96185e-13	0.000285671	4.87759e-08
KLF6	0.0919787	0.197516	9.63134e-06	0.117743	3.06287e-08	5.38854e-09	8.1623e-07	3.3866e-24	9.15209e-15	1.49315e-05	5.32147e-27	1.50661e-19	1.80068e-07	9.23122e-89	1.22194e-16	1.58411e-35	1.1392e-06	8.28984e-18	0.000402088	7.4335e-35	2.87794e-30	5.23972e-34	1.26322e-06
SLC2A3	2.01595e-44	5.43454e-31	9.96758e-11	0.000313488	1.77758e-22	3.06504e-06	6.91872e-34	1.52644e-100	1.2451e-60	1.31095e-36	1.26141e-32	9.97016e-38	0.517374	3.66749e-54	1.91772e-17	7.26091e-07	1.01352e-05	0.399787	0.000399703	1.72188e-19	1.59254e-18	1.11156e-60	4.68064e-20
RBKS	5.80622e-94	7.9305e-26	1.00612e-43	0.635485	2.61007e-19	8.67489e-05	0.00580541	4.33351e-10	2.58629e-08	2.72477e-25	3.29e-26	2.33056e-19	0.0315553	2.77197e-63	1.54698e-08	1.78117e-16	2.90116e-11	4.08789e-09	0.000740595	1.80268e-56	2.30515e-32	2.41603e-14	9.4053e-10
IL1B	2.306e-197	1.80003e-50	2.66765e-22	0.112395	1.92439e-17	0.066574	1.4261e-32	1.15356e-60	2.55744e-32	6.01916e-16	2.18358e-10	1.62863e-15	0.0045619	3.49263e-18	1.66022e-07	8.24814e-11	0.000757934	NaN	0.0198333	2.31646e-21	4.79549e-33	7.0208e-25	2.67786e-10
PHLDA1	7.85424e-10	4.04082e-09	3.0437e-10	0.16092	4.52189e-12	3.61316e-05	8.19922e-12	0.000189877	7.76308e-37	6.73776e-76	1.37511e-56	1.92267e-54	1.17712e-13	1.30013e-54	7.38103e-11	1.38817e-09	8.44792e-23	2.87703e-16	0.393926	2.26694e-36	1.55551e-49	0.0230801	4.37939e-05
CYTIP	7.92716e-18	2.45099e-06	0.0300976	0.196968	8.40805e-14	0.0163587	8.68447e-06	5.89459e-20	4.1393e-20	4.21106e-18	9.03401e-09	1.92166e-30	0.041809	2.03662e-55	3.5567e-12	4.03104e-42	1.66806e-07	5.39627e-17	0.0208763	2.65121e-23	1.1154e-54	1.06998e-13	0.060941
GADD45B	3.56424e-130	1.61413e-55	2.74857e-09	1.52937e-06	2.74539e-52	0.0163189	0.0836454	3.96747e-16	0.000970066	0.27673	2.03963e-28	6.86211e-34	0.759692	4.74824e-84	7.48168e-12	2.48493e-21	0.000430983	4.61643e-13	6.43354e-06	3.76217e-32	1.79397e-31	3.42415e-11	8.06967e-18
HSP90AB1	2.09581e-147	1.89586e-42	1.40736e-08	3.15454e-07	1.12076e-75	1.68348e-15	0.756298	0.213325	3.09336e-25	5.67145e-80	1.17869e-38	1.08113e-15	4.0658e-27	8.78005e-12	0.0001121	0.361537	1.78663e-05	2.54735e-08	0.00302441	1.29054e-06	3.54993e-10	3.07296e-07	1.5468e-17
RP11-325F22.2	1.26276e-11	4.63555e-06	0.000137252	0.543779	4.64146e-05	0.270517	8.34501e-12	3.28882e-15	2.53294e-19	2.79406e-21	5.24921e-45	8.73736e-31	1.55984e-06	9.5908e-103	3.37042e-24	5.67699e-33	1.15078e-07	1.11119e-12	0.00188525	5.67114e-23	4.16556e-46	1.4383e-08	0.000520135
NEAT1	3.67242e-155	1.8552e-64	5.9963e-54	2.62032e-06	9.86849e-75	1.58205e-06	0.000888617	7.75182e-27	9.19488e-14	0.156654	6.56885e-16	1.69647e-26	0.0170535	7.16637e-116	2.13542e-33	6.1373e-54	1.97686e-05	1.56676e-16	0.00622572	1.23825e-49	2.56987e-53	3.90466e-09	0.0874523
CCNH	1.66751e-11	1.4654e-06	0.0679238	0.0741929	0.029508	7.17067e-08	3.59024e-15	2.7624e-38	2.59979e-30	9.91624e-31	1.54431e-55	5.19747e-49	0.0696553	1.14731e-166	5.08733e-29	5.53631e-41	4.60104e-09	3.95626e-23	0.000279187	1.0576e-45	3.65701e-49	4.82924e-07	0.095322
MALAT1	2.29266e-21	9.45835e-07	0.00105254	7.34888e-05	1.59438e-29	1.69946e-08	1.03065e-11	3.67743e-27	1.52375e-13	8.66205e-65	3.57774e-52	2.20437e-51	1.65885e-05	2.45315e-166	4.01856e-36	2.06992e-40	0.000414198	1.11149e-07	0.0042531	2.89109e-38	5.83245e-65	2.45726e-15	5.55585e-13
PPP1R10	1.71569e-23	1.66366e-07	1.2705e-07	0.624019	0.0786985	0.00511233	1.01022e-05	3.79001e-23	1.02973e-12	8.18749e-08	4.42027e-20	2.85621e-11	0.0965575	9.2935e-67	1.01364e-15	2.54246e-25	1.94144e-07	3.49615e-06	0.0287585	1.86075e-27	6.99133e-43	3.84991e-07	0.415721
CCL3	3.35522e-257	3.17429e-92	9.8699e-54	0.0818057	8.14687e-36	2.28024e-10	0.734804	3.62312e-32	7.27925e-05	1.02401e-08	1.48554e-24	6.66308e-08	NaN	2.93343e-80	6.30326e-10	1.1374e-71	0.000249223	3.98212e-14	0.00487903	5.8031e-42	4.95583e-100	9.25506e-12	0.000571837
NFKBIZ	3.62953e-71	1.3225e-22	6.65936e-26	0.297336	1.40851e-16	0.115324	3.73153e-09	3.48668e-44	4.58907e-11	1.0786e-06	4.53518e-06	1.94138e-21	0.62257	4.50547e-36	7.46605e-05	1.32152e-10	0.198081	1.20904e-08	0.000607841	2.89185e-28	6.25552e-16	2.68364e-10	0.46859
TNFSF9	4.18473e-06	0.000215811	0.00274233	0.0637531	4.05873e-16	3.97496e-13	0.019614	2.33733e-09	4.37704e-06	0.0108815	9.09471e-41	2.08688e-18	0.560391	4.3657e-72	8.59852e-08	4.83746e-27	2.12066e-12	8.8306e-17	0.00459527	5.0531e-31	1.00469e-56	5.4481e-13	9.08282e-23
SAMSN1	3.89959e-81	1.58628e-06	2.327e-11	0.675202	5.33091e-07	0.0159418	2.07424e-05	6.06477e-07	3.54673e-43	1.18394e-68	2.27521e-30	9.38422e-14	1.04066e-10	8.38215e-75	7.0133e-17	4.49967e-05	3.84207e-06	1.95977e-09	0.016184	8.37399e-12	1.00516e-24	0.000168295	0.00020641
CXCL8	2.12253e-251	3.10807e-83	2.24532e-80	0.00703143	5.1904e-60	0.0668611	2.69588e-07	3.34987e-30	2.90855e-12	2.06955e-08	5.7085e-10	3.27122e-08	NaN	9.16663e-15	0.00459695	3.09464e-06	0.000757934	0.00965543	NaN	2.05006e-17	4.83705e-11	9.46419e-09	0.00026153
CDKN1A	2.00581e-60	3.51582e-17	0.00246306	0.00033031	3.20251e-64	1.48974e-16	5.6774e-12	1.93394e-19	2.69623e-16	1.03747e-29	8.09332e-20	2.61193e-16	2.42975e-06	2.57863e-24	0.0208742	8.37635e-07	0.00107133	0.000425104	NaN	1.1694e-13	6.42599e-11	1.8159e-05	0.266265
ZFAND2A	4.35551e-92	1.86931e-31	4.43472e-25	0.000217098	2.87339e-38	9.47491e-06	0.0505505	0.00171629	3.5757e-10	4.42021e-27	1.32961e-14	3.69799e-07	3.69912e-07	4.21743e-21	0.0102678	7.28697e-07	4.36183e-06	0.00013467	0.136361	1.65009e-05	1.46203e-10	0.0131651	3.91214e-11
CSRNP1	0.0428233	0.0587739	1.51657e-05	0.00979429	3.83377e-19	0.00187149	1.11246e-14	2.42047e-28	2.16506e-27	4.66876e-20	2.66487e-34	5.21303e-45	0.176212	2.059e-61	4.76068e-17	6.609e-13	1.24005e-06	1.51488e-11	6.20633e-06	3.02891e-38	2.08147e-50	0.0785172	0.106956
JUND	0.000333092	0.6409	5.17087e-14	0.000555037	9.88346e-09	8.9984e-19	1.89247e-12	2.64756e-19	1.8353e-10	1.1888e-19	1.62082e-24	3.93842e-31	0.0191593	3.51497e-11	0.000486033	2.37856e-07	0.079155	0.420817	0.218859	1.23612e-09	9.78657e-09	2.88524e-21	1.29091e-06
SKIL	0.297852	0.682421	0.986973	0.255205	5.16175e-14	1.23592e-11	4.8336e-20	5.6506e-39	1.24789e-28	6.50881e-52	4.87466e-37	4.70907e-45	0.082556	1.07334e-28	2.5518e-09	2.80657e-11	0.000427814	5.0177e-05	0.417507	4.8958e-08	7.43925e-18	9.79676e-07	1.15738e-13
ATF3	1.21933e-76	1.87435e-34	3.15173e-08	0.0262084	1.0367e-51	3.50863e-10	7.15451e-05	2.17061e-27	1.06544e-06	4.06116e-09	1.93168e-12	7.74974e-08	0.0735722	1.26759e-21	0.00319646	2.81113e-09	0.50802	0.000635129	0.00567005	6.96567e-13	2.07883e-19	2.29627e-28	0.000422618
NFKBIA	6.36324e-195	3.55393e-58	3.59389e-49	0.952721	1.97824e-24	0.865357	0.0370459	5.04449e-05	7.15342e-05	7.84496e-17	6.11937e-09	2.12834e-34	0.000821005	7.33328e-46	3.60143e-22	1.86686e-60	0.000811639	1.1668e-11	1.14278e-07	5.26597e-31	5.76919e-26	7.36368e-05	0.0703715
KMT2E-AS1	3.7756e-11	0.0129328	3.70098e-08	0.642138	0.0513604	0.607655	1.84973e-08	3.81993e-19	5.14901e-11	0.000774075	1.70257e-16	7.51165e-30	0.346805	2.21611e-92	6.20743e-23	1.1834e-30	2.83896e-07	1.90239e-08	0.0164274	4.87207e-22	3.44517e-36	0.0759604	0.0387895
CRIP1	2.13559e-32	1.05585e-15	8.43981e-13	3.32574e-13	7.93688e-90	0.663041	8.68121e-06	3.99591e-07	1.61543e-08	6.46928e-37	3.12532e-100	0.0159764	1.37823e-21	5.73749e-07	0.390456	2.66274e-10	0.00087866	2.35285e-09	0.293009	0.0306334	0.0173792	0.0641308	0.831868
CHORDC1	1.03743e-23	3.03332e-05	7.7878e-06	0.000366935	5.53327e-20	3.18785e-10	0.250737	0.00023518	1.25133e-12	1.02668e-17	3.48956e-29	2.24817e-05	1.25517e-08	4.87692e-24	1.40404e-08	0.000103643	0.00697624	1.57828e-07	0.00897345	6.03796e-11	2.32892e-16	0.00603901	4.51754e-14
XCL1	6.28904e-12	0.000717387	9.36014e-10	0.0799729	0.000395623	8.03493e-05	2.95515e-06	3.72016e-09	2.47649e-34	1.22763e-124	1.2074e-76	0.000316237	0.00077679	1.80434e-81	1.02268e-08	3.23277e-07	0.00200608	1.31196e-21	0.633328	2.92569e-05	7.00566e-24	2.51091e-12	4.39898e-05
ZFP36	3.23372e-43	5.34034e-17	8.04385e-24	4.94468e-09	5.50351e-45	9.94155e-35	0.0137381	0.859016	0.497016	0.0146847	7.93965e-10	5.17467e-44	0.00021997	1.17686e-16	2.23691e-05	1.45609e-22	0.0439191	2.79606e-07	3.05286e-05	3.56634e-17	6.23849e-12	0.000104361	0.0403315
CCL3L3	3.32202e-276	8.32034e-100	9.9526e-82	0.151301	2.56535e-37	0.292395	0.199481	2.96718e-17	0.0690324	0.0114097	0.164581	3.04666e-08	0.206578	6.49439e-21	7.74872e-05	4.0581e-42	6.21822e-05	1.11754e-13	0.602232	2.72137e-68	9.11005e-87	9.56964e-21	1.32377e-08
DNAJA1	2.63503e-25	5.27129e-10	2.0614e-10	2.12864e-05	1.09279e-32	0.000158768	0.640332	0.383979	2.08353e-07	1.82128e-33	5.66885e-26	1.68715e-18	4.27094e-10	4.5219e-12	0.0015168	0.0282571	0.000258174	0.000118652	0.253594	0.0625485	3.22614e-08	9.07364e-09	1.01623e-07
RMRP	3.63844e-52	1.71956e-11	0.000218058	0.00169103	1.58494e-26	0.779936	9.71743e-10	0.0295713	2.54186e-16	1.26362e-131	7.5771e-76	0.140403	1.40184e-09	2.49888e-11	0.00180887	0.0583697	0.784497	3.73358e-06	0.0254191	6.45444e-06	3.18625e-06	1.16789e-05	3.30561e-66
CREM	0.00627124	0.129674	0.342882	0.00635347	9.01454e-14	6.78154e-09	0.0215854	2.91182e-27	3.00978e-28	1.01536e-13	5.13289e-18	2.71278e-29	2.66183e-05	1.00723e-19	0.00226449	0.0102084	3.62177e-05	3.52441e-09	0.000689248	6.14011e-18	7.78516e-30	2.20979e-18	1.22016e-08
STK17B	2.82452e-10	0.00434529	0.000675919	0.463142	0.00953466	8.73441e-08	0.0394632	5.29605e-10	1.4683e-17	1.95866e-16	1.65599e-16	1.91756e-15	0.00917848	6.33861e-57	1.33459e-09	6.00409e-16	0.0217382	7.9826e-08	0.0532867	9.42367e-19	5.4108e-29	0.00290287	0.0115133
S100A10	4.34778e-48	4.44402e-26	4.67173e-08	1.19141e-11	1.39565e-54	0.276909	0.0673297	0.524273	4.12426e-11	2.48283e-34	2.94627e-90	0.522287	1.93999e-13	1.12123e-18	3.94998e-08	0.00187344	0.00197983	8.23876e-17	0.231304	0.350128	0.0277143	0.0577242	0.0767606
LGALS1	5.07492e-08	8.09428e-05	7.37616e-08	0.024754	1.12165e-22	0.0637474	0.0053473	1.2098e-09	9.00692e-15	5.09312e-65	1.22909e-143	0.000206186	7.27975e-27	4.79911e-10	0.823971	1.04795e-13	0.00529164	2.29655e-10	0.823409	0.150571	8.13623e-05	1.85827e-17	0.000824833
IFNG	0.000563245	0.211214	5.55959e-05	0.286895	0.0761154	0.019358	5.19414e-05	2.9286e-05	3.18351e-14	3.74833e-37	1.58244e-108	1.51001e-30	0.077425	2.28611e-233	6.27658e-47	1.74813e-74	5.60438e-08	3.57014e-32	1.38662e-07	4.06561e-95	5.73592e-102	0.449617	0.7821
ANXA1	7.16251e-87	1.29196e-51	0.00123327	1.43175e-06	4.90532e-13	0.0862893	0.0204632	2.00792e-12	6.52341e-12	1.49938e-78	2.64737e-84	0.00475841	2.56835e-23	7.54735e-08	0.0163277	0.781481	6.55979e-07	2.59244e-12	0.00575628	0.263131	0.0338653	0.00177602	1.33325e-05
RP11-160E2.6	1.78396e-53	3.31164e-21	0.000421655	0.0494012	0.985832	1.33247e-12	3.35231e-05	1.96646e-30	5.61977e-07	0.0134435	2.22148e-10	0.000245859	0.0820261	5.18022e-62	2.79769e-10	1.08558e-14	2.43874e-05	2.13144e-12	0.0979662	4.88067e-36	5.97901e-26	0.0161959	0.978773
SAT1	5.41927e-36	0.200566	1.41755e-15	0.226096	1.34613e-11	0.804956	0.0303555	7.37576e-07	0.000556517	1.15972e-06	0.000284113	9.08832e-13	0.591414	3.22552e-08	0.000723159	1.15641e-06	0.364844	1.81992e-06	0.218468	0.000576867	9.97553e-08	1.27569e-06	0.000468993
CHMP1B	6.7133e-13	9.86401e-08	0.0132769	0.565168	0.00197266	1.48544e-06	0.000360612	7.98988e-17	9.86305e-05	7.36027e-05	9.831e-07	1.45297e-09	0.167029	3.27582e-14	0.0232783	2.18893e-06	0.000184818	0.0030924	9.24204e-06	6.78113e-12	2.07759e-05	3.7112e-17	0.124526
FAM46C	0.0348252	0.42459	0.00211743	0.263683	0.00563716	2.2914e-06	0.00354875	6.65407e-14	5.74478e-45	4.53766e-21	3.35893e-37	1.06969e-40	0.048277	9.50612e-44	2.95371e-06	0.010722	0.000144026	9.96474e-05	9.43755e-06	3.02545e-37	2.66723e-28	0.000292649	1.7554e-05
DDIT4	2.16585e-93	2.83667e-30	9.24473e-38	0.0104485	0.00016863	2.04788e-28	0.000426726	0.920949	1.05889e-16	3.80882e-37	1.47261e-22	0.000583569	5.4078e-18	4.43906e-06	0.001109	1.69554e-18	0.0526254	2.27788e-05	0.0174024	0.989675	1.15013e-07	1.23247e-05	6.43371e-05
CH17-373J23.1	4.79656e-75	1.82822e-32	1.35082e-09	0.894683	0.000144421	1.44241e-20	0.0395786	0.000140401	6.14912e-06	0.552626	0.0364703	1.8298e-14	0.285538	4.85902e-25	5.11342e-10	2.81975e-10	0.0299372	0.00310824	0.000419927	1.33999e-08	6.17925e-14	0.758921	0.938938
TMEM2	0.00233461	0.0167281	0.0327888	0.30261	0.745082	0.792788	0.00296318	3.33303e-17	6.93951e-12	3.21549e-10	4.04245e-19	2.08373e-07	0.00773874	7.12913e-67	2.24499e-05	3.95899e-18	4.66257e-09	1.33495e-11	0.00168178	8.88241e-25	1.423e-42	8.63539e-05	0.187346
TXNIP	1.32959e-105	2.08798e-10	3.8408e-07	0.451676	0.447358	0.00219112	6.39685e-15	1.6476e-20	2.36321e-14	1.32713e-22	0.00276521	0.0446653	0.0206968	0.213762	0.000888663	1.86614e-27	0.0784271	2.92052e-05	0.0033557	0.0540317	2.51057e-12	2.33684e-10	6.44208e-06
CH507-42P11.8	1.129e-13	2.37996e-07	0.000207528	0.840507	9.09871e-05	7.67939e-18	5.4593e-11	6.00332e-43	1.70252e-13	1.3355e-07	7.42757e-09	3.35227e-09	0.43106	1.92481e-05	0.18019	0.000118992	0.772524	0.600106	0.000190364	4.05403e-07	0.000117046	3.23477e-09	0.159392
CD55	1.2108e-15	1.82678e-07	0.0576721	0.0307744	0.00062377	0.0026541	5.34514e-07	1.1733e-31	7.81813e-07	0.0469442	0.635373	2.35767e-21	0.0206262	3.71762e-16	0.0397303	0.000421022	0.000806116	4.73963e-10	0.00415511	1.3179e-10	2.59832e-13	8.08168e-20	0.00124285
HSPB1	8.67912e-117	4.86507e-28	2.95513e-08	6.55068e-08	7.73375e-75	0.00579746	0.649424	0.17921	0.0507036	9.1133e-25	2.85955e-07	0.518031	7.21818e-21	0.0218187	0.462183	0.860246	0.00811906	0.00354566	0.359224	0.146984	0.338336	8.1598e-06	3.25051e-17
FKBP5	2.03796e-171	3.43998e-16	1.44298e-16	0.363448	0.120848	0.0538468	0.00214609	4.80942e-05	0.0598225	0.00201445	0.26991	1.37325e-07	0.0433508	4.47871e-11	4.68762e-13	3.02066e-30	0.100155	9.93927e-07	0.0049997	8.15766e-07	4.60934e-10	0.000667315	0.20079
PMAIP1	1.98282e-09	8.10645e-07	0.000649078	0.507949	6.82457e-05	1.37315e-13	0.0124128	0.066269	1.74952e-06	0.000279606	1.74429e-07	0.000190089	1.38695e-05	1.73973e-21	2.84146e-05	1.06264e-06	0.381818	2.55453e-05	0.0368171	8.47353e-09	5.37441e-09	1.53937e-12	0.000520267
ICOS	0.875644	0.42459	0.15044	0.594281	0.567374	0.118836	1.69511e-07	7.31332e-20	7.67799e-26	2.22169e-12	2.39768e-10	5.65332e-13	0.0294968	6.85342e-23	4.02637e-10	7.53524e-13	0.27328	0.000720112	0.0198333	9.88775e-05	1.27491e-06	0.186134	0.619014
PDE4B	7.42813e-15	6.8675e-07	5.04298e-08	0.790601	6.68771e-10	3.39672e-05	2.99437e-05	1.56666e-17	2.979e-11	1.36794e-06	0.0026657	5.71614e-06	0.558652	1.973e-06	0.00307396	0.189684	0.884053	0.0446508	0.111685	2.31697e-05	0.000929343	1.23798e-09	0.131715
TMEM107	3.87514e-134	1.58523e-27	0.000595918	0.241072	0.000626523	9.11727e-21	5.58443e-09	6.25951e-08	0.195465	0.746104	0.000282716	2.2963e-06	0.933955	2.20511e-06	0.103094	9.84942e-10	0.318278	0.0009128	0.0355497	2.83637e-08	1.47785e-09	0.50832	0.429637
IER2	0.0359436	0.588289	2.05591e-10	0.223922	1.9014e-06	0.219302	0.0364991	5.08145e-18	9.65199e-05	0.000251835	0.000187723	5.62674e-16	0.0483093	2.24068e-38	1.50707e-05	2.99146e-08	0.00208198	1.83203e-10	0.0175758	2.95994e-13	1.10301e-20	8.35312e-09	0.793226
CLK1	7.63495e-26	9.09883e-14	3.40034e-11	0.00738231	3.49308e-15	5.67382e-07	0.839458	0.0030915	2.83034e-06	8.10713e-10	9.75801e-11	1.10759e-05	0.0887836	2.72421e-16	0.00320387	0.00165222	0.147249	0.0036544	0.0318489	0.0129322	2.49452e-11	0.000221803	4.94445e-05
BCL2A1	1.38704e-127	4.57044e-20	9.79005e-18	0.177608	1.22854e-19	0.695809	0.936277	8.51763e-08	0.969748	0.0167158	0.939336	0.00506855	0.205544	4.31006e-14	0.00124927	0.00391726	0.0811315	0.337689	0.255544	5.48255e-10	2.22723e-06	2.39236e-08	0.214799
NEU1	0.19782	0.0479424	1.16878e-05	0.752016	0.189925	0.498384	0.0327422	0.000120607	1.20569e-11	1.13452e-16	2.76034e-39	2.86471e-17	0.000644154	4.87865e-42	5.25508e-13	3.18695e-10	2.88664e-05	0.000959234	0.51551	9.36423e-13	1.54857e-14	0.301667	0.767893
ARL4A	8.06058e-68	1.01773e-18	8.40227e-18	0.0252194	3.47182e-09	0.846779	0.0102088	2.02961e-11	0.00549849	0.114602	0.00118604	3.7585e-11	0.0791349	6.53058e-09	0.0602438	0.106424	0.542699	5.27351e-06	0.753739	1.20488e-06	0.000516735	0.000481434	0.760154
CD83	3.95937e-168	1.06888e-45	6.75635e-31	2.32768e-07	5.72039e-73	1.81656e-32	0.177646	0.0234593	0.769969	0.0109215	0.0177706	2.94191e-08	0.00011822	0.0001743	0.0862113	0.00348091	0.0478465	0.952409	0.323354	0.00100954	0.698055	5.29519e-47	2.04947e-35
HLA-DRA	2.84304e-159	7.1719e-21	9.61059e-06	0.64657	1.026e-91	0.00307497	8.37338e-13	1.76018e-20	1.03801e-07	5.58071e-10	1.81135e-38	0.00105885	0.065892	0.00395117	0.996435	0.604494	0.0627584	0.653694	0.566559	2.05895e-05	0.41357	0.939457	0.225372
SCML4	0.000397031	0.23819	0.000128328	0.404156	0.124494	0.617525	0.0191615	3.37733e-05	0.0160821	1.67686e-06	6.31071e-15	4.27156e-09	0.164382	6.56454e-45	1.04256e-08	2.88278e-15	0.0717394	1.83761e-08	5.85573e-05	5.76523e-23	4.49173e-41	0.181125	0.00594506
SOCS3	6.18705e-82	1.22527e-21	8.92871e-36	0.0040637	4.87281e-25	2.66641e-15	0.00227477	3.84892e-07	1.719e-06	0.100056	0.927791	0.00414738	0.202881	0.052676	0.034359	0.899801	0.0621202	0.277071	0.042661	0.345123	0.000102696	2.98158e-26	6.05426e-10
CCL5	2.04027e-08	0.0543453	0.000480629	0.437298	0.62463	0.0104029	0.0943656	1.21039e-08	2.34947e-12	6.6804e-25	1.23669e-77	6.36996e-12	0.106223	4.15046e-65	3.76439e-08	1.57472e-23	0.00104923	0.107474	0.00592642	1.29273e-09	7.71339e-10	6.61397e-05	0.632947
IER3	1.44492e-115	6.49393e-59	2.31759e-45	0.989512	1.95523e-56	0.0648397	0.083862	0.112253	0.39461	0.000703039	8.26643e-06	1.50224e-18	0.0701425	4.83671e-20	0.000226901	1.59737e-05	0.519916	0.00041777	0.0388487	2.11456e-09	0.000112049	0.00290934	0.612744
CRIP2	8.29974e-12	0.000210663	0.000467374	5.83599e-06	5.78431e-25	0.122017	0.0450318	0.212493	0.651189	8.29825e-05	5.30224e-24	0.314375	4.95664e-10	2.35812e-26	0.0125403	0.0785845	0.189577	2.91231e-26	0.769497	0.000157236	4.06185e-17	0.0580559	0.0142577
PER1	1.22258e-90	4.56788e-15	1.88511e-18	0.0446544	2.40757e-08	1.74766e-05	0.0276823	0.00113305	3.74351e-12	1.64988e-10	0.0536946	2.44399e-05	0.234863	2.90534e-05	0.245334	0.00456152	0.487527	3.75391e-10	0.606639	0.00040991	0.00182783	1.19271e-14	0.0373629
ELF1	0.71602	0.000731319	0.0557728	0.436517	0.624619	0.221091	0.0894557	0.000130699	5.42161e-05	7.04056e-11	1.67754e-13	1.56646e-17	0.181339	3.36665e-18	3.19786e-08	1.13159e-05	0.0131006	1.00689e-11	0.0454219	2.22095e-11	9.58514e-15	0.00558445	0.00596837
HSPD1	1.51007e-24	5.71918e-20	7.19645e-09	0.00114995	4.83035e-25	4.10739e-12	0.0641471	0.283387	1.09279e-06	3.99609e-11	0.000715339	0.00235843	0.00193921	0.00105427	0.618137	0.194501	0.0257962	0.000769889	0.24624	0.0146459	0.00240344	5.96134e-06	0.0114871
ID2	6.87097e-94	2.43622e-27	0.30906	0.195287	0.638337	3.6756e-08	0.273623	0.144324	2.79332e-11	2.13508e-14	3.82703e-12	5.85372e-07	0.000182401	5.8764e-05	0.0325231	4.64275e-11	0.576191	0.00215815	0.945834	0.260995	0.00149683	0.0644809	0.364898
IER5	4.23409e-143	1.10689e-21	2.85492e-13	2.75274e-11	1.7163e-57	3.70111e-13	8.93189e-05	4.60276e-06	1.39585e-05	0.00204578	0.00148461	1.21806e-10	0.527001	0.0222026	0.00122994	0.309036	0.375578	0.0600149	0.603511	0.00900028	0.0160363	0.00265891	0.000299066
CACYBP	0.00254772	3.48676e-05	0.108487	2.07243e-05	1.25402e-24	0.618029	0.511349	0.141703	3.40209e-06	1.41007e-27	6.6087e-26	0.00544714	1.49594e-11	2.23934e-11	0.00164995	0.820904	1.49509e-05	3.92556e-06	0.221155	0.054046	1.18636e-05	0.000183717	1.71222e-14
PTGER4	9.46209e-11	1.29468e-06	0.000101691	0.596288	0.000185021	0.0401043	6.60238e-06	6.21186e-20	3.57719e-10	2.46132e-07	3.86661e-17	4.76875e-15	0.839036	5.39811e-18	4.19599e-05	9.61657e-10	0.206531	0.00347858	0.00941313	2.3426e-06	0.000889993	2.48638e-06	0.321761
WDR74	9.78064e-52	2.24719e-12	0.353295	0.186091	5.03665e-09	6.11651e-05	1.11137e-11	1.27155e-15	0.0122048	0.669492	0.670118	0.0152068	0.246445	1.9559e-11	2.02508e-07	1.2409e-09	0.48791	1.52419e-05	2.54529e-05	8.97629e-36	7.47508e-18	0.00450979	0.529611
TAGAP	1.70508e-06	0.000746034	0.583564	0.674777	1.01811e-13	0.229279	0.0529353	2.19154e-05	0.187715	3.52276e-06	0.100566	6.8842e-20	0.154699	5.34247e-24	1.97444e-05	3.79638e-12	0.011421	5.67056e-11	0.101153	8.63849e-23	6.18617e-35	3.62892e-06	0.0603613
MAPRE2	0.687179	0.0240549	0.951629	0.909261	0.172743	0.0326725	0.0899029	2.57911e-10	3.67165e-05	2.49791e-05	3.12799e-13	4.55214e-06	0.0436616	9.16014e-53	9.80356e-05	3.82847e-10	0.000411817	1.91759e-05	8.92009e-05	2.16901e-26	3.58842e-23	0.3667	0.714861
CAPG	0.712301	0.00868808	0.436206	0.0296209	0.107059	0.252416	0.00639924	0.955025	0.00044707	1.42201e-20	3.67057e-38	0.382836	0.000768342	1.26788e-50	0.029841	2.20729e-10	0.000763104	9.77161e-24	0.65098	9.88328e-11	2.31256e-14	0.788718	0.00836897
CTD-3252C9.4	5.28311e-07	0.364759	0.553151	0.513412	0.03828	2.40812e-13	0.178217	0.653022	0.0764542	2.00246e-06	5.31162e-08	1.212e-12	0.129605	9.3293e-11	0.015372	0.0738412	0.0523684	1.68674e-06	0.846192	7.14295e-09	0.0720055	0.0300199	2.31431e-07
GRASP	2.00437e-12	6.3519e-05	2.43281e-09	0.0898504	4.64009e-15	6.65303e-16	0.000923275	2.77793e-05	0.000135656	0.00134391	0.0865633	0.00655291	0.39897	0.0143548	0.476237	0.337331	0.554699	0.00019943	3.6166e-05	1.76707e-07	0.000374474	5.20281e-19	8.44938e-11
SYTL3	0.0384603	0.00537113	0.00505078	0.792735	0.191832	0.349997	0.1339	0.05758	1.37352e-07	1.25219e-09	2.89229e-07	2.64677e-16	0.0536628	1.05049e-12	0.0169805	2.183e-05	0.00415578	0.0055773	0.275212	1.35806e-11	1.07096e-17	0.067406	0.0995989
H3F3B	0.037051	0.962329	0.0162756	0.658531	0.017535	0.00413438	0.469246	1.15377e-05	0.00100337	0.20015	3.06717e-13	3.55973e-20	0.531516	1.25779e-35	1.27268e-05	9.64117e-05	0.028333	1.17513e-08	0.519837	7.79129e-08	2.46547e-18	1.76146e-15	0.130246
BIRC3	0.201606	0.328107	3.6945e-05	0.0731936	2.32269e-09	0.386257	9.03694e-05	0.00340285	0.000254103	1.86201e-05	0.013627	4.88632e-08	0.220353	2.23794e-13	0.022889	0.00138919	0.0676317	3.14415e-08	0.875054	1.23102e-06	1.93037e-11	3.81075e-11	3.46039e-05
BTG2	1.29655e-16	1.49276e-07	0.210675	0.846863	8.91501e-07	4.80536e-21	0.00157433	0.000150215	0.000235119	0.495566	3.24287e-06	3.49726e-40	0.0016101	3.17026e-39	6.59208e-09	1.05331e-05	0.0130444	2.48028e-06	0.152201	9.03639e-15	5.12278e-12	0.00233264	8.29558e-05
BTG1	5.27541e-07	0.00458098	0.645058	0.202723	0.000267397	1.37423e-05	0.101853	0.694259	2.61997e-07	0.920037	0.791301	4.77986e-46	0.733152	4.68588e-06	0.178361	2.64086e-07	0.00604658	6.70982e-10	0.0242196	2.19615e-38	7.92172e-49	1.31631e-17	0.00547133
KLRD1	0.306185	0.00777201	0.138264	0.684049	0.576206	0.172909	0.018165	0.771271	0.777616	1.43991e-17	0.030917	1.83159e-09	0.583733	1.05299e-36	0.170535	3.8412e-48	0.0800173	2.31757e-08	0.000668708	2.54728e-43	4.76e-60	0.563085	0.613957
IL7R	0.210239	0.315	0.00107798	0.51865	0.000983465	0.672691	3.36166e-14	4.54394e-35	1.32252e-07	0.640567	2.05895e-27	6.44318e-31	9.78992e-05	2.0284e-11	8.96775e-16	0.0750489	0.0821436	8.68514e-07	0.00950049	8.90157e-05	1.0521e-10	0.00718402	0.895936
GADD45G	1.04514e-05	3.70121e-05	0.190821	0.834237	0.00608238	0.602615	0.628732	6.22661e-05	0.000141131	2.00392e-26	2.37705e-06	0.00167502	3.20774e-18	6.84031e-13	0.00910562	0.000491782	0.0293261	0.00958317	0.0198333	1.34139e-09	3.89482e-09	0.00598872	0.619014
XCL2	2.9019e-06	0.0111544	0.00405979	0.125959	0.00177406	0.0077835	0.00248366	4.90824e-06	2.05796e-22	2.93021e-76	2.16482e-63	1.20451e-05	0.00286603	2.82303e-23	0.261869	0.00167177	0.102397	0.0225782	0.0205678	0.049933	0.303055	0.000395174	0.00230137
CCNL1	1.69569e-16	8.19164e-07	1.36937e-11	0.332491	0.0139569	0.562687	0.008627	0.0425848	0.0174335	0.00701281	0.048845	3.2973e-08	0.0231635	4.11788e-08	0.0301114	1.25249e-05	0.857784	0.0721851	0.377397	4.85491e-07	2.7723e-05	0.00255864	0.671017
REL	3.67943e-07	0.849425	0.542669	0.969872	0.394425	0.032291	1.0737e-10	0.00202245	1.57755e-07	0.0268079	3.43767e-05	4.13869e-15	0.166847	6.03858e-18	0.0541261	9.59527e-05	0.155397	0.00113494	0.0138438	9.82549e-09	4.00725e-06	2.81304e-06	0.106732
TAGLN2	1.00523e-11	2.53923e-13	0.59927	0.0147722	2.72167e-38	0.00846668	0.773254	0.949695	0.000526789	4.43552e-21	3.96742e-36	0.927446	3.24443e-15	0.51907	0.654283	0.00107575	0.000750259	5.04221e-05	0.946915	0.261391	0.217128	0.590029	0.252294
MCL1	0.316897	0.0279474	7.0071e-07	5.54691e-05	6.75448e-25	2.7975e-14	0.401143	0.335233	0.0599819	0.249879	9.32015e-05	4.01626e-17	0.0069946	0.00877978	0.00922681	0.925446	0.133817	0.00868578	0.155026	2.86848e-09	2.16622e-05	0.507411	0.534887
GPR183	7.09694e-15	9.777e-08	0.00103235	0.13102	3.50762e-26	2.46457e-18	0.00012444	3.11794e-20	0.00842142	0.657471	5.82019e-10	0.788075	0.793209	0.987824	0.175732	0.00728658	0.00271365	0.849463	0.0676591	0.4375	0.709598	2.5552e-09	0.0527124
HLA-DQA1	1.53343e-25	8.41683e-06	0.15521	0.634693	3.68366e-59	0.577223	0.0366587	7.37965e-14	0.00202787	0.00144589	3.19612e-21	0.00932768	0.0108092	0.0234792	0.950073	0.543327	0.433922	0.784559	0.590233	0.0484728	0.000267253	0.740207	0.00283758
PIK3IP1	0.0113476	0.000799559	0.422019	0.795221	0.0979403	0.0438162	0.022252	0.0021242	0.07115	0.265244	0.0012298	0.00013977	0.192544	0.0780401	2.44123e-07	2.51537e-23	0.945653	4.2459e-07	0.00125764	5.70066e-13	1.39537e-11	0.0242066	0.00511072
PRDM1	0.526996	0.866833	0.00029497	0.790161	0.0166276	0.66723	0.00955634	3.29843e-09	1.82326e-09	0.00172723	0.00121637	0.381637	0.000907191	0.272903	0.000327922	4.38591e-18	0.034226	0.384325	0.701242	6.0807e-06	4.63398e-05	0.172202	0.860355
YPEL5	0.00302714	0.894738	0.713778	0.749688	0.121774	4.35444e-05	0.0329102	1.03421e-13	2.57367e-09	0.00137149	2.1457e-13	2.60109e-05	0.209682	0.00614509	0.780575	0.345727	0.00019374	0.0784907	0.196784	0.0299794	0.000301326	7.34373e-10	0.0002408
PHACTR1	9.04991e-240	1.8228e-86	9.37065e-48	0.188607	2.22045e-17	0.935852	0.471883	0.00556323	0.382657	0.160461	0.0198363	0.000791241	0.206578	0.182159	0.219127	0.260696	0.000757934	0.00727513	NaN	0.107777	0.000543452	0.300892	0.062446
PRMT9	9.97858e-38	6.83567e-15	0.0396049	0.389752	1.9125e-05	5.64533e-13	0.085667	1.75151e-14	0.00336342	0.367487	0.492302	0.0766946	0.999453	0.0666092	0.593478	0.995754	0.35839	0.0225802	0.91187	0.0453186	0.0108237	0.000828178	0.09409
NAMPT	6.07044e-90	1.67007e-21	1.44026e-21	0.397211	3.10243e-12	0.589551	0.587295	0.689479	0.0546624	0.00541614	0.0331803	0.210335	0.00248017	0.557882	0.937177	0.296514	0.897479	0.000314637	0.433516	0.851506	0.703221	0.770554	0.21972
HERPUD1	2.25353e-09	1.508e-07	0.503318	0.563243	1.94304e-10	0.000273296	0.522393	0.0520768	0.285745	0.0129558	0.537661	0.000319712	0.0206943	0.877984	0.624471	0.0112463	0.670061	0.0288255	0.739561	0.735091	0.00455594	2.92599e-13	0.805064
DDX3X	5.16965e-05	0.389525	0.697765	0.942916	0.0424071	0.0182448	0.0121132	0.00957805	0.0242877	0.834225	0.00444506	3.54577e-14	0.986533	5.22554e-17	0.00016362	1.43457e-08	0.204868	0.000410189	0.0139581	7.68453e-08	7.59074e-05	4.93947e-05	0.466413
TNFRSF18	0.0172192	0.211214	0.00121426	0.424146	0.0199772	0.000572453	0.0135595	6.56677e-07	5.19505e-06	0.00216695	3.11063e-11	0.958511	2.04197e-20	0.0124483	0.917293	0.0235548	0.165652	0.0260619	0.633949	0.105191	0.0171849	0.266189	0.158487
GLUL	5.05012e-48	1.08941e-16	0.00531746	0.024211	2.16148e-07	0.000145106	0.19088	0.460118	0.559397	0.152733	0.0566064	0.444156	0.234693	0.21568	0.535862	3.50409e-06	0.526321	0.336325	0.055358	0.0728506	0.00711902	0.848701	8.47761e-05
GNLY	0.0003009	0.000166673	0.00500967	0.166294	0.444093	0.464349	0.0157277	0.176303	0.896653	0.745375	0.0154668	0.747444	0.570118	1.18466e-26	0.00146428	7.80702e-24	0.0816656	0.00325591	0.172031	1.03863e-13	3.99564e-32	0.18584	0.0115226
CD163	5.97167e-68	7.97777e-20	6.85547e-12	0.555382	4.06808e-05	0.810161	0.576488	0.00471616	0.00502014	0.00842964	0.457327	NaN	NaN	0.149733	NaN	0.119433	NaN	NaN	0.673152	0.513713	0.209304	3.46958e-08	0.0786949
SOD2	8.27646e-31	9.30823e-18	1.1533e-15	0.692989	0.00705746	0.176814	0.196662	0.0624945	0.450363	0.395052	0.208251	0.466401	0.491899	0.0691072	0.508782	0.136821	0.100969	0.570526	0.83428	0.987945	0.821598	0.0275236	0.057443
RNASE6	3.09782e-57	2.545e-29	0.00391088	1.13901e-08	3.36596e-05	0.198091	0.295249	0.487738	0.490959	0.361574	0.965764	0.793	0.809827	0.383931	0.650696	0.119026	0.705696	0.309581	0.438578	0.496671	0.360407	0.685507	0.354599
TIMP1	3.6665e-14	3.64854e-10	7.56444e-16	0.000802533	1.08453e-19	0.458139	0.00286237	0.491017	0.605661	0.011916	0.685711	0.00100101	0.000752518	0.181163	0.52477	0.0158435	0.216276	0.00143809	0.350337	2.06671e-06	0.155538	0.377221	0.898472
HLA-DRB1	2.04855e-71	0.49669	0.594443	0.804583	4.11187e-76	0.220405	0.0127533	2.22945e-06	7.53404e-06	2.81374e-16	1.04317e-39	0.690029	2.2065e-05	0.0389248	0.611468	0.0007526	0.486209	0.0428347	0.471756	0.131121	1.66441e-13	1.4848e-10	1.75142e-09
CLEC4E	2.71919e-132	6.47805e-53	2.46283e-11	0.0830204	0.0343048	0.206514	0.693187	0.273615	0.911802	0.369201	0.460657	0.0241658	0.43106	0.0690349	NaN	0.261843	0.772524	0.0580184	NaN	0.447482	0.535311	0.0138421	0.619014
RP11-701P16.2	7.39144e-280	1.27732e-52	1.60753e-25	0.804496	0.00296249	0.0674304	0.0196792	0.58168	NaN	0.303056	NaN	NaN	NaN	0.0071635	NaN	NaN	NaN	NaN	NaN	NaN	NaN	0.00130697	NaN
S100A4	1.18763e-59	1.21078e-08	1.41935e-11	0.0939531	5.75591e-11	0.122729	0.355149	0.145043	1.95116e-13	1.05381e-25	1.79159e-73	8.93288e-09	2.58444e-30	6.99229e-05	0.0107071	0.679149	0.0198521	3.11965e-07	0.00860773	0.000164956	0.00014779	4.06936e-07	0.00854545
TRGV9	0.0649793	0.258457	0.0250065	0.520934	0.246377	0.599478	0.528531	0.838892	0.299005	0.0568599	0.173564	0.375277	0.43106	5.76779e-06	0.000331038	0.941498	0.209764	0.276073	0.926376	9.7082e-06	1.40082e-17	0.342945	0.619014
RBPJ	0.339027	0.112811	0.544517	0.0472056	4.10328e-09	0.26929	0.622945	0.000343081	0.000158714	4.69349e-21	0.0479925	0.00947595	6.3551e-05	0.946146	0.686254	0.266903	0.813842	0.00119838	0.2853	0.182565	0.0284942	0.324894	0.948587
PLP2	3.55703e-07	0.927358	0.0167751	0.141272	0.749337	0.000899193	0.18297	0.0614873	0.615111	4.14152e-06	1.49748e-18	0.651196	4.04358e-06	0.512252	0.0218366	0.539937	0.735498	0.000891396	0.125939	0.380126	0.455675	0.00379007	0.316401
ALOX5AP	1.92721e-10	0.0216491	0.000228194	0.116265	2.17121e-38	0.0820848	0.604178	0.329888	0.0132776	6.55919e-19	1.56267e-70	0.265536	0.632094	0.0217969	0.702244	0.467393	0.760181	0.00408962	0.134958	0.0385433	0.00759778	0.0190681	0.470142
SEPT11	0.0228502	0.0750811	0.428074	0.00769415	4.81229e-05	0.0202274	0.534979	0.355405	0.00246848	1.10262e-37	1.20534e-06	0.636041	0.0165105	0.374971	0.489591	0.722417	0.0443342	0.0111992	0.659176	0.00110182	0.000117467	0.508852	0.00550751
GZMB	0.202688	0.327019	0.0024291	0.813932	0.0978823	0.216808	0.794725	0.192699	0.652545	1.29483e-07	1.06389e-24	0.162412	0.8027	1.71256e-07	0.0527875	1.54596e-08	0.738784	0.634554	0.221447	0.0756095	0.0047183	0.278094	0.0834489
DYNLL1	0.0123126	0.0720354	0.597728	4.13296e-05	3.75322e-19	0.0581079	0.163573	9.99537e-07	0.0207103	3.81941e-13	1.48091e-16	0.381938	3.36483e-06	4.78709e-07	0.344441	0.0520603	0.10494	0.588922	0.256007	2.25384e-05	6.92915e-06	0.0020014	0.0690669
PLIN2	3.51925e-86	3.20178e-17	0.0587708	0.00888785	0.530832	0.92024	0.0016187	8.99441e-07	0.0406074	0.142109	0.179357	0.042256	0.887769	0.000478645	0.392484	0.585563	0.998884	0.0109278	0.871626	0.653491	0.635475	0.775023	0.00335341
LYZ	8.37236e-42	2.33303e-58	0.423378	2.92378e-13	4.92405e-79	0.765871	0.122176	7.02392e-09	0.696081	0.609849	0.00409553	0.000519157	0.727296	0.0263383	0.0329894	0.855055	0.584429	0.998815	0.0807007	0.00982398	1.42187e-05	0.000308067	0.0280916
RANBP2	0.175264	0.0563109	0.200217	0.813454	0.00463477	1.19514e-13	0.594233	0.0717049	0.319203	0.111832	0.167542	0.0874957	0.147261	0.400632	0.321031	0.505157	0.152995	0.984072	0.498365	0.808173	0.434422	0.879667	0.792885
PIK3R1	2.40964e-07	0.133636	0.00010056	0.443477	1.66426e-06	0.556726	0.029832	0.882402	0.0483418	1.32321e-10	4.56193e-12	6.23213e-11	0.54645	0.0291675	0.384273	0.534651	0.0496739	0.000575816	0.0973084	0.00395947	0.00149371	0.889067	0.32156
RP11-291B21.2	0.712055	0.139673	0.241503	0.53767	0.242602	0.511458	0.10955	0.0807793	0.0200857	0.0469005	0.000436716	0.0849266	0.171102	1.38039e-27	0.0056971	0.0131988	0.0304684	0.00412172	0.418197	0.0970386	9.30219e-05	0.567911	0.431109
DUSP5	0.00467206	0.100936	1.02298e-17	0.0531608	0.00576336	4.63094e-16	0.576488	1.68188e-06	0.0525386	0.8364	0.0814441	0.491449	0.282301	0.0886724	0.0747345	0.0474833	0.745848	0.308875	0.606639	0.111451	0.135029	0.000285671	0.0106228
DUSP6	1.41468e-152	1.28499e-44	2.15544e-14	0.748802	0.0520182	0.33458	0.027041	0.171986	2.18002e-07	1.62133e-11	7.58077e-08	0.208141	0.97483	2.50303e-06	0.368494	1.55837e-05	0.407533	0.262497	0.864533	0.076881	0.269106	0.346357	0.722894
LDLRAD4	0.202582	0.45909	0.195882	0.0044051	0.000759238	2.30773e-11	0.575603	0.0040429	0.501087	0.469251	0.179156	0.181066	0.0411517	0.204053	0.877111	0.429558	0.597914	0.848877	0.670912	0.106112	0.205315	1.23783e-05	0.0134471
GZMH	0.0319624	0.418859	0.0543459	0.509094	0.166908	0.706502	0.593677	0.183653	0.00625725	1.84348e-13	4.21336e-52	0.00217816	0.397624	6.38598e-14	0.432267	4.77489e-10	0.90671	9.85138e-05	0.980796	0.0055478	4.71865e-21	0.774705	0.360216
CKB	0.246797	0.543633	1.84327e-19	4.85521e-06	2.51765e-05	0.0248616	0.628732	0.121261	0.108962	0.456359	0.0838122	0.465313	NaN	0.40525	0.157663	0.112058	0.106585	0.815218	0.0198333	0.25759	0.00704485	0.0910487	0.54226
SELL	2.68158e-06	2.64823e-10	0.817458	5.06147e-06	1.9316e-86	6.41037e-05	0.110707	0.0424388	0.606871	0.00489761	7.36425e-44	0.937683	1.26471e-16	0.552911	0.592439	0.026056	0.489067	0.824995	0.896573	5.79987e-06	1.45821e-21	0.0044321	0.537352
S100A6	2.32188e-94	0.000169657	0.00340966	1.60989e-10	2.46657e-20	0.67019	0.00533742	7.62651e-06	0.787431	1.48102e-07	1.07066e-41	9.16709e-16	6.92917e-07	3.7335e-13	1.35793e-06	0.00887616	0.107621	0.0162926	0.616645	0.000254015	1.52146e-19	0.343715	0.793011
CCR10	0.781499	0.422784	0.372041	0.804496	0.78765	0.144335	0.471474	0.217537	0.272953	1.73135e-05	0.11193	0.143877	5.70672e-12	0.0658593	0.221278	0.822649	0.280564	0.238244	NaN	0.210626	0.0382549	0.302416	0.242413
FTH1	1.99248e-103	2.17277e-06	1.76887e-05	0.723328	0.221047	0.796356	0.405787	1.04476e-07	0.0330815	0.964836	0.743211	3.20662e-13	1.33538e-05	1.6642e-11	0.00144973	2.40779e-05	0.0905025	0.220383	0.272441	0.246584	4.07639e-12	0.00610407	0.473708
NR3C1	2.52586e-19	0.197195	8.36863e-05	0.201613	8.39028e-07	0.00118699	0.135207	0.0563563	0.000273485	6.43311e-13	0.0379724	0.591594	0.00132075	0.00144041	0.821188	9.63132e-08	0.242127	0.598451	0.909266	0.933357	0.572564	0.606414	0.0132047
BATF	0.231316	0.0331131	0.406243	0.10691	3.835e-06	0.512535	0.77114	4.8808e-05	0.00620436	8.17788e-18	0.83775	0.000228063	1.01762e-12	9.58844e-18	0.753327	0.00146603	0.525491	0.00109335	0.87435	3.40789e-10	2.77419e-12	0.242439	4.81801e-05
LILRA4	0.20778	0.68911	0.149934	0.132927	7.2629e-15	4.57239e-18	NaN	0.524608	0.614558	0.463525	0.457327	0.55159	NaN	0.149733	0.480846	0.521353	NaN	NaN	NaN	0.706453	0.653346	0.0758129	1.01148e-05
TRBV18	0.270703	0.211214	0.451884	0.724157	0.100227	NaN	0.384643	0.871486	0.47088	0.000349177	0.000748928	0.593069	0.677224	5.61891e-12	2.13344e-11	0.305051	0.609719	0.195099	NaN	0.450697	0.293203	0.686624	0.481457
S100A11	0.000588521	0.000168457	0.00581256	9.12748e-05	1.39571e-11	0.0757107	0.226976	7.93484e-09	0.605602	0.685218	1.18207e-13	1.28813e-13	5.66973e-13	5.04456e-22	1.94122e-05	2.16312e-06	0.281625	0.816653	0.567569	4.79674e-13	7.9822e-24	0.267107	0.0073043
SPIB	0.00242815	0.0273459	0.964993	0.797767	1.14216e-05	5.7397e-07	0.628732	0.524608	0.384594	0.299725	0.172188	0.55159	0.43106	0.362389	0.480846	0.652408	NaN	NaN	NaN	0.513713	0.209304	2.85661e-11	1.39911e-18
LEF1	0.000707317	0.179875	0.292115	0.475622	0.487056	0.0986753	0.00835269	0.00078454	5.66496e-05	7.21445e-13	2.09232e-34	0.424315	3.37277e-14	4.12667e-05	0.00487569	0.656959	0.00842633	0.00336114	0.676077	0.825378	0.0259702	0.513719	0.105577
IGFBP7	0.0690107	0.0536397	0.0256145	1.24022e-05	1.40437e-34	0.477204	0.000345688	8.37199e-05	0.476103	0.0335912	0.0199028	0.00366584	NaN	0.66051	0.318228	0.0514279	0.0704808	0.00445002	0.00391097	6.07445e-32	2.5372e-24	0.316834	NaN
PI16	0.350275	NaN	0.664852	0.760547	0.344167	NaN	0.763991	0.0469721	0.00206056	7.55144e-25	3.09219e-06	0.00987907	1.66692e-11	0.00297811	0.157663	0.340132	0.73391	0.457105	0.805581	0.232686	0.270821	0.290662	0.145631
MYOM2	0.803224	0.935084	0.0230735	0.436209	0.261204	0.736859	0.235958	0.951859	0.00660925	2.09149e-05	0.0294048	0.761547	0.280143	1.32627e-17	3.62601e-10	1.68882e-05	0.0361497	0.00515671	0.496181	2.34996e-18	0.563083	0.679462	0.0662186
VIM	0.0288069	1.30853e-22	2.45765e-07	0.100332	3.41985e-18	0.0275189	4.94646e-14	1.31306e-07	0.512883	0.598004	1.0042e-09	8.10862e-06	6.10813e-11	4.42786e-32	2.63986e-09	1.63971e-07	0.0562447	0.312736	0.86088	0.0534888	2.7102e-13	0.0527135	3.21417e-05
LRRC25	5.32812e-32	1.41753e-15	1.48095e-24	0.528969	4.85713e-55	0.00437761	0.429213	0.525804	0.425549	0.142343	0.0962769	0.232979	NaN	0.371571	0.157117	0.364151	0.610023	0.87157	NaN	0.254254	0.45668	0.0382477	0.00646793
CD180	0.0301602	0.000111562	2.60635e-09	0.193536	5.42143e-15	1.65561e-05	NaN	0.74542	0.384594	0.463525	0.457327	0.399363	0.43106	0.0281258	0.615587	NaN	NaN	0.600106	0.673152	NaN	NaN	1.10231e-16	7.75598e-14
CD79B	0.0462813	0.000498973	2.57196e-09	0.732616	6.54293e-08	0.470347	0.133006	3.36154e-05	0.000234094	0.000532979	0.0651266	1.56065e-05	0.0167528	0.00013764	0.234403	0.24094	0.245453	0.281529	0.768531	5.20308e-05	0.663908	4.98317e-29	1.41886e-08
GPBAR1	6.79334e-45	1.64365e-37	4.50531e-21	0.0108011	6.55609e-27	0.121524	NaN	0.273779	0.722018	0.546941	0.658181	0.301788	NaN	0.849504	NaN	0.521353	NaN	0.457105	NaN	0.513713	0.53499	0.425215	0.619014
GRN	7.29408e-09	0.00114602	1.59561e-05	0.00917227	5.0125e-20	7.24284e-12	0.0161886	0.0511625	0.000474024	0.000160212	2.6762e-06	0.00712889	0.0186294	1.48306e-07	0.465666	0.0302395	0.941144	0.0194315	0.991964	0.000524971	0.00145971	0.0109297	0.000171462
MPEG1	2.36434e-68	1.69482e-19	9.07322e-07	0.147305	2.22684e-28	1.36528e-12	0.576488	0.000738659	0.297098	0.938549	0.658181	0.279257	0.43106	0.0201438	0.727039	0.652408	0.772524	NaN	NaN	0.306672	0.859097	0.245469	0.299731
SPI1	1.40514e-130	2.60235e-29	1.64688e-22	0.014746	1.03438e-29	0.0121373	0.879682	0.505058	0.663198	0.874479	0.942435	0.625535	0.264357	0.533661	0.222908	0.13267	0.215178	0.926228	0.0198333	0.0266736	0.473477	8.69704e-05	7.85534e-07
LY9	0.103765	0.221078	0.641993	8.70651e-05	0.615778	0.176186	0.00308971	2.208e-05	8.46191e-10	2.05271e-18	1.02731e-21	0.0580708	0.00534215	1.88162e-12	0.000113937	2.11817e-07	0.0705019	1.72676e-05	0.984099	0.000396803	6.07618e-07	8.83632e-14	0.298367
SH3BP5	5.51234e-05	0.00127231	0.826557	0.715778	0.87003	0.326341	0.146674	0.000455159	2.85046e-08	2.78497e-43	8.49928e-18	0.000479857	9.62868e-11	2.85152e-15	0.157216	0.981985	0.748462	0.378963	0.694361	0.000328309	0.0214939	0.879801	0.182669
MAL	0.00553282	0.258457	0.788597	0.692618	0.208719	0.42302	0.000224261	0.00157154	1.39211e-15	1.34789e-65	1.12157e-22	0.378115	3.74203e-10	3.84633e-14	0.0022851	0.499428	0.000659444	0.196061	0.59346	0.736419	0.0766473	0.499508	0.114307
PSAP	1.61959e-06	3.69126e-15	3.75792e-43	0.395489	9.61908e-10	2.57716e-12	0.124153	0.00416996	0.217248	0.000103092	0.00115916	0.0187031	0.0282323	8.65665e-10	0.114856	0.00108609	0.477135	0.00296791	0.213817	0.000170097	0.000420449	0.371455	0.000133501
TUBA1A	3.60052e-132	3.71426e-24	1.68737e-18	0.0118065	0.820789	0.00870052	0.00785521	9.55266e-05	0.232567	0.718683	0.00275309	0.000126984	0.0715983	2.97237e-12	0.000403857	0.0106868	0.400708	0.237753	0.710766	1.93793e-11	9.7414e-08	0.0764561	0.40177
FUT7	5.01156e-08	0.0039949	0.116167	0.769969	9.68465e-36	0.00978891	0.0222235	0.325269	0.00391741	5.03655e-33	2.41476e-11	2.75418e-09	7.80732e-15	0.359012	0.103514	0.00680231	0.754661	0.706718	0.00736319	0.0250942	0.792334	0.0439478	0.00200662
HVCN1	1.86181e-09	0.162978	0.000209497	0.895903	1.29084e-07	0.0115115	0.00519199	0.00147148	0.339528	5.85084e-06	6.40554e-06	0.256834	0.0014966	0.0162174	0.000939219	0.438359	0.105979	0.153555	0.0607077	0.0157967	0.00651721	9.413e-19	1.02453e-06
CCR7	0.00553599	0.302654	0.0916049	0.574199	0.000310878	0.0603354	0.000531853	1.21895e-28	7.93249e-26	9.85258e-39	4.75093e-62	0.00785343	1.20466e-11	2.57323e-19	7.19667e-05	0.00266521	3.84631e-05	0.219858	0.0876915	0.342309	0.0931701	0.0473623	0.991671
FAM65B	0.311546	0.00137021	0.109359	0.0160032	1.22501e-83	9.35442e-05	0.565291	0.648423	0.000288886	4.3802e-58	4.2836e-67	0.816324	3.31023e-13	0.000564477	0.330736	0.000316719	0.526422	3.35288e-07	0.141153	0.00173884	0.163023	0.913533	2.16205e-09
NSG1	0.246	0.166193	0.664852	0.692618	0.727169	0.18062	1.66978e-06	0.000260152	8.52618e-06	7.58144e-55	7.29604e-36	7.18158e-05	0.0904768	5.15543e-06	0.00259461	4.51673e-14	0.164432	0.00058558	0.337628	0.217142	0.0123053	0.686624	0.54226
EOMES	0.361412	0.842025	0.790864	0.50507	0.210436	0.886303	0.364373	0.337778	0.364219	2.89907e-07	4.09779e-08	2.52396e-08	0.581886	7.86572e-28	0.00537909	9.75553e-07	0.207682	6.68548e-12	0.132732	0.00316167	8.75583e-19	0.0230042	NaN
CYB561A3	0.0722241	0.842149	0.0892042	0.00436161	2.69555e-16	2.77051e-13	0.0138138	0.000208285	0.000191344	2.58994e-06	1.27802e-08	0.00876409	0.0444674	8.00528e-13	0.000493895	0.00450874	0.0154339	0.102186	0.190552	0.0830762	0.00160221	2.94e-12	5.11288e-14
TBX21	0.0413435	0.749346	0.477916	0.424146	0.0761154	0.635857	0.206282	0.94071	0.284372	0.0291985	1.36251e-09	0.000299931	0.594571	5.38093e-79	2.79912e-11	4.18909e-44	0.00450368	4.76624e-18	0.00740995	2.44556e-10	4.42526e-46	0.446193	0.000247061
LDLRAP1	5.14629e-06	0.427216	0.00165399	0.460752	1.11303e-05	0.635857	6.23993e-09	5.88971e-21	6.14999e-21	8.49207e-45	6.81629e-65	1.99549e-05	0.002272	5.18618e-12	0.0073687	0.00483411	0.0308561	0.0139009	0.908945	0.0886651	2.11318e-05	0.0198763	2.33823e-05
BID	1.10435e-32	2.47883e-14	9.42346e-21	0.00384823	8.94738e-39	0.0408831	0.0337365	2.71499e-05	0.0499706	4.73697e-06	0.000205398	0.00103137	0.0178256	2.2739e-10	0.00180421	6.65957e-07	0.318783	0.11157	0.0325789	5.70379e-09	2.33477e-05	0.280413	0.000316862
IL2RB	0.284085	0.841272	0.720917	0.921023	0.0663136	0.66369	0.0185913	0.0095853	0.00120067	0.0185776	3.19401e-12	3.48036e-06	0.000158456	1.08292e-20	7.66723e-06	1.27469e-19	0.103235	4.98116e-12	0.00621356	3.28522e-36	4.75636e-16	0.48403	0.499472
NOSIP	3.00101e-06	0.386902	0.0703055	0.0840613	4.20202e-05	0.314594	3.09923e-06	7.53636e-11	2.98763e-07	8.49875e-85	1.32358e-35	3.28977e-11	0.000116326	1.07862e-12	0.0108976	0.233247	0.0242324	0.0083456	0.995412	0.0211672	4.2623e-05	0.000698926	0.0228945
IFNGR2	3.33231e-69	5.59417e-16	1.2589e-21	0.0313296	1.73444e-05	1.58209e-05	0.00395909	5.93507e-07	1.37156e-06	4.74916e-05	6.59328e-06	0.546302	0.00400095	0.00357516	0.028437	0.652408	0.147152	0.457105	0.673152	0.749225	0.579057	1.57443e-08	6.78337e-06
RNASET2	4.20534e-09	0.000978816	2.76329e-14	0.668316	0.00027777	0.016286	0.00013183	0.00393619	5.6889e-13	6.09448e-48	9.60081e-21	0.00261017	3.30777e-12	1.02478e-10	3.97066e-05	0.0057741	0.00739822	0.0487668	0.012131	0.000353853	2.86466e-06	0.00827531	0.000272625
LDHB	0.0481647	2.18669e-05	0.00535334	2.04947e-07	5.83401e-47	0.657046	0.000607048	1.63897e-15	1.16761e-08	5.44657e-65	3.77316e-48	0.00598604	5.75754e-24	3.94444e-07	0.00182773	5.80661e-05	0.00209076	0.692185	0.489509	3.36232e-05	0.560963	0.192169	0.0474146
AQP3	0.665729	0.1573	0.569584	0.912643	0.399059	0.994445	1.37573e-06	2.39948e-14	1.14908e-15	2.62135e-98	4.16091e-25	1.76929e-15	2.59817e-15	1.25204e-08	3.9107e-05	0.0175536	0.0527429	0.772828	0.487367	0.310735	0.1779	0.267838	0.2051
ID3	4.49372e-06	0.00111748	0.713119	0.209621	0.0629949	0.508374	2.46936e-10	7.6779e-31	1.53527e-38	1.41375e-32	1.07947e-17	0.0443311	4.77053e-12	9.25776e-06	0.00573595	0.496896	0.210564	0.305869	0.59346	0.0572422	0.0147903	7.18293e-23	2.9686e-27
IL10RA	2.25318e-12	6.93322e-10	0.0026352	0.412962	0.000100393	0.724761	0.112371	7.58174e-05	3.85828e-05	3.34668e-16	1.92645e-38	0.282358	8.70854e-15	1.31168e-23	0.000190613	2.88372e-05	0.148385	5.71363e-06	0.00250955	0.000875772	7.43182e-09	0.69977	9.06543e-06
EFHD2	5.1933e-25	8.31818e-23	0.00312717	0.0612426	9.64125e-23	0.00410869	0.135889	0.569928	0.172335	0.60782	0.00204172	0.000779481	0.3863	1.71941e-56	4.64796e-08	4.10866e-11	0.00776891	1.00137e-15	0.0334643	7.49241e-12	5.76421e-32	0.221715	5.49712e-05
TLN1	8.94201e-104	1.05269e-34	3.62088e-23	0.190629	6.51288e-25	9.52268e-05	0.0333201	0.000127816	0.000213144	0.00110563	0.00078886	0.000440267	0.637002	4.65234e-19	1.59761e-07	2.00748e-10	0.216361	0.000669654	0.64086	8.46134e-08	1.00719e-18	0.0149364	0.0738353
SLC25A3	0.000138599	0.0581564	2.26304e-10	1.54706e-05	1.91329e-40	2.44679e-13	3.61626e-06	6.72361e-11	0.00033778	1.07389e-13	0.00297416	8.88269e-07	0.279867	7.89131e-15	0.0353085	0.0025454	0.696457	0.0109303	0.729431	0.0328473	0.000489487	0.574709	4.32921e-07
ABI3	0.0393576	2.09944e-09	5.42737e-07	4.47301e-11	8.0289e-63	0.576918	0.0555136	0.0937195	0.0249469	3.40615e-05	1.10633e-08	0.192742	0.41392	7.49589e-45	0.0974914	1.73327e-05	0.0388891	3.2964e-13	0.43988	7.50635e-15	1.41683e-21	0.0677872	0.0840763
P2RY8	9.34294e-12	0.169506	0.0444621	2.37704e-09	5.07569e-26	0.0812995	0.666061	0.0850115	4.36913e-06	1.22575e-32	1.11821e-26	0.114429	1.04181e-13	2.63289e-13	8.98959e-05	0.00133532	0.0945105	0.00113139	0.352085	0.780335	0.0364596	5.08806e-06	7.96327e-05
LYN	5.5076e-45	7.57555e-13	6.15915e-25	0.00119478	3.34414e-34	0.000124661	0.560178	0.194431	0.0634708	0.853589	0.0948054	0.122904	0.43106	2.38932e-16	0.00101201	9.31732e-05	0.412093	3.44528e-07	0.485203	1.79015e-06	2.56019e-14	0.621412	3.80015e-08
CDC25B	0.370782	0.370335	0.45129	0.351971	0.659858	0.116403	0.000273646	4.24185e-12	1.16175e-13	7.98688e-84	2.82256e-38	2.02708e-08	1.0805e-20	7.79261e-26	3.25355e-05	2.86443e-09	0.124719	0.00329295	0.796247	0.0915465	5.76661e-06	0.0275272	0.103615
RPS4Y1	3.15835e-08	4.27008e-15	0.0277797	0.00556983	2.60846e-07	0.000165684	8.56866e-05	1.60551e-15	0.863867	1.84248e-10	0.371971	0.00939467	0.631671	1.55203e-26	1.09902e-09	3.4808e-52	0.0592205	5.04249e-08	0.239943	0.00507865	1.51156e-06	1.01065e-12	0.035272
TCF7	0.156085	0.0858771	0.282652	0.932743	0.910078	0.15576	1.06005e-12	1.69174e-24	1.93742e-36	9.43684e-70	2.94659e-72	2.28309e-05	9.09062e-08	8.35849e-10	3.37798e-06	2.88694e-06	0.000109968	0.00730812	0.156336	0.705634	0.391785	0.965745	0.234342
PLEKHF1	0.419403	0.180285	0.695648	0.370355	0.029598	0.898828	0.00388782	0.000633882	8.75984e-07	6.96889e-17	3.92589e-20	1.08882e-22	0.00046731	1.53987e-80	9.54263e-09	3.27117e-08	0.00113081	4.25222e-13	0.0403548	4.40321e-27	1.48355e-30	0.507942	0.412619
CISH	0.391718	0.0268956	0.0168817	0.547687	0.54774	0.789979	1.00199e-05	2.34343e-07	0.000166461	5.55944e-29	3.2369e-19	3.9941e-16	0.733289	3.55742e-44	1.38501e-11	1.41582e-11	0.0704776	6.46893e-08	0.497595	8.94042e-10	1.88487e-24	0.122738	0.0390414
ABHD17A	6.70284e-17	1.13922e-07	1.9494e-05	0.841352	4.65451e-06	0.00049551	0.000936316	0.0678436	2.95651e-05	0.00105874	5.68823e-09	0.0212929	0.064162	7.59315e-42	3.89825e-08	9.21439e-18	0.0022191	2.93971e-11	0.0361533	3.4111e-12	6.99068e-17	0.733936	0.00170066
LINC00861	0.109336	0.426472	0.223738	0.950651	0.00390666	0.0493792	5.49608e-09	1.07207e-20	3.01639e-23	4.07908e-87	6.42695e-58	0.00749834	9.09267e-15	8.70192e-19	3.5763e-06	1.90665e-06	0.196602	0.000238021	0.327738	0.000289128	1.16698e-09	0.522512	0.20679
POU2F2	3.91904e-105	1.17638e-22	3.73785e-13	1.3335e-09	6.1267e-56	0.000837791	0.00988446	0.000147545	0.00019324	1.20899e-23	4.54587e-16	0.00821958	0.0115849	5.35978e-17	0.00296353	0.000132995	0.111754	0.00428691	0.0521106	0.00162853	0.000166022	9.30401e-06	2.75678e-11
TUBA1B	9.97788e-47	6.90007e-18	2.05276e-28	0.756967	0.00469221	4.63084e-10	6.35276e-07	1.458e-10	2.52201e-07	2.4381e-06	4.06664e-05	0.0500028	0.501246	5.71864e-43	2.51127e-08	9.13079e-13	0.069573	1.2879e-05	0.0154293	5.03249e-27	6.39422e-26	0.367587	9.44662e-05
ZYX	3.95436e-23	0.00211559	7.71695e-24	3.15992e-07	2.51882e-17	0.0618279	9.80207e-11	1.4331e-11	0.00626596	0.913729	0.475217	6.59628e-09	0.00382198	1.66357e-63	2.2391e-05	4.25099e-06	0.610065	1.08848e-05	0.33391	1.32574e-13	4.03563e-19	0.863794	0.000131722
GNB2	1.69987e-125	8.13364e-20	1.73156e-16	0.289594	2.50701e-24	0.0455014	2.99703e-05	1.74862e-06	0.0291737	6.25845e-08	0.0447725	9.99379e-07	0.728736	3.32209e-38	0.000642801	1.61155e-23	0.595109	1.42216e-05	0.959848	0.000488216	5.89464e-11	0.00863629	1.68095e-09
NBPF26	6.45443e-95	2.33068e-43	1.87621e-08	1.09356e-06	5.1157e-53	4.2375e-05	0.0122216	4.95579e-06	9.53306e-07	2.59888e-07	1.05335e-13	0.0269691	0.00153934	7.79756e-10	0.000758573	8.77003e-05	0.152573	0.0962933	0.684903	0.000281545	0.000250354	0.986834	4.34829e-06
UCP2	1.26979e-12	4.04895e-11	5.65055e-21	0.112102	3.02428e-32	1.13217e-05	0.000289988	9.6581e-06	0.000561447	1.87169e-14	6.89949e-08	0.000271409	0.20725	2.35125e-31	0.00013845	0.0277064	0.0584472	0.012142	0.842273	1.47673e-09	2.09218e-16	0.00277099	4.295e-19
CX3CR1	4.86514e-64	2.91507e-24	2.39218e-30	0.00174403	3.19501e-10	0.0545397	0.353716	0.270148	0.57311	0.0143259	2.35726e-25	0.670999	0.856987	1.83988e-137	1.68e-14	7.44321e-19	0.00298415	2.22803e-19	0.1313	3.27617e-68	2.93631e-81	0.110466	0.388322
LTB	2.14635e-12	1.85889e-07	9.85128e-11	0.685583	0.00128408	0.0855703	0.000453203	1.26525e-25	1.54728e-38	6.89094e-153	2.32239e-76	3.35739e-27	0.0565115	6.62379e-12	0.00010795	1.35397e-14	0.000462576	0.515007	0.000782135	0.000307009	0.00527997	4.19061e-16	0.000229013
GIMAP4	0.00492048	0.035819	0.00027101	0.950159	1.51982e-08	0.110302	0.00452091	1.56316e-06	1.62343e-13	2.688e-46	9.68376e-22	2.63961e-08	1.23823e-18	3.62105e-09	0.0831875	3.33884e-12	0.0541277	0.000129682	0.00892125	4.50283e-15	1.97819e-06	0.712515	0.0212396
FCMR	0.00377071	0.563302	0.0180048	0.869054	0.992467	0.445209	0.000669389	1.20454e-06	1.71008e-10	9.80489e-43	3.39607e-53	0.0949776	2.58862e-15	8.83436e-33	7.26107e-07	1.16391e-13	0.00242538	2.0993e-05	0.210962	1.33917e-08	1.14135e-10	0.000107056	8.72773e-27
SSBP4	9.01855e-15	1.55658e-10	9.69571e-10	0.00186713	2.20687e-14	0.0712978	0.023109	0.00444256	0.00336006	8.46449e-05	0.00473266	1.63808e-07	0.525094	6.87901e-45	1.3139e-09	3.12486e-10	0.346508	5.60318e-10	0.032047	6.88127e-06	6.8144e-40	0.0257377	3.40951e-06
DOK2	1.0389e-15	4.50325e-08	3.87114e-19	0.727735	0.0796103	0.305688	0.963167	1.61206e-10	0.00932429	1.62582e-08	3.75359e-11	8.41056e-05	0.0905874	1.43775e-28	3.0236e-06	9.02572e-16	0.116229	3.39267e-07	0.0138345	4.03021e-16	2.38323e-17	0.16917	0.496392
CEBPB	9.57362e-61	2.60796e-30	8.02845e-19	0.00516317	1.46769e-09	0.721858	0.0107904	5.90964e-05	6.40442e-05	1.03076e-06	1.28242e-09	8.2754e-07	0.000903899	2.26559e-26	1.26887e-08	3.70434e-23	0.0180533	9.74903e-05	0.31431	0.785411	1.58061e-06	0.0149416	2.30463e-06
MLEC	4.24385e-32	2.59049e-07	1.57718e-07	1.33092e-05	2.89655e-46	4.49903e-12	0.0818126	0.000181786	0.00144311	7.33834e-08	5.86105e-09	0.0825077	0.0739564	6.82279e-27	8.77709e-09	3.77684e-12	0.384114	0.00139046	0.0532228	3.96455e-06	4.01594e-07	0.0805334	5.48396e-06
C19orf43	2.33053e-81	1.42255e-08	4.29714e-10	0.788066	5.31018e-10	0.0059311	2.86466e-09	1.89225e-06	2.9236e-05	8.2117e-05	0.000194709	9.333e-06	0.867997	5.66212e-90	2.77789e-16	3.52472e-43	0.315438	9.95572e-08	0.752851	0.00146385	1.14105e-25	0.128929	2.70211e-06
SNX20	2.72102e-22	2.48434e-11	4.18005e-15	7.5549e-05	2.2712e-43	0.000116566	0.00328018	7.13073e-08	1.24605e-10	6.23562e-22	1.7047e-07	8.07235e-08	1.1716e-11	6.12207e-26	0.00625746	7.34979e-06	0.00743494	0.000192803	0.790195	0.00017693	5.14937e-12	0.00853423	0.000104625
VASP	6.47185e-44	1.59068e-19	5.00712e-24	0.817043	9.91235e-28	0.226782	0.000107313	0.0016364	2.34108e-05	2.36321e-15	4.29189e-11	0.00135121	0.00416926	1.19886e-48	2.03685e-07	4.48214e-13	0.385345	7.48447e-08	0.0119845	2.13593e-17	1.84651e-23	0.00455934	5.94222e-07
PLEK	3.41421e-24	9.50602e-06	0.0165613	0.37892	0.00954742	5.74011e-14	0.790703	0.984423	0.00668229	1.20076e-11	1.28183e-32	1.57913e-07	0.43888	3.09499e-108	8.00786e-14	3.34319e-22	0.0308192	1.06381e-22	0.000318237	1.61396e-27	2.38435e-45	6.12388e-05	5.06442e-09
CTB-133G6.1	1.04205e-12	1.93795e-05	4.29342e-08	1.0526e-08	7.47494e-26	0.0346365	7.38708e-06	7.94307e-12	1.70244e-13	1.04436e-55	2.82138e-45	2.32744e-09	1.63492e-14	1.2701e-18	1.10687e-05	0.0183297	0.0007635	1.39595e-05	0.97118	6.38301e-05	1.72989e-05	0.31227	2.34424e-14
GLRX	3.06001e-31	0.0377775	3.22207e-07	0.00837429	4.56455e-20	0.000856305	2.61007e-10	7.69113e-23	4.03611e-08	7.40491e-18	1.17012e-06	1.71313e-24	0.776814	1.59219e-13	0.0140916	2.9075e-07	0.0880235	0.00101133	0.0129322	1.34106e-10	3.08231e-06	0.000372893	5.84171e-05
AES	2.70769e-07	0.0014019	0.592191	0.861306	0.0192094	0.0119851	1.5328e-12	6.28637e-29	2.31861e-14	2.59068e-77	3.08984e-36	2.806e-07	2.21232e-12	4.52768e-59	3.54373e-13	2.70992e-24	7.13426e-06	3.42949e-10	0.0157098	1.89592e-09	3.16947e-19	0.000282258	5.67709e-13
RCSD1	1.10242e-102	8.36796e-08	2.61352e-08	1.87175e-05	9.3977e-29	0.0024337	8.67969e-07	1.38639e-14	2.59491e-13	3.14952e-26	7.57891e-37	4.65862e-09	6.83462e-13	1.26266e-30	0.00350135	9.80414e-05	0.0243261	0.00188843	2.34006e-07	3.39169e-08	3.45243e-16	0.0114169	1.76047e-05
TUBB	4.98041e-05	0.675675	9.56736e-14	0.00523522	1.09463e-10	7.80853e-09	3.17526e-16	2.52722e-19	7.47841e-08	2.12342e-18	1.0649e-14	8.66051e-27	0.990599	5.5565e-82	8.73209e-11	1.3167e-28	0.0244534	4.90513e-21	0.0138626	5.45254e-22	1.74027e-33	8.00617e-07	3.10506e-06
S1PR1	0.166216	0.726697	0.44418	0.555382	0.131958	0.0973625	3.3399e-06	2.42534e-09	3.03953e-11	4.33354e-90	3.33406e-100	8.8516e-13	2.46405e-14	2.7716e-56	0.00283921	2.89793e-18	9.31876e-06	1.29977e-08	0.000114208	9.64708e-20	2.09967e-16	3.96362e-08	1.38077e-23
MT-CO1	1.15344e-147	5.76099e-25	4.01763e-09	0.0451529	1.03957e-46	0.477678	0.000445028	0.401209	1.68706e-06	1.60098e-116	1.77413e-90	9.82438e-05	8.38402e-17	3.76508e-88	1.01952e-16	5.24663e-59	0.000795269	9.54419e-20	0.0293104	2.17826e-13	4.30907e-65	2.97109e-11	1.64221e-44
SLC9A3R1	3.38443e-15	0.00361197	3.43086e-14	0.0202502	2.80333e-18	0.00903477	1.36656e-09	6.95291e-22	9.25168e-12	2.40131e-20	2.26418e-14	3.96977e-24	9.97727e-07	8.47237e-90	2.26701e-27	1.22032e-23	0.036256	1.33359e-15	0.0370528	2.30264e-37	9.07043e-56	0.000574929	2.81697e-05
RGS19	4.34053e-57	3.03363e-16	6.75016e-23	0.000496152	1.61126e-34	3.56199e-05	1.51298e-06	6.05977e-16	3.13962e-13	7.62231e-31	3.31082e-13	8.63945e-09	0.000236806	2.72433e-33	7.90221e-08	4.25041e-10	0.412325	1.56236e-05	0.122443	1.32556e-10	1.45493e-19	1.36364e-06	0.00340327
PTPN6	6.11137e-12	0.00877153	2.75139e-12	0.211542	3.7134e-25	0.599932	2.62506e-07	9.53775e-16	3.323e-09	2.9579e-23	2.88881e-28	1.52564e-10	4.27965e-10	6.51166e-24	0.00190218	8.12231e-05	5.32198e-05	2.11666e-06	0.0895563	4.10504e-16	3.39728e-12	4.40478e-22	2.15253e-23
FMNL1	4.01297e-58	1.05881e-21	1.09432e-13	0.509932	1.01937e-13	0.0636864	3.2664e-06	9.4872e-10	6.57917e-06	7.66087e-11	1.23217e-07	2.05074e-08	0.49443	2.59843e-47	1.09867e-09	2.17001e-28	0.0108303	2.98797e-13	0.122783	3.07217e-08	2.30618e-29	0.000445617	3.28838e-10
MT-ND5	3.09675e-109	4.68867e-38	0.000185983	0.175397	9.31917e-13	0.00879617	1.14606e-06	6.42044e-09	4.59319e-17	8.26608e-78	4.64545e-65	5.9375e-08	7.59397e-05	1.50781e-66	4.80438e-21	2.64966e-70	0.170908	8.98844e-16	0.670271	1.25962e-23	1.26711e-37	2.21893e-09	1.04997e-15
YBX1	3.45282e-09	3.52566e-06	2.28375e-11	0.302608	3.18915e-08	6.17557e-05	8.29727e-14	7.69912e-11	1.76041e-10	2.2537e-21	3.55651e-33	2.20936e-11	0.000128224	8.64773e-95	3.32431e-21	1.07517e-43	0.00108559	2.71684e-11	0.339166	4.68435e-10	3.76961e-27	0.000969543	2.62834e-14
SASH3	1.565e-31	4.18222e-07	7.83241e-14	0.00211787	9.37757e-32	0.00820103	1.86229e-08	6.04324e-19	7.77507e-09	6.46595e-22	1.2177e-14	5.18833e-15	0.011432	1.51879e-76	4.47601e-15	7.11352e-18	0.207824	3.20478e-07	0.00674613	6.08032e-28	8.25644e-36	3.47721e-06	0.033574
SPN	2.12628e-23	7.59444e-22	6.46889e-16	0.0140073	3.08734e-25	0.984557	5.95733e-06	4.96002e-09	3.58952e-13	6.23137e-35	3.36969e-38	7.45705e-13	1.79593e-07	3.30189e-47	5.28612e-09	5.39968e-14	0.0273742	6.14199e-15	0.0544261	6.94963e-12	2.34137e-24	0.544171	0.590507
RPS26	5.88701e-193	2.19031e-64	1.45452e-20	0.0166484	2.35518e-26	7.91934e-10	7.60005e-17	2.41272e-51	1.29027e-14	6.52903e-10	1.42555e-07	1.86445e-48	0.0500637	2.25437e-63	0.000133843	2.20624e-29	0.00344448	4.29932e-09	3.66104e-05	5.56394e-37	8.25394e-125	4.96155e-19	3.35745e-05
HMGA1	8.95481e-12	1.1449e-06	5.01254e-06	4.56669e-11	4.18251e-28	0.0068315	1.16594e-07	4.08542e-08	1.02407e-07	1.52395e-09	2.32025e-23	5.7065e-07	1.25323e-09	3.50558e-29	1.60897e-06	2.98469e-10	0.00579063	0.155225	0.468846	0.000102675	1.69849e-08	0.0175442	5.06846e-08
GIMAP7	2.4597e-09	0.827742	1.43782e-07	0.860726	5.51132e-32	0.136238	2.5376e-25	1.19573e-90	1.06139e-82	4.27606e-187	6.91989e-171	1.66799e-31	1.56299e-39	3.65005e-133	1.50011e-16	4.99679e-52	6.12078e-09	7.94607e-23	0.000342609	1.76912e-47	1.78175e-38	0.530559	0.0899114
GIMAP1	1.31347e-33	5.92501e-08	7.84373e-11	0.413993	9.54321e-26	0.0599659	2.95075e-13	4.17961e-45	2.76179e-23	3.43862e-68	3.85612e-60	1.36182e-19	1.67572e-29	4.30003e-58	5.25519e-08	1.0671e-25	0.0055873	3.56089e-07	0.0360763	3.13963e-20	9.09743e-19	0.76731	0.200178
IRF1	3.82313e-97	2.90835e-34	1.55724e-14	0.00820065	8.81467e-49	2.92891e-05	5.22884e-06	6.98479e-11	5.64186e-15	3.16666e-55	1.2269e-35	1.32948e-06	2.12051e-15	2.40291e-39	6.52537e-09	3.64891e-30	0.495366	8.75183e-07	0.196659	4.77626e-13	1.70263e-26	0.385771	1.08289e-10
EEF2	0.000363024	0.934619	1.98362e-25	0.000515024	6.25323e-65	5.10532e-12	1.63322e-30	1.53116e-40	1.24876e-30	2.61743e-110	1.12158e-115	1.89973e-40	3.44598e-21	2.40215e-79	1.73027e-13	1.13717e-33	0.000126179	3.26498e-07	0.000383432	7.17842e-11	7.06217e-18	3.53429e-11	4.41369e-15
RPS2	3.64289e-246	2.84742e-67	1.64095e-26	0.000156954	1.63966e-99	7.02004e-11	6.88359e-26	4.2754e-21	1.1793e-20	1.4319e-70	7.27262e-68	1.5794e-30	2.08118e-05	3.95065e-150	4.82328e-26	6.52954e-107	2.3607e-05	2.39837e-22	6.94867e-05	0.000233902	4.01632e-45	7.50327e-06	4.40263e-18
S1PR4	5.77731e-25	2.8864e-06	2.21739e-09	0.0123407	9.69623e-32	0.00562388	1.58e-14	9.90686e-22	2.32123e-13	2.99279e-56	2.033e-59	0.000122033	3.44263e-21	4.38053e-67	2.49085e-14	2.6538e-29	4.8017e-05	8.36641e-15	0.00658841	1.21847e-08	5.81723e-23	8.58587e-06	5.14173e-20
KLF2	1.34924e-22	2.32242e-24	1.34227e-15	0.0793048	0.0930539	0.382938	3.09487e-16	2.61386e-31	2.19257e-31	7.9775e-162	4.81097e-134	1.91781e-14	6.92932e-37	2.97477e-171	5.42045e-32	2.0303e-72	1.63539e-07	4.05735e-34	0.00136169	9.22457e-45	1.20416e-112	0.0033072	1.96994e-29
MT-ND6	1.16891e-27	9.67026e-13	7.1643e-09	0.000436952	1.17202e-29	0.00186069	2.75296e-07	6.64204e-20	5.78692e-22	1.82996e-75	2.97643e-88	1.98786e-26	1.03723e-13	6.40712e-105	2.59225e-21	1.88085e-62	6.55122e-05	5.58877e-14	0.0261905	2.5439e-33	4.10809e-52	2.21496e-20	2.72385e-24
RPL4	5.63545e-10	1.45497e-07	5.87974e-17	0.000351574	7.65119e-62	7.37935e-05	5.15821e-22	8.46892e-38	3.23549e-48	1.76681e-96	8.91516e-139	1.53227e-44	1.54409e-17	1.21136e-53	1.85164e-10	2.39864e-33	0.000463675	4.29203e-07	0.00032452	5.45947e-21	3.49913e-15	8.32493e-08	8.32571e-10
SUN2	1.76907e-37	3.18222e-14	2.81274e-13	8.01568e-06	1.01727e-28	0.000279446	1.02796e-08	1.34868e-12	1.30343e-12	4.34878e-26	4.63414e-30	5.48313e-07	1.02196e-05	9.46817e-82	6.93708e-14	6.70922e-35	0.0331519	1.58303e-14	0.0652449	3.78673e-07	1.14479e-31	3.40043e-07	2.33056e-12
PABPC1	2.11441e-52	2.18716e-06	2.64607e-23	4.4512e-09	6.14767e-104	5.54618e-12	2.63712e-25	1.24622e-26	2.48807e-24	6.85981e-137	8.82962e-133	3.37082e-18	8.64725e-21	1.08955e-46	1.67945e-06	1.0908e-31	0.000413329	8.37913e-09	0.0460692	1.03329e-08	3.32262e-08	0.000643071	5.56232e-18
EEF1G	6.8499e-18	0.012305	2.73337e-13	7.89274e-06	1.32558e-67	5.77374e-06	8.55198e-13	6.61797e-20	2.94901e-21	1.20833e-74	9.11752e-114	4.12611e-29	6.5177e-10	1.48827e-55	1.12976e-08	2.1724e-18	1.18248e-06	6.22023e-06	0.0615568	2.2641e-10	3.89217e-09	0.000131694	3.541e-07
ARPC1B	3.12642e-243	2.57409e-55	2.11202e-46	7.49892e-08	6.32786e-137	9.30795e-13	2.3146e-13	4.68973e-20	6.65077e-20	7.74595e-67	3.14848e-29	1.1666e-26	1.32768e-05	1.31429e-93	1.29869e-17	1.03696e-17	0.000925136	3.58994e-09	0.0011885	2.74583e-24	2.2591e-52	5.49428e-07	1.0897e-18
LIMD2	1.13803e-05	8.98709e-06	8.35723e-10	9.77493e-07	2.93443e-77	0.000263339	2.77983e-13	9.41693e-35	3.52512e-25	1.09548e-89	4.78507e-74	9.78762e-16	5.72691e-17	8.60483e-16	1.17413e-06	6.93868e-15	9.65769e-06	8.80193e-09	0.0118011	2.57031e-14	1.03063e-26	4.99124e-15	4.30893e-17
RP5-1171I10.5	2.90134e-22	8.63371e-13	3.26428e-10	1.08387e-07	3.15469e-43	0.469222	4.87905e-21	1.92307e-64	3.7635e-61	3.72615e-112	1.7283e-87	5.12756e-22	5.57127e-26	2.56339e-133	1.84876e-26	4.66733e-46	0.000145889	1.79367e-21	2.50842e-08	2.79803e-42	2.85503e-59	1.40716e-10	1.27417e-23
TRAF3IP3	6.06615e-40	1.9338e-06	4.17373e-12	0.00011484	1.63751e-35	2.83543e-06	1.78e-09	1.00755e-45	4.33636e-34	6.62922e-45	5.60336e-50	2.87499e-28	6.30731e-13	1.32396e-76	1.25823e-18	1.76017e-19	2.38748e-06	7.1852e-14	0.0611532	1.10559e-19	2.00594e-25	2.71406e-12	1.11671e-07
HIST1H4C	1.77725e-101	8.63977e-33	2.83077e-16	9.56676e-07	3.28909e-50	8.67111e-17	1.79321e-12	1.43377e-53	1.36714e-56	3.39479e-126	1.38168e-123	2.49388e-38	3.76165e-22	5.41691e-237	2.67368e-45	5.65266e-93	3.98013e-08	5.73544e-37	7.09568e-10	5.09658e-62	9.71946e-105	2.07802e-26	9.1755e-29
