# Supplementary material for: A single-cell transcriptional landscape of immune cells shows disease-specific changes of T cell and macrophage populations in human achalasia
Source: Nat Commun. 2023 Aug 4;14:4685. doi: 10.1038/s41467-023-39750-5 (PMC10403544; doi:10.1038/s41467-023-39750-5)
Supplement: Supplementary file 4 — Supplementary Data 1-13 [file 41467_2023_39750_MOESM4_ESM.zip › Supplementary Data 13. Antibody list.xlsx]

## Sheet: antibody list
Primary Ab	Clone	Supplier	Ab Reference	Concentration	Histofine
PGP9.5	EPR4118	Abcam ab108986	ab108986	1:400	anti-Rabbit	https://www.abcam.com/products/primary-antibodies/pgp95-antibody-epr4118-neuronal-marker-ab108986.html
CD3	/	Abcam ab5690	ab5690	1:100	anti-Rabbit	https://www.abcam.com/products/primary-antibodies/cd3-antibody-ab5690.html
CD4	BP6028	Biolynx BX50023	BX50023	1:100	anti-Rabbit	http://www.biolynxtec.com/products/antibody/cd4.html
CD8	1G2B10	Protrintech 66868-1-AP	66868-1-AP	1:4000	anti-Mouse	https://www.ptglab.com/products/CD8A-Antibody-66868-1-Ig.htm
CD69	EPR21814	Abcam ab233396	ab233396	1:500	anti-Rabbit	https://www.abcam.com/products/primary-antibodies/cd69-antibody-epr21814-ab233396.html
CD68	/	Servicebio GB113150	GB113150	1:1000	anti-Rabbit	https://servicebio.com/goodsdetail?id=21393
C1QC	EPR2984Y	Abcam ab75756	ab75756	1:100	anti-Rabbit	https://www.abcam.com/products/primary-antibodies/c1qc-antibody-epr2984y-ab75756.html
TREM119	/	Abcam ab185333	ab185333	1:500	anti-Rabbit	https://www.abcam.com/products/primary-antibodies/tmem119-antibody-c-terminal-ab185333.html
TIM4	EPR22304-3	Abcam ab222093	ab222093	1:100	anti-Rabbit	https://www.abcam.com/products/primary-antibodies/tim-4-antibody-epr22304-3-ab222093.html
P2RY12	EPR23511-72	Abcam ab254347	ab254347	1:500	anti-Rabbit	https://www.abcam.cn/products/primary-antibodies/p2y12-antibody-epr23511-72-ab254347.html

## Sheet: CyTOF antibody list
Primary Ab	Clone	Supplier	Ab Reference	Concentration	Histofine	Channel
CD45	HI30	Biolegend	304002	1:200	Anti-human	89Y
CD3	UCHT1	Bioxcell	BE0231	1:100	Anti-human	115In
CD68	Y1/82A	Biolegend	333802	1:100	Anti-human	139La
CD56	NCAM16.2	BD	559043	1:800	Anti-human	141Pr
CD123(IL-3Rα)	6H6	Biolegend	306002	1:400	Anti-human	142Nd
CD1c	L161	Biolegend	331502	1:50	Anti-human	143Nd
CD14	M5E2	Biolegend	301862	1:200	Anti-human	144Nd
α-SMA	1A4	BD	559780	1:200	Anti-human	145Nd
CD197(CCR7)	G043H7	Biolegend	353256	1:50	Anti-human	146Nd
CD103(Integrin alphaE)	B-Ly7	eB	14-1038-82	1:50	Anti-human	147Sm
CD19	HIB19	Biolegend	302268	1:50	Anti-human	148Nd
CD117(c-kit)	104D2	Biolegend	313202	1:100	Anti-human	149Sm
CD11c	Bu15	Biolegend	337202	1:200	Anti-human	150Nd
Hobit(ZNF683)	Sanquin-Hobit/1	BD	624382	1:50	Anti-human	151Eu
CD16	3G8	Biolegend	302057	1:200	Anti-human	152Sm
CD27	O323	Biolegend	302802	1:200	Anti-human	153Eu
CD163	GHI/61	Biolegend	333602	1:50	Anti-human	154Sm
CD15(SSEA-1)	W6D3	Biolegend	323002	1:200	Anti-human	155Gd
TMEM119(Extracellular)	A16075D	Biolegend	853302	1:100	Anti-human	156Gd
CD206(MMR)	15-2	Biolegend	321150	1:100	Anti-human	157Gd
DAP12	406288	RD	MAB5240	1:50	Anti-human	158Gd
GPR34	419859	RD	MAB4617	1:100	Anti-human	159Tb
FcεRIα	AER-37 (CRA-1)	Biolegend	334602	1:100	Anti-human	160Gd
C1QC	Polyclonal	RD	AF3337	1:50	Anti-human	161Dy
FOXP3	PCH101	eB	14-4776-82	1:50	Anti-human	162Dy
XCL1(Lymphotactin)	Polyclonal	RD	AF695	1:50	Anti-human	163Dy
CD141(Thrombomodulin)	M80	Biolegend	344102	1:50	Anti-human	164Dy
ApoE(Apolipoprotein E)	395004	RD	MAB41441	1:50	Anti-human	165Ho
CD45RA	HI100	Biolegend	304102	1:400	Anti-human	166Er
CD44	BJ18	Biolegend	338802	1:400	Anti-human	167Er
TREM2	237920	RD	MAB17291	1:50	Anti-human	168Er
P2Y12(P2RY12)	1C2A9	Novus	NBP2-61749	1:100	Anti-human	169Tm
TIM-4	921832	RD	MAB2929-100	1:50	Anti-human	170Er
CD66b	G10F5	Biolegend	305102	1:400	Anti-human	171Yb
CD38	HIT2	Biolegend	303502	1:100	Anti-human	172Yb
CD69	FN50	Biolegend	310902	1:100	Anti-human	173Yb
CD34	581	Biolegend	343502	1:200	Anti-human	174Yb
CD7	CD7-6B7	Biolegend	343102	1:100	Anti-human	175Lu
HLA-DR	L243	Biolegend	307648	1:200	Anti-human	176Yb
CD4	RPA-T4	Bioxcell	BE0288	1:400	Anti-human	197Au
CD8a	RPA-T8	Biolegend	301074	1:800	Anti-human	198Pt
CD11b	M1/70	Biolegend	101202	1:400	Anti-human	209Bi
