# Supplementary material for: A single-cell transcriptional landscape of immune cells shows disease-specific changes of T cell and macrophage populations in human achalasia
Source: Nat Commun. 2023 Aug 4;14:4685. doi: 10.1038/s41467-023-39750-5 (PMC10403544; doi:10.1038/s41467-023-39750-5)
Supplement: Supplementary file 4 — Supplementary Data 1-13 [file 41467_2023_39750_MOESM4_ESM.zip › Supplementary Data 2. Marker genes for annotations.xlsx]

## Sheet: marker genes
Marker genes of each cell type
Monocyte	CD14	ITGAM(CD11b)	FCGR3A(CD16a)	LYZ	S100A8	CSF1R(M-CSF R)
Macrophage	CD68	CD163	MRC1(CD206)	HLA-DRA	CD11c (ITGAX)-	tissue-specific expression
Macro1_C1QC	CD68	C1QC
Macro2_CXCL3	CD68	CXCL3
Macro3_FOS	CD68	FOS
Macro4_CCL20	CD68	CCL20
Mono1_CD14-S100A8	CD68	CD14	S100A8
Mono2_CD14-ITGA4	CD68	CD14	ITGA4
Mono3_FCGR3A	CD68	FCGR3A(CD16a)
cDC1_CLEC9A	CLEC9A
cDC2_CD1C	CD1C
pDC	LILRA4
Mast	TPSAB1
Th1_CD4-CCR7	CD3E	CD4	CCR7
Th2_CD4-PASK	CD3E	CD4	PASK
Th3_CD4-LYAR	CD3E	CD4	LYAR
Th4_CD4-FOXP3	CD3E	CD4	FOXP3
Th5_CD4-XCL1	CD3E	CD4	XCL1
Th6_CD4-FOS	CD3E	CD4	FOS
Th7_CD4-GNLY	CD3E	CD4	GNLY
Tc1_CD8-CCR7	CD3E	CD8A	CCR7
Tc2_CD8-GZMK	CD3E	CD8A	GZMK
Tc3_CD8-SLC4A10	CD3E	CD8A	SLC4A10
Tc4_CD8-FOS	CD3E	CD8A	FOS
Tc5_CD8-ZNF683	CD3E	CD8A	ZNF683
Tc6_CD8-KLRC1	CD3E	CD8A	KLRC1
Tc7_CD8-TYMS	CD3E	CD8A	TYMS
Tc8_CD8-GNLY	CD3E	CD8A	GNLY
central memory T cell	CD3E	CD27	CD44	IL7R	CCR7+
effector memory T cell	CD3E	CD27	CD44	IL7R	CCR7-
Trm cell	CD3E	CD69	ITGAE(CD103)
effector T cells	CD3E	GNLY
NKT cell	CD3E	CD56+	KLRB1	KLRF1
NKT1_KLRF1-CCR7	CD3E	NCAM1	KLRF1	CCR7
NKT2_KLRF1-KLRG1	CD3E	NCAM1	KLRF1	KLRG1
NK1_CCR7	NCAM1	KLRF1	CCR7
NK2_GSN	NCAM1	KLRF1	GSN
NK3_LAG3	NCAM1	KLRF1	LAG3
NK4_CD69	NCAM1	KLRF1	CD69
B CELL	CD79A	CD79B	CD19	MS4A1(CD20)
B1_CCR7	CD79A	CD79B	CD19	MS4A1(CD20)	CCR7
B2_CD27	CD79A	CD79B	CD19	MS4A1(CD20)	CD27
B3_CD69	CD79A	CD79B	CD19	MS4A1(CD20)	CD69
Plasma_CD38	CD38
Fibroblast	PDGFRA
Smooth muscle cell	MYL9	TPM2
Endothelium	VWF	ENG	ACKR1
HSPC	CD34
Platelet	PPBP	PLTP
