# Supplementary material for: A single-cell transcriptional landscape of immune cells shows disease-specific changes of T cell and macrophage populations in human achalasia
Source: Nat Commun. 2023 Aug 4;14:4685. doi: 10.1038/s41467-023-39750-5 (PMC10403544; doi:10.1038/s41467-023-39750-5)
Supplement: Supplementary file 4 — Supplementary Data 1-13 [file 41467_2023_39750_MOESM4_ESM.zip › Supplementary Data 3. cyTOF analysis.xlsx]

## Sheet: cyTOF-All cells
	Neutrophil	Mast	pDC	cDC	NK	NKT	CD4+ T	CD8+ T	Eosinophil	B	Macro/Mono
Case 1	1129	960	97	485	122	488	506	1107	2	5	3709
Case 2	275	2583	134	380	147	542	189	633	1	4	4146
Case 3	125	1049	173	658	200	525	851	1305	47	3	4054
Control 1	972	215	436	602	372	399	741	628	4	27	5186
Control 2	721	69	88	173	221	370	2706	739	11	2190	2193
Control 3	227	709	266	609	443	632	275	1019	42	15	5418

## Sheet: cyTOF-key clusters
	C1QC+ Macro	Macro/Mono	C1QC+ Macro / Macrphage/Mono	CD8+ Trm	CD8+ T	CD8+ Trm/CD8 T	CD4+ Trm	CD4+ T	CD4+ Trm/CD4 T
Case 1	357	3709	0.0962524	955	1107	0.862692	434	506	0.857708
Case 2	198	4146	0.0477569	539	633	0.851501	143	189	0.756614
Case 3	36	4054	0.00888012	1129	1305	0.865134	796	854	0.932084
Control 1	275	5186	0.0530274	327	628	0.520701	604	741	0.815115
Control 2	40	2193	0.0182399	489	739	0.661705	2197	2706	0.811899
Control 3	23	5418	0.00424511	845	1019	0.829244	226	275	0.821818

## Sheet: annotation
WBC	CD45
Myeloid cells	CD11b+
Macro/Mono	CD14	CD16	CD68	CD206	HLA-DR	CD11c-
pDCs	CD11c-	CD123	HLA-DR
cDC	CD11c	HLA-DR	CD141	CD1c
Neutrophils	CD66b+	CD15+	CD16+
Eosinophils	CD66b+	CD15-	CD16-
Mast cells	CD117+	FceRIa+	HLA-DR-
T cells	CD3	CD19-
CD4+ T cells	CD3	CD4
CD8+ T cells	CD3	CD8a
NKT Cells	CD3	CD56
NK Cells	CD3-	CD19-	CD56+
B cell	CD19

## Sheet: cyTOF marker panel
APOE
C1QC
CCR7
CD103
CD117
CD11b
CD11c
CD123
CD14
CD141
CD15
CD16
CD163
CD19
CD1c
CD206
CD27
CD34
CD38
CD3E
CD4
CD44
CD45
CD45RA
CD56
CD66b
CD68
CD69
CD7
CD8a
DAP12
FceRIa
FOXP3
GPR34
HLA-DR
P2RY12
TIM4
TMEM119
TREM2
XCL1
ZNF683
α-SMA
