# Supplementary material for: A single-cell transcriptional landscape of immune cells shows disease-specific changes of T cell and macrophage populations in human achalasia
Source: Nat Commun. 2023 Aug 4;14:4685. doi: 10.1038/s41467-023-39750-5 (PMC10403544; doi:10.1038/s41467-023-39750-5)
Supplement: Supplementary file 4 — Supplementary Data 1-13 [file 41467_2023_39750_MOESM4_ESM.zip › Supplementary Data 4. Subclustered myeloid cells.xlsx]

## Sheet: marker genes
Marker genes of each clusters (p_val: two-sided Wilcoxon rank sum test, p_val_adj: two-sided Wilcoxon rank sum test after bonferroni correction)
gene	p_val	avg_log2FC	pct.1	pct.2	p_val_adj	cluster
S100B	0	3.92109	0.732	0.018	0	cDC1_CLEC9A
C1orf54	0	3.31042	0.971	0.083	0	cDC1_CLEC9A
DNASE1L3	0	3.1587	0.884	0.019	0	cDC1_CLEC9A
CLEC9A	0	2.6087	0.903	0.009	0	cDC1_CLEC9A
SNX3	0	2.59844	0.985	0.629	0	cDC1_CLEC9A
IRF8	0	2.52495	0.938	0.299	0	cDC1_CLEC9A
CST3	0	2.46273	1	0.992	0	cDC1_CLEC9A
WDFY4	0	2.4426	0.93	0.105	0	cDC1_CLEC9A
CPNE3	0	2.40016	0.948	0.263	0	cDC1_CLEC9A
HLA-DPA1	0	2.20541	0.999	0.88	0	cDC1_CLEC9A
CPVL	0	2.19891	0.973	0.677	0	cDC1_CLEC9A
HLA-DPB1	0	2.08187	1	0.844	0	cDC1_CLEC9A
CD74	0	2.03209	1	0.987	0	cDC1_CLEC9A
RGCC	0	1.92811	0.883	0.157	0	cDC1_CLEC9A
CLNK	0	1.77904	0.797	0.002	0	cDC1_CLEC9A
CADM1	0	1.73593	0.754	0.001	0	cDC1_CLEC9A
HLA-DQA1	0	1.73517	0.99	0.581	0	cDC1_CLEC9A
TACSTD2	0	1.71925	0.553	0.002	0	cDC1_CLEC9A
NET1	0	1.70108	0.739	0.045	0	cDC1_CLEC9A
HLA-DQB1	0	1.59219	0.989	0.691	0	cDC1_CLEC9A
S100A10	0	1.55264	0.999	0.954	0	cDC1_CLEC9A
TMEM14A	0	1.51126	0.738	0.023	0	cDC1_CLEC9A
XCR1	0	1.43344	0.604	0.001	0	cDC1_CLEC9A
IDO1	0	1.39045	0.537	0.007	0	cDC1_CLEC9A
RGS10	0	1.37854	0.954	0.587	0	cDC1_CLEC9A
HLA-DRB1	0	1.34494	1	0.952	0	cDC1_CLEC9A
SLAMF7	0	1.2978	0.696	0.066	0	cDC1_CLEC9A
TMEM97	0	1.29149	0.585	0.032	0	cDC1_CLEC9A
SHTN1	0	1.27321	0.844	0.276	0	cDC1_CLEC9A
LMNA	0	1.26107	0.822	0.224	0	cDC1_CLEC9A
FLT3	0	1.22159	0.679	0.085	0	cDC1_CLEC9A
CCND1	0	1.21079	0.527	0.008	0	cDC1_CLEC9A
SLAMF8	0	1.18523	0.662	0.07	0	cDC1_CLEC9A
HLA-DRA	0	1.18122	0.998	0.963	0	cDC1_CLEC9A
ACTG1	0	1.17968	0.997	0.951	0	cDC1_CLEC9A
RAB7B	0	1.17568	0.562	0.023	0	cDC1_CLEC9A
DBN1	0	1.12298	0.531	0.006	0	cDC1_CLEC9A
BATF3	0	1.11176	0.672	0.097	0	cDC1_CLEC9A
TMSB4X	0	1.09491	1	0.997	0	cDC1_CLEC9A
CRIP2	0	1.09098	0.406	0.067	0	cDC1_CLEC9A
ACTB	0	1.08168	0.999	0.998	0	cDC1_CLEC9A
MZT2A	0	1.06918	0.695	0.179	0	cDC1_CLEC9A
HLA-DOB	0	1.04095	0.573	0.022	0	cDC1_CLEC9A
CYB5R3	0	1.03769	0.768	0.272	0	cDC1_CLEC9A
CSRP1	0	0.989798	0.699	0.173	0	cDC1_CLEC9A
EGLN3	0	0.97545	0.493	0.01	0	cDC1_CLEC9A
TCEA3	0	0.956578	0.468	0.026	0	cDC1_CLEC9A
NDRG2	0	0.955483	0.611	0.077	0	cDC1_CLEC9A
CKB	0	0.952982	0.408	0.05	0	cDC1_CLEC9A
BIN1	0	0.94906	0.626	0.097	0	cDC1_CLEC9A
C1orf186	0	0.91546	0.554	0.022	0	cDC1_CLEC9A
SERPINF1	0	0.913748	0.623	0.085	0	cDC1_CLEC9A
ASB2	0	0.902417	0.427	0.015	0	cDC1_CLEC9A
KIAA0226L	0	0.898092	0.532	0.055	0	cDC1_CLEC9A
ASAP1	0	0.896972	0.724	0.224	0	cDC1_CLEC9A
RP11-761N21.1	0	0.89046	0.419	0	0	cDC1_CLEC9A
SERPINF2	0	0.882627	0.547	0.042	0	cDC1_CLEC9A
DENND1B	0	0.875841	0.595	0.098	0	cDC1_CLEC9A
VAC14	0	0.873539	0.569	0.077	0	cDC1_CLEC9A
IFT20	0	0.872531	0.702	0.217	0	cDC1_CLEC9A
PDLIM7	0	0.870953	0.578	0.13	0	cDC1_CLEC9A
PTMS	0	0.869695	0.638	0.178	0	cDC1_CLEC9A
PLPP1	0	0.85817	0.471	0.018	0	cDC1_CLEC9A
CAMK2D	0	0.853686	0.586	0.12	0	cDC1_CLEC9A
ITGB7	0	0.839873	0.561	0.08	0	cDC1_CLEC9A
CD59	0	0.838785	0.59	0.074	0	cDC1_CLEC9A
CALCRL	0	0.837488	0.415	0.072	0	cDC1_CLEC9A
FKBP1B	0	0.805283	0.423	0.016	0	cDC1_CLEC9A
RAB29	0	0.800534	0.585	0.119	0	cDC1_CLEC9A
PTK2	0	0.799586	0.483	0.042	0	cDC1_CLEC9A
BTLA	0	0.796952	0.45	0.008	0	cDC1_CLEC9A
CXCR3	0	0.794698	0.478	0.02	0	cDC1_CLEC9A
GYPC	0	0.78787	0.69	0.217	0	cDC1_CLEC9A
NME4	0	0.785223	0.602	0.124	0	cDC1_CLEC9A
CCDC126	0	0.759088	0.486	0.057	0	cDC1_CLEC9A
LYRM4	0	0.756568	0.548	0.098	0	cDC1_CLEC9A
SLC46A3	0	0.754727	0.519	0.088	0	cDC1_CLEC9A
CLIC2	0	0.753195	0.539	0.088	0	cDC1_CLEC9A
P2RY14	0	0.727335	0.536	0.081	0	cDC1_CLEC9A
CD40	0	0.72157	0.464	0.084	0	cDC1_CLEC9A
VMO1	0	0.710622	0.371	0.048	0	cDC1_CLEC9A
SNX22	0	0.693753	0.373	0.004	0	cDC1_CLEC9A
ADAM28	0	0.693552	0.508	0.101	0	cDC1_CLEC9A
CCSER1	0	0.691615	0.393	0.016	0	cDC1_CLEC9A
THEM4	0	0.691514	0.417	0.043	0	cDC1_CLEC9A
P2RY6	0	0.684033	0.486	0.069	0	cDC1_CLEC9A
PNMA1	0	0.66457	0.396	0.03	0	cDC1_CLEC9A
SEPT11	0	0.662055	0.503	0.101	0	cDC1_CLEC9A
C19orf33	0	0.65966	0.325	0.015	0	cDC1_CLEC9A
GCSAM	0	0.650521	0.381	0.006	0	cDC1_CLEC9A
HMOX2	0	0.645202	0.551	0.137	0	cDC1_CLEC9A
PDLIM1	0	0.643662	0.469	0.077	0	cDC1_CLEC9A
NCALD	0	0.62148	0.364	0.006	0	cDC1_CLEC9A
RHOF	0	0.618911	0.524	0.122	0	cDC1_CLEC9A
LIMA1	0	0.610726	0.384	0.029	0	cDC1_CLEC9A
RP11-798K3.3	0	0.609799	0.322	0.016	0	cDC1_CLEC9A
NFATC2	0	0.609753	0.407	0.043	0	cDC1_CLEC9A
FBXO27	0	0.609176	0.337	0.001	0	cDC1_CLEC9A
STK17A	0	0.606987	0.475	0.09	0	cDC1_CLEC9A
PON2	0	0.598748	0.489	0.081	0	cDC1_CLEC9A
MAP4K1	0	0.597965	0.513	0.109	0	cDC1_CLEC9A
MCOLN2	0	0.594527	0.381	0.037	0	cDC1_CLEC9A
NAV1	0	0.594009	0.377	0.049	0	cDC1_CLEC9A
ZNF366	0	0.586091	0.345	0.014	0	cDC1_CLEC9A
KIF16B	0	0.573198	0.408	0.058	0	cDC1_CLEC9A
CD226	0	0.572182	0.352	0.023	0	cDC1_CLEC9A
BIK	0	0.560478	0.353	0.013	0	cDC1_CLEC9A
C1orf21	0	0.558847	0.356	0.008	0	cDC1_CLEC9A
DPP4	0	0.544678	0.339	0.007	0	cDC1_CLEC9A
TSPAN2	0	0.539107	0.345	0.031	0	cDC1_CLEC9A
DUSP4	0	0.5369	0.168	0.009	0	cDC1_CLEC9A
AIM2	0	0.52796	0.36	0.033	0	cDC1_CLEC9A
TOX	0	0.519618	0.332	0.008	0	cDC1_CLEC9A
GSTM2	0	0.509874	0.375	0.04	0	cDC1_CLEC9A
PARM1	0	0.505657	0.304	0.011	0	cDC1_CLEC9A
GNG7	0	0.503392	0.364	0.052	0	cDC1_CLEC9A
PTPRCAP	0	0.500811	0.303	0.041	0	cDC1_CLEC9A
PPM1J	0	0.493981	0.338	0.015	0	cDC1_CLEC9A
CLEC4C	0	0.480561	0.337	0.016	0	cDC1_CLEC9A
PLCD1	0	0.476379	0.341	0.023	0	cDC1_CLEC9A
SLC38A1	0	0.468543	0.337	0.043	0	cDC1_CLEC9A
ALOX15	0	0.465446	0.291	0.011	0	cDC1_CLEC9A
REC8	0	0.46165	0.349	0.049	0	cDC1_CLEC9A
NUBPL	0	0.460679	0.319	0.027	0	cDC1_CLEC9A
LIMCH1	0	0.431002	0.223	0.014	0	cDC1_CLEC9A
SCN9A	0	0.425741	0.294	0.039	0	cDC1_CLEC9A
TPD52	0	0.424816	0.301	0.015	0	cDC1_CLEC9A
FARS2	0	0.42228	0.362	0.061	0	cDC1_CLEC9A
NEGR1	0	0.418139	0.249	0.013	0	cDC1_CLEC9A
CYYR1	0	0.412387	0.248	0.005	0	cDC1_CLEC9A
TLR10	0	0.407496	0.264	0.016	0	cDC1_CLEC9A
GNAO1	0	0.404614	0.202	0.001	0	cDC1_CLEC9A
RAB30	0	0.403284	0.239	0.007	0	cDC1_CLEC9A
BANK1	0	0.403153	0.303	0.037	0	cDC1_CLEC9A
MYEF2	0	0.400905	0.234	0.006	0	cDC1_CLEC9A
FCRL6	0	0.395342	0.25	0.005	0	cDC1_CLEC9A
SEL1L3	0	0.392397	0.265	0.027	0	cDC1_CLEC9A
PLEKHA5	0	0.389818	0.288	0.026	0	cDC1_CLEC9A
MYLK	0	0.373718	0.215	0.012	0	cDC1_CLEC9A
TSPAN13	0	0.36323	0.257	0.017	0	cDC1_CLEC9A
ACOT7	0	0.363141	0.263	0.029	0	cDC1_CLEC9A
CLIC3	0	0.356961	0.3	0.02	0	cDC1_CLEC9A
ESAM	0	0.352112	0.223	0.009	0	cDC1_CLEC9A
ENPP1	0	0.351603	0.165	0.001	0	cDC1_CLEC9A
MTERF2	0	0.35052	0.232	0.01	0	cDC1_CLEC9A
UPK1B	0	0.349948	0.172	0	0	cDC1_CLEC9A
BEND5	0	0.348838	0.229	0.005	0	cDC1_CLEC9A
LPAR5	0	0.34518	0.26	0.019	0	cDC1_CLEC9A
RP11-25K19.1	0	0.333096	0.236	0.009	0	cDC1_CLEC9A
ADGRG6	0	0.33105	0.221	0.012	0	cDC1_CLEC9A
B3GNT7	0	0.330741	0.186	0.008	0	cDC1_CLEC9A
FBXO17	0	0.329989	0.188	0	0	cDC1_CLEC9A
SMPD3	0	0.328758	0.208	0.014	0	cDC1_CLEC9A
AP3M2	0	0.328423	0.224	0.022	0	cDC1_CLEC9A
PPY	0	0.322576	0.168	0	0	cDC1_CLEC9A
TSPAN15	0	0.317279	0.21	0.008	0	cDC1_CLEC9A
GRAMD3	0	0.307737	0.223	0.018	0	cDC1_CLEC9A
FUT8	0	0.306955	0.224	0.021	0	cDC1_CLEC9A
SLCO5A1	0	0.305257	0.149	0.001	0	cDC1_CLEC9A
FAM95B1	0	0.305214	0.136	0.003	0	cDC1_CLEC9A
ENOX1	0	0.304663	0.187	0.002	0	cDC1_CLEC9A
THRB	0	0.302394	0.161	0.007	0	cDC1_CLEC9A
PTGER3	0	0.300054	0.204	0.017	0	cDC1_CLEC9A
ZEB1	0	0.298544	0.217	0.012	0	cDC1_CLEC9A
FFAR4	0	0.297836	0.186	0.009	0	cDC1_CLEC9A
GPT2	0	0.29334	0.185	0.006	0	cDC1_CLEC9A
RAB33A	0	0.291488	0.206	0.009	0	cDC1_CLEC9A
DHRS3	0	0.286776	0.222	0.023	0	cDC1_CLEC9A
KLF8	0	0.282509	0.177	0.013	0	cDC1_CLEC9A
PREX2	0	0.278045	0.14	0.001	0	cDC1_CLEC9A
C10orf105	0	0.275833	0.146	0.007	0	cDC1_CLEC9A
TLR3	0	0.266821	0.17	0.006	0	cDC1_CLEC9A
CCDC122	0	0.264156	0.158	0.01	0	cDC1_CLEC9A
RP11-244M2.1	0	0.262799	0.141	0	0	cDC1_CLEC9A
CLCN4	0	0.262513	0.187	0.006	0	cDC1_CLEC9A
P2RY10	0	0.262151	0.202	0.019	0	cDC1_CLEC9A
RP3-522D1.1	0	0.260457	0.14	0.001	0	cDC1_CLEC9A
PAK3	0	0.257279	0.115	0	0	cDC1_CLEC9A
TAGLN2	3.59274e-307	1.20574	0.976	0.794	1.21054e-302	cDC1_CLEC9A
EVL	2.96513e-306	0.874184	0.697	0.221	9.9907e-302	cDC1_CLEC9A
TPMT	3.69747e-306	0.69662	0.576	0.152	1.24582e-301	cDC1_CLEC9A
RPS21	2.63829e-302	0.663769	0.991	0.987	8.88946e-298	cDC1_CLEC9A
MARCH3	4.76992e-298	0.308461	0.199	0.02	1.60718e-293	cDC1_CLEC9A
ANXA6	4.18552e-295	0.915502	0.733	0.266	1.41027e-290	cDC1_CLEC9A
PPA1	1.45639e-293	0.996081	0.781	0.311	4.90715e-289	cDC1_CLEC9A
AGPAT1	5.31499e-291	0.572293	0.471	0.107	1.79083e-286	cDC1_CLEC9A
REPIN1	1.77048e-290	0.607805	0.456	0.1	5.96545e-286	cDC1_CLEC9A
TSTD1	4.76552e-287	0.506894	0.454	0.1	1.60569e-282	cDC1_CLEC9A
FMNL2	1.1395e-286	0.363913	0.238	0.03	3.83942e-282	cDC1_CLEC9A
PLEKHM3	2.45693e-284	0.256937	0.182	0.017	8.27837e-280	cDC1_CLEC9A
PTPN22	3.22861e-283	0.5322	0.453	0.1	1.08785e-278	cDC1_CLEC9A
SUB1	1.90726e-281	1.00118	0.945	0.729	6.42633e-277	cDC1_CLEC9A
FAM221A	4.04457e-281	0.29135	0.197	0.021	1.36278e-276	cDC1_CLEC9A
ADORA2B	4.87027e-280	0.303471	0.231	0.028	1.64099e-275	cDC1_CLEC9A
ELOVL5	1.10651e-279	0.925393	0.755	0.301	3.72827e-275	cDC1_CLEC9A
CNN2	2.03955e-278	1.05188	0.869	0.483	6.87205e-274	cDC1_CLEC9A
CALM1	3.75896e-277	1.37845	0.959	0.765	1.26655e-272	cDC1_CLEC9A
MAP3K13	1.7248e-276	0.661564	0.541	0.143	5.81155e-272	cDC1_CLEC9A
GMPR	4.33348e-274	0.286623	0.225	0.027	1.46012e-269	cDC1_CLEC9A
CD200R1	4.19324e-273	0.533075	0.332	0.059	1.41287e-268	cDC1_CLEC9A
SPINT2	1.38049e-272	0.910169	0.775	0.312	4.65141e-268	cDC1_CLEC9A
INPP5F	2.29475e-270	0.434233	0.341	0.062	7.73195e-266	cDC1_CLEC9A
WBSCR22	1.03199e-269	0.599795	0.572	0.158	3.47718e-265	cDC1_CLEC9A
CDKN2C	6.76423e-264	0.303515	0.236	0.031	2.27914e-259	cDC1_CLEC9A
VAV3	1.81465e-263	0.476173	0.377	0.075	6.11427e-259	cDC1_CLEC9A
HSPB11	2.99305e-262	0.731062	0.618	0.192	1.00848e-257	cDC1_CLEC9A
ADAM19	4.75242e-260	0.427351	0.287	0.046	1.60128e-255	cDC1_CLEC9A
UCP2	4.85007e-260	1.03289	0.928	0.612	1.63418e-255	cDC1_CLEC9A
EEF1B2	9.16709e-260	0.884488	0.97	0.88	3.08876e-255	cDC1_CLEC9A
SEPT6	1.19572e-259	0.815493	0.709	0.254	4.02885e-255	cDC1_CLEC9A
CNFN	6.26962e-259	0.330962	0.247	0.035	2.11249e-254	cDC1_CLEC9A
VOPP1	1.37368e-257	0.608621	0.599	0.178	4.62848e-253	cDC1_CLEC9A
BASP1	4.03282e-257	0.660278	0.654	0.203	1.35882e-252	cDC1_CLEC9A
HLA-DQA2	5.3399e-254	0.823318	0.65	0.215	1.79923e-249	cDC1_CLEC9A
IL18R1	2.08372e-253	0.273258	0.214	0.027	7.02088e-249	cDC1_CLEC9A
TIFAB	3.93021e-252	0.291502	0.218	0.028	1.32424e-247	cDC1_CLEC9A
TMSB10	1.53841e-249	0.624091	1	0.998	5.18352e-245	cDC1_CLEC9A
LRRCC1	9.75514e-249	0.270728	0.209	0.026	3.2869e-244	cDC1_CLEC9A
ID2	1.52908e-248	0.969598	0.816	0.355	5.15208e-244	cDC1_CLEC9A
MCUR1	2.93627e-247	0.507137	0.478	0.122	9.89347e-243	cDC1_CLEC9A
LGALS2	6.58362e-247	1.09266	0.954	0.652	2.21829e-242	cDC1_CLEC9A
HMGN1	3.2123e-246	0.925915	0.86	0.424	1.08235e-241	cDC1_CLEC9A
PPT1	1.18426e-245	1.07718	0.883	0.563	3.99025e-241	cDC1_CLEC9A
FLNB	2.34415e-245	0.345745	0.251	0.038	7.89838e-241	cDC1_CLEC9A
LRBA	4.72185e-245	0.377225	0.31	0.056	1.59098e-240	cDC1_CLEC9A
ENSA	2.60385e-244	0.936808	0.79	0.371	8.77341e-240	cDC1_CLEC9A
DCTPP1	1.17322e-243	0.472473	0.422	0.1	3.95305e-239	cDC1_CLEC9A
BOLA3	4.73297e-241	0.36046	0.35	0.07	1.59473e-236	cDC1_CLEC9A
HPS5	5.90685e-241	0.583798	0.49	0.13	1.99025e-236	cDC1_CLEC9A
NMB	7.12131e-240	0.267293	0.179	0.02	2.39945e-235	cDC1_CLEC9A
SP140	4.53774e-238	0.385212	0.331	0.064	1.52895e-233	cDC1_CLEC9A
PPP1R14A	2.49971e-237	0.299911	0.21	0.028	8.42253e-233	cDC1_CLEC9A
TUBB2A	1.32452e-232	0.288175	0.188	0.023	4.46283e-228	cDC1_CLEC9A
DSTN	2.31841e-232	0.672039	0.716	0.272	7.81165e-228	cDC1_CLEC9A
TMEM50B	1.0209e-230	0.507356	0.519	0.146	3.43983e-226	cDC1_CLEC9A
TSPAN33	1.62287e-230	0.392919	0.278	0.048	5.46811e-226	cDC1_CLEC9A
LSP1	9.69442e-226	0.793381	0.979	0.857	3.26644e-221	cDC1_CLEC9A
LSM6	5.21648e-224	0.826764	0.84	0.415	1.75764e-219	cDC1_CLEC9A
FAM162A	1.84023e-223	0.585094	0.614	0.204	6.20047e-219	cDC1_CLEC9A
TOMM34	4.40354e-223	0.337135	0.295	0.055	1.48373e-218	cDC1_CLEC9A
DGAT2	2.46438e-222	0.261068	0.245	0.039	8.30348e-218	cDC1_CLEC9A
CDK2AP2	8.79158e-222	0.800393	0.768	0.328	2.96223e-217	cDC1_CLEC9A
PPIA	8.88987e-220	0.632174	0.975	0.929	2.99535e-215	cDC1_CLEC9A
FUCA1	2.78721e-219	0.553384	0.449	0.12	9.39123e-215	cDC1_CLEC9A
KCNK6	1.07218e-214	0.712819	0.628	0.219	3.6126e-210	cDC1_CLEC9A
CRIP1	3.24577e-214	1.12989	0.99	0.796	1.09363e-209	cDC1_CLEC9A
CCDC6	4.6889e-213	0.557779	0.497	0.142	1.57988e-208	cDC1_CLEC9A
CD38	6.10671e-212	0.30815	0.239	0.039	2.05759e-207	cDC1_CLEC9A
NCOA7	2.9976e-211	0.490221	0.455	0.123	1.01001e-206	cDC1_CLEC9A
DST	8.50714e-210	0.505918	0.414	0.105	2.8664e-205	cDC1_CLEC9A
OSBPL3	7.02963e-209	0.371333	0.317	0.065	2.36857e-204	cDC1_CLEC9A
RAB11A	1.11088e-208	0.80219	0.817	0.412	3.743e-204	cDC1_CLEC9A
OFD1	2.14371e-207	0.418956	0.407	0.102	7.22301e-203	cDC1_CLEC9A
SLC9A7	5.77254e-207	0.332269	0.235	0.039	1.945e-202	cDC1_CLEC9A
MAP2K6	8.43064e-202	0.297046	0.266	0.049	2.84062e-197	cDC1_CLEC9A
HDAC9	8.49552e-202	0.606783	0.587	0.197	2.86248e-197	cDC1_CLEC9A
DOCK10	1.68682e-201	0.63017	0.553	0.18	5.68358e-197	cDC1_CLEC9A
NME2	2.85023e-201	0.710401	0.956	0.818	9.60355e-197	cDC1_CLEC9A
FNIP2	9.0482e-201	0.538389	0.483	0.14	3.0487e-196	cDC1_CLEC9A
NAAA	2.32304e-196	0.876159	0.78	0.386	7.82725e-192	cDC1_CLEC9A
CACYBP	4.55851e-193	0.875812	0.776	0.368	1.53594e-188	cDC1_CLEC9A
INF2	3.25522e-192	0.365162	0.305	0.065	1.09681e-187	cDC1_CLEC9A
RPS23	3.35098e-190	0.503288	0.997	0.991	1.12908e-185	cDC1_CLEC9A
FNBP1	6.18393e-189	0.813844	0.782	0.373	2.08361e-184	cDC1_CLEC9A
LACC1	2.02948e-185	0.298796	0.286	0.059	6.83813e-181	cDC1_CLEC9A
B4GALT4	6.41663e-185	0.278108	0.234	0.042	2.16202e-180	cDC1_CLEC9A
GPRIN3	8.78883e-184	0.470607	0.372	0.096	2.96131e-179	cDC1_CLEC9A
TAP1	7.05326e-183	0.673192	0.661	0.273	2.37653e-178	cDC1_CLEC9A
AIG1	2.14112e-182	0.343999	0.375	0.096	7.21429e-178	cDC1_CLEC9A
FARP2	6.38094e-182	0.334125	0.257	0.05	2.14999e-177	cDC1_CLEC9A
TMEM243	5.55738e-180	0.591403	0.649	0.256	1.87251e-175	cDC1_CLEC9A
CBFA2T3	1.53368e-179	0.473853	0.422	0.119	5.16759e-175	cDC1_CLEC9A
RCN2	2.83467e-179	0.361233	0.405	0.111	9.55114e-175	cDC1_CLEC9A
PTPN7	2.60168e-178	0.30372	0.267	0.055	8.76609e-174	cDC1_CLEC9A
KIF2A	1.74347e-177	0.454821	0.442	0.13	5.87444e-173	cDC1_CLEC9A
COMTD1	3.29839e-176	0.391123	0.382	0.102	1.11136e-171	cDC1_CLEC9A
PKP2	3.52401e-176	0.257615	0.214	0.037	1.18738e-171	cDC1_CLEC9A
HSPA8	5.71419e-176	0.981502	0.924	0.775	1.92534e-171	cDC1_CLEC9A
HAVCR2	1.78181e-174	0.488402	0.531	0.178	6.00363e-170	cDC1_CLEC9A
PQLC2	4.47029e-174	0.280475	0.278	0.06	1.50622e-169	cDC1_CLEC9A
SPATS2	1.578e-173	0.255541	0.21	0.036	5.31691e-169	cDC1_CLEC9A
ATP1B1	2.31315e-172	0.386191	0.324	0.079	7.79392e-168	cDC1_CLEC9A
TXN	5.01158e-172	0.903574	0.916	0.625	1.6886e-167	cDC1_CLEC9A
LDLRAD4	1.10604e-169	0.443237	0.392	0.11	3.72669e-165	cDC1_CLEC9A
VIM	1.91467e-167	0.679569	0.998	0.983	6.45128e-163	cDC1_CLEC9A
RUSC1	1.77881e-166	0.3259	0.347	0.09	5.99352e-162	cDC1_CLEC9A
MYL12A	4.25093e-166	0.632696	0.948	0.837	1.43231e-161	cDC1_CLEC9A
CFL1	4.26959e-165	0.539679	0.991	0.942	1.43859e-160	cDC1_CLEC9A
KIF20B	5.34961e-164	0.268108	0.243	0.049	1.8025e-159	cDC1_CLEC9A
DBNDD2	9.348e-164	0.382542	0.435	0.132	3.14972e-159	cDC1_CLEC9A
RNASE6	3.5076e-163	1.1004	0.806	0.524	1.18185e-158	cDC1_CLEC9A
PTTG1	4.62616e-163	0.303869	0.195	0.033	1.55874e-158	cDC1_CLEC9A
PSMB9	7.8991e-162	0.727885	0.901	0.608	2.66152e-157	cDC1_CLEC9A
ACSL5	2.3715e-161	0.414621	0.443	0.137	7.99052e-157	cDC1_CLEC9A
FAM135A	2.6837e-161	0.333503	0.293	0.069	9.04246e-157	cDC1_CLEC9A
CXCL16	3.44465e-160	0.670551	0.706	0.318	1.16064e-155	cDC1_CLEC9A
FABP5	5.02947e-160	0.324593	0.55	0.197	1.69463e-155	cDC1_CLEC9A
MCM5	2.4592e-159	0.45076	0.462	0.15	8.28601e-155	cDC1_CLEC9A
F11R	4.99124e-159	0.372644	0.376	0.105	1.68175e-154	cDC1_CLEC9A
UNC119	2.02218e-158	0.584631	0.687	0.294	6.81354e-154	cDC1_CLEC9A
CTTNBP2NL	2.2011e-158	0.317812	0.27	0.061	7.41639e-154	cDC1_CLEC9A
TUBA1C	2.68923e-158	0.523271	0.535	0.191	9.0611e-154	cDC1_CLEC9A
NAP1L1	1.27829e-155	0.791426	0.917	0.639	4.30706e-151	cDC1_CLEC9A
TRPV2	1.63251e-154	0.40339	0.445	0.144	5.50056e-150	cDC1_CLEC9A
FAM129A	6.13668e-154	0.454863	0.484	0.163	2.06769e-149	cDC1_CLEC9A
NDUFC2	7.03721e-154	0.517888	0.659	0.267	2.37112e-149	cDC1_CLEC9A
C1orf162	6.24641e-153	0.706138	0.956	0.787	2.10467e-148	cDC1_CLEC9A
OSBPL9	9.16305e-153	0.360594	0.445	0.141	3.0874e-148	cDC1_CLEC9A
TPM1	2.87957e-152	0.396306	0.376	0.11	9.70243e-148	cDC1_CLEC9A
C3orf58	3.02004e-152	0.41324	0.409	0.126	1.01757e-147	cDC1_CLEC9A
UBE2N	7.16225e-151	0.53323	0.67	0.292	2.41325e-146	cDC1_CLEC9A
LY75	5.26885e-150	0.275538	0.266	0.061	1.77529e-145	cDC1_CLEC9A
MAGEF1	5.60989e-150	0.306086	0.279	0.067	1.8902e-145	cDC1_CLEC9A
RPL14	2.40654e-149	0.453324	0.997	0.973	8.10859e-145	cDC1_CLEC9A
CSTB	1.494e-148	0.650287	0.962	0.75	5.03388e-144	cDC1_CLEC9A
HACD2	2.41256e-147	0.300918	0.327	0.087	8.12887e-143	cDC1_CLEC9A
ODC1	3.14628e-147	0.301185	0.315	0.082	1.06011e-142	cDC1_CLEC9A
HLA-DRB5	3.77206e-147	1.27724	0.894	0.646	1.27096e-142	cDC1_CLEC9A
ARL4C	7.51779e-147	0.407808	0.397	0.12	2.53304e-142	cDC1_CLEC9A
TSPAN3	1.17747e-146	0.360222	0.428	0.137	3.96735e-142	cDC1_CLEC9A
N4BP2	1.92171e-146	0.312361	0.275	0.066	6.47499e-142	cDC1_CLEC9A
PKIB	2.17769e-145	0.365275	0.256	0.059	7.3375e-141	cDC1_CLEC9A
MPC2	4.36482e-145	0.452764	0.568	0.22	1.47068e-140	cDC1_CLEC9A
PAFAH1B3	1.7372e-144	0.287825	0.346	0.096	5.85331e-140	cDC1_CLEC9A
C20orf27	1.87444e-144	0.674909	0.805	0.458	6.31575e-140	cDC1_CLEC9A
CFAP97	3.57818e-144	0.305223	0.276	0.067	1.20563e-139	cDC1_CLEC9A
TUBA1B	8.23738e-142	0.954828	0.873	0.545	2.7755e-137	cDC1_CLEC9A
CCNB1IP1	8.97484e-142	0.262839	0.332	0.092	3.02398e-137	cDC1_CLEC9A
MARCKSL1	2.42181e-141	0.443062	0.471	0.164	8.16005e-137	cDC1_CLEC9A
NDUFV2	3.03223e-141	0.635396	0.804	0.445	1.02168e-136	cDC1_CLEC9A
CKLF	6.25708e-141	0.868541	0.878	0.594	2.10826e-136	cDC1_CLEC9A
HMGN4	1.54686e-138	0.343876	0.474	0.165	5.21198e-134	cDC1_CLEC9A
TRERF1	3.43302e-138	0.280509	0.264	0.064	1.15672e-133	cDC1_CLEC9A
HINT1	3.62634e-138	0.639379	0.918	0.731	1.22186e-133	cDC1_CLEC9A
PFDN2	1.3303e-137	0.586047	0.771	0.394	4.48232e-133	cDC1_CLEC9A
SPATS2L	1.33446e-136	0.295464	0.326	0.092	4.49633e-132	cDC1_CLEC9A
CCT2	1.89965e-136	0.499805	0.628	0.273	6.4007e-132	cDC1_CLEC9A
CKS2	7.38035e-136	0.456397	0.443	0.151	2.48673e-131	cDC1_CLEC9A
TECR	1.01305e-135	0.476523	0.656	0.29	3.41336e-131	cDC1_CLEC9A
UBL7	1.54857e-135	0.491021	0.583	0.239	5.21777e-131	cDC1_CLEC9A
TRMT112	2.95336e-135	0.641362	0.886	0.571	9.95105e-131	cDC1_CLEC9A
CLECL1	3.8433e-135	0.30353	0.29	0.077	1.29496e-130	cDC1_CLEC9A
THBD	1.90244e-134	0.302373	0.318	0.088	6.41008e-130	cDC1_CLEC9A
WDR41	3.42607e-134	0.341212	0.4	0.128	1.15438e-129	cDC1_CLEC9A
MIF	3.82171e-134	0.64154	0.935	0.713	1.28769e-129	cDC1_CLEC9A
NDUFS4	7.72636e-133	0.469022	0.584	0.241	2.60332e-128	cDC1_CLEC9A
BZW2	8.54071e-131	0.315354	0.428	0.144	2.87771e-126	cDC1_CLEC9A
MYO9A	1.0593e-129	0.294029	0.284	0.075	3.56919e-125	cDC1_CLEC9A
ACTR3	2.41523e-129	0.667429	0.864	0.623	8.13789e-125	cDC1_CLEC9A
NME1	4.33695e-129	0.315174	0.348	0.105	1.46129e-124	cDC1_CLEC9A
SERPINH1	1.55e-128	0.440729	0.214	0.048	5.22257e-124	cDC1_CLEC9A
PPM1M	3.50785e-128	0.459725	0.592	0.251	1.18194e-123	cDC1_CLEC9A
GSN	3.5005e-127	0.633009	0.714	0.334	1.17946e-122	cDC1_CLEC9A
MRPL18	6.88134e-127	0.489587	0.687	0.322	2.3186e-122	cDC1_CLEC9A
TUBB6	7.13325e-127	0.335793	0.369	0.116	2.40348e-122	cDC1_CLEC9A
C1QBP	1.85461e-126	0.566784	0.704	0.358	6.24893e-122	cDC1_CLEC9A
RPS29	1.12704e-124	0.590594	0.985	0.953	3.79744e-120	cDC1_CLEC9A
PIK3CB	1.48294e-124	0.373653	0.393	0.129	4.99662e-120	cDC1_CLEC9A
PTGES2	2.45969e-124	0.366333	0.409	0.14	8.28767e-120	cDC1_CLEC9A
PRDX2	3.70097e-124	0.374721	0.425	0.149	1.24701e-119	cDC1_CLEC9A
CAMK1D	3.33916e-123	0.442357	0.547	0.222	1.1251e-118	cDC1_CLEC9A
HLA-B	1.02672e-122	0.482186	0.999	0.977	3.45942e-118	cDC1_CLEC9A
HLA-DMA	3.74846e-122	0.500161	0.949	0.73	1.26301e-117	cDC1_CLEC9A
RPS18	7.17455e-122	0.443012	0.996	0.982	2.41739e-117	cDC1_CLEC9A
PTPRE	7.99996e-121	0.624733	0.922	0.643	2.69551e-116	cDC1_CLEC9A
SERTAD3	8.46411e-121	0.337882	0.447	0.161	2.8519e-116	cDC1_CLEC9A
CHRFAM7A	3.54835e-120	0.252858	0.203	0.045	1.19558e-115	cDC1_CLEC9A
SLC1A5	1.15765e-119	0.372879	0.469	0.176	3.90057e-115	cDC1_CLEC9A
CYFIP2	4.05698e-119	0.270807	0.312	0.091	1.36696e-114	cDC1_CLEC9A
CYP2S1	8.77679e-119	0.328072	0.321	0.098	2.95725e-114	cDC1_CLEC9A
ACTN1	6.46985e-118	0.428219	0.586	0.25	2.17995e-113	cDC1_CLEC9A
RAB7A	7.41487e-118	0.604217	0.831	0.542	2.49837e-113	cDC1_CLEC9A
RNH1	1.75448e-117	0.591626	0.881	0.642	5.91155e-113	cDC1_CLEC9A
KATNA1	2.27432e-117	0.259543	0.303	0.089	7.66308e-113	cDC1_CLEC9A
COX7C	4.76577e-117	0.502186	0.964	0.885	1.60578e-112	cDC1_CLEC9A
PEBP1	7.68079e-117	0.430113	0.681	0.324	2.58796e-112	cDC1_CLEC9A
HSPB1	1.28647e-116	0.359165	0.777	0.4	4.33462e-112	cDC1_CLEC9A
AP1G2	1.77337e-116	0.379015	0.452	0.167	5.9752e-112	cDC1_CLEC9A
ARHGAP5	7.85868e-116	0.253289	0.279	0.078	2.6479e-111	cDC1_CLEC9A
SLC9A9	8.18798e-116	0.346925	0.339	0.108	2.75886e-111	cDC1_CLEC9A
CAMK2G	2.90898e-115	0.283131	0.379	0.127	9.8015e-111	cDC1_CLEC9A
EZR	9.83771e-115	0.477108	0.743	0.38	3.31472e-110	cDC1_CLEC9A
HLA-DOA	3.10184e-113	0.25621	0.36	0.118	1.04513e-108	cDC1_CLEC9A
MRPS6	4.97698e-113	0.513703	0.646	0.311	1.67694e-108	cDC1_CLEC9A
NRBF2	8.02956e-113	0.401672	0.539	0.227	2.70548e-108	cDC1_CLEC9A
GPR137B	2.55639e-112	0.326087	0.3	0.091	8.61351e-108	cDC1_CLEC9A
STOM	3.17204e-111	0.34105	0.405	0.146	1.06879e-106	cDC1_CLEC9A
STARD8	2.0902e-110	0.280022	0.224	0.057	7.04272e-106	cDC1_CLEC9A
VARS	4.98477e-110	0.276021	0.27	0.077	1.67957e-105	cDC1_CLEC9A
LPP	7.55564e-110	0.418442	0.512	0.209	2.5458e-105	cDC1_CLEC9A
CNPPD1	1.08996e-109	0.419772	0.607	0.277	3.67253e-105	cDC1_CLEC9A
ITGB2-AS1	6.49773e-109	0.447295	0.503	0.204	2.18935e-104	cDC1_CLEC9A
MAP4K5	3.60185e-108	0.264273	0.304	0.093	1.21361e-103	cDC1_CLEC9A
DLGAP4	4.04942e-108	0.334116	0.366	0.125	1.36441e-103	cDC1_CLEC9A
RPL35	5.44553e-108	0.397301	0.99	0.959	1.83482e-103	cDC1_CLEC9A
HSPE1	6.30754e-108	0.628976	0.899	0.6	2.12526e-103	cDC1_CLEC9A
ARHGAP31	2.08912e-107	0.305728	0.339	0.112	7.03908e-103	cDC1_CLEC9A
CALR	2.07566e-106	0.659709	0.764	0.483	6.99372e-102	cDC1_CLEC9A
HLA-DQB2	9.91969e-106	0.371662	0.344	0.116	3.34234e-101	cDC1_CLEC9A
HMGA1	3.4134e-105	0.495963	0.558	0.257	1.15011e-100	cDC1_CLEC9A
FAM60A	7.91575e-105	0.283378	0.354	0.121	2.66713e-100	cDC1_CLEC9A
HSH2D	5.97724e-104	0.288908	0.384	0.135	2.01397e-99	cDC1_CLEC9A
CCDC91	8.60113e-104	0.303646	0.373	0.132	2.89806e-99	cDC1_CLEC9A
C12orf45	1.76905e-101	0.31192	0.363	0.128	5.96064e-97	cDC1_CLEC9A
KDSR	2.36244e-101	0.256684	0.368	0.13	7.96002e-97	cDC1_CLEC9A
SDHA	2.41553e-101	0.329806	0.464	0.188	8.13887e-97	cDC1_CLEC9A
ETV6	2.70457e-101	0.522897	0.602	0.288	9.11279e-97	cDC1_CLEC9A
AD000671.6	4.84924e-101	0.334867	0.457	0.181	1.6339e-96	cDC1_CLEC9A
DUSP18	2.3121e-100	0.288739	0.304	0.097	7.79038e-96	cDC1_CLEC9A
IGFLR1	7.55056e-100	0.385515	0.581	0.266	2.54408e-95	cDC1_CLEC9A
RPS5	8.55968e-100	0.447758	0.969	0.927	2.8841e-95	cDC1_CLEC9A
EIF6	2.42475e-99	0.415626	0.694	0.354	8.16997e-95	cDC1_CLEC9A
HSDL2	2.61475e-99	0.263588	0.37	0.133	8.81015e-95	cDC1_CLEC9A
BAG3	3.82938e-99	0.400647	0.43	0.17	1.29027e-94	cDC1_CLEC9A
TUBB	1.18943e-98	0.773642	0.779	0.485	4.00765e-94	cDC1_CLEC9A
CHN2	2.67207e-98	0.403487	0.517	0.225	9.00327e-94	cDC1_CLEC9A
SMARCA5	2.94434e-98	0.385659	0.543	0.241	9.92065e-94	cDC1_CLEC9A
SFT2D2	1.70034e-97	0.408482	0.551	0.246	5.72912e-93	cDC1_CLEC9A
IL16	2.43305e-97	0.409724	0.586	0.276	8.1979e-93	cDC1_CLEC9A
NPM1	7.87439e-97	0.535416	0.899	0.716	2.6532e-92	cDC1_CLEC9A
LSM2	1.1698e-96	0.334819	0.571	0.258	3.94151e-92	cDC1_CLEC9A
RPL36	1.40535e-96	0.346569	0.994	0.983	4.73519e-92	cDC1_CLEC9A
EHD4	1.54905e-96	0.279679	0.38	0.138	5.21937e-92	cDC1_CLEC9A
HMOX1	2.02708e-96	0.9072	0.741	0.453	6.83005e-92	cDC1_CLEC9A
PRMT1	3.19659e-96	0.343665	0.484	0.204	1.07706e-91	cDC1_CLEC9A
SNRNP25	4.98018e-96	0.270289	0.362	0.13	1.67802e-91	cDC1_CLEC9A
MIIP	1.0135e-95	0.395093	0.524	0.23	3.4149e-91	cDC1_CLEC9A
C18orf32	3.04338e-95	0.381158	0.675	0.338	1.02544e-90	cDC1_CLEC9A
ATP2B4	1.02025e-94	0.346589	0.388	0.147	3.43763e-90	cDC1_CLEC9A
MYCL	1.09459e-94	0.298446	0.353	0.127	3.68811e-90	cDC1_CLEC9A
FLOT2	1.76962e-94	0.369441	0.586	0.279	5.96257e-90	cDC1_CLEC9A
GNA15	5.39883e-94	0.294975	0.435	0.174	1.81908e-89	cDC1_CLEC9A
RPSA	5.57554e-94	0.519089	0.949	0.87	1.87862e-89	cDC1_CLEC9A
RPS6	9.47386e-94	0.390275	0.991	0.965	3.19212e-89	cDC1_CLEC9A
DNAJC15	1.27466e-93	0.476185	0.771	0.452	4.29484e-89	cDC1_CLEC9A
MT-ND4L	1.06454e-92	0.536674	0.985	0.916	3.58686e-88	cDC1_CLEC9A
MAP4	1.32692e-91	0.270631	0.386	0.146	4.47092e-87	cDC1_CLEC9A
RPS27	2.25552e-91	0.343813	0.992	0.99	7.59974e-87	cDC1_CLEC9A
PRCP	8.301e-91	0.433848	0.675	0.354	2.79694e-86	cDC1_CLEC9A
CALM2	1.69011e-90	0.510961	0.961	0.86	5.69466e-86	cDC1_CLEC9A
HSPH1	1.73923e-89	0.272531	0.807	0.461	5.86017e-85	cDC1_CLEC9A
LDHA	2.76397e-89	0.56234	0.804	0.541	9.31292e-85	cDC1_CLEC9A
DNAJB1	6.56119e-88	0.363524	0.86	0.568	2.21073e-83	cDC1_CLEC9A
RGS1	7.06222e-88	0.265659	0.269	0.086	2.37954e-83	cDC1_CLEC9A
PTMA	7.40733e-88	0.365042	0.996	0.989	2.49582e-83	cDC1_CLEC9A
UBC	1.93828e-87	0.515123	0.98	0.923	6.53084e-83	cDC1_CLEC9A
MZT2B	2.84051e-87	0.442419	0.555	0.272	9.57081e-83	cDC1_CLEC9A
DSE	9.83491e-86	0.366271	0.525	0.242	3.31377e-81	cDC1_CLEC9A
RPL8	3.6718e-85	0.322434	0.991	0.984	1.23718e-80	cDC1_CLEC9A
SMIM14	1.26806e-84	0.341416	0.564	0.265	4.2726e-80	cDC1_CLEC9A
KPNA2	1.54985e-84	0.271844	0.291	0.1	5.22206e-80	cDC1_CLEC9A
SOD1	2.59519e-84	0.400823	0.75	0.426	8.74423e-80	cDC1_CLEC9A
PRMT2	7.65552e-84	0.388677	0.696	0.37	2.57945e-79	cDC1_CLEC9A
SELPLG	3.94962e-83	0.45306	0.771	0.452	1.33078e-78	cDC1_CLEC9A
UPF2	6.14203e-83	0.372357	0.514	0.237	2.0695e-78	cDC1_CLEC9A
DEGS1	1.8051e-82	0.277641	0.548	0.253	6.08211e-78	cDC1_CLEC9A
ARF6	1.5629e-81	0.42675	0.672	0.368	5.26602e-77	cDC1_CLEC9A
UBE2V2	1.68556e-81	0.285235	0.443	0.189	5.67932e-77	cDC1_CLEC9A
CHD6	2.64612e-81	0.254763	0.304	0.108	8.91582e-77	cDC1_CLEC9A
CBL	6.03716e-81	0.352007	0.474	0.211	2.03416e-76	cDC1_CLEC9A
RPL5	3.66158e-80	0.392833	0.979	0.946	1.23373e-75	cDC1_CLEC9A
HSPD1	5.53516e-80	0.467812	0.816	0.523	1.86502e-75	cDC1_CLEC9A
ANXA2	5.78676e-80	0.558731	0.931	0.806	1.94979e-75	cDC1_CLEC9A
APH1A	1.9226e-79	0.384829	0.671	0.372	6.47801e-75	cDC1_CLEC9A
IL2RG	8.67997e-79	0.353891	0.468	0.212	2.92463e-74	cDC1_CLEC9A
MICAL1	6.30348e-78	0.292529	0.515	0.237	2.12389e-73	cDC1_CLEC9A
ARHGDIB	7.41647e-77	0.37431	0.954	0.87	2.49891e-72	cDC1_CLEC9A
RPS25	1.23169e-76	0.317508	0.986	0.971	4.15007e-72	cDC1_CLEC9A
RPS27L	1.47303e-76	0.443565	0.817	0.515	4.96321e-72	cDC1_CLEC9A
EIF5B	1.83034e-76	0.345117	0.551	0.267	6.16714e-72	cDC1_CLEC9A
HN1	3.55757e-76	0.383024	0.69	0.372	1.19869e-71	cDC1_CLEC9A
TRABD	4.8472e-76	0.36779	0.621	0.323	1.63322e-71	cDC1_CLEC9A
MYL6	6.60524e-76	0.32451	0.983	0.962	2.22557e-71	cDC1_CLEC9A
SYNGR2	7.39398e-76	0.49204	0.851	0.606	2.49133e-71	cDC1_CLEC9A
ANPEP	1.0475e-75	0.350656	0.541	0.256	3.52945e-71	cDC1_CLEC9A
GSTP1	2.97054e-75	0.423299	0.962	0.905	1.00089e-70	cDC1_CLEC9A
ICAM3	3.08413e-75	0.37313	0.757	0.448	1.03917e-70	cDC1_CLEC9A
G3BP2	7.81841e-75	0.334464	0.477	0.224	2.63434e-70	cDC1_CLEC9A
R3HDM4	1.14462e-74	0.277241	0.52	0.245	3.85667e-70	cDC1_CLEC9A
BLOC1S2	1.79095e-74	0.271932	0.544	0.259	6.03443e-70	cDC1_CLEC9A
RPS3A	5.8197e-74	0.299398	0.99	0.988	1.96089e-69	cDC1_CLEC9A
NSMCE1	6.30693e-74	0.279111	0.458	0.205	2.12506e-69	cDC1_CLEC9A
SAP18	9.11055e-74	0.451559	0.844	0.57	3.06971e-69	cDC1_CLEC9A
IDH2	1.03943e-73	0.307568	0.47	0.217	3.50226e-69	cDC1_CLEC9A
RPL10	1.14872e-73	0.272543	0.997	0.997	3.87051e-69	cDC1_CLEC9A
REEP3	2.23463e-73	0.255841	0.379	0.157	7.52937e-69	cDC1_CLEC9A
MRPL3	4.26718e-73	0.284066	0.46	0.21	1.43778e-68	cDC1_CLEC9A
TPM4	5.36107e-73	0.377163	0.761	0.468	1.80636e-68	cDC1_CLEC9A
ADAM8	5.46702e-73	0.274244	0.459	0.204	1.84206e-68	cDC1_CLEC9A
TMED10	6.15464e-73	0.359257	0.697	0.396	2.07375e-68	cDC1_CLEC9A
COX5A	1.14236e-72	0.426556	0.869	0.647	3.84906e-68	cDC1_CLEC9A
SEMA4A	2.21699e-72	0.293753	0.483	0.223	7.46991e-68	cDC1_CLEC9A
TMEM9B	2.43025e-72	0.281495	0.512	0.243	8.18849e-68	cDC1_CLEC9A
CDK2AP1	7.43306e-72	0.276421	0.367	0.152	2.50449e-67	cDC1_CLEC9A
AKR7A2	1.0973e-71	0.282126	0.483	0.227	3.69725e-67	cDC1_CLEC9A
IER5	2.08375e-71	0.307884	0.69	0.386	7.02099e-67	cDC1_CLEC9A
NOP58	3.94081e-71	0.2892	0.471	0.217	1.32782e-66	cDC1_CLEC9A
B2M	1.24406e-70	0.259624	1	0.998	4.19173e-66	cDC1_CLEC9A
TPM3	1.73168e-70	0.411131	0.928	0.79	5.83471e-66	cDC1_CLEC9A
COX17	2.31954e-70	0.394711	0.784	0.466	7.81547e-66	cDC1_CLEC9A
HSP90AB1	2.3461e-70	0.443093	0.949	0.793	7.90495e-66	cDC1_CLEC9A
RPL23A	7.42573e-69	0.342057	0.975	0.944	2.50202e-64	cDC1_CLEC9A
STX12	8.20153e-69	0.282999	0.544	0.27	2.76342e-64	cDC1_CLEC9A
AES	2.6716e-68	0.347907	0.59	0.305	9.00169e-64	cDC1_CLEC9A
MBP	3.14722e-68	0.379262	0.725	0.413	1.06042e-63	cDC1_CLEC9A
PFN1	3.46892e-68	0.316576	0.987	0.969	1.16882e-63	cDC1_CLEC9A
HSPA1B	4.85602e-68	0.281658	0.939	0.619	1.63619e-63	cDC1_CLEC9A
DYNLL1	8.75293e-68	0.440214	0.902	0.688	2.94921e-63	cDC1_CLEC9A
TBCB	8.75814e-68	0.339439	0.71	0.403	2.95097e-63	cDC1_CLEC9A
SRI	9.88732e-68	0.331507	0.637	0.355	3.33143e-63	cDC1_CLEC9A
FGL2	7.99409e-67	0.464333	0.93	0.786	2.69353e-62	cDC1_CLEC9A
LSM5	1.63386e-66	0.291106	0.583	0.303	5.50513e-62	cDC1_CLEC9A
DBNL	4.37073e-66	0.364996	0.752	0.462	1.47267e-61	cDC1_CLEC9A
RPL31	1.8798e-65	0.362532	0.971	0.902	6.33379e-61	cDC1_CLEC9A
GTF3A	4.3291e-65	0.335078	0.696	0.399	1.45865e-60	cDC1_CLEC9A
TRIM22	2.2562e-64	0.310592	0.67	0.38	7.60204e-60	cDC1_CLEC9A
RAB32	2.44868e-64	0.36335	0.631	0.362	8.25058e-60	cDC1_CLEC9A
PDIA3	2.69555e-64	0.432707	0.765	0.508	9.08237e-60	cDC1_CLEC9A
BLOC1S6	2.8261e-64	0.28265	0.5	0.244	9.52227e-60	cDC1_CLEC9A
TAPBP	5.65394e-63	0.402861	0.77	0.496	1.90504e-58	cDC1_CLEC9A
FOXN2	1.3596e-62	0.261156	0.467	0.221	4.58104e-58	cDC1_CLEC9A
RPL27A	1.94049e-62	0.45666	0.941	0.846	6.5383e-58	cDC1_CLEC9A
NLRC5	3.21413e-62	0.261928	0.306	0.123	1.08297e-57	cDC1_CLEC9A
VDAC1	3.4712e-62	0.325018	0.705	0.419	1.16959e-57	cDC1_CLEC9A
HLA-C	8.20104e-62	0.391527	0.993	0.966	2.76326e-57	cDC1_CLEC9A
SSB	2.06298e-61	0.333279	0.676	0.386	6.95099e-57	cDC1_CLEC9A
ROMO1	4.0313e-61	0.371747	0.833	0.582	1.3583e-56	cDC1_CLEC9A
ST14	5.33884e-61	0.25815	0.243	0.09	1.79887e-56	cDC1_CLEC9A
FAM49B	6.25391e-61	0.394185	0.776	0.522	2.10719e-56	cDC1_CLEC9A
GNG5	1.3902e-60	0.352453	0.953	0.823	4.68413e-56	cDC1_CLEC9A
HSPA1A	2.57457e-60	0.26989	0.953	0.779	8.67475e-56	cDC1_CLEC9A
ATP1A1	7.37031e-60	0.277783	0.588	0.317	2.48335e-55	cDC1_CLEC9A
NHP2	8.1992e-60	0.266041	0.617	0.335	2.76264e-55	cDC1_CLEC9A
SNRPD1	9.43016e-60	0.260964	0.613	0.327	3.1774e-55	cDC1_CLEC9A
BCL6	1.31471e-59	0.270962	0.361	0.156	4.42977e-55	cDC1_CLEC9A
M6PR	2.71604e-59	0.329884	0.723	0.443	9.15141e-55	cDC1_CLEC9A
PPIB	3.23575e-59	0.378289	0.908	0.742	1.09025e-54	cDC1_CLEC9A
PTRHD1	6.19868e-59	0.284088	0.665	0.376	2.08858e-54	cDC1_CLEC9A
CHORDC1	3.43262e-58	0.259478	0.494	0.248	1.15659e-53	cDC1_CLEC9A
SNRPF	1.664e-57	0.331398	0.71	0.428	5.60668e-53	cDC1_CLEC9A
SEC13	2.69689e-57	0.284861	0.587	0.322	9.08691e-53	cDC1_CLEC9A
RPL37	3.88124e-57	0.285381	0.997	0.993	1.30775e-52	cDC1_CLEC9A
TRAM1	6.36821e-57	0.310224	0.669	0.393	2.1457e-52	cDC1_CLEC9A
TUBA1A	8.21605e-57	0.439158	0.779	0.515	2.76832e-52	cDC1_CLEC9A
RPP21	2.00667e-56	0.254389	0.483	0.244	6.76126e-52	cDC1_CLEC9A
SRSF7	2.08958e-56	0.480984	0.753	0.51	7.04062e-52	cDC1_CLEC9A
RMRP	2.46524e-56	0.433017	0.252	0.1	8.30638e-52	cDC1_CLEC9A
GDI2	2.85651e-56	0.375788	0.865	0.665	9.62474e-52	cDC1_CLEC9A
PRKAR1A	3.51549e-54	0.347827	0.766	0.51	1.18451e-49	cDC1_CLEC9A
AIP	3.902e-54	0.252711	0.601	0.334	1.31474e-49	cDC1_CLEC9A
DDIT4	4.53547e-54	0.397673	0.363	0.171	1.52818e-49	cDC1_CLEC9A
DAPP1	9.03316e-54	0.266237	0.551	0.292	3.04363e-49	cDC1_CLEC9A
ATP6V0E1	1.89896e-53	0.350553	0.913	0.75	6.39837e-49	cDC1_CLEC9A
IL32	9.901e-53	0.826202	0.166	0.057	3.33604e-48	cDC1_CLEC9A
CLEC2B	1.24918e-52	0.289754	0.656	0.387	4.20899e-48	cDC1_CLEC9A
HNRNPA0	5.74115e-52	0.339503	0.7	0.441	1.93442e-47	cDC1_CLEC9A
SESN3	7.19212e-52	0.260825	0.317	0.143	2.42331e-47	cDC1_CLEC9A
COX6A1	1.01566e-51	0.321688	0.925	0.774	3.42216e-47	cDC1_CLEC9A
RAN	1.6499e-51	0.354889	0.826	0.594	5.55916e-47	cDC1_CLEC9A
ITSN2	4.25226e-51	0.282099	0.607	0.346	1.43276e-46	cDC1_CLEC9A
YWHAZ	4.94331e-51	0.359774	0.877	0.71	1.6656e-46	cDC1_CLEC9A
ARF5	4.27568e-50	0.352273	0.871	0.675	1.44065e-45	cDC1_CLEC9A
STMN1	2.58966e-49	0.516626	0.314	0.143	8.72559e-45	cDC1_CLEC9A
DDT	3.2152e-49	0.286636	0.778	0.515	1.08333e-44	cDC1_CLEC9A
SEC62	3.89584e-49	0.307084	0.79	0.518	1.31267e-44	cDC1_CLEC9A
TWF2	4.9018e-49	0.309412	0.722	0.462	1.65161e-44	cDC1_CLEC9A
ARL6IP1	5.42679e-49	0.300158	0.64	0.375	1.8285e-44	cDC1_CLEC9A
CCDC88A	9.01795e-49	0.310476	0.699	0.431	3.03851e-44	cDC1_CLEC9A
NAGA	1.62554e-48	0.251282	0.559	0.313	5.4771e-44	cDC1_CLEC9A
ARL5A	2.05063e-48	0.279784	0.579	0.332	6.90939e-44	cDC1_CLEC9A
ARPC2	8.79955e-48	0.285591	0.949	0.882	2.96492e-43	cDC1_CLEC9A
SOX4	1.30303e-47	0.274207	0.392	0.196	4.39042e-43	cDC1_CLEC9A
ABRACL	3.8196e-46	0.291598	0.807	0.554	1.28698e-41	cDC1_CLEC9A
FGD2	4.02886e-46	0.337233	0.603	0.352	1.35749e-41	cDC1_CLEC9A
RPS11	4.52139e-46	0.30504	0.982	0.927	1.52344e-41	cDC1_CLEC9A
MYADM	1.36515e-45	0.390457	0.8	0.557	4.59975e-41	cDC1_CLEC9A
NDUFA4	2.28965e-42	0.297533	0.877	0.688	7.71476e-38	cDC1_CLEC9A
HLA-A	5.12266e-41	0.298059	0.983	0.951	1.72603e-36	cDC1_CLEC9A
MT-ATP8	5.49671e-41	0.454628	0.971	0.89	1.85206e-36	cDC1_CLEC9A
EEF1G	1.62812e-40	0.349884	0.86	0.766	5.48577e-36	cDC1_CLEC9A
PSMA6	4.26126e-40	0.278148	0.721	0.48	1.43579e-35	cDC1_CLEC9A
MEF2A	7.09353e-39	0.264229	0.537	0.314	2.39009e-34	cDC1_CLEC9A
RPL4	4.90669e-38	0.282671	0.957	0.888	1.65326e-33	cDC1_CLEC9A
ATP5J2	2.266e-36	0.279869	0.899	0.724	7.63508e-32	cDC1_CLEC9A
RPL10A	6.14766e-36	0.26826	0.962	0.916	2.07139e-31	cDC1_CLEC9A
SLC25A5	2.9334e-30	0.294033	0.865	0.731	9.88381e-26	cDC1_CLEC9A
NDUFB2	3.65103e-30	0.256423	0.865	0.672	1.23018e-25	cDC1_CLEC9A
ENO1	1.93308e-29	0.256244	0.881	0.714	6.5133e-25	cDC1_CLEC9A
MT-CYB	5.96303e-27	0.27538	0.996	0.977	2.00918e-22	cDC1_CLEC9A
DNAJA1	3.07514e-26	0.266834	0.794	0.614	1.03614e-21	cDC1_CLEC9A
CCL5	2.54179e-20	0.533128	0.154	0.079	8.56429e-16	cDC1_CLEC9A
LTB	5.87894e-17	0.406406	0.271	0.17	1.98085e-12	cDC1_CLEC9A
FCER1A	0	3.45261	0.906	0.07	0	cDC2_CD1C
CD1C	0	2.99405	0.88	0.105	0	cDC2_CD1C
HLA-DQA1	0	2.49785	0.996	0.558	0	cDC2_CD1C
HLA-DQB1	0	2.163	0.995	0.674	0	cDC2_CD1C
CLEC10A	0	2.15282	0.901	0.208	0	cDC2_CD1C
CD1E	0	2.0003	0.596	0.036	0	cDC2_CD1C
HLA-DPB1	0	1.98206	0.999	0.835	0	cDC2_CD1C
HLA-DPA1	0	1.80613	1	0.874	0	cDC2_CD1C
HLA-DRA	0	1.7802	1	0.961	0	cDC2_CD1C
HLA-DRB1	0	1.75218	0.999	0.95	0	cDC2_CD1C
HLA-DRB5	0	1.61356	0.917	0.63	0	cDC2_CD1C
FCGR2B	0	1.57834	0.758	0.199	0	cDC2_CD1C
CST3	0	1.56406	0.999	0.992	0	cDC2_CD1C
CD74	0	1.55438	1	0.986	0	cDC2_CD1C
HLA-DMA	0	1.1934	0.976	0.715	0	cDC2_CD1C
HLA-DQA2	0	1.14476	0.641	0.192	0	cDC2_CD1C
IL1R2	0	1.12912	0.458	0.063	0	cDC2_CD1C
TUBA1B	0	1.06083	0.856	0.529	0	cDC2_CD1C
VSIG4	0	1.0403	0.52	0.146	0	cDC2_CD1C
GSN	0	1.03009	0.776	0.308	0	cDC2_CD1C
LMNA	0	1.0071	0.585	0.214	0	cDC2_CD1C
RP11-404O13.5	0	0.955078	0.321	0.024	0	cDC2_CD1C
HMGN1	0	0.896152	0.811	0.405	0	cDC2_CD1C
RGS1	0	0.892829	0.305	0.072	0	cDC2_CD1C
PKIB	0	0.884918	0.403	0.034	0	cDC2_CD1C
ENHO	0	0.881389	0.38	0.027	0	cDC2_CD1C
NDRG2	0	0.812201	0.486	0.059	0	cDC2_CD1C
PLD4	0	0.78988	0.586	0.123	0	cDC2_CD1C
HINT1	0	0.766541	0.924	0.72	0	cDC2_CD1C
MT-ND4L	0	0.754379	0.983	0.913	0	cDC2_CD1C
ADAM28	0	0.728743	0.456	0.084	0	cDC2_CD1C
IL2RG	0	0.716918	0.555	0.189	0	cDC2_CD1C
HLA-DQB2	0	0.708353	0.375	0.101	0	cDC2_CD1C
GPAT3	0	0.691937	0.54	0.164	0	cDC2_CD1C
HLA-DOA	0	0.682116	0.481	0.093	0	cDC2_CD1C
RPS5	0	0.672644	0.986	0.923	0	cDC2_CD1C
FLT3	0	0.66845	0.438	0.075	0	cDC2_CD1C
TMEM109	0	0.661557	0.533	0.18	0	cDC2_CD1C
NET1	0	0.657347	0.289	0.05	0	cDC2_CD1C
P2RY14	0	0.632856	0.389	0.07	0	cDC2_CD1C
PEA15	0	0.630975	0.62	0.272	0	cDC2_CD1C
AFF3	0	0.628091	0.363	0.04	0	cDC2_CD1C
SPINT2	0	0.620242	0.667	0.297	0	cDC2_CD1C
MS4A4E	0	0.618147	0.299	0.054	0	cDC2_CD1C
IL18	0	0.606628	0.563	0.216	0	cDC2_CD1C
ACTB	0	0.596932	1	0.998	0	cDC2_CD1C
PEBP1	0	0.590766	0.67	0.305	0	cDC2_CD1C
FILIP1L	0	0.590219	0.274	0.053	0	cDC2_CD1C
CST7	0	0.586564	0.277	0.035	0	cDC2_CD1C
MRC1	0	0.581781	0.375	0.101	0	cDC2_CD1C
RPLP0	0	0.577397	0.991	0.947	0	cDC2_CD1C
CD200R1	0	0.569355	0.325	0.045	0	cDC2_CD1C
CLIC2	0	0.564616	0.397	0.077	0	cDC2_CD1C
CIITA	0	0.556941	0.545	0.209	0	cDC2_CD1C
PDLIM1	0	0.548744	0.345	0.068	0	cDC2_CD1C
PPIA	0	0.543754	0.987	0.925	0	cDC2_CD1C
C10orf128	0	0.532693	0.322	0.04	0	cDC2_CD1C
RHOC	0	0.525307	0.668	0.268	0	cDC2_CD1C
PON2	0	0.490558	0.362	0.07	0	cDC2_CD1C
CD1A	0	0.475705	0.167	0.024	0	cDC2_CD1C
MAP4K1	0	0.473342	0.392	0.099	0	cDC2_CD1C
ITGB7	0	0.471218	0.341	0.074	0	cDC2_CD1C
CD2	0	0.470085	0.268	0.03	0	cDC2_CD1C
ALCAM	0	0.466565	0.355	0.095	0	cDC2_CD1C
DEPTOR	0	0.453933	0.259	0.03	0	cDC2_CD1C
P2RY6	0	0.449258	0.3	0.063	0	cDC2_CD1C
GPRIN3	0	0.44125	0.323	0.085	0	cDC2_CD1C
BIN1	0	0.427765	0.349	0.095	0	cDC2_CD1C
ATP1B1	0	0.408811	0.317	0.066	0	cDC2_CD1C
CYP2S1	0	0.395986	0.327	0.085	0	cDC2_CD1C
PPP1R14A	0	0.391451	0.178	0.021	0	cDC2_CD1C
SLC38A1	0	0.38986	0.248	0.036	0	cDC2_CD1C
NFATC2	0	0.344149	0.242	0.039	0	cDC2_CD1C
COL9A2	0	0.317889	0.25	0.047	0	cDC2_CD1C
C12orf75	0	0.306696	0.281	0.037	0	cDC2_CD1C
AKR1C3	0	0.299767	0.122	0.01	0	cDC2_CD1C
SPNS3	0	0.295712	0.228	0.041	0	cDC2_CD1C
ARL4C	7.47624e-304	0.522082	0.369	0.108	2.51904e-299	cDC2_CD1C
TMEM14C	2.03042e-298	0.680372	0.751	0.408	6.84129e-294	cDC2_CD1C
RPSA	1.09629e-297	0.637062	0.956	0.865	3.69382e-293	cDC2_CD1C
C12orf45	3.877e-296	0.481641	0.373	0.114	1.30632e-291	cDC2_CD1C
TCEA3	1.26952e-293	0.299395	0.179	0.029	4.27751e-289	cDC2_CD1C
TAGLN2	1.67275e-281	0.777225	0.968	0.785	5.63616e-277	cDC2_CD1C
STMN1	4.02417e-280	0.937238	0.39	0.127	1.3559e-275	cDC2_CD1C
CD1B	1.81266e-279	0.302565	0.105	0.009	6.10759e-275	cDC2_CD1C
GEM	3.32913e-278	0.390383	0.147	0.02	1.12172e-273	cDC2_CD1C
EEF1B2	5.88385e-273	0.540234	0.968	0.875	1.9825e-268	cDC2_CD1C
FAM162A	2.05334e-271	0.479575	0.499	0.192	6.91852e-267	cDC2_CD1C
EEF1G	9.49887e-271	0.657093	0.908	0.756	3.20055e-266	cDC2_CD1C
MCOLN2	1.62429e-263	0.287394	0.19	0.036	5.47289e-259	cDC2_CD1C
AIG1	1.89247e-259	0.355528	0.306	0.088	6.37648e-255	cDC2_CD1C
HLA-DMB	1.85558e-258	0.645645	0.836	0.548	6.25219e-254	cDC2_CD1C
RP11-24F11.2	1.58081e-254	0.429901	0.276	0.075	5.32638e-250	cDC2_CD1C
FPR3	9.73294e-253	0.399975	0.322	0.095	3.27942e-248	cDC2_CD1C
GAS6	1.35781e-252	0.304527	0.317	0.092	4.57502e-248	cDC2_CD1C
RPS18	1.46674e-251	0.446725	0.997	0.981	4.94204e-247	cDC2_CD1C
UVRAG	2.3683e-251	0.523387	0.573	0.256	7.97976e-247	cDC2_CD1C
CALCRL	1.24842e-249	0.571587	0.258	0.068	4.20641e-245	cDC2_CD1C
CCND2	3.51582e-245	0.34224	0.228	0.054	1.18462e-240	cDC2_CD1C
MAGEF1	4.11567e-243	0.283752	0.24	0.059	1.38674e-238	cDC2_CD1C
ACTG1	3.84115e-241	0.511569	0.985	0.949	1.29424e-236	cDC2_CD1C
GPR183	7.24683e-238	0.870204	0.454	0.178	2.44175e-233	cDC2_CD1C
RPS6	4.03537e-236	0.451597	0.992	0.963	1.35968e-231	cDC2_CD1C
FABP5	6.64044e-236	0.40499	0.467	0.185	2.23743e-231	cDC2_CD1C
RPS23	1.22359e-234	0.363584	0.998	0.991	4.12277e-230	cDC2_CD1C
CCDC50	7.80684e-227	0.267118	0.417	0.152	2.63044e-222	cDC2_CD1C
PTMS	3.56785e-224	0.487679	0.438	0.171	1.20215e-219	cDC2_CD1C
ASF1A	8.2254e-224	0.319918	0.296	0.091	2.77147e-219	cDC2_CD1C
RPL5	6.72276e-221	0.473238	0.985	0.944	2.26517e-216	cDC2_CD1C
RPS27	1.0995e-220	0.397535	0.998	0.989	3.70465e-216	cDC2_CD1C
VOPP1	1.17083e-220	0.411119	0.436	0.171	3.945e-216	cDC2_CD1C
SPATS2L	3.05847e-220	0.284618	0.281	0.083	1.03052e-215	cDC2_CD1C
EIF2AK4	5.32978e-218	0.481653	0.455	0.188	1.79582e-213	cDC2_CD1C
MYL12A	3.32808e-216	0.498574	0.956	0.83	1.12136e-211	cDC2_CD1C
SYNGR2	5.68354e-215	0.592081	0.848	0.593	1.91501e-210	cDC2_CD1C
ADAM8	3.62132e-208	0.417089	0.457	0.19	1.22017e-203	cDC2_CD1C
MIR181A1HG	4.62716e-208	0.328128	0.246	0.069	1.55908e-203	cDC2_CD1C
SEPT6	5.79967e-204	0.435568	0.534	0.246	1.95414e-199	cDC2_CD1C
CACNA2D3	2.85078e-203	0.299245	0.28	0.086	9.60542e-199	cDC2_CD1C
SLAMF8	4.8275e-203	0.378013	0.258	0.077	1.62658e-198	cDC2_CD1C
RGCC	3.42655e-198	0.723451	0.404	0.163	1.15454e-193	cDC2_CD1C
LINC01420	2.80846e-197	0.405955	0.493	0.216	9.46283e-193	cDC2_CD1C
RPL3	5.23522e-196	0.464347	0.982	0.932	1.76395e-191	cDC2_CD1C
HSPB1	8.20123e-196	0.749691	0.708	0.386	2.76332e-191	cDC2_CD1C
DENND1B	9.62999e-196	0.320759	0.299	0.099	3.24473e-191	cDC2_CD1C
RPS3	6.28283e-195	0.37141	0.994	0.977	2.11694e-190	cDC2_CD1C
NPM1	1.10185e-193	0.525206	0.891	0.706	3.71257e-189	cDC2_CD1C
YWHAH	2.06271e-193	0.726082	0.628	0.345	6.95011e-189	cDC2_CD1C
CLECL1	1.8256e-189	0.304244	0.238	0.07	6.15117e-185	cDC2_CD1C
RPS10	1.48634e-188	0.357255	0.992	0.971	5.00807e-184	cDC2_CD1C
PRCP	1.28313e-186	0.510866	0.62	0.341	4.32339e-182	cDC2_CD1C
RPL10	1.48704e-186	0.298489	0.999	0.996	5.01044e-182	cDC2_CD1C
PPA1	2.2139e-186	0.528841	0.578	0.304	7.45951e-182	cDC2_CD1C
BEX4	5.24218e-185	0.353002	0.33	0.122	1.7663e-180	cDC2_CD1C
RPS21	1.55147e-183	0.320001	0.997	0.986	5.22753e-179	cDC2_CD1C
HSPA8	2.23318e-183	0.596697	0.918	0.767	7.52448e-179	cDC2_CD1C
RPL14	7.88794e-182	0.327466	0.993	0.972	2.65776e-177	cDC2_CD1C
CRIP1	2.33969e-179	0.7143	0.97	0.787	7.88335e-175	cDC2_CD1C
ALOX5AP	1.02618e-178	0.492743	0.605	0.306	3.45762e-174	cDC2_CD1C
RPL35	1.19031e-177	0.357243	0.991	0.957	4.01064e-173	cDC2_CD1C
NME2	8.13304e-177	0.450923	0.947	0.812	2.74035e-172	cDC2_CD1C
DEGS1	5.00581e-176	0.410468	0.506	0.24	1.68666e-171	cDC2_CD1C
IL13RA1	1.51241e-174	0.402123	0.556	0.269	5.0959e-170	cDC2_CD1C
CCNB1IP1	5.14045e-170	0.257998	0.26	0.085	1.73202e-165	cDC2_CD1C
PDCL3	7.36118e-170	0.347602	0.395	0.166	2.48028e-165	cDC2_CD1C
S100A10	1.05584e-165	0.544161	0.997	0.952	3.55753e-161	cDC2_CD1C
ELOVL5	2.12689e-165	0.394564	0.572	0.294	7.16635e-161	cDC2_CD1C
FAM105A	2.23508e-165	0.38737	0.512	0.251	7.53089e-161	cDC2_CD1C
DCK	3.56737e-165	0.327342	0.41	0.177	1.20199e-160	cDC2_CD1C
RGS10	6.81491e-164	0.43927	0.846	0.577	2.29621e-159	cDC2_CD1C
RTN1	1.59237e-160	0.27154	0.326	0.123	5.36533e-156	cDC2_CD1C
HPRT1	3.00915e-160	0.332751	0.408	0.178	1.0139e-155	cDC2_CD1C
ELMO1	7.04837e-160	0.33186	0.442	0.199	2.37488e-155	cDC2_CD1C
TMSB4X	4.93506e-155	0.35018	0.999	0.997	1.66282e-150	cDC2_CD1C
CPVL	1.18097e-154	0.470705	0.856	0.671	3.97915e-150	cDC2_CD1C
PTTG1	1.22995e-154	0.309453	0.134	0.03	4.14419e-150	cDC2_CD1C
CACYBP	7.65898e-154	0.527315	0.633	0.359	2.58062e-149	cDC2_CD1C
LPXN	9.51705e-154	0.371756	0.557	0.291	3.20668e-149	cDC2_CD1C
RNASE6	1.28806e-152	0.49699	0.783	0.511	4.33999e-148	cDC2_CD1C
RPL10A	1.69191e-149	0.387936	0.974	0.912	5.70074e-145	cDC2_CD1C
RPS7	2.1305e-149	0.327635	0.995	0.982	7.1785e-145	cDC2_CD1C
RPS3A	5.12493e-149	0.30165	0.996	0.988	1.72679e-144	cDC2_CD1C
FRMD4B	5.1418e-149	0.297262	0.425	0.191	1.73248e-144	cDC2_CD1C
YIF1B	6.85285e-148	0.38724	0.548	0.289	2.309e-143	cDC2_CD1C
PRPF19	2.88178e-147	0.260857	0.318	0.126	9.70985e-143	cDC2_CD1C
MZT2A	2.36063e-146	0.29871	0.404	0.179	7.95392e-142	cDC2_CD1C
PPA2	1.20107e-145	0.301641	0.383	0.169	4.04687e-141	cDC2_CD1C
DUSP23	2.75527e-145	0.389522	0.566	0.302	9.28361e-141	cDC2_CD1C
APEX1	1.21863e-144	0.417586	0.643	0.379	4.10604e-140	cDC2_CD1C
IMPDH2	1.33985e-144	0.352727	0.453	0.218	4.51448e-140	cDC2_CD1C
RPS29	2.24566e-143	0.472349	0.989	0.951	7.56654e-139	cDC2_CD1C
CTSH	4.64485e-143	0.459098	0.826	0.588	1.56504e-138	cDC2_CD1C
DDAH2	5.52329e-142	0.329886	0.484	0.238	1.86102e-137	cDC2_CD1C
CKLF	2.26673e-141	0.534254	0.821	0.584	7.63751e-137	cDC2_CD1C
HSPE1	2.11648e-140	0.644435	0.84	0.589	7.13125e-136	cDC2_CD1C
CAMK1D	4.29817e-140	0.32414	0.446	0.214	1.44822e-135	cDC2_CD1C
DOCK10	9.68594e-140	0.298885	0.389	0.175	3.26358e-135	cDC2_CD1C
BZW2	1.17009e-138	0.250099	0.332	0.138	3.94249e-134	cDC2_CD1C
MATR3.1	1.19251e-138	0.282628	0.376	0.167	4.01806e-134	cDC2_CD1C
NIPSNAP3A	3.44443e-138	0.281987	0.4	0.181	1.16057e-133	cDC2_CD1C
EPS8	3.54331e-138	0.273779	0.207	0.068	1.19388e-133	cDC2_CD1C
RPS4X	3.23505e-137	0.347835	0.995	0.977	1.09002e-132	cDC2_CD1C
MPC2	9.84646e-137	0.296891	0.446	0.213	3.31767e-132	cDC2_CD1C
NDUFV2	2.48701e-136	0.417324	0.701	0.435	8.37974e-132	cDC2_CD1C
MAP3K13	4.95152e-136	0.274214	0.335	0.141	1.66836e-131	cDC2_CD1C
SARAF	6.59489e-136	0.442896	0.865	0.703	2.22208e-131	cDC2_CD1C
HAVCR2	1.38641e-135	0.29282	0.384	0.172	4.67138e-131	cDC2_CD1C
WBSCR22	6.54709e-135	0.275397	0.358	0.156	2.20598e-130	cDC2_CD1C
DHRS9	9.56515e-135	0.253871	0.201	0.065	3.22288e-130	cDC2_CD1C
HPS5	1.28746e-133	0.251613	0.313	0.128	4.33796e-129	cDC2_CD1C
PRMT2	1.47863e-133	0.360925	0.626	0.358	4.98209e-129	cDC2_CD1C
LSP1	2.02937e-132	0.380073	0.949	0.854	6.83776e-128	cDC2_CD1C
CYTIP	1.59572e-131	0.490147	0.601	0.349	5.37663e-127	cDC2_CD1C
DBI	1.8431e-131	0.620308	0.838	0.651	6.21013e-127	cDC2_CD1C
RBPJ	1.47418e-130	0.329307	0.727	0.447	4.9671e-126	cDC2_CD1C
HMGA1	2.31562e-130	0.346305	0.482	0.248	7.80226e-126	cDC2_CD1C
RPL7A	9.18708e-130	0.286573	0.996	0.976	3.09549e-125	cDC2_CD1C
EZR	3.40232e-129	0.584414	0.617	0.372	1.14638e-124	cDC2_CD1C
FSCN1	8.80483e-128	0.331375	0.133	0.034	2.9667e-123	cDC2_CD1C
GLO1	1.18966e-127	0.282609	0.381	0.176	4.00844e-123	cDC2_CD1C
MRPL3	1.47135e-126	0.258093	0.419	0.2	4.95756e-122	cDC2_CD1C
PFN1	2.54965e-126	0.302261	0.994	0.968	8.59079e-122	cDC2_CD1C
AHR	1.11411e-125	0.362371	0.595	0.329	3.75387e-121	cDC2_CD1C
GDI2	2.76852e-125	0.428955	0.831	0.658	9.32826e-121	cDC2_CD1C
CXCL16	5.66562e-125	0.572301	0.538	0.313	1.90897e-120	cDC2_CD1C
ARHGAP15	4.81799e-124	0.281506	0.398	0.188	1.62337e-119	cDC2_CD1C
MT-ATP8	1.04421e-123	0.528803	0.972	0.885	3.51835e-119	cDC2_CD1C
A2M	2.2838e-123	0.256495	0.232	0.085	7.69504e-119	cDC2_CD1C
HDAC9	1.10361e-122	0.282224	0.402	0.193	3.71851e-118	cDC2_CD1C
CNN2	5.12373e-122	0.402647	0.713	0.477	1.72639e-117	cDC2_CD1C
MEF2C	1.23771e-121	0.385239	0.805	0.545	4.17035e-117	cDC2_CD1C
RPS25	2.5762e-121	0.277995	0.991	0.97	8.68024e-117	cDC2_CD1C
B3GNT5	9.43438e-121	0.347123	0.206	0.073	3.17882e-116	cDC2_CD1C
PRMT1	2.35908e-120	0.270213	0.405	0.196	7.9487e-116	cDC2_CD1C
CCT2	1.49229e-119	0.30383	0.5	0.265	5.02814e-115	cDC2_CD1C
ATXN10	4.24944e-119	0.27436	0.487	0.254	1.4318e-114	cDC2_CD1C
CNPPD1	2.14932e-118	0.294204	0.503	0.269	7.24192e-114	cDC2_CD1C
RALA	2.33475e-117	0.276904	0.379	0.181	7.86671e-113	cDC2_CD1C
IL16	5.18555e-117	0.289096	0.497	0.267	1.74722e-112	cDC2_CD1C
ST13	7.11955e-116	0.375581	0.771	0.526	2.39886e-111	cDC2_CD1C
RPL15	2.10943e-115	0.292136	0.99	0.964	7.10753e-111	cDC2_CD1C
C1QBP	2.15229e-115	0.3416	0.589	0.35	7.25193e-111	cDC2_CD1C
HSPD1	1.43579e-113	0.512047	0.761	0.512	4.83774e-109	cDC2_CD1C
RASA4	3.86253e-113	0.299265	0.407	0.201	1.30144e-108	cDC2_CD1C
VDAC1	6.15722e-113	0.321721	0.661	0.407	2.07462e-108	cDC2_CD1C
C1orf162	1.7716e-111	0.399422	0.915	0.782	5.96924e-107	cDC2_CD1C
RPL36	8.82435e-111	0.258518	0.997	0.982	2.97328e-106	cDC2_CD1C
IGFLR1	4.00434e-110	0.280728	0.484	0.257	1.34922e-105	cDC2_CD1C
TM6SF1	2.24172e-109	0.280013	0.296	0.13	7.55325e-105	cDC2_CD1C
CCT3	3.87808e-109	0.281317	0.538	0.303	1.30668e-104	cDC2_CD1C
LSM5	2.46018e-108	0.29078	0.524	0.293	8.28933e-104	cDC2_CD1C
ILF2	4.48476e-108	0.29022	0.554	0.316	1.5111e-103	cDC2_CD1C
PSMC4	1.94002e-106	0.255836	0.45	0.236	6.5367e-102	cDC2_CD1C
SERPINH1	3.2089e-106	0.294264	0.146	0.045	1.08121e-101	cDC2_CD1C
PHACTR1	7.16987e-106	0.365782	0.525	0.291	2.41582e-101	cDC2_CD1C
AD000671.6	1.60622e-105	0.25163	0.364	0.175	5.412e-101	cDC2_CD1C
NUDT1	1.76588e-105	0.262035	0.397	0.2	5.94996e-101	cDC2_CD1C
LDHA	2.08224e-105	0.402254	0.748	0.532	7.0159e-101	cDC2_CD1C
RAN	5.99956e-105	0.378421	0.8	0.584	2.02149e-100	cDC2_CD1C
KCNK6	9.40046e-104	0.256642	0.417	0.216	3.16739e-99	cDC2_CD1C
OSTC	2.03858e-103	0.330965	0.657	0.42	6.8688e-99	cDC2_CD1C
MCM5	8.21311e-102	0.272582	0.314	0.147	2.76733e-97	cDC2_CD1C
DECR1	6.96383e-101	0.310592	0.571	0.343	2.34639e-96	cDC2_CD1C
RAB7A	2.58357e-100	0.343231	0.748	0.534	8.70509e-96	cDC2_CD1C
PTMA	4.84324e-100	0.280898	0.999	0.988	1.63188e-95	cDC2_CD1C
GABARAPL2	6.50024e-100	0.351033	0.745	0.51	2.19019e-95	cDC2_CD1C
SUB1	4.23985e-99	0.320777	0.879	0.724	1.42858e-94	cDC2_CD1C
ANXA1	1.09468e-98	0.415275	0.944	0.827	3.6884e-94	cDC2_CD1C
AHSA1	1.51481e-98	0.300708	0.453	0.246	5.10401e-94	cDC2_CD1C
HSP90AB1	7.74085e-98	0.438745	0.933	0.786	2.6082e-93	cDC2_CD1C
VIM	2.42955e-97	0.382744	0.994	0.983	8.18614e-93	cDC2_CD1C
TMEM243	3.80201e-97	0.272274	0.462	0.253	1.28105e-92	cDC2_CD1C
DNAJC15	1.15808e-96	0.293518	0.695	0.442	3.90205e-92	cDC2_CD1C
ACTR3	3.71026e-95	0.36196	0.801	0.615	1.25013e-90	cDC2_CD1C
YBX1	6.77448e-95	0.328667	0.936	0.837	2.28259e-90	cDC2_CD1C
SSR1	3.01238e-94	0.284441	0.639	0.402	1.01499e-89	cDC2_CD1C
SEPT7	3.69415e-93	0.276385	0.682	0.44	1.24471e-88	cDC2_CD1C
SNRPF	1.1989e-92	0.301908	0.649	0.419	4.03956e-88	cDC2_CD1C
NCL	1.29651e-91	0.324319	0.758	0.546	4.36845e-87	cDC2_CD1C
ANXA2	2.68944e-91	0.362138	0.911	0.802	9.06178e-87	cDC2_CD1C
CRIP2	8.64277e-90	0.37334	0.182	0.07	2.91209e-85	cDC2_CD1C
CLNS1A	6.86395e-88	0.278134	0.605	0.387	2.31274e-83	cDC2_CD1C
RMRP	4.99681e-87	0.453686	0.219	0.095	1.68362e-82	cDC2_CD1C
GTF2A2	1.5874e-85	0.254213	0.593	0.366	5.34859e-81	cDC2_CD1C
SAMHD1	2.90991e-84	0.382363	0.889	0.771	9.80465e-80	cDC2_CD1C
DDOST	7.09984e-84	0.282404	0.56	0.352	2.39222e-79	cDC2_CD1C
ARF5	1.10909e-83	0.315458	0.842	0.667	3.73697e-79	cDC2_CD1C
MS4A6A	1.47458e-83	0.522301	0.809	0.815	4.96844e-79	cDC2_CD1C
CAPN2	1.77859e-83	0.323011	0.661	0.447	5.99277e-79	cDC2_CD1C
RNH1	1.9332e-82	0.326174	0.829	0.633	6.51373e-78	cDC2_CD1C
BHLHE40	2.43497e-81	0.397096	0.414	0.237	8.20437e-77	cDC2_CD1C
CD9	1.38351e-80	0.372422	0.299	0.153	4.6616e-76	cDC2_CD1C
SRSF2	1.93264e-80	0.271809	0.691	0.47	6.51183e-76	cDC2_CD1C
CAT	1.39578e-79	0.274115	0.607	0.391	4.70295e-75	cDC2_CD1C
TUBB	3.06548e-79	0.511575	0.702	0.476	1.03288e-74	cDC2_CD1C
CD86	3.03884e-77	0.313262	0.649	0.437	1.02391e-72	cDC2_CD1C
FAM49B	8.30156e-77	0.294068	0.72	0.514	2.79713e-72	cDC2_CD1C
SRP9	1.30444e-76	0.275258	0.657	0.435	4.39519e-72	cDC2_CD1C
DYNLL1	1.75444e-75	0.33163	0.864	0.68	5.9114e-71	cDC2_CD1C
XRCC6	6.82021e-75	0.261391	0.646	0.44	2.298e-70	cDC2_CD1C
CCT4	9.50671e-74	0.254751	0.61	0.395	3.20319e-69	cDC2_CD1C
CIB1	2.34447e-73	0.286113	0.719	0.5	7.89946e-69	cDC2_CD1C
PAK1	2.93115e-73	0.266983	0.64	0.436	9.87622e-69	cDC2_CD1C
HNRNPA0	6.20547e-73	0.264528	0.641	0.432	2.09087e-68	cDC2_CD1C
MIF	9.47093e-71	0.2913	0.884	0.705	3.19113e-66	cDC2_CD1C
INSIG1	1.58278e-69	0.669204	0.363	0.208	5.33301e-65	cDC2_CD1C
HMGB1	9.7972e-69	0.360023	0.935	0.818	3.30107e-64	cDC2_CD1C
BANF1	2.06913e-68	0.254661	0.697	0.478	6.97171e-64	cDC2_CD1C
ATP5B	3.38741e-68	0.291935	0.791	0.631	1.14136e-63	cDC2_CD1C
CAPG	1.36191e-65	0.295915	0.815	0.613	4.58883e-61	cDC2_CD1C
MRPL18	8.07484e-65	0.257768	0.512	0.319	2.72073e-60	cDC2_CD1C
CDKN1A	1.31829e-64	0.452454	0.528	0.356	4.44184e-60	cDC2_CD1C
EIF3L	2.28296e-64	0.324875	0.804	0.683	7.69222e-60	cDC2_CD1C
SLC25A5	1.22982e-62	0.303633	0.848	0.725	4.14375e-58	cDC2_CD1C
PAPSS2	1.93687e-62	0.289818	0.249	0.128	6.52609e-58	cDC2_CD1C
HSPA1B	2.4363e-61	0.502832	0.778	0.617	8.20885e-57	cDC2_CD1C
HNRNPF	1.35502e-60	0.261255	0.696	0.515	4.56562e-56	cDC2_CD1C
ATP5G3	2.92283e-60	0.260862	0.841	0.67	9.84817e-56	cDC2_CD1C
NR4A3	1.46755e-59	0.250911	0.245	0.126	4.94476e-55	cDC2_CD1C
NR4A1	1.62465e-58	0.481902	0.536	0.382	5.47411e-54	cDC2_CD1C
HSPH1	6.26669e-57	0.25018	0.651	0.457	2.1115e-52	cDC2_CD1C
DNAJB1	9.28748e-57	0.44447	0.725	0.565	3.12932e-52	cDC2_CD1C
HIST1H4C	2.20588e-54	0.403072	0.514	0.341	7.43249e-50	cDC2_CD1C
HSPA1A	1.06876e-52	0.491936	0.867	0.778	3.60107e-48	cDC2_CD1C
CD83	4.17284e-52	0.455053	0.549	0.389	1.406e-47	cDC2_CD1C
HNRNPA1	5.30644e-51	0.26203	0.902	0.819	1.78795e-46	cDC2_CD1C
HSPA6	1.96085e-50	0.78961	0.442	0.31	6.60689e-46	cDC2_CD1C
BAG3	4.09284e-50	0.303149	0.291	0.169	1.37904e-45	cDC2_CD1C
GADD45B	8.17795e-48	0.471865	0.625	0.474	2.75548e-43	cDC2_CD1C
DDIT4	4.11588e-43	0.25199	0.28	0.168	1.38681e-38	cDC2_CD1C
UBC	6.67867e-43	0.465759	0.96	0.922	2.25031e-38	cDC2_CD1C
LGALS1	6.1862e-37	0.272984	0.978	0.935	2.08438e-32	cDC2_CD1C
CALM2	2.71305e-35	0.259325	0.94	0.856	9.14134e-31	cDC2_CD1C
LPAR6	2.69788e-33	0.251854	0.375	0.256	9.09025e-29	cDC2_CD1C
CXCR4	2.35645e-32	0.340263	0.441	0.324	7.93982e-28	cDC2_CD1C
ATF3	2.51352e-31	0.330712	0.392	0.278	8.46905e-27	cDC2_CD1C
HERPUD1	1.62864e-30	0.320559	0.642	0.505	5.48753e-26	cDC2_CD1C
AREG	2.66827e-29	0.296723	0.184	0.109	8.99049e-25	cDC2_CD1C
NR4A2	4.17644e-28	0.276763	0.433	0.317	1.40721e-23	cDC2_CD1C
SGK1	1.39684e-26	0.656353	0.424	0.339	4.70653e-22	cDC2_CD1C
MIR155HG	1.14285e-25	0.255792	0.12	0.064	3.85072e-21	cDC2_CD1C
CCL2	4.87241e-17	0.285251	0.105	0.063	1.64171e-12	cDC2_CD1C
RNASE1	0	4.03198	0.661	0.052	0	Macro1_C1QC
C1QC	0	4.00091	0.685	0.033	0	Macro1_C1QC
SEPP1	0	3.99157	0.548	0.014	0	Macro1_C1QC
C1QA	0	3.77355	0.72	0.074	0	Macro1_C1QC
C1QB	0	3.66681	0.634	0.037	0	Macro1_C1QC
FOLR2	0	2.48844	0.584	0.085	0	Macro1_C1QC
LGMN	0	2.29244	0.457	0.081	0	Macro1_C1QC
VSIG4	0	2.11345	0.732	0.116	0	Macro1_C1QC
DAB2	0	2.02476	0.499	0.077	0	Macro1_C1QC
LYVE1	0	2.01098	0.309	0.009	0	Macro1_C1QC
SLC40A1	0	1.96054	0.494	0.148	0	Macro1_C1QC
MRC1	0	1.92771	0.579	0.073	0	Macro1_C1QC
FCGR2B	0	1.88553	0.747	0.191	0	Macro1_C1QC
LMNA	0	1.87422	0.749	0.189	0	Macro1_C1QC
MAF	0	1.85298	0.409	0.041	0	Macro1_C1QC
LILRB5	0	1.82442	0.414	0.018	0	Macro1_C1QC
A2M	0	1.78053	0.501	0.052	0	Macro1_C1QC
GPNMB	0	1.77835	0.453	0.029	0	Macro1_C1QC
MS4A4A	0	1.72242	0.488	0.107	0	Macro1_C1QC
STAB1	0	1.691	0.526	0.253	0	Macro1_C1QC
CD9	0	1.64837	0.546	0.123	0	Macro1_C1QC
HSPB1	0	1.62153	0.824	0.368	0	Macro1_C1QC
CRIP1	0	1.61583	0.946	0.787	0	Macro1_C1QC
F13A1	0	1.61006	0.537	0.183	0	Macro1_C1QC
CLEC10A	0	1.59781	0.752	0.213	0	Macro1_C1QC
FN1	0	1.55407	0.232	0.031	0	Macro1_C1QC
MAMDC2	0	1.50957	0.311	0.011	0	Macro1_C1QC
RBPJ	0	1.43151	0.716	0.444	0	Macro1_C1QC
FPR3	0	1.41805	0.475	0.074	0	Macro1_C1QC
EMP1	0	1.35124	0.329	0.053	0	Macro1_C1QC
CSF1R	0	1.34239	0.747	0.435	0	Macro1_C1QC
PLTP	0	1.32137	0.272	0.019	0	Macro1_C1QC
HLA-DRB1	0	1.3211	0.996	0.949	0	Macro1_C1QC
HLA-DMA	0	1.31413	0.916	0.718	0	Macro1_C1QC
LTC4S	0	1.28865	0.403	0.059	0	Macro1_C1QC
CD63	0	1.25781	0.796	0.585	0	Macro1_C1QC
CD99	0	1.2543	0.826	0.63	0	Macro1_C1QC
HSPA1A	0	1.24764	0.943	0.768	0	Macro1_C1QC
MS4A6A	0	1.24604	0.943	0.8	0	Macro1_C1QC
GSN	0	1.23777	0.633	0.316	0	Macro1_C1QC
MSR1	0	1.23588	0.386	0.08	0	Macro1_C1QC
FRMD4B	0	1.2346	0.504	0.178	0	Macro1_C1QC
PTMS	0	1.21461	0.501	0.16	0	Macro1_C1QC
SLCO2B1	0	1.20745	0.311	0.014	0	Macro1_C1QC
TGFBI	0	1.18768	0.753	0.572	0	Macro1_C1QC
HLA-DQA1	0	1.17297	0.913	0.56	0	Macro1_C1QC
ACP5	0	1.15955	0.394	0.14	0	Macro1_C1QC
GPR34	0	1.13567	0.31	0.046	0	Macro1_C1QC
TAGLN2	0	1.10672	0.909	0.789	0	Macro1_C1QC
TUBA1B	0	1.10073	0.754	0.535	0	Macro1_C1QC
HLA-DQB1	0	1.09495	0.907	0.679	0	Macro1_C1QC
HLA-DRA	0	1.08861	0.994	0.961	0	Macro1_C1QC
STMN1	0	1.0769	0.457	0.115	0	Macro1_C1QC
C3AR1	0	1.04139	0.41	0.121	0	Macro1_C1QC
CD74	0	1.03744	0.999	0.986	0	Macro1_C1QC
TREM2	0	1.03214	0.266	0.016	0	Macro1_C1QC
GFRA2	0	1.02995	0.322	0.04	0	Macro1_C1QC
S100A10	0	1.01963	0.961	0.955	0	Macro1_C1QC
ALOX5AP	0	1.01031	0.607	0.301	0	Macro1_C1QC
RMRP	0	1.00868	0.304	0.083	0	Macro1_C1QC
ABCA6	0	0.999595	0.204	0.02	0	Macro1_C1QC
APOE	0	0.998947	0.105	0.003	0	Macro1_C1QC
NPC2	0	0.989128	0.907	0.866	0	Macro1_C1QC
ANXA2	0	0.988764	0.854	0.806	0	Macro1_C1QC
HLA-DPB1	0	0.987856	0.973	0.836	0	Macro1_C1QC
HLA-DPA1	0	0.963676	0.978	0.874	0	Macro1_C1QC
RAB13	0	0.940187	0.38	0.108	0	Macro1_C1QC
GAS6	0	0.912807	0.313	0.089	0	Macro1_C1QC
NRP1	0	0.835721	0.217	0.029	0	Macro1_C1QC
VAT1	0	0.830563	0.306	0.09	0	Macro1_C1QC
ARHGAP6	0	0.782481	0.216	0.024	0	Macro1_C1QC
TNS1	0	0.757968	0.195	0.013	0	Macro1_C1QC
CLEC3B	0	0.743272	0.148	0.005	0	Macro1_C1QC
RGL1	0	0.718376	0.191	0.031	0	Macro1_C1QC
COLEC12	0	0.692469	0.138	0.007	0	Macro1_C1QC
PMP22	0	0.665749	0.193	0.033	0	Macro1_C1QC
NRP2	0	0.613606	0.192	0.033	0	Macro1_C1QC
BLNK	0	0.603839	0.235	0.05	0	Macro1_C1QC
GATM	0	0.56931	0.174	0.023	0	Macro1_C1QC
CNRIP1	0	0.522529	0.172	0.014	0	Macro1_C1QC
CD209	0	0.504264	0.119	0.01	0	Macro1_C1QC
CST3	0	0.471449	0.994	0.992	0	Macro1_C1QC
ECM1	0	0.453846	0.132	0.01	0	Macro1_C1QC
TMEM37	0	0.397917	0.109	0.002	0	Macro1_C1QC
TUBB6	6.53298e-301	0.811262	0.323	0.103	2.20122e-296	Macro1_C1QC
ARHGAP18	5.73858e-292	0.865051	0.355	0.127	1.93356e-287	Macro1_C1QC
SIGLEC1	7.7511e-291	0.919058	0.255	0.068	2.61166e-286	Macro1_C1QC
FILIP1L	9.58364e-290	0.730334	0.229	0.055	3.22911e-285	Macro1_C1QC
CRIP2	8.05187e-281	1.01763	0.24	0.062	2.713e-276	Macro1_C1QC
VIM	1.44889e-280	0.784117	0.975	0.984	4.8819e-276	Macro1_C1QC
TUBB	2.44293e-276	1.04643	0.662	0.477	8.23122e-272	Macro1_C1QC
CTSB	7.98693e-273	1.06433	0.807	0.722	2.69112e-268	Macro1_C1QC
CCL2	2.59768e-269	1.44229	0.212	0.05	8.75264e-265	Macro1_C1QC
CALM2	1.53332e-261	0.68992	0.902	0.859	5.16636e-257	Macro1_C1QC
UBC	1.09825e-256	0.93756	0.94	0.923	3.70045e-252	Macro1_C1QC
ITGB5	4.25594e-254	0.443546	0.11	0.014	1.434e-249	Macro1_C1QC
HSPA1B	4.732e-244	0.884336	0.878	0.603	1.5944e-239	Macro1_C1QC
WBSCR27	1.08932e-239	0.303465	0.106	0.013	3.67035e-235	Macro1_C1QC
SPRED1	9.38346e-235	0.635897	0.192	0.048	3.16166e-230	Macro1_C1QC
SORBS3	1.49307e-227	0.681661	0.278	0.096	5.03075e-223	Macro1_C1QC
CTSL	9.14378e-222	0.780374	0.369	0.154	3.0809e-217	Macro1_C1QC
EPS8	2.86457e-219	0.613529	0.22	0.064	9.65188e-215	Macro1_C1QC
FABP5	1.13259e-217	1.49169	0.398	0.189	3.81614e-213	Macro1_C1QC
MS4A4E	2.72505e-216	0.61884	0.212	0.06	9.18177e-212	Macro1_C1QC
ARHGAP10	9.12305e-215	0.5323	0.203	0.055	3.07392e-210	Macro1_C1QC
CMKLR1	1.04451e-214	0.519389	0.177	0.043	3.51937e-210	Macro1_C1QC
GPX3	2.63326e-214	0.402795	0.121	0.02	8.87251e-210	Macro1_C1QC
DDAH2	6.11356e-211	0.836346	0.453	0.238	2.0599e-206	Macro1_C1QC
MMP14	2.05872e-207	0.351569	0.103	0.015	6.93666e-203	Macro1_C1QC
HPGDS	7.85189e-204	0.377834	0.171	0.041	2.64562e-199	Macro1_C1QC
RGCC	8.07247e-202	0.828495	0.38	0.162	2.71994e-197	Macro1_C1QC
CPM	1.12071e-199	0.786642	0.329	0.135	3.77613e-195	Macro1_C1QC
HLA-DRB5	3.15955e-198	0.997339	0.752	0.644	1.06458e-193	Macro1_C1QC
HSP90AA1	1.22217e-197	0.645488	0.933	0.891	4.11798e-193	Macro1_C1QC
ANKH	2.24727e-195	0.524474	0.192	0.054	7.57194e-191	Macro1_C1QC
AHNAK	2.24239e-192	0.849731	0.868	0.799	7.55551e-188	Macro1_C1QC
MS4A7	1.17441e-187	0.733172	0.75	0.572	3.95707e-183	Macro1_C1QC
CD68	7.17039e-187	0.795363	0.81	0.763	2.41599e-182	Macro1_C1QC
HLA-DOA	5.75137e-185	0.678528	0.281	0.11	1.93787e-180	Macro1_C1QC
MAN1A1	1.66325e-182	0.858222	0.245	0.089	5.60416e-178	Macro1_C1QC
PLD3	1.80293e-180	1.1015	0.547	0.375	6.07479e-176	Macro1_C1QC
APOC1	2.16432e-175	0.67082	0.1	0.017	7.29245e-171	Macro1_C1QC
ENG	1.44419e-172	0.685728	0.325	0.146	4.86604e-168	Macro1_C1QC
HLA-DQA2	2.56659e-170	0.753778	0.412	0.211	8.64788e-166	Macro1_C1QC
ZFP36L1	2.24888e-168	0.763351	0.788	0.679	7.57739e-164	Macro1_C1QC
LPAR6	1.76626e-167	1.00875	0.436	0.247	5.95125e-163	Macro1_C1QC
MGST3	6.86439e-164	0.828041	0.566	0.409	2.31289e-159	Macro1_C1QC
RAPH1	4.54742e-162	0.484472	0.181	0.055	1.53221e-157	Macro1_C1QC
ARHGAP22	6.99628e-157	0.421787	0.165	0.048	2.35733e-152	Macro1_C1QC
ITM2B	1.7766e-153	0.49647	0.92	0.932	5.98609e-149	Macro1_C1QC
SERPINE1	4.66434e-148	0.673124	0.106	0.022	1.5716e-143	Macro1_C1QC
NCF4	2.80506e-147	0.781525	0.553	0.389	9.45138e-143	Macro1_C1QC
MUC12	5.51275e-147	0.401453	0.126	0.031	1.85746e-142	Macro1_C1QC
DNAJB1	7.88846e-147	0.730891	0.739	0.561	2.65794e-142	Macro1_C1QC
CTSZ	1.23759e-146	0.926651	0.667	0.562	4.16994e-142	Macro1_C1QC
ATP8B4	2.69592e-145	0.563972	0.225	0.086	9.08362e-141	Macro1_C1QC
VAMP8	1.33456e-142	0.533571	0.813	0.804	4.49668e-138	Macro1_C1QC
ANXA1	1.56885e-142	0.612011	0.869	0.834	5.2861e-138	Macro1_C1QC
HSPA8	6.76237e-141	0.586436	0.817	0.777	2.27851e-136	Macro1_C1QC
AP2A2	6.83184e-141	0.764102	0.282	0.129	2.30192e-136	Macro1_C1QC
TMSB4X	1.03464e-137	0.281561	0.997	0.997	3.48611e-133	Macro1_C1QC
DYNLL1	3.1719e-136	0.621796	0.761	0.688	1.06874e-131	Macro1_C1QC
UBB	5.2546e-136	0.605462	0.8	0.751	1.77049e-131	Macro1_C1QC
ADORA3	3.70593e-135	0.369502	0.13	0.035	1.24868e-130	Macro1_C1QC
HSP90AB1	5.43741e-135	0.500298	0.848	0.793	1.83208e-130	Macro1_C1QC
ABHD12	2.05641e-133	0.559394	0.288	0.135	6.92887e-129	Macro1_C1QC
P2RY14	1.90692e-130	0.695016	0.213	0.085	6.42518e-126	Macro1_C1QC
HSPA6	6.46118e-129	1.1653	0.482	0.304	2.17703e-124	Macro1_C1QC
LGALS3	6.44904e-128	0.749183	0.769	0.78	2.17294e-123	Macro1_C1QC
PEBP1	3.3168e-126	0.639796	0.485	0.32	1.11756e-121	Macro1_C1QC
HLA-DMB	6.38472e-126	0.651982	0.665	0.562	2.15127e-121	Macro1_C1QC
MAFB	8.37562e-126	0.743067	0.617	0.441	2.82208e-121	Macro1_C1QC
HMOX1	6.93187e-125	0.838266	0.6	0.448	2.33562e-120	Macro1_C1QC
FCER2	1.66105e-124	0.425717	0.106	0.026	5.59675e-120	Macro1_C1QC
CD81	6.80342e-124	0.650945	0.242	0.106	2.29234e-119	Macro1_C1QC
SESN1	1.44438e-123	0.567073	0.197	0.076	4.8667e-119	Macro1_C1QC
GNAS	7.10221e-122	0.793656	0.685	0.593	2.39302e-117	Macro1_C1QC
DHRS9	2.12136e-120	0.539339	0.178	0.065	7.14771e-116	Macro1_C1QC
WBP5	7.47868e-120	0.356241	0.11	0.028	2.51987e-115	Macro1_C1QC
CD163	1.45643e-119	0.78834	0.497	0.328	4.9073e-115	Macro1_C1QC
SLAMF8	1.39261e-117	0.446722	0.203	0.08	4.69225e-113	Macro1_C1QC
ALCAM	7.5337e-117	0.568324	0.236	0.105	2.5384e-112	Macro1_C1QC
PLAU	1.47783e-112	0.269554	0.104	0.026	4.97939e-108	Macro1_C1QC
PPIA	2.88138e-109	0.332718	0.915	0.932	9.70852e-105	Macro1_C1QC
ACTG1	3.24156e-109	0.39457	0.948	0.953	1.09221e-104	Macro1_C1QC
CD84	9.77687e-108	0.594338	0.284	0.145	3.29422e-103	Macro1_C1QC
PDLIM1	2.8276e-107	0.55281	0.194	0.08	9.52733e-103	Macro1_C1QC
IL18	1.12892e-106	0.605809	0.38	0.231	3.8038e-102	Macro1_C1QC
RHOC	7.27923e-106	0.473666	0.46	0.286	2.45266e-101	Macro1_C1QC
HSPH1	4.597e-105	0.72898	0.609	0.458	1.54891e-100	Macro1_C1QC
RGS10	9.4276e-105	0.602581	0.67	0.593	3.17653e-100	Macro1_C1QC
MGAT4A	1.6974e-103	0.475117	0.218	0.096	5.71923e-99	Macro1_C1QC
DEPTOR	1.9363e-103	0.316973	0.128	0.041	6.52417e-99	Macro1_C1QC
CSTB	2.40632e-103	0.582533	0.779	0.756	8.10785e-99	Macro1_C1QC
PLA2G15	4.69027e-99	0.354894	0.143	0.05	1.58034e-94	Macro1_C1QC
LIPA	3.62521e-98	0.808614	0.423	0.287	1.22148e-93	Macro1_C1QC
PRKACB	6.43457e-98	0.553861	0.246	0.121	2.16806e-93	Macro1_C1QC
IL13RA1	8.12996e-98	0.634468	0.424	0.28	2.73931e-93	Macro1_C1QC
PLA2G16	2.09135e-97	0.47934	0.29	0.152	7.04659e-93	Macro1_C1QC
P2RY6	2.96238e-97	0.430391	0.178	0.073	9.98145e-93	Macro1_C1QC
TSPAN4	3.09376e-97	0.695304	0.321	0.186	1.04241e-92	Macro1_C1QC
SEPT11	2.04111e-96	0.488383	0.223	0.104	6.87731e-92	Macro1_C1QC
GALM	1.80003e-95	0.26418	0.107	0.032	6.06503e-91	Macro1_C1QC
AHR	1.97088e-95	0.682981	0.479	0.338	6.6407e-91	Macro1_C1QC
CREBL2	2.9265e-95	0.546354	0.278	0.148	9.86054e-91	Macro1_C1QC
HMGB1	3.96692e-95	0.414361	0.837	0.827	1.33662e-90	Macro1_C1QC
WWP1	6.19788e-95	0.535095	0.198	0.088	2.08831e-90	Macro1_C1QC
YBX1	1.52225e-93	0.422166	0.835	0.847	5.12908e-89	Macro1_C1QC
TXNIP	4.56707e-90	0.47612	0.888	0.848	1.53883e-85	Macro1_C1QC
LAIR1	2.23136e-89	0.568389	0.365	0.225	7.51836e-85	Macro1_C1QC
FCGRT	7.5406e-88	0.543213	0.776	0.783	2.54073e-83	Macro1_C1QC
HLA-DQB2	7.66575e-88	0.529217	0.229	0.113	2.5829e-83	Macro1_C1QC
SLC4A7	1.45693e-87	0.478657	0.201	0.093	4.90898e-83	Macro1_C1QC
ADAM28	1.24002e-86	0.555816	0.216	0.105	4.17814e-82	Macro1_C1QC
DSC2	4.51159e-86	0.349201	0.17	0.07	1.52014e-81	Macro1_C1QC
RP11-24F11.2	1.72822e-85	0.375541	0.185	0.082	5.82307e-81	Macro1_C1QC
SERPING1	2.91669e-85	0.464235	0.16	0.066	9.82749e-81	Macro1_C1QC
FCHO2	4.20116e-85	0.463921	0.187	0.084	1.41554e-80	Macro1_C1QC
SNX2	6.368e-85	0.584357	0.576	0.487	2.14563e-80	Macro1_C1QC
TXN	8.55901e-84	0.626364	0.679	0.631	2.88387e-79	Macro1_C1QC
CTSC	1.03885e-80	0.72965	0.607	0.525	3.50029e-76	Macro1_C1QC
TM6SF1	3.46394e-80	0.444218	0.25	0.133	1.16714e-75	Macro1_C1QC
SLC9A9	5.03633e-80	0.48662	0.213	0.106	1.69694e-75	Macro1_C1QC
DPYSL2	6.88479e-80	0.675762	0.473	0.356	2.31976e-75	Macro1_C1QC
EMP3	1.98415e-79	0.481956	0.88	0.905	6.68539e-75	Macro1_C1QC
HYI	2.69861e-79	0.334776	0.149	0.061	9.09268e-75	Macro1_C1QC
DBNDD2	1.76992e-78	0.397968	0.246	0.132	5.96357e-74	Macro1_C1QC
ATP1B1	3.3832e-78	0.436791	0.173	0.078	1.13994e-73	Macro1_C1QC
HNMT	1.35724e-77	0.552039	0.512	0.395	4.57309e-73	Macro1_C1QC
CLIC2	5.20908e-75	0.454433	0.193	0.095	1.75515e-70	Macro1_C1QC
LAMP1	2.6935e-74	0.598834	0.479	0.371	9.07547e-70	Macro1_C1QC
SERPINF1	4.83984e-74	0.29487	0.198	0.095	1.63074e-69	Macro1_C1QC
CAMK1D	5.50963e-74	0.544069	0.346	0.222	1.85642e-69	Macro1_C1QC
BCAT1	1.92689e-73	0.459325	0.173	0.08	6.49245e-69	Macro1_C1QC
MGLL	9.50301e-73	0.384474	0.13	0.052	3.20194e-68	Macro1_C1QC
LGALS1	2.48029e-72	0.404188	0.895	0.944	8.3571e-68	Macro1_C1QC
CYP2S1	4.22381e-72	0.368504	0.195	0.096	1.42317e-67	Macro1_C1QC
EPHX1	6.73336e-72	0.343509	0.158	0.07	2.26874e-67	Macro1_C1QC
TMBIM1	1.88799e-71	0.532115	0.335	0.22	6.36138e-67	Macro1_C1QC
ADAM9	4.28867e-71	0.385052	0.18	0.086	1.44502e-66	Macro1_C1QC
CPED1	9.0165e-71	0.418417	0.177	0.084	3.03802e-66	Macro1_C1QC
DST	9.83591e-71	0.524403	0.204	0.106	3.31411e-66	Macro1_C1QC
SPATS2L	2.42597e-70	0.482141	0.184	0.091	8.17406e-66	Macro1_C1QC
DNAJB4	3.21281e-70	0.513837	0.215	0.111	1.08252e-65	Macro1_C1QC
PARVB	1.04237e-69	0.507364	0.345	0.227	3.51217e-65	Macro1_C1QC
ABCC5	4.86943e-69	0.337245	0.13	0.052	1.6407e-64	Macro1_C1QC
TRIP6	5.092e-68	0.269231	0.102	0.037	1.7157e-63	Macro1_C1QC
MARCO	5.13495e-68	0.54138	0.242	0.135	1.73017e-63	Macro1_C1QC
RB1	1.02541e-67	0.621317	0.39	0.278	3.455e-63	Macro1_C1QC
TPM1	4.52464e-67	0.52263	0.208	0.11	1.52453e-62	Macro1_C1QC
ANXA4	6.89655e-67	0.595132	0.378	0.27	2.32372e-62	Macro1_C1QC
LHFPL2	1.01535e-66	0.32027	0.121	0.048	3.42114e-62	Macro1_C1QC
PTGES3	2.82863e-66	0.473397	0.665	0.617	9.53078e-62	Macro1_C1QC
PRDX1	6.55776e-66	0.524899	0.661	0.632	2.20957e-61	Macro1_C1QC
SCN9A	7.33517e-66	0.411347	0.109	0.042	2.47151e-61	Macro1_C1QC
FAM105A	2.14046e-65	0.515095	0.377	0.263	7.21206e-61	Macro1_C1QC
TCEAL4	2.34243e-65	0.412643	0.25	0.143	7.89259e-61	Macro1_C1QC
ITGAM	1.68299e-64	0.531092	0.5	0.378	5.67068e-60	Macro1_C1QC
SLC38A6	8.58303e-64	0.286409	0.126	0.052	2.89197e-59	Macro1_C1QC
TRIP10	1.42906e-62	0.276523	0.111	0.044	4.81507e-58	Macro1_C1QC
ADAP2	2.20643e-62	0.616813	0.355	0.248	7.43435e-58	Macro1_C1QC
CACYBP	9.95951e-62	0.459387	0.484	0.372	3.35576e-57	Macro1_C1QC
GPRIN3	5.39397e-60	0.416857	0.185	0.097	1.81745e-55	Macro1_C1QC
DENND4C	9.97279e-60	0.418759	0.2	0.108	3.36023e-55	Macro1_C1QC
MARCKS	1.31139e-59	0.590398	0.477	0.364	4.41859e-55	Macro1_C1QC
RP11-426C22.5	3.66912e-59	0.404012	0.195	0.104	1.23627e-54	Macro1_C1QC
YWHAH	2.39043e-58	0.61628	0.457	0.36	8.05433e-54	Macro1_C1QC
CD59	2.54461e-58	0.398851	0.167	0.085	8.57382e-54	Macro1_C1QC
CDC42EP1	7.25357e-57	0.301175	0.162	0.08	2.44402e-52	Macro1_C1QC
PFKP	5.22859e-56	0.353128	0.118	0.051	1.76172e-51	Macro1_C1QC
SFXN3	6.27345e-56	0.381497	0.207	0.115	2.11378e-51	Macro1_C1QC
CD200R1	9.74239e-56	0.325107	0.135	0.062	3.2826e-51	Macro1_C1QC
RASA4	1.01829e-55	0.471314	0.314	0.208	3.43103e-51	Macro1_C1QC
ANXA5	1.32059e-55	0.342933	0.786	0.809	4.4496e-51	Macro1_C1QC
TECR	2.06767e-55	0.528587	0.395	0.294	6.9668e-51	Macro1_C1QC
BAG3	2.58793e-55	0.343307	0.282	0.168	8.71978e-51	Macro1_C1QC
TMEM109	3.28822e-55	0.401879	0.306	0.2	1.10793e-50	Macro1_C1QC
CRYL1	1.40064e-54	0.38109	0.257	0.158	4.71933e-50	Macro1_C1QC
RAP2A	1.53867e-54	0.360414	0.14	0.067	5.1844e-50	Macro1_C1QC
BMP2K	1.84192e-54	0.456488	0.258	0.157	6.20617e-50	Macro1_C1QC
NTAN1	2.11632e-54	0.348421	0.185	0.099	7.13073e-50	Macro1_C1QC
CFD	2.70401e-53	0.593952	0.734	0.699	9.11088e-49	Macro1_C1QC
ST13	3.85456e-53	0.449399	0.593	0.542	1.29876e-48	Macro1_C1QC
AKR1B1	4.33933e-53	0.457375	0.303	0.204	1.46209e-48	Macro1_C1QC
PDK4	5.25452e-53	0.680552	0.308	0.206	1.77046e-48	Macro1_C1QC
SNX6	9.84521e-52	0.58133	0.508	0.436	3.31724e-47	Macro1_C1QC
CD151	7.07151e-51	0.486323	0.39	0.296	2.38267e-46	Macro1_C1QC
EGR1	1.77209e-50	0.934013	0.481	0.398	5.97088e-46	Macro1_C1QC
SERPINH1	3.08881e-50	0.300304	0.111	0.048	1.04074e-45	Macro1_C1QC
HSPE1	1.75474e-49	0.261764	0.678	0.603	5.91244e-45	Macro1_C1QC
DSTN	1.03901e-48	0.543148	0.373	0.279	3.50083e-44	Macro1_C1QC
CLTC	1.84482e-48	0.566237	0.461	0.378	6.21592e-44	Macro1_C1QC
LILRB4	2.80352e-48	0.4507	0.356	0.259	9.44617e-44	Macro1_C1QC
TPPP3	3.36428e-48	0.63892	0.228	0.142	1.13356e-43	Macro1_C1QC
OSBPL1A	3.52405e-48	0.328275	0.159	0.083	1.18739e-43	Macro1_C1QC
JUN	9.93636e-48	0.759258	0.619	0.538	3.34796e-43	Macro1_C1QC
SNX9	5.96299e-47	0.399383	0.199	0.116	2.00917e-42	Macro1_C1QC
TP53I13	7.01819e-47	0.395555	0.195	0.114	2.36471e-42	Macro1_C1QC
OSBPL3	8.57288e-47	0.333099	0.136	0.068	2.88855e-42	Macro1_C1QC
FCGR2A	9.40612e-47	0.479214	0.574	0.508	3.1693e-42	Macro1_C1QC
SLC39A10	1.0829e-46	0.371186	0.164	0.089	3.64874e-42	Macro1_C1QC
CYFIP1	6.70744e-45	0.466045	0.291	0.199	2.26001e-40	Macro1_C1QC
LMBRD1	1.34539e-44	0.460982	0.354	0.264	4.53315e-40	Macro1_C1QC
SNCA	2.7854e-44	0.281002	0.194	0.112	9.38513e-40	Macro1_C1QC
RNH1	5.53452e-44	0.387824	0.671	0.648	1.8648e-39	Macro1_C1QC
DAAM1	2.42507e-43	0.362322	0.139	0.072	8.17105e-39	Macro1_C1QC
PHYH	8.13424e-43	0.252083	0.149	0.078	2.74075e-38	Macro1_C1QC
HADH	2.96766e-42	0.266354	0.157	0.086	9.99925e-38	Macro1_C1QC
SNHG12	5.97023e-41	0.386362	0.168	0.097	2.01161e-36	Macro1_C1QC
AP2M1	7.85578e-41	0.427975	0.538	0.489	2.64693e-36	Macro1_C1QC
EPB41L2	1.10063e-40	0.330699	0.119	0.06	3.70845e-36	Macro1_C1QC
ZFHX3	1.92317e-40	0.502649	0.293	0.207	6.47992e-36	Macro1_C1QC
IQGAP2	2.07708e-40	0.544222	0.405	0.328	6.99853e-36	Macro1_C1QC
MTSS1	2.73107e-40	0.386733	0.304	0.207	9.20208e-36	Macro1_C1QC
IDH1	2.88665e-40	0.342541	0.239	0.154	9.72626e-36	Macro1_C1QC
ATP2B1	1.05012e-39	0.488638	0.537	0.473	3.53827e-35	Macro1_C1QC
TCF4	1.61415e-39	0.297983	0.209	0.129	5.43871e-35	Macro1_C1QC
CTNND1	1.74281e-39	0.478677	0.24	0.159	5.87223e-35	Macro1_C1QC
MEF2A	2.90117e-39	0.546102	0.394	0.314	9.77521e-35	Macro1_C1QC
MOB3B	3.1039e-39	0.277297	0.107	0.052	1.04583e-34	Macro1_C1QC
TPCN1	4.93637e-39	0.419553	0.239	0.156	1.66326e-34	Macro1_C1QC
PRMT2	1.42886e-38	0.493194	0.448	0.374	4.81438e-34	Macro1_C1QC
GRN	1.60598e-38	0.299163	0.815	0.838	5.41118e-34	Macro1_C1QC
CAPZA2	3.6714e-38	0.430586	0.583	0.556	1.23704e-33	Macro1_C1QC
ARHGEF10L	1.81948e-37	0.392354	0.221	0.142	6.13056e-33	Macro1_C1QC
TP53I3	2.20971e-37	0.274849	0.193	0.117	7.4454e-33	Macro1_C1QC
CALM1	3.91489e-37	0.285089	0.768	0.773	1.31908e-32	Macro1_C1QC
ARPIN	5.40371e-37	0.284974	0.161	0.093	1.82073e-32	Macro1_C1QC
GYPC	1.13786e-36	0.661868	0.301	0.227	3.8339e-32	Macro1_C1QC
DOK2	1.43197e-36	0.421295	0.564	0.509	4.82488e-32	Macro1_C1QC
CTSH	4.49327e-36	0.412047	0.612	0.609	1.51396e-31	Macro1_C1QC
ILK	5.44215e-36	0.432526	0.431	0.364	1.83368e-31	Macro1_C1QC
WLS	1.15563e-35	0.277024	0.144	0.079	3.89379e-31	Macro1_C1QC
C20orf194	1.26012e-35	0.344439	0.156	0.09	4.24585e-31	Macro1_C1QC
DBI	1.60225e-35	0.441062	0.658	0.668	5.39861e-31	Macro1_C1QC
MYO5A	1.75759e-35	0.426069	0.231	0.155	5.92202e-31	Macro1_C1QC
MEF2C	2.67482e-35	0.491143	0.61	0.563	9.01252e-31	Macro1_C1QC
MFSD1	4.46041e-35	0.467019	0.549	0.511	1.50289e-30	Macro1_C1QC
CDK6	6.54428e-35	0.312472	0.13	0.071	2.20503e-30	Macro1_C1QC
DEGS1	2.26823e-34	0.405834	0.331	0.256	7.64257e-30	Macro1_C1QC
MKNK1	4.02233e-34	0.389105	0.211	0.137	1.35528e-29	Macro1_C1QC
LAPTM4A	4.75097e-34	0.371694	0.54	0.5	1.60079e-29	Macro1_C1QC
TMEM14C	5.09221e-34	0.362243	0.494	0.431	1.71577e-29	Macro1_C1QC
FAH	6.9429e-34	0.2758	0.12	0.064	2.33934e-29	Macro1_C1QC
DRAM2	7.28916e-34	0.430476	0.385	0.314	2.45601e-29	Macro1_C1QC
CCDC107	9.28099e-34	0.357101	0.284	0.205	3.12714e-29	Macro1_C1QC
GNPDA1	1.18011e-33	0.324332	0.2	0.128	3.97627e-29	Macro1_C1QC
ZBTB38	2.29138e-33	0.360749	0.193	0.124	7.72058e-29	Macro1_C1QC
ARHGAP5	4.02528e-33	0.375381	0.138	0.08	1.35628e-28	Macro1_C1QC
SCAMP2	5.29391e-33	0.421787	0.427	0.366	1.78373e-28	Macro1_C1QC
SGMS1	1.09245e-32	0.323638	0.18	0.112	3.6809e-28	Macro1_C1QC
PEA15	1.21594e-32	0.427038	0.369	0.295	4.09699e-28	Macro1_C1QC
AP1B1	3.05722e-32	0.441895	0.32	0.246	1.0301e-27	Macro1_C1QC
PCBD1	3.4132e-32	0.317343	0.26	0.184	1.15004e-27	Macro1_C1QC
PDE4DIP	5.33e-32	0.356431	0.252	0.175	1.79589e-27	Macro1_C1QC
RENBP	5.42459e-32	0.37386	0.288	0.21	1.82776e-27	Macro1_C1QC
TMEM150A	1.02524e-31	0.259071	0.145	0.084	3.45445e-27	Macro1_C1QC
NPM1	1.11537e-31	0.295864	0.707	0.724	3.75814e-27	Macro1_C1QC
CTTNBP2NL	1.22359e-31	0.258774	0.116	0.063	4.12277e-27	Macro1_C1QC
SOD1	1.62127e-31	0.373437	0.493	0.432	5.46269e-27	Macro1_C1QC
ARL2	2.66975e-31	0.357108	0.257	0.183	8.99544e-27	Macro1_C1QC
CALU	4.35785e-31	0.275628	0.179	0.113	1.46833e-26	Macro1_C1QC
ARHGAP24	4.55224e-31	0.375231	0.201	0.132	1.53383e-26	Macro1_C1QC
BEX4	5.08863e-31	0.321693	0.201	0.133	1.71456e-26	Macro1_C1QC
APMAP	2.50535e-30	0.329385	0.223	0.153	8.44151e-26	Macro1_C1QC
TLR7	2.9151e-30	0.338784	0.147	0.088	9.82215e-26	Macro1_C1QC
CXCL16	6.30972e-30	0.385717	0.401	0.325	2.126e-25	Macro1_C1QC
VOPP1	8.98702e-30	0.43361	0.257	0.186	3.02809e-25	Macro1_C1QC
CAPZB	1.24323e-29	0.34105	0.669	0.694	4.18892e-25	Macro1_C1QC
CREG1	1.36787e-29	0.467388	0.435	0.379	4.60891e-25	Macro1_C1QC
VMO1	2.21608e-29	0.273317	0.104	0.055	7.46687e-25	Macro1_C1QC
FKBP4	4.39829e-29	0.316749	0.283	0.205	1.48196e-24	Macro1_C1QC
HEXB	4.72534e-29	0.397936	0.471	0.423	1.59216e-24	Macro1_C1QC
TMED9	6.43608e-29	0.377605	0.375	0.308	2.16857e-24	Macro1_C1QC
EMB	7.28029e-29	0.471257	0.329	0.254	2.45302e-24	Macro1_C1QC
HCST	9.82379e-29	0.329436	0.759	0.789	3.31003e-24	Macro1_C1QC
SNX29	1.63754e-28	0.356821	0.244	0.174	5.51752e-24	Macro1_C1QC
GLUD1	2.53714e-28	0.427228	0.387	0.324	8.54863e-24	Macro1_C1QC
CYBRD1	2.61515e-28	0.338586	0.188	0.124	8.81147e-24	Macro1_C1QC
TMBIM6	2.67044e-28	0.305258	0.709	0.737	8.99777e-24	Macro1_C1QC
NENF	7.69661e-28	0.384869	0.279	0.209	2.5933e-23	Macro1_C1QC
DUSP23	7.70868e-28	0.370781	0.386	0.319	2.59736e-23	Macro1_C1QC
SLC37A2	1.05862e-27	0.343593	0.206	0.14	3.56692e-23	Macro1_C1QC
NAA20	2.10944e-27	0.346955	0.295	0.228	7.10756e-23	Macro1_C1QC
EHD4	2.25638e-27	0.319513	0.206	0.141	7.60265e-23	Macro1_C1QC
GLMP	2.26956e-27	0.259113	0.224	0.155	7.64705e-23	Macro1_C1QC
TUBA1C	2.84136e-27	0.360662	0.265	0.197	9.57367e-23	Macro1_C1QC
ZMYM6NB	4.57923e-27	0.294491	0.231	0.164	1.54293e-22	Macro1_C1QC
ITPR2	7.08469e-27	0.423698	0.239	0.172	2.38712e-22	Macro1_C1QC
ITPRIPL2	1.34087e-26	0.350023	0.167	0.108	4.51792e-22	Macro1_C1QC
FEZ2	2.97576e-26	0.355105	0.312	0.245	1.00265e-21	Macro1_C1QC
TGFBR1	3.53431e-26	0.279647	0.13	0.078	1.19085e-21	Macro1_C1QC
GAA	4.0691e-26	0.399149	0.365	0.301	1.37104e-21	Macro1_C1QC
CORO1B	1.72888e-25	0.379763	0.408	0.35	5.82529e-21	Macro1_C1QC
KRTCAP2	2.57099e-25	0.360281	0.627	0.627	8.66269e-21	Macro1_C1QC
RGS1	4.5677e-25	0.38089	0.142	0.087	1.53904e-20	Macro1_C1QC
HAVCR2	5.30711e-25	0.366385	0.249	0.184	1.78818e-20	Macro1_C1QC
C19orf60	7.35962e-25	0.413358	0.532	0.505	2.47975e-20	Macro1_C1QC
CMTM3	1.43853e-24	0.363866	0.38	0.318	4.847e-20	Macro1_C1QC
IMPDH2	1.55242e-24	0.324381	0.297	0.232	5.23072e-20	Macro1_C1QC
CHCHD10	4.78036e-24	0.368493	0.546	0.529	1.61069e-19	Macro1_C1QC
PMVK	5.01232e-24	0.317652	0.241	0.177	1.68885e-19	Macro1_C1QC
ABCA1	6.92783e-24	0.286224	0.187	0.125	2.33426e-19	Macro1_C1QC
AUP1	7.36011e-24	0.392791	0.495	0.462	2.47992e-19	Macro1_C1QC
ARRB2	8.66702e-24	0.281532	0.683	0.695	2.92027e-19	Macro1_C1QC
FAM195B	1.12744e-23	0.336958	0.314	0.25	3.79878e-19	Macro1_C1QC
VASH1	1.30304e-23	0.300373	0.126	0.077	4.39047e-19	Macro1_C1QC
NUCKS1	1.82647e-23	0.441287	0.387	0.33	6.15412e-19	Macro1_C1QC
TACC1	2.05344e-23	0.454411	0.42	0.369	6.91886e-19	Macro1_C1QC
ZBTB20	4.1962e-23	0.292844	0.131	0.082	1.41387e-18	Macro1_C1QC
GLUL	8.30172e-23	0.291426	0.567	0.526	2.79718e-18	Macro1_C1QC
CIITA	2.89536e-22	0.446314	0.293	0.232	9.75563e-18	Macro1_C1QC
ADAM15	3.45299e-22	0.426804	0.361	0.303	1.16345e-17	Macro1_C1QC
AKR1A1	5.81632e-22	0.369786	0.473	0.44	1.95975e-17	Macro1_C1QC
CISD2	1.53584e-21	0.290379	0.273	0.213	5.17488e-17	Macro1_C1QC
SEPT2	1.75266e-21	0.366818	0.439	0.391	5.9054e-17	Macro1_C1QC
CIRBP	2.54611e-21	0.339483	0.655	0.661	8.57888e-17	Macro1_C1QC
CCDC112	4.73314e-21	0.302694	0.174	0.121	1.59478e-16	Macro1_C1QC
CALR	7.24557e-21	0.448949	0.512	0.492	2.44132e-16	Macro1_C1QC
IFNGR1	2.09171e-20	0.415252	0.51	0.488	7.04781e-16	Macro1_C1QC
NISCH	2.27502e-20	0.315935	0.163	0.111	7.66545e-16	Macro1_C1QC
SWAP70	2.97336e-20	0.258096	0.183	0.129	1.00184e-15	Macro1_C1QC
CEP170	5.18373e-20	0.386137	0.293	0.236	1.74661e-15	Macro1_C1QC
LPP	8.14574e-20	0.421398	0.269	0.214	2.74462e-15	Macro1_C1QC
SCARB2	8.88708e-20	0.341585	0.276	0.217	2.99441e-15	Macro1_C1QC
RPS6KA3	9.86614e-20	0.388937	0.294	0.238	3.3243e-15	Macro1_C1QC
TNFSF12	2.43735e-19	0.26192	0.156	0.106	8.21239e-15	Macro1_C1QC
CLEC2B	3.04568e-19	0.357291	0.439	0.392	1.02621e-14	Macro1_C1QC
HSPD1	3.66874e-19	0.276339	0.563	0.53	1.23614e-14	Macro1_C1QC
SERINC1	5.78642e-19	0.383295	0.383	0.338	1.94967e-14	Macro1_C1QC
NDFIP1	1.39568e-18	0.368351	0.463	0.433	4.70262e-14	Macro1_C1QC
RP11-325F22.2	2.56496e-18	0.258711	0.135	0.089	8.64237e-14	Macro1_C1QC
RSU1	5.13816e-18	0.321881	0.314	0.264	1.73125e-13	Macro1_C1QC
BLVRB	1.13228e-17	0.346633	0.632	0.638	3.8151e-13	Macro1_C1QC
SNX13	1.1691e-17	0.301222	0.179	0.131	3.93916e-13	Macro1_C1QC
RNF13	1.79148e-17	0.353671	0.456	0.427	6.03622e-13	Macro1_C1QC
IFI16	1.99357e-17	0.390874	0.51	0.488	6.71714e-13	Macro1_C1QC
MAP4	3.39497e-17	0.308743	0.198	0.15	1.1439e-12	Macro1_C1QC
MCOLN1	7.10455e-17	0.327785	0.256	0.205	2.39381e-12	Macro1_C1QC
PAPSS2	1.31752e-16	0.31548	0.183	0.134	4.43927e-12	Macro1_C1QC
LMAN1	3.06191e-16	0.256012	0.196	0.146	1.03168e-11	Macro1_C1QC
PRNP	3.31261e-16	0.305925	0.322	0.272	1.11615e-11	Macro1_C1QC
RCN3	3.71928e-16	0.351582	0.117	0.078	1.25318e-11	Macro1_C1QC
COLGALT1	4.38447e-16	0.387618	0.267	0.217	1.4773e-11	Macro1_C1QC
MILR1	4.39926e-16	0.258882	0.183	0.135	1.48229e-11	Macro1_C1QC
ELOVL1	7.14951e-16	0.316603	0.347	0.302	2.40895e-11	Macro1_C1QC
TRPS1	7.24759e-16	0.350364	0.22	0.171	2.442e-11	Macro1_C1QC
ANKRD12	9.18099e-16	0.402562	0.458	0.431	3.09344e-11	Macro1_C1QC
RAB34	1.02346e-15	0.25129	0.255	0.204	3.44845e-11	Macro1_C1QC
USMG5	1.30761e-15	0.269908	0.708	0.744	4.40587e-11	Macro1_C1QC
DARS	1.4717e-15	0.28919	0.33	0.28	4.95873e-11	Macro1_C1QC
ZEB2	1.66997e-15	0.284072	0.696	0.685	5.62681e-11	Macro1_C1QC
APPL1	1.93353e-15	0.318549	0.324	0.277	6.51482e-11	Macro1_C1QC
ZFAND2A	1.96277e-15	0.284293	0.303	0.247	6.61337e-11	Macro1_C1QC
PLEC	3.58923e-15	0.493318	0.422	0.394	1.20935e-10	Macro1_C1QC
EIF2AK4	6.66064e-15	0.342253	0.254	0.207	2.24424e-10	Macro1_C1QC
P2RX4	7.35638e-15	0.253115	0.192	0.145	2.47866e-10	Macro1_C1QC
RSRP1	1.33468e-14	0.295827	0.605	0.6	4.49707e-10	Macro1_C1QC
SESN3	1.69326e-14	0.263288	0.19	0.144	5.70527e-10	Macro1_C1QC
SDCCAG8	2.17744e-14	0.323346	0.276	0.23	7.33666e-10	Macro1_C1QC
TCF12	4.64207e-14	0.268956	0.172	0.129	1.5641e-09	Macro1_C1QC
PABPC4	5.23588e-14	0.328884	0.422	0.395	1.76418e-09	Macro1_C1QC
HEXA	5.29733e-14	0.302665	0.354	0.315	1.78488e-09	Macro1_C1QC
IRF5	6.62378e-14	0.321953	0.353	0.311	2.23182e-09	Macro1_C1QC
C14orf119	6.62615e-14	0.288924	0.292	0.25	2.23262e-09	Macro1_C1QC
CTSD	7.95691e-14	0.690042	0.672	0.717	2.681e-09	Macro1_C1QC
KTN1	1.08985e-13	0.377866	0.498	0.482	3.67214e-09	Macro1_C1QC
SLC25A39	1.36837e-13	0.265873	0.264	0.219	4.61059e-09	Macro1_C1QC
ATP2B4	1.50487e-13	0.341751	0.193	0.152	5.07053e-09	Macro1_C1QC
EIF4A2	3.21732e-13	0.358486	0.539	0.534	1.08404e-08	Macro1_C1QC
AAK1	4.77342e-13	0.384118	0.297	0.255	1.60836e-08	Macro1_C1QC
HEATR5B	1.43102e-12	0.282205	0.146	0.108	4.82167e-08	Macro1_C1QC
TPM4	1.8984e-12	0.386738	0.489	0.478	6.39646e-08	Macro1_C1QC
ENTPD1	2.18042e-12	0.285977	0.29	0.245	7.34671e-08	Macro1_C1QC
COX20	2.21271e-12	0.303979	0.232	0.192	7.45551e-08	Macro1_C1QC
RNF5	2.51222e-12	0.257034	0.252	0.211	8.46468e-08	Macro1_C1QC
ESD	3.2888e-12	0.274683	0.413	0.386	1.10813e-07	Macro1_C1QC
RTN4	3.33922e-12	0.310659	0.593	0.618	1.12512e-07	Macro1_C1QC
PLXND1	7.96537e-12	0.312817	0.196	0.156	2.68385e-07	Macro1_C1QC
PQLC3	8.33346e-12	0.272122	0.369	0.336	2.80788e-07	Macro1_C1QC
FAM13A	1.21875e-11	0.259194	0.149	0.111	4.10646e-07	Macro1_C1QC
SREK1IP1	1.62397e-11	0.30533	0.276	0.236	5.47182e-07	Macro1_C1QC
PTTG1IP	1.65337e-11	0.314753	0.403	0.376	5.57085e-07	Macro1_C1QC
PEPD	3.41977e-11	0.284557	0.291	0.255	1.15226e-06	Macro1_C1QC
MORF4L1	3.66351e-11	0.266128	0.583	0.607	1.23438e-06	Macro1_C1QC
CD47	4.30188e-11	0.320256	0.364	0.336	1.44947e-06	Macro1_C1QC
LINC01420	5.23011e-11	0.273203	0.275	0.237	1.76223e-06	Macro1_C1QC
NDUFA12	5.73838e-11	0.319989	0.493	0.497	1.93349e-06	Macro1_C1QC
DPP7	7.15296e-11	0.309027	0.498	0.493	2.41012e-06	Macro1_C1QC
ELMO1	8.53165e-11	0.278463	0.255	0.217	2.87465e-06	Macro1_C1QC
IQGAP1	9.21339e-11	0.291685	0.64	0.661	3.10436e-06	Macro1_C1QC
ARL6IP1	1.03926e-10	0.291844	0.405	0.383	3.50169e-06	Macro1_C1QC
DOCK10	1.14524e-10	0.313032	0.227	0.19	3.85876e-06	Macro1_C1QC
TRMT112	1.14704e-10	0.260713	0.578	0.584	3.86485e-06	Macro1_C1QC
DYNLRB1	1.23038e-10	0.295467	0.454	0.441	4.14563e-06	Macro1_C1QC
VDAC1	1.48476e-10	0.275562	0.441	0.428	5.00275e-06	Macro1_C1QC
LRP1	2.04929e-10	0.32845	0.503	0.481	6.90488e-06	Macro1_C1QC
P4HA1	2.59353e-10	0.266964	0.206	0.17	8.73864e-06	Macro1_C1QC
MYADM	2.98181e-10	0.333127	0.56	0.566	1.00469e-05	Macro1_C1QC
SON	3.59222e-10	0.321205	0.662	0.69	1.21036e-05	Macro1_C1QC
TBC1D14	3.647e-10	0.257941	0.175	0.139	1.22882e-05	Macro1_C1QC
CAPG	3.76259e-10	0.289272	0.585	0.636	1.26777e-05	Macro1_C1QC
FOXP1	3.77862e-10	0.314101	0.354	0.324	1.27317e-05	Macro1_C1QC
COMT	4.96774e-10	0.258964	0.499	0.503	1.67383e-05	Macro1_C1QC
STX7	8.18744e-10	0.318671	0.413	0.396	2.75868e-05	Macro1_C1QC
RPS27L	8.57394e-10	0.310565	0.515	0.527	2.8889e-05	Macro1_C1QC
BANF1	8.97983e-10	0.264936	0.499	0.497	3.02566e-05	Macro1_C1QC
SUMO3	1.40736e-09	0.269452	0.374	0.352	4.74197e-05	Macro1_C1QC
ARRDC2	2.04419e-09	0.271523	0.185	0.151	6.88769e-05	Macro1_C1QC
CCT4	3.23516e-09	0.274043	0.428	0.412	0.000109006	Macro1_C1QC
POGZ	3.47306e-09	0.286767	0.198	0.164	0.000117021	Macro1_C1QC
TPP1	4.39467e-09	0.289155	0.528	0.547	0.000148074	Macro1_C1QC
CAPN2	4.66018e-09	0.279896	0.465	0.465	0.00015702	Macro1_C1QC
ATL3	5.60395e-09	0.250731	0.18	0.148	0.000188819	Macro1_C1QC
GLTSCR2	7.01581e-09	0.314086	0.562	0.584	0.000236391	Macro1_C1QC
HCFC1R1	9.929e-09	0.258234	0.285	0.253	0.000334548	Macro1_C1QC
ATM	1.25781e-08	0.345755	0.336	0.311	0.000423805	Macro1_C1QC
USP9X	1.46187e-08	0.275916	0.219	0.188	0.000492563	Macro1_C1QC
TWF2	1.6558e-08	0.257798	0.472	0.471	0.000557906	Macro1_C1QC
GADD45GIP1	1.77396e-08	0.272709	0.351	0.328	0.000597719	Macro1_C1QC
NR4A1	1.78146e-08	0.302335	0.432	0.392	0.000600244	Macro1_C1QC
GDI1	2.5825e-08	0.295664	0.271	0.241	0.000870147	Macro1_C1QC
AES	3.53632e-08	0.393267	0.333	0.314	0.00119153	Macro1_C1QC
SPCS2	5.69264e-08	0.278999	0.413	0.401	0.00191808	Macro1_C1QC
TGFBR2	7.85251e-08	0.258978	0.342	0.316	0.00264582	Macro1_C1QC
CYP20A1	8.48304e-08	0.259058	0.208	0.178	0.00285828	Macro1_C1QC
FAM50A	8.64851e-08	0.289236	0.379	0.364	0.00291403	Macro1_C1QC
TBC1D5	9.7707e-08	0.273626	0.294	0.267	0.00329214	Macro1_C1QC
NUMA1	3.76846e-07	0.268163	0.216	0.187	0.0126974	Macro1_C1QC
ACADVL	1.12153e-06	0.291023	0.435	0.432	0.0377887	Macro1_C1QC
PDIA6	1.30063e-06	0.278842	0.389	0.381	0.0438234	Macro1_C1QC
CCR1	1.80485e-06	0.251189	0.278	0.252	0.0608127	Macro1_C1QC
C19orf70	1.87997e-06	0.265806	0.436	0.435	0.0633436	Macro1_C1QC
PHPT1	2.47414e-06	0.263043	0.398	0.39	0.0833637	Macro1_C1QC
CORO1C	3.20257e-06	0.264438	0.278	0.257	0.107907	Macro1_C1QC
EPS15	3.88714e-06	0.305096	0.266	0.245	0.130973	Macro1_C1QC
MAZ	4.55805e-06	0.261744	0.25	0.224	0.153579	Macro1_C1QC
ASAP1	8.89411e-06	0.302982	0.262	0.24	0.299678	Macro1_C1QC
DYNC1I2	2.17103e-05	0.268342	0.262	0.242	0.731508	Macro1_C1QC
TTC3	2.33242e-05	0.252657	0.3	0.278	0.785885	Macro1_C1QC
CD4	2.41745e-05	0.268932	0.495	0.5	0.814536	Macro1_C1QC
TUBB4B	6.07094e-05	0.252835	0.314	0.298	1	Macro1_C1QC
PLEKHO1	6.92548e-05	0.345053	0.359	0.352	1	Macro1_C1QC
IER5	0.000123292	0.427986	0.396	0.397	1	Macro1_C1QC
KCTD12	0.000136396	0.271355	0.522	0.533	1	Macro1_C1QC
SLC15A3	0.000139299	0.287188	0.215	0.197	1	Macro1_C1QC
CCDC88A	0.000661215	0.283277	0.435	0.442	1	Macro1_C1QC
SLC8A1	0.000710962	0.276309	0.286	0.275	1	Macro1_C1QC
NCOR2	0.00115403	0.256947	0.198	0.183	1	Macro1_C1QC
NR3C1	0.00167255	0.253562	0.374	0.378	1	Macro1_C1QC
SNRNP70	0.00233758	0.289344	0.335	0.333	1	Macro1_C1QC
N4BP2L2	0.00267112	0.302942	0.471	0.491	1	Macro1_C1QC
USF2	0.00364984	0.287666	0.231	0.221	1	Macro1_C1QC
CCL4L2	0	3.44043	0.842	0.185	0	Macro2_CXCL3
CXCL3	0	3.09412	0.746	0.096	0	Macro2_CXCL3
MIR155HG	0	2.86319	0.665	0.038	0	Macro2_CXCL3
CCL4	0	2.83007	0.921	0.262	0	Macro2_CXCL3
GPR183	0	2.41942	0.788	0.172	0	Macro2_CXCL3
HSPB1	0	2.41783	0.825	0.393	0	Macro2_CXCL3
HSPA6	0	2.36087	0.708	0.302	0	Macro2_CXCL3
CCL3	0	2.34749	0.903	0.3	0	Macro2_CXCL3
BAG3	0	2.34602	0.646	0.156	0	Macro2_CXCL3
CCL3L3	0	2.30059	0.797	0.233	0	Macro2_CXCL3
IL1B	0	2.25445	0.965	0.372	0	Macro2_CXCL3
G0S2	0	2.25055	0.691	0.157	0	Macro2_CXCL3
CXCL8	0	2.2189	0.922	0.282	0	Macro2_CXCL3
CD83	0	2.1585	0.987	0.373	0	Macro2_CXCL3
TNF	0	2.09339	0.725	0.193	0	Macro2_CXCL3
DNAJB1	0	2.08562	0.923	0.561	0	Macro2_CXCL3
CXCL2	0	2.07679	0.846	0.194	0	Macro2_CXCL3
HSPD1	0	1.97756	0.858	0.517	0	Macro2_CXCL3
GADD45B	0	1.95501	0.964	0.462	0	Macro2_CXCL3
DUSP2	0	1.91745	0.856	0.264	0	Macro2_CXCL3
HSPE1	0	1.91489	0.923	0.595	0	Macro2_CXCL3
NR4A1	0	1.91042	0.918	0.369	0	Macro2_CXCL3
TNFAIP3	0	1.88218	0.966	0.4	0	Macro2_CXCL3
IER3	0	1.87945	0.962	0.454	0	Macro2_CXCL3
BCL2A1	0	1.81505	0.935	0.47	0	Macro2_CXCL3
LMNA	0	1.80373	0.877	0.214	0	Macro2_CXCL3
ICAM1	0	1.78062	0.799	0.239	0	Macro2_CXCL3
HSPH1	0	1.77156	0.854	0.454	0	Macro2_CXCL3
C15orf48	0	1.75893	0.488	0.078	0	Macro2_CXCL3
PPP1R15A	0	1.734	0.984	0.609	0	Macro2_CXCL3
IL10	0	1.71587	0.41	0.035	0	Macro2_CXCL3
NFKBIA	0	1.62376	0.993	0.712	0	Macro2_CXCL3
INSIG1	0	1.6185	0.584	0.203	0	Macro2_CXCL3
SGK1	0	1.57531	0.771	0.324	0	Macro2_CXCL3
CCL2	0	1.57368	0.35	0.052	0	Macro2_CXCL3
HSPA1A	0	1.54603	0.988	0.775	0	Macro2_CXCL3
ABL2	0	1.51445	0.598	0.079	0	Macro2_CXCL3
ATF3	0	1.50545	0.776	0.262	0	Macro2_CXCL3
HSP90AA1	0	1.48004	0.993	0.89	0	Macro2_CXCL3
PLAUR	0	1.42988	0.94	0.511	0	Macro2_CXCL3
HSP90AB1	0	1.4204	0.979	0.789	0	Macro2_CXCL3
ZFAND2A	0	1.40447	0.637	0.233	0	Macro2_CXCL3
TNFAIP8	0	1.39395	0.717	0.317	0	Macro2_CXCL3
CLEC10A	0	1.33468	0.865	0.237	0	Macro2_CXCL3
HLA-DRA	0	1.31477	1	0.963	0	Macro2_CXCL3
NFKB1	0	1.30664	0.742	0.277	0	Macro2_CXCL3
RGCC	0	1.29821	0.612	0.162	0	Macro2_CXCL3
HLA-DQA1	0	1.28051	0.957	0.578	0	Macro2_CXCL3
OLR1	0	1.27905	0.533	0.089	0	Macro2_CXCL3
CDKN1A	0	1.27575	0.833	0.347	0	Macro2_CXCL3
PHLDA1	0	1.26761	0.425	0.056	0	Macro2_CXCL3
BIRC3	0	1.19987	0.643	0.211	0	Macro2_CXCL3
TRAF1	0	1.18498	0.446	0.059	0	Macro2_CXCL3
SRGN	0	1.18494	0.997	0.939	0	Macro2_CXCL3
FCGR2B	0	1.18349	0.793	0.219	0	Macro2_CXCL3
IL1A	0	1.18231	0.394	0.056	0	Macro2_CXCL3
NR4A2	0	1.17246	0.765	0.304	0	Macro2_CXCL3
KDM6B	0	1.16467	0.815	0.298	0	Macro2_CXCL3
NR4A3	0	1.16066	0.555	0.115	0	Macro2_CXCL3
HLA-DPB1	0	1.14005	0.999	0.842	0	Macro2_CXCL3
VSIG4	0	1.1179	0.767	0.148	0	Macro2_CXCL3
SOCS3	0	1.10179	0.767	0.23	0	Macro2_CXCL3
HLA-DPA1	0	1.0447	0.999	0.879	0	Macro2_CXCL3
RBKS	0	1.03265	0.619	0.195	0	Macro2_CXCL3
HLA-DRB1	0	1.02657	0.999	0.952	0	Macro2_CXCL3
RASGEF1B	0	1.02587	0.594	0.138	0	Macro2_CXCL3
PDE4B	0	1.01917	0.74	0.24	0	Macro2_CXCL3
NFKBID	0	0.997435	0.61	0.177	0	Macro2_CXCL3
CSRNP1	0	0.967783	0.702	0.222	0	Macro2_CXCL3
RIPK2	0	0.931059	0.637	0.219	0	Macro2_CXCL3
ZC3H12A	0	0.930572	0.526	0.106	0	Macro2_CXCL3
ARL5B	0	0.925708	0.615	0.179	0	Macro2_CXCL3
MRC1	0	0.904393	0.531	0.104	0	Macro2_CXCL3
CD9	0	0.873354	0.547	0.146	0	Macro2_CXCL3
CCRL2	0	0.836709	0.505	0.121	0	Macro2_CXCL3
FPR3	0	0.779805	0.514	0.095	0	Macro2_CXCL3
IL7R	0	0.771703	0.207	0.026	0	Macro2_CXCL3
B3GNT5	0	0.722924	0.396	0.069	0	Macro2_CXCL3
MAFF	0	0.713312	0.386	0.074	0	Macro2_CXCL3
IRAK2	0	0.656542	0.333	0.043	0	Macro2_CXCL3
PRDM1	0	0.651655	0.322	0.058	0	Macro2_CXCL3
AC058791.1	0	0.587448	0.27	0.041	0	Macro2_CXCL3
NRP2	0	0.555337	0.28	0.038	0	Macro2_CXCL3
CYB5D1	0	0.534723	0.268	0.042	0	Macro2_CXCL3
TCHH	0	0.532299	0.164	0.008	0	Macro2_CXCL3
PDGFB	0	0.407359	0.152	0.011	0	Macro2_CXCL3
AF213884.2	1.44404e-307	0.536086	0.372	0.078	4.86555e-303	Macro2_CXCL3
RGS1	2.70167e-307	1.22696	0.363	0.079	9.10302e-303	Macro2_CXCL3
DNAJA4	8.56195e-304	1.06805	0.429	0.107	2.88486e-299	Macro2_CXCL3
RAPH1	9.22566e-304	0.485576	0.306	0.056	3.10849e-299	Macro2_CXCL3
NFKBIZ	8.86123e-302	1.14284	0.889	0.479	2.9857e-297	Macro2_CXCL3
PIM3	2.44965e-301	0.994526	0.598	0.208	8.25384e-297	Macro2_CXCL3
BHLHE40	2.37985e-297	0.98465	0.642	0.232	8.01868e-293	Macro2_CXCL3
ZFP36	2.26086e-294	1.38782	0.968	0.809	7.61775e-290	Macro2_CXCL3
TNFSF9	4.31109e-292	0.461243	0.196	0.024	1.45258e-287	Macro2_CXCL3
CST3	1.65011e-291	0.744627	0.999	0.992	5.55988e-287	Macro2_CXCL3
PLAU	1.19442e-289	0.652362	0.2	0.026	4.02449e-285	Macro2_CXCL3
RP11-325F22.2	2.93045e-288	0.547253	0.362	0.08	9.87384e-284	Macro2_CXCL3
BTG3	2.95211e-287	0.459684	0.292	0.054	9.94684e-283	Macro2_CXCL3
FKBP4	4.56333e-286	1.03341	0.564	0.195	1.53757e-281	Macro2_CXCL3
HLA-DQA2	4.03469e-282	0.856192	0.61	0.212	1.35945e-277	Macro2_CXCL3
EMP1	9.08944e-282	0.729722	0.331	0.069	3.0626e-277	Macro2_CXCL3
HLA-DQB1	1.65992e-281	1.00472	0.976	0.688	5.59295e-277	Macro2_CXCL3
REL	2.79232e-281	1.13728	0.863	0.511	9.40844e-277	Macro2_CXCL3
HLA-DMA	1.73009e-278	0.874011	0.974	0.726	5.82936e-274	Macro2_CXCL3
CREM	1.95158e-278	0.808561	0.463	0.129	6.57565e-274	Macro2_CXCL3
PDE4DIP	5.54373e-278	0.792374	0.518	0.165	1.86791e-273	Macro2_CXCL3
CD1C	2.75851e-277	0.804508	0.522	0.155	9.29451e-273	Macro2_CXCL3
SOD2	2.83626e-277	1.22279	0.942	0.646	9.5565e-273	Macro2_CXCL3
LUCAT1	4.19127e-277	0.528645	0.322	0.065	1.41221e-272	Macro2_CXCL3
MMP19	3.22158e-273	0.590659	0.141	0.013	1.08548e-268	Macro2_CXCL3
SAV1	1.35513e-272	0.432236	0.237	0.038	4.56596e-268	Macro2_CXCL3
UBC	2.17282e-269	1.27928	0.984	0.922	7.3211e-265	Macro2_CXCL3
PHLDA2	4.75771e-268	0.726898	0.332	0.073	1.60306e-263	Macro2_CXCL3
DNAJA1	2.71104e-267	1.11927	0.894	0.607	9.13458e-263	Macro2_CXCL3
CD74	1.16952e-265	0.679065	1	0.987	3.9406e-261	Macro2_CXCL3
HSPA8	2.97886e-264	1.17166	0.96	0.771	1.0037e-259	Macro2_CXCL3
VIM	8.57526e-264	0.862537	0.997	0.983	2.88935e-259	Macro2_CXCL3
GPNMB	3.58044e-260	0.512452	0.302	0.06	1.20639e-255	Macro2_CXCL3
PHACTR1	1.774e-259	0.84467	0.716	0.29	5.97731e-255	Macro2_CXCL3
FCER2	6.9005e-257	0.487006	0.19	0.026	2.32505e-252	Macro2_CXCL3
GFRA2	7.19018e-256	0.4287	0.29	0.057	2.42266e-251	Macro2_CXCL3
NLRP3	9.02791e-255	1.07856	0.651	0.264	3.04186e-250	Macro2_CXCL3
DNAJB4	4.17022e-250	0.618995	0.402	0.107	1.40511e-245	Macro2_CXCL3
MGAT1	4.64716e-249	0.979356	0.877	0.577	1.56582e-244	Macro2_CXCL3
SELK	8.4238e-248	0.94004	0.782	0.392	2.83832e-243	Macro2_CXCL3
ZC3H12C	1.29276e-247	0.382156	0.168	0.021	4.35582e-243	Macro2_CXCL3
IL1R2	5.98168e-244	1.38089	0.341	0.084	2.01547e-239	Macro2_CXCL3
SEMA6B	4.44383e-242	0.385873	0.251	0.046	1.4973e-237	Macro2_CXCL3
HSPA1B	1.33157e-238	1.32778	0.948	0.615	4.48658e-234	Macro2_CXCL3
SDC4	3.32972e-232	0.363684	0.169	0.023	1.12192e-227	Macro2_CXCL3
MSR1	6.79972e-232	0.535296	0.372	0.098	2.2911e-227	Macro2_CXCL3
SERPINH1	7.02075e-228	0.619615	0.237	0.045	2.36557e-223	Macro2_CXCL3
AREG	8.61847e-226	0.972552	0.375	0.102	2.90391e-221	Macro2_CXCL3
PTGS2	2.51619e-225	0.696161	0.54	0.185	8.47805e-221	Macro2_CXCL3
CCR7	3.79333e-225	0.605382	0.104	0.008	1.27813e-220	Macro2_CXCL3
TPM4	9.95764e-225	0.959147	0.813	0.462	3.35513e-220	Macro2_CXCL3
VEGFA	2.05828e-223	0.679391	0.395	0.111	6.93518e-219	Macro2_CXCL3
CACYBP	6.968e-223	0.968324	0.714	0.366	2.3478e-218	Macro2_CXCL3
KMO	3.71033e-222	0.669314	0.32	0.08	1.25016e-217	Macro2_CXCL3
PMAIP1	2.51245e-221	1.01859	0.442	0.147	8.46545e-217	Macro2_CXCL3
AVPI1	1.77075e-218	0.372409	0.233	0.044	5.96635e-214	Macro2_CXCL3
DNAJB6	3.24125e-216	0.867833	0.768	0.42	1.09211e-211	Macro2_CXCL3
CHORDC1	6.17865e-216	0.759845	0.588	0.24	2.08184e-211	Macro2_CXCL3
SDS	1.10967e-208	0.42557	0.128	0.014	3.73892e-204	Macro2_CXCL3
CXCL16	9.40847e-206	0.819034	0.685	0.314	3.17009e-201	Macro2_CXCL3
MIR3945HG	1.00164e-204	0.591694	0.22	0.042	3.37492e-200	Macro2_CXCL3
ZNF267	7.21988e-204	0.639137	0.526	0.196	2.43267e-199	Macro2_CXCL3
MIR222HG	9.19471e-203	0.459043	0.186	0.031	3.09807e-198	Macro2_CXCL3
EBI3	1.18285e-200	0.423875	0.109	0.011	3.98549e-196	Macro2_CXCL3
HLA-DRB5	5.06901e-198	1.07236	0.912	0.642	1.70795e-193	Macro2_CXCL3
CFLAR	5.21282e-198	0.826859	0.85	0.518	1.75641e-193	Macro2_CXCL3
KB-1507C5.4	6.52068e-198	0.288909	0.162	0.024	2.19708e-193	Macro2_CXCL3
IL4I1	1.33074e-197	0.390948	0.18	0.03	4.48381e-193	Macro2_CXCL3
MIR3142HG	1.76273e-196	0.291724	0.12	0.013	5.93933e-192	Macro2_CXCL3
GPR84	2.52467e-195	0.3569	0.212	0.04	8.50664e-191	Macro2_CXCL3
FOSB	1.45766e-193	0.725871	0.844	0.451	4.91145e-189	Macro2_CXCL3
SKIL	2.68058e-193	0.598114	0.501	0.185	9.03196e-189	Macro2_CXCL3
FILIP1L	3.80529e-193	0.482221	0.267	0.062	1.28216e-188	Macro2_CXCL3
GSN	7.19951e-193	0.637029	0.715	0.33	2.4258e-188	Macro2_CXCL3
CLEC5A	3.53318e-191	0.39812	0.236	0.05	1.19047e-186	Macro2_CXCL3
TREM2	6.4822e-191	0.337424	0.192	0.034	2.18411e-186	Macro2_CXCL3
NAMPT	1.71294e-190	0.514672	0.885	0.506	5.77157e-186	Macro2_CXCL3
MRPL18	2.95752e-190	0.921691	0.632	0.321	9.96506e-186	Macro2_CXCL3
RAB13	6.84106e-189	0.468186	0.394	0.122	2.30503e-184	Macro2_CXCL3
SLC7A5	2.83953e-188	0.372284	0.255	0.058	9.56753e-184	Macro2_CXCL3
ETV3	5.3573e-188	0.555221	0.347	0.102	1.80509e-183	Macro2_CXCL3
PLEK	1.34591e-187	0.995098	0.847	0.577	4.53491e-183	Macro2_CXCL3
GPR132	5.92728e-186	0.60387	0.368	0.115	1.99714e-181	Macro2_CXCL3
UBB	2.60174e-184	0.757385	0.946	0.746	8.7663e-180	Macro2_CXCL3
A2M	1.39e-183	0.40401	0.323	0.086	4.68345e-179	Macro2_CXCL3
ZNF331	3.10702e-183	0.670235	0.38	0.119	1.04688e-178	Macro2_CXCL3
RNASE1	3.23902e-181	0.62321	0.351	0.102	1.09136e-176	Macro2_CXCL3
MMP9	1.71181e-180	0.275414	0.121	0.015	5.76776e-176	Macro2_CXCL3
FOSL1	4.56989e-179	0.28485	0.15	0.023	1.53978e-174	Macro2_CXCL3
ABCA1	7.48054e-179	0.564403	0.376	0.118	2.52049e-174	Macro2_CXCL3
ANKRD28	7.05611e-178	0.502957	0.288	0.075	2.37749e-173	Macro2_CXCL3
NFE2L2	1.41708e-175	0.709668	0.791	0.457	4.77472e-171	Macro2_CXCL3
RP11-212I21.2	2.0239e-175	0.29127	0.15	0.024	6.81933e-171	Macro2_CXCL3
THAP2	3.72789e-174	0.568742	0.361	0.112	1.25608e-169	Macro2_CXCL3
AHSA1	6.18855e-174	0.643837	0.557	0.249	2.08517e-169	Macro2_CXCL3
STIP1	7.16132e-173	0.601441	0.545	0.232	2.41293e-168	Macro2_CXCL3
RAB7B	3.56714e-172	0.391558	0.187	0.036	1.20191e-167	Macro2_CXCL3
ATP13A3	8.86012e-172	0.595342	0.406	0.137	2.98533e-167	Macro2_CXCL3
ANKRD37	9.48304e-172	0.449281	0.302	0.083	3.19521e-167	Macro2_CXCL3
HLA-DQB2	1.15685e-170	0.472305	0.359	0.112	3.89788e-166	Macro2_CXCL3
CCR5	3.32429e-170	0.384175	0.189	0.037	1.12009e-165	Macro2_CXCL3
CRIP1	4.56136e-170	0.808155	0.969	0.795	1.53691e-165	Macro2_CXCL3
S100A10	8.98689e-170	0.762541	0.993	0.954	3.02804e-165	Macro2_CXCL3
MUC12	1.25835e-169	0.31357	0.18	0.034	4.2399e-165	Macro2_CXCL3
B4GALT1	2.6309e-168	0.611046	0.529	0.221	8.86456e-164	Macro2_CXCL3
TRIP10	9.23597e-168	0.346485	0.203	0.043	3.11197e-163	Macro2_CXCL3
WBP5	5.39927e-167	0.378343	0.167	0.03	1.81923e-162	Macro2_CXCL3
GRASP	7.55723e-166	0.397222	0.265	0.068	2.54633e-161	Macro2_CXCL3
TIMP1	2.26199e-165	0.942226	0.947	0.751	7.62156e-161	Macro2_CXCL3
CCL20	6.79144e-164	1.31208	0.241	0.059	2.28831e-159	Macro2_CXCL3
PLK3	5.75426e-161	0.516839	0.402	0.141	1.93884e-156	Macro2_CXCL3
NINJ1	2.39269e-160	0.984832	0.71	0.409	8.06191e-156	Macro2_CXCL3
EGR3	1.72724e-159	0.36893	0.192	0.04	5.81976e-155	Macro2_CXCL3
FTH1	5.20305e-158	0.6529	1	0.997	1.75311e-153	Macro2_CXCL3
FCGR2A	9.07278e-158	0.694288	0.822	0.499	3.05698e-153	Macro2_CXCL3
ETS2	6.78594e-157	0.725152	0.643	0.323	2.28646e-152	Macro2_CXCL3
LTC4S	2.57997e-156	0.277191	0.297	0.084	8.69294e-152	Macro2_CXCL3
USP12	5.72116e-154	0.417557	0.285	0.082	1.92769e-149	Macro2_CXCL3
CALCRL	8.40364e-154	0.623917	0.266	0.075	2.83152e-149	Macro2_CXCL3
HIVEP1	2.38827e-153	0.361282	0.243	0.062	8.04703e-149	Macro2_CXCL3
PNRC1	6.84982e-153	0.796755	0.915	0.737	2.30798e-148	Macro2_CXCL3
DRAM1	1.23146e-152	0.518035	0.355	0.12	4.14927e-148	Macro2_CXCL3
PTMS	4.85441e-152	0.405491	0.473	0.18	1.63564e-147	Macro2_CXCL3
OASL	1.18674e-150	0.579957	0.225	0.056	3.9986e-146	Macro2_CXCL3
CKS2	1.29037e-150	0.590397	0.404	0.149	4.34777e-146	Macro2_CXCL3
FCER1A	8.90176e-150	0.859482	0.379	0.131	2.99936e-145	Macro2_CXCL3
MS4A4A	1.56285e-149	0.409285	0.385	0.134	5.26588e-145	Macro2_CXCL3
NFKB2	9.65445e-148	0.534972	0.528	0.229	3.25297e-143	Macro2_CXCL3
LITAF	1.46804e-147	0.861146	0.763	0.481	4.94641e-143	Macro2_CXCL3
GEM	8.20846e-144	0.490662	0.143	0.026	2.76576e-139	Macro2_CXCL3
PTGES3	2.79272e-142	0.769229	0.852	0.61	9.40981e-138	Macro2_CXCL3
SNX9	5.02817e-141	0.458604	0.334	0.114	1.69419e-136	Macro2_CXCL3
CRIP2	1.11458e-139	0.422889	0.255	0.071	3.75546e-135	Macro2_CXCL3
PFKFB3	1.88592e-139	0.480217	0.433	0.17	6.35442e-135	Macro2_CXCL3
TUBB6	6.35797e-138	0.358753	0.34	0.114	2.14226e-133	Macro2_CXCL3
IL1RN	1.12286e-137	0.888169	0.493	0.227	3.78337e-133	Macro2_CXCL3
KYNU	3.46255e-137	0.721978	0.643	0.345	1.16667e-132	Macro2_CXCL3
PEA15	4.07024e-137	0.545633	0.592	0.288	1.37143e-132	Macro2_CXCL3
OTUD1	5.72489e-137	0.491247	0.333	0.113	1.92895e-132	Macro2_CXCL3
CLIC2	6.03903e-137	0.386623	0.296	0.095	2.03479e-132	Macro2_CXCL3
ARL8B	1.55202e-136	0.535379	0.624	0.317	5.22937e-132	Macro2_CXCL3
MARCO	1.90847e-134	0.511186	0.367	0.135	6.4304e-130	Macro2_CXCL3
TCP1	2.59568e-134	0.60694	0.656	0.361	8.74588e-130	Macro2_CXCL3
JUN	1.08984e-133	0.809672	0.85	0.53	3.67209e-129	Macro2_CXCL3
PVRL2	1.72909e-133	0.271828	0.215	0.055	5.826e-129	Macro2_CXCL3
CD69	8.87187e-133	0.46913	0.188	0.045	2.98929e-128	Macro2_CXCL3
ARHGAP10	1.04206e-132	0.287681	0.23	0.062	3.51112e-128	Macro2_CXCL3
C5AR1	1.65902e-132	0.826019	0.683	0.392	5.58989e-128	Macro2_CXCL3
FABP5	1.79802e-132	0.8798	0.459	0.197	6.05824e-128	Macro2_CXCL3
MS4A6A	1.32838e-131	0.541708	0.962	0.807	4.47585e-127	Macro2_CXCL3
SLC39A8	3.63326e-131	0.351876	0.155	0.032	1.22419e-126	Macro2_CXCL3
FN1	1.03829e-130	0.676962	0.186	0.044	3.49841e-126	Macro2_CXCL3
IL1R1	1.05311e-130	0.291405	0.144	0.028	3.54835e-126	Macro2_CXCL3
PTGER2	2.45682e-130	0.515135	0.387	0.15	8.278e-126	Macro2_CXCL3
RP11-404O13.5	2.65993e-129	0.365712	0.184	0.043	8.96236e-125	Macro2_CXCL3
CTSL	4.90831e-128	0.646156	0.41	0.164	1.65381e-123	Macro2_CXCL3
SLC43A3	9.57637e-127	0.465669	0.414	0.169	3.22666e-122	Macro2_CXCL3
RAPGEF2	9.71234e-126	0.423224	0.249	0.075	3.27248e-121	Macro2_CXCL3
C1QA	1.34962e-125	0.402922	0.362	0.129	4.54742e-121	Macro2_CXCL3
GAS6	2.29652e-125	0.272228	0.306	0.101	7.73791e-121	Macro2_CXCL3
PID1	1.28351e-124	0.445697	0.429	0.177	4.32465e-120	Macro2_CXCL3
FOLR2	3.5796e-122	0.357549	0.346	0.125	1.20611e-117	Macro2_CXCL3
CD1E	4.41148e-122	0.435407	0.254	0.077	1.4864e-117	Macro2_CXCL3
CLIC4	9.44152e-119	0.384667	0.322	0.116	3.18123e-114	Macro2_CXCL3
AZIN1	9.79503e-118	0.475858	0.553	0.272	3.30034e-113	Macro2_CXCL3
ALOX5AP	2.28224e-117	0.359394	0.643	0.316	7.68978e-113	Macro2_CXCL3
FOSL2	1.52305e-116	0.493007	0.532	0.252	5.13177e-112	Macro2_CXCL3
ATP2B1	2.408e-116	0.573533	0.759	0.465	8.1135e-112	Macro2_CXCL3
MAP2K3	2.73404e-116	0.670763	0.643	0.373	9.21206e-112	Macro2_CXCL3
ANKH	2.74984e-115	0.268461	0.215	0.061	9.2653e-111	Macro2_CXCL3
EREG	5.91172e-115	0.466492	0.433	0.179	1.99189e-110	Macro2_CXCL3
HLA-DOA	4.49279e-114	0.358088	0.319	0.117	1.5138e-109	Macro2_CXCL3
USP53	3.24899e-113	0.301436	0.139	0.029	1.09472e-108	Macro2_CXCL3
RALGDS	1.90692e-112	0.335489	0.303	0.107	6.42516e-108	Macro2_CXCL3
FRMD4B	2.313e-112	0.289972	0.462	0.199	7.79343e-108	Macro2_CXCL3
EMP3	2.10166e-111	0.63366	0.979	0.899	7.08133e-107	Macro2_CXCL3
STX11	2.66863e-109	0.59941	0.658	0.379	8.99168e-105	Macro2_CXCL3
SERPINB9	2.73329e-109	0.667578	0.485	0.242	9.20953e-105	Macro2_CXCL3
TAGLN2	7.97006e-109	0.503997	0.964	0.793	2.68543e-104	Macro2_CXCL3
LINC-PINT	1.12508e-108	0.317382	0.252	0.082	3.79085e-104	Macro2_CXCL3
ARHGAP18	7.11592e-108	0.298092	0.356	0.14	2.39764e-103	Macro2_CXCL3
CD63	8.33092e-108	0.457068	0.861	0.594	2.80702e-103	Macro2_CXCL3
TUBB	7.61987e-107	0.477983	0.763	0.482	2.56744e-102	Macro2_CXCL3
EDEM1	1.89979e-106	0.359483	0.297	0.108	6.40115e-102	Macro2_CXCL3
RAB20	2.50432e-106	0.411078	0.427	0.187	8.43804e-102	Macro2_CXCL3
EZR	2.89881e-105	0.776741	0.643	0.381	9.76725e-101	Macro2_CXCL3
SNHG15	3.56952e-105	0.381378	0.439	0.197	1.20271e-100	Macro2_CXCL3
SERTAD1	2.9882e-104	0.437275	0.416	0.187	1.00685e-99	Macro2_CXCL3
CD58	1.57143e-103	0.461044	0.462	0.219	5.29478e-99	Macro2_CXCL3
HSPA9	2.54232e-103	0.396148	0.579	0.303	8.56608e-99	Macro2_CXCL3
TSPYL2	4.16673e-102	0.367472	0.258	0.088	1.40394e-97	Macro2_CXCL3
ANXA5	5.60549e-102	0.493867	0.954	0.799	1.88872e-97	Macro2_CXCL3
DSE	6.73213e-102	0.429402	0.493	0.24	2.26832e-97	Macro2_CXCL3
ISG20	5.94267e-101	0.776133	0.321	0.132	2.00232e-96	Macro2_CXCL3
SAMSN1	3.19759e-99	0.409986	0.606	0.324	1.0774e-94	Macro2_CXCL3
METRNL	5.83147e-99	0.411096	0.361	0.149	1.96486e-94	Macro2_CXCL3
IER5	6.77957e-99	0.632723	0.658	0.383	2.28431e-94	Macro2_CXCL3
P4HA1	3.22651e-98	0.421953	0.374	0.163	1.08714e-93	Macro2_CXCL3
SEPT11	3.88293e-97	0.275833	0.289	0.107	1.30831e-92	Macro2_CXCL3
ATP1B1	8.82419e-97	0.278542	0.237	0.08	2.97322e-92	Macro2_CXCL3
ANXA2	1.00547e-96	0.51291	0.95	0.804	3.38782e-92	Macro2_CXCL3
PLEKHF2	1.34275e-96	0.493514	0.357	0.156	4.52427e-92	Macro2_CXCL3
EIF4E	2.90428e-96	0.528132	0.436	0.212	9.78569e-92	Macro2_CXCL3
CD40	3.73618e-96	0.502398	0.249	0.09	1.25887e-91	Macro2_CXCL3
BCL10	5.59291e-96	0.375549	0.416	0.192	1.88447e-91	Macro2_CXCL3
DDAH2	1.24202e-94	0.37298	0.5	0.248	4.18486e-90	Macro2_CXCL3
KLF10	3.28303e-94	0.538428	0.62	0.36	1.10619e-89	Macro2_CXCL3
ST13	5.30574e-94	0.437485	0.797	0.534	1.78772e-89	Macro2_CXCL3
CYCS	1.07456e-93	0.450756	0.643	0.376	3.62061e-89	Macro2_CXCL3
GPBP1	1.88375e-93	0.411541	0.598	0.333	6.34712e-89	Macro2_CXCL3
PRNP	5.91055e-93	0.442619	0.512	0.265	1.9915e-88	Macro2_CXCL3
ELL2	9.10288e-93	0.260084	0.227	0.074	3.06713e-88	Macro2_CXCL3
EHD1	2.13569e-92	0.431998	0.399	0.182	7.19598e-88	Macro2_CXCL3
NFAT5	3.14711e-92	0.33139	0.345	0.144	1.06039e-87	Macro2_CXCL3
ACP5	1.82551e-91	0.3467	0.362	0.156	6.15087e-87	Macro2_CXCL3
RELB	2.49704e-91	0.365645	0.472	0.232	8.41354e-87	Macro2_CXCL3
RHOC	1.10861e-90	0.267538	0.574	0.289	3.73536e-86	Macro2_CXCL3
MT-ATP8	5.99323e-90	0.476316	0.979	0.889	2.01936e-85	Macro2_CXCL3
TUBB4B	6.86504e-90	0.435426	0.538	0.287	2.31311e-85	Macro2_CXCL3
PKIB	7.34239e-90	0.272251	0.193	0.06	2.47394e-85	Macro2_CXCL3
SLAMF8	1.22717e-89	0.294258	0.241	0.085	4.13482e-85	Macro2_CXCL3
DUSP1	1.76354e-89	0.533398	0.969	0.857	5.94206e-85	Macro2_CXCL3
GNA13	2.34755e-89	0.401073	0.389	0.179	7.90985e-85	Macro2_CXCL3
RP11-670E13.6	6.82403e-89	0.32475	0.368	0.158	2.29929e-84	Macro2_CXCL3
RP11-426C22.5	1.0539e-88	0.302855	0.274	0.105	3.55103e-84	Macro2_CXCL3
F13A1	1.41288e-88	0.509609	0.431	0.208	4.76056e-84	Macro2_CXCL3
CHMP1B	1.59799e-88	0.734609	0.531	0.302	5.38425e-84	Macro2_CXCL3
P2RX4	2.34354e-88	0.339795	0.333	0.14	7.89631e-84	Macro2_CXCL3
OSM	1.57619e-87	0.383983	0.249	0.089	5.31082e-83	Macro2_CXCL3
SLC5A3	6.22989e-87	0.287062	0.271	0.103	2.0991e-82	Macro2_CXCL3
ALCAM	6.31302e-87	0.26424	0.282	0.11	2.12711e-82	Macro2_CXCL3
TGIF1	1.99248e-86	0.328921	0.38	0.172	6.71347e-82	Macro2_CXCL3
EGR1	2.04492e-86	0.700772	0.646	0.394	6.89017e-82	Macro2_CXCL3
TICAM1	3.3798e-86	0.322116	0.282	0.113	1.13879e-81	Macro2_CXCL3
JUNB	4.6274e-86	0.558313	0.956	0.845	1.55916e-81	Macro2_CXCL3
CCND2	3.41568e-85	0.253533	0.195	0.063	1.15088e-80	Macro2_CXCL3
LCP2	5.61329e-85	0.504251	0.728	0.477	1.89134e-80	Macro2_CXCL3
PPP1R15B	8.93037e-85	0.31215	0.391	0.177	3.009e-80	Macro2_CXCL3
TP53BP2	2.13059e-84	0.304962	0.247	0.092	7.17881e-80	Macro2_CXCL3
KCNN4	5.81345e-84	0.250446	0.178	0.055	1.95878e-79	Macro2_CXCL3
ABHD12	8.01648e-84	0.264596	0.333	0.142	2.70107e-79	Macro2_CXCL3
LDLRAD4	1.95396e-82	0.3513	0.278	0.112	6.58366e-78	Macro2_CXCL3
MAP3K8	9.33517e-82	0.577413	0.535	0.306	3.14539e-77	Macro2_CXCL3
DDIT3	1.16724e-81	0.35638	0.286	0.116	3.93289e-77	Macro2_CXCL3
PAPSS2	1.75358e-81	0.47311	0.306	0.13	5.9085e-77	Macro2_CXCL3
DDX5	1.79689e-80	0.408506	0.96	0.841	6.05442e-76	Macro2_CXCL3
DUSP5	5.97158e-79	0.353575	0.205	0.072	2.01206e-74	Macro2_CXCL3
DNTTIP2	7.91036e-79	0.356106	0.435	0.219	2.66532e-74	Macro2_CXCL3
PRKACB	1.26858e-78	0.266344	0.3	0.126	4.27435e-74	Macro2_CXCL3
PDE4A	6.51604e-78	0.265951	0.266	0.105	2.19552e-73	Macro2_CXCL3
WTAP	9.48228e-78	0.526849	0.533	0.307	3.19496e-73	Macro2_CXCL3
XBP1	4.67695e-77	0.436398	0.582	0.348	1.57585e-72	Macro2_CXCL3
CAPN2	4.50074e-76	0.423862	0.7	0.453	1.51648e-71	Macro2_CXCL3
HNRNPA2B1	1.23825e-75	0.361504	0.954	0.84	4.17216e-71	Macro2_CXCL3
MS4A7	1.38475e-75	0.371549	0.829	0.578	4.66579e-71	Macro2_CXCL3
MFSD2A	2.41403e-75	0.268541	0.185	0.062	8.13383e-71	Macro2_CXCL3
ETF1	6.02778e-75	0.295675	0.472	0.245	2.031e-70	Macro2_CXCL3
SPAG9	8.56864e-75	0.335619	0.423	0.212	2.88712e-70	Macro2_CXCL3
SQSTM1	2.2376e-74	0.507464	0.822	0.633	7.53936e-70	Macro2_CXCL3
SERPINE1	3.06e-74	0.255775	0.11	0.027	1.03104e-69	Macro2_CXCL3
CCT4	8.0743e-74	0.391455	0.645	0.402	2.72055e-69	Macro2_CXCL3
CD99	6.57958e-73	0.362532	0.865	0.639	2.21692e-68	Macro2_CXCL3
PLSCR1	2.01514e-72	0.425806	0.681	0.435	6.78981e-68	Macro2_CXCL3
JMJD6	2.26324e-72	0.250647	0.335	0.153	7.62575e-68	Macro2_CXCL3
TPRA1	2.84108e-72	0.311894	0.306	0.135	9.57273e-68	Macro2_CXCL3
MGLL	1.1057e-71	0.279245	0.166	0.054	3.72555e-67	Macro2_CXCL3
STX4	9.3054e-71	0.339112	0.415	0.213	3.13536e-66	Macro2_CXCL3
PTGER4	1.34128e-70	0.441255	0.341	0.166	4.51929e-66	Macro2_CXCL3
TBC1D7	3.49484e-70	0.26011	0.305	0.134	1.17755e-65	Macro2_CXCL3
PELI1	1.96503e-68	0.681795	0.449	0.251	6.62099e-64	Macro2_CXCL3
LPXN	2.66954e-68	0.319273	0.537	0.302	8.99476e-64	Macro2_CXCL3
CD44	3.432e-68	0.492394	0.926	0.797	1.15638e-63	Macro2_CXCL3
ARL4A	4.25347e-68	0.296173	0.392	0.194	1.43316e-63	Macro2_CXCL3
HSPA4	5.63137e-68	0.334486	0.478	0.264	1.89743e-63	Macro2_CXCL3
YBX1	1.34278e-67	0.361271	0.954	0.84	4.52436e-63	Macro2_CXCL3
CSTB	1.60605e-67	0.502554	0.93	0.749	5.41142e-63	Macro2_CXCL3
UBE2B	1.8797e-67	0.335489	0.744	0.5	6.33347e-63	Macro2_CXCL3
CTSB	2.478e-67	0.573128	0.886	0.722	8.34936e-63	Macro2_CXCL3
FGD4	9.78715e-67	0.346778	0.46	0.25	3.29768e-62	Macro2_CXCL3
SNAP23	3.37143e-66	0.413712	0.635	0.412	1.13597e-61	Macro2_CXCL3
CLK1	7.39691e-66	0.355446	0.62	0.387	2.49231e-61	Macro2_CXCL3
ANXA1	7.55194e-66	0.449439	0.954	0.832	2.54455e-61	Macro2_CXCL3
SLC3A2	2.44588e-65	0.348272	0.515	0.299	8.24114e-61	Macro2_CXCL3
KLF6	6.85072e-65	0.51622	0.914	0.782	2.30828e-60	Macro2_CXCL3
SPHK1	3.22622e-64	0.27844	0.185	0.068	1.08704e-59	Macro2_CXCL3
SH3BP5	9.61241e-64	0.314284	0.426	0.228	3.2388e-59	Macro2_CXCL3
MT-ND4L	1.14807e-63	0.36851	0.976	0.916	3.8683e-59	Macro2_CXCL3
ARHGAP31	2.93317e-63	0.251902	0.259	0.113	9.88302e-59	Macro2_CXCL3
EMD	3.68135e-63	0.346973	0.517	0.306	1.24039e-58	Macro2_CXCL3
TUBA1C	7.87023e-63	0.30963	0.377	0.195	2.6518e-58	Macro2_CXCL3
LGALS3	9.42502e-63	0.474025	0.91	0.772	3.17567e-58	Macro2_CXCL3
AHR	4.48282e-62	0.312302	0.577	0.341	1.51044e-57	Macro2_CXCL3
PRDX1	4.98203e-62	0.396017	0.82	0.626	1.67864e-57	Macro2_CXCL3
TUBA1B	6.40011e-62	0.327992	0.779	0.546	2.15645e-57	Macro2_CXCL3
XIST	8.70892e-62	0.300834	0.459	0.247	2.93438e-57	Macro2_CXCL3
LGMN	1.28936e-61	0.273752	0.258	0.112	4.34438e-57	Macro2_CXCL3
PNP	1.72228e-61	0.379891	0.436	0.246	5.80306e-57	Macro2_CXCL3
ZC3HAV1	1.0844e-60	0.476185	0.408	0.222	3.65377e-56	Macro2_CXCL3
LILRB4	3.3706e-60	0.30082	0.463	0.259	1.13569e-55	Macro2_CXCL3
TWISTNB	5.8064e-60	0.470714	0.254	0.113	1.95641e-55	Macro2_CXCL3
SRC	2.78212e-59	0.258973	0.197	0.078	9.37409e-55	Macro2_CXCL3
RBPJ	3.59146e-59	0.33703	0.693	0.46	1.21011e-54	Macro2_CXCL3
MAPRE1	4.22685e-59	0.261123	0.466	0.263	1.4242e-54	Macro2_CXCL3
NUDC	6.45781e-58	0.291355	0.524	0.314	2.1759e-53	Macro2_CXCL3
MCTP1	7.79533e-58	0.35783	0.502	0.292	2.62656e-53	Macro2_CXCL3
IVNS1ABP	1.61438e-57	0.276851	0.559	0.34	5.43949e-53	Macro2_CXCL3
CTNNB1	3.0029e-57	0.277069	0.473	0.271	1.0118e-52	Macro2_CXCL3
BZW1	3.84711e-57	0.337894	0.595	0.378	1.29624e-52	Macro2_CXCL3
GLA	8.92211e-57	0.497885	0.348	0.184	3.00622e-52	Macro2_CXCL3
CST7	4.58706e-56	0.303643	0.146	0.051	1.54556e-51	Macro2_CXCL3
MARCKS	5.50337e-56	0.345527	0.592	0.364	1.85431e-51	Macro2_CXCL3
ZFP36L1	5.49103e-55	0.45481	0.839	0.682	1.85015e-50	Macro2_CXCL3
BTG2	1.49657e-54	0.466928	0.657	0.451	5.04255e-50	Macro2_CXCL3
MCL1	1.72179e-54	0.316465	0.915	0.749	5.80139e-50	Macro2_CXCL3
CAMK1D	4.30276e-54	0.260167	0.411	0.225	1.44977e-49	Macro2_CXCL3
TXN	7.46448e-54	0.554236	0.823	0.626	2.51508e-49	Macro2_CXCL3
MCOLN2	1.22691e-53	0.256276	0.133	0.046	4.13395e-49	Macro2_CXCL3
RHEB	2.30887e-53	0.273654	0.476	0.279	7.7795e-49	Macro2_CXCL3
ARF4	4.20384e-52	0.260238	0.537	0.33	1.41644e-47	Macro2_CXCL3
HSPA5	6.14341e-52	0.764997	0.583	0.401	2.06996e-47	Macro2_CXCL3
ARFGAP3	2.40716e-51	0.25481	0.344	0.183	8.1107e-47	Macro2_CXCL3
TAF7	2.73984e-51	0.25435	0.447	0.259	9.23163e-47	Macro2_CXCL3
CTSZ	1.81525e-50	0.465015	0.753	0.563	6.11629e-46	Macro2_CXCL3
SYAP1	5.40645e-50	0.273539	0.42	0.24	1.82165e-45	Macro2_CXCL3
PABPC4	1.36036e-48	0.272432	0.596	0.387	4.58359e-44	Macro2_CXCL3
MTHFD2	5.70566e-48	0.28285	0.471	0.286	1.92246e-43	Macro2_CXCL3
UPP1	1.75623e-47	0.29319	0.559	0.357	5.91745e-43	Macro2_CXCL3
ARL6IP1	3.06723e-47	0.274386	0.586	0.375	1.03347e-42	Macro2_CXCL3
RTN4	6.24536e-47	0.300598	0.806	0.605	2.10431e-42	Macro2_CXCL3
ARL4C	1.09688e-46	0.305088	0.252	0.125	3.69584e-42	Macro2_CXCL3
CSF2RA	4.03363e-46	0.270792	0.488	0.297	1.35909e-41	Macro2_CXCL3
ID2	1.03402e-45	0.295278	0.57	0.362	3.48402e-41	Macro2_CXCL3
SDCBP	3.30208e-45	0.334245	0.869	0.705	1.1126e-40	Macro2_CXCL3
HERPUD1	2.91839e-44	0.518622	0.673	0.509	9.83321e-40	Macro2_CXCL3
PTX3	1.32362e-43	0.362574	0.184	0.08	4.4598e-39	Macro2_CXCL3
IL32	1.90317e-43	0.509048	0.144	0.057	6.41255e-39	Macro2_CXCL3
BAZ1A	4.00731e-43	0.293332	0.583	0.387	1.35022e-38	Macro2_CXCL3
ATF7IP2	4.21848e-42	0.279314	0.123	0.046	1.42138e-37	Macro2_CXCL3
MAT2A	1.2473e-41	0.303958	0.587	0.395	4.20264e-37	Macro2_CXCL3
MYADM	6.29398e-41	0.351244	0.75	0.556	2.12069e-36	Macro2_CXCL3
PTPN1	7.48108e-41	0.295208	0.345	0.2	2.52068e-36	Macro2_CXCL3
CMTM6	9.98264e-41	0.291424	0.761	0.565	3.36355e-36	Macro2_CXCL3
HNRNPC	8.24981e-40	0.288504	0.847	0.654	2.77969e-35	Macro2_CXCL3
DBI	1.69478e-38	0.333352	0.838	0.658	5.71039e-34	Macro2_CXCL3
FNIP2	3.05185e-38	0.261582	0.27	0.146	1.02829e-33	Macro2_CXCL3
LGALS1	3.49089e-38	0.290264	0.977	0.937	1.17622e-33	Macro2_CXCL3
CALR	1.94637e-37	0.347619	0.669	0.485	6.55811e-33	Macro2_CXCL3
CCL5	1.73247e-36	0.623288	0.168	0.077	5.83737e-32	Macro2_CXCL3
YWHAH	9.23192e-36	0.27402	0.533	0.361	3.1106e-31	Macro2_CXCL3
GBP2	5.37488e-35	0.251609	0.464	0.294	1.81101e-30	Macro2_CXCL3
GBP1	1.65016e-34	0.47763	0.317	0.187	5.56006e-30	Macro2_CXCL3
FBP1	2.62424e-31	0.288807	0.38	0.243	8.8421e-27	Macro2_CXCL3
ACSL1	9.38294e-31	0.259395	0.409	0.26	3.16149e-26	Macro2_CXCL3
RNF144B	7.09828e-30	0.334473	0.409	0.273	2.39169e-25	Macro2_CXCL3
THBD	1.76017e-29	0.307784	0.18	0.093	5.93073e-25	Macro2_CXCL3
LDHA	1.67425e-28	0.253376	0.715	0.543	5.6412e-24	Macro2_CXCL3
LINC00152	3.07573e-24	0.381391	0.323	0.213	1.03634e-19	Macro2_CXCL3
HMOX1	1.31892e-23	0.470393	0.584	0.457	4.44396e-19	Macro2_CXCL3
NUDT4	2.10476e-15	0.30159	0.237	0.16	7.09179e-11	Macro2_CXCL3
BTG1	1.08742e-14	0.351042	0.849	0.76	3.66394e-10	Macro2_CXCL3
MT2A	1.26745e-06	0.729317	0.47	0.535	0.0427054	Macro2_CXCL3
IFIT2	8.59404e-05	0.575572	0.143	0.115	1	Macro2_CXCL3
CCL3	0	2.10647	0.82	0.244	0	Macro3_FOS
NFKBIA	0	2.05082	0.988	0.68	0	Macro3_FOS
CCL3L3	0	2.04158	0.708	0.182	0	Macro3_FOS
EREG	0	1.94595	0.6	0.119	0	Macro3_FOS
CCL4	0	1.92516	0.791	0.207	0	Macro3_FOS
NAMPT	0	1.85963	0.922	0.455	0	Macro3_FOS
IL1B	0	1.822	0.933	0.307	0	Macro3_FOS
TNFAIP3	0	1.7896	0.879	0.348	0	Macro3_FOS
FOS	0	1.70249	0.984	0.823	0	Macro3_FOS
SOD2	0	1.67949	0.973	0.606	0	Macro3_FOS
IER3	0	1.66094	0.911	0.403	0	Macro3_FOS
FOSB	0	1.63994	0.877	0.398	0	Macro3_FOS
ZFP36	0	1.6259	0.977	0.789	0	Macro3_FOS
NFKBIZ	0	1.59727	0.87	0.434	0	Macro3_FOS
DUSP1	0	1.5888	0.992	0.84	0	Macro3_FOS
NR4A2	0	1.53926	0.723	0.257	0	Macro3_FOS
BCL2A1	0	1.51464	0.901	0.421	0	Macro3_FOS
RBKS	0	1.50246	0.584	0.151	0	Macro3_FOS
CXCL8	0	1.44444	0.817	0.224	0	Macro3_FOS
LINC00936	0	1.41065	0.807	0.422	0	Macro3_FOS
DUSP2	0	1.40384	0.646	0.231	0	Macro3_FOS
G0S2	0	1.37232	0.511	0.125	0	Macro3_FOS
SOCS3	0	1.36241	0.569	0.201	0	Macro3_FOS
CXCL2	0	1.32541	0.616	0.157	0	Macro3_FOS
PTGS2	0	1.31243	0.51	0.148	0	Macro3_FOS
IL1RN	0	1.29519	0.469	0.199	0	Macro3_FOS
PPP1R15A	0	1.29381	0.941	0.572	0	Macro3_FOS
JUN	0	1.28291	0.842	0.494	0	Macro3_FOS
ATF3	0	1.25582	0.644	0.225	0	Macro3_FOS
CCL4L2	0	1.23	0.568	0.155	0	Macro3_FOS
IER2	0	1.22938	0.919	0.713	0	Macro3_FOS
PLAUR	0	1.20567	0.83	0.479	0	Macro3_FOS
SAMSN1	0	1.20459	0.662	0.28	0	Macro3_FOS
PLIN2	0	1.19278	0.541	0.287	0	Macro3_FOS
ARL5B	0	1.17692	0.511	0.146	0	Macro3_FOS
SLC2A3	0	1.16211	0.647	0.307	0	Macro3_FOS
PDE4B	0	1.15983	0.591	0.207	0	Macro3_FOS
CD83	0	1.14131	0.845	0.325	0	Macro3_FOS
JUNB	0	1.13118	0.972	0.829	0	Macro3_FOS
NR4A1	0	1.11426	0.741	0.335	0	Macro3_FOS
JUND	0	1.11044	0.775	0.468	0	Macro3_FOS
DNAJB1	0	1.10069	0.875	0.527	0	Macro3_FOS
PHACTR1	0	1.09873	0.623	0.256	0	Macro3_FOS
EGR1	0	1.09269	0.7	0.355	0	Macro3_FOS
ZFAND5	0	1.09018	0.738	0.52	0	Macro3_FOS
THBS1	0	1.08582	0.321	0.085	0	Macro3_FOS
RGS2	0	1.08246	0.854	0.625	0	Macro3_FOS
HSP90AA1	0	1.08221	0.967	0.882	0	Macro3_FOS
NEAT1	0	1.06058	0.994	0.932	0	Macro3_FOS
HSPA1B	0	1.05288	0.931	0.578	0	Macro3_FOS
KLF6	0	1.04949	0.898	0.769	0	Macro3_FOS
PNRC1	0	1.03889	0.882	0.721	0	Macro3_FOS
OSM	0	1.03484	0.32	0.057	0	Macro3_FOS
TNF	0	1.0335	0.426	0.183	0	Macro3_FOS
CCNL1	0	1.03345	0.806	0.546	0	Macro3_FOS
MXD1	0	0.984149	0.526	0.222	0	Macro3_FOS
CDKN1A	0	0.975367	0.637	0.324	0	Macro3_FOS
PTX3	0	0.935045	0.247	0.057	0	Macro3_FOS
GADD45B	0	0.924719	0.758	0.439	0	Macro3_FOS
HSPH1	0	0.896345	0.694	0.435	0	Macro3_FOS
C5AR1	0	0.8891	0.65	0.363	0	Macro3_FOS
CSRNP1	0	0.882742	0.512	0.199	0	Macro3_FOS
IRS2	0	0.880102	0.418	0.157	0	Macro3_FOS
TNFAIP6	0	0.873128	0.276	0.054	0	Macro3_FOS
HCAR2	0	0.867698	0.301	0.054	0	Macro3_FOS
HCAR3	0	0.854791	0.335	0.071	0	Macro3_FOS
HBEGF	0	0.837782	0.328	0.089	0	Macro3_FOS
GK	0	0.832177	0.473	0.208	0	Macro3_FOS
SAT1	0	0.822239	0.983	0.922	0	Macro3_FOS
CD55	0	0.822034	0.707	0.502	0	Macro3_FOS
PPIF	0	0.818988	0.508	0.223	0	Macro3_FOS
CLEC4E	0	0.798451	0.639	0.328	0	Macro3_FOS
MCL1	0	0.790376	0.891	0.734	0	Macro3_FOS
KDM6B	0	0.76919	0.59	0.276	0	Macro3_FOS
BHLHE40	0	0.758939	0.467	0.214	0	Macro3_FOS
HSPA1A	0	0.742317	0.959	0.755	0	Macro3_FOS
ICAM1	0	0.722945	0.487	0.227	0	Macro3_FOS
TREM1	0	0.714808	0.466	0.21	0	Macro3_FOS
SRGN	0	0.698361	0.984	0.934	0	Macro3_FOS
S100A12	0	0.647588	0.851	0.51	0	Macro3_FOS
AQP9	0	0.639112	0.375	0.125	0	Macro3_FOS
NFIL3	0	0.62544	0.271	0.072	0	Macro3_FOS
LDLR	0	0.601295	0.27	0.072	0	Macro3_FOS
LYZ	0	0.594792	0.994	0.931	0	Macro3_FOS
FTH1	0	0.546316	1	0.997	0	Macro3_FOS
DNAAF1	0	0.524617	0.159	0.027	0	Macro3_FOS
S100A9	0	0.518537	0.984	0.699	0	Macro3_FOS
RP11-22N19.2	0	0.490683	0.246	0.064	0	Macro3_FOS
AF213884.2	9.27705e-304	0.5057	0.237	0.067	3.12581e-299	Macro3_FOS
PRMT9	8.15184e-303	0.696059	0.331	0.125	2.74668e-298	Macro3_FOS
CTB-61M7.2	1.55397e-300	0.50484	0.24	0.067	5.23594e-296	Macro3_FOS
FCAR	3.24183e-297	0.490234	0.256	0.078	1.0923e-292	Macro3_FOS
IL1A	1.3973e-291	0.522767	0.203	0.05	4.70806e-287	Macro3_FOS
CCRL2	3.25779e-290	0.597176	0.307	0.11	1.09768e-285	Macro3_FOS
FOSL2	5.73379e-287	0.700548	0.465	0.231	1.93194e-282	Macro3_FOS
NLRP3	9.90185e-282	0.781514	0.48	0.248	3.33633e-277	Macro3_FOS
PPP1R15B	4.89971e-281	0.638871	0.365	0.156	1.65091e-276	Macro3_FOS
CH17-373J23.1	2.49252e-277	0.673823	0.232	0.07	8.39831e-273	Macro3_FOS
BTG2	3.71261e-270	0.814721	0.635	0.431	1.25093e-265	Macro3_FOS
OLR1	5.99068e-269	0.505007	0.262	0.084	2.0185e-264	Macro3_FOS
KLF4	4.83568e-264	0.810495	0.629	0.417	1.62934e-259	Macro3_FOS
SNAI1	8.62295e-263	0.432489	0.153	0.033	2.90542e-258	Macro3_FOS
S100A8	3.70551e-261	0.375988	0.981	0.662	1.24853e-256	Macro3_FOS
[truncated: 4,188 more rows]

## Sheet: Proportion of cell types
Proportion of myeloid cell types in each sample
	Macro1_C1QC	Macro2_CXCL3	Macro3_FOS	Macro4_CCL20	Mono1_CD14-S100A8	Mono2_CD14-ITGA4	Mono3_FCGR3A	cDC1_CLEC9A	cDC2_CD1C	pDC	Mast	All
case1.blood	0	0	0	0	399	89	77	3	31	26	1	626
case2.blood	1	0	0	0	76	29	62	1	9	6	0	184
case3.blood	1	0	1	0	376	94	143	0	17	22	0	654
case4.blood	0	2	0	0	373	135	182	7	25	37	0	761
case5.blood	0	0	1	0	568	189	157	2	46	14	0	977
case6.blood	0	0	0	2	238	66	90	3	17	14	0	430
case7.blood	0	0	0	0	986	144	87	2	67	22	0	1308
case8.blood	1	0	1	0	388	142	89	0	31	12	0	664
case10.blood	1	0	0	0	986	132	294	3	76	32	0	1524
case11.blood	1	0	0	0	471	75	35	5	38	35	0	660
case12.blood	5	0	2	0	612	217	199	2	36	28	0	1101
control1.blood	0	0	0	0	314	49	116	3	44	6	0	532
control2.blood	0	0	2	0	82	16	37	1	9	2	0	149
control3.blood	0	0	1	0	330	66	77	2	21	18	0	515
control4.blood	1	0	0	0	349	58	76	1	24	14	0	523
case1.tissue	223	16	119	21	234	36	14	46	245	1	8	963
case2.tissue	122	17	79	24	108	1	6	78	120	1	2	558
case3.tissue	215	20	146	59	178	13	6	14	114	21	2	788
case4.tissue	195	18	288	76	361	138	22	64	99	47	4	1312
case5.tissue	173	6	57	9	44	24	7	254	116	5	17	712
case6.tissue	135	48	238	36	156	24	4	62	103	5	93	904
case7.tissue	224	114	506	89	157	53	24	86	108	5	1	1367
case8.tissue	947	409	594	47	719	334	15	59	346	8	83	3561
case12.tissue	536	9	328	12	709	58	59	116	179	6	13	2025
control1.tissue	127	31	143	58	523	62	21	65	126	2	69	1227
control2.tissue	113	275	1206	321	121	53	53	64	200	12	9	2427
control3.tissue	30	247	356	220	812	92	49	95	118	49	16	2084
control4.tissue	84	297	544	401	285	71	45	108	321	10	11	2177
Summary
case.blood	10	2	5	2	5473	1312	1415	28	393	248	1	8889
control.blood	1	0	3	0	1075	189	306	7	98	40	0	1719
case.tissue	2770	657	2355	373	2666	681	157	779	1430	99	223	12190
control.tissue	354	850	2249	1000	1741	278	168	332	765	73	105	7915
	Macro1_C1QC	Macro2_CXCL3	Macro3_FOS	Macro4_CCL20	Mono1_CD14-S100A8	Mono2_CD14-ITGA4	Mono3_FCGR3A	cDC1_CLEC9A	cDC2_CD1C	pDC	Mast	All
case1.blood	0	0	0	0	0.63738	0.142173	0.123003	0.00479233	0.0495208	0.0415335	0.00159744	1
case2.blood	0.00543478	0	0	0	0.413043	0.157609	0.336957	0.00543478	0.048913	0.0326087	0	1
case3.blood	0.00152905	0	0.00152905	0	0.574924	0.143731	0.218654	0	0.0259939	0.0336391	0	1
case4.blood	0	0.00262812	0	0	0.490145	0.177398	0.239159	0.00919842	0.0328515	0.0486202	0	1
case5.blood	0	0	0.00102354	0	0.581372	0.193449	0.160696	0.00204708	0.0470829	0.0143296	0	1
case6.blood	0	0	0	0.00465116	0.553488	0.153488	0.209302	0.00697674	0.0395349	0.0325581	0	1
case7.blood	0	0	0	0	0.753823	0.110092	0.0665138	0.00152905	0.0512232	0.0168196	0	1
case8.blood	0.00150602	0	0.00150602	0	0.584337	0.213855	0.134036	0	0.0466867	0.0180723	0	1
case10.blood	0.000656168	0	0	0	0.646982	0.0866142	0.192913	0.0019685	0.0498688	0.0209974	0	1
case11.blood	0.00151515	0	0	0	0.713636	0.113636	0.0530303	0.00757576	0.0575758	0.0530303	0	1
case12.blood	0.00454133	0	0.00181653	0	0.555858	0.197094	0.180745	0.00181653	0.0326975	0.0254314	0	1
control1.blood	0	0	0	0	0.590226	0.0921053	0.218045	0.0056391	0.0827068	0.0112782	0	1
control2.blood	0	0	0.0134228	0	0.550336	0.107383	0.248322	0.00671141	0.0604027	0.0134228	0	1
control3.blood	0	0	0.00194175	0	0.640777	0.128155	0.149515	0.0038835	0.0407767	0.0349515	0	1
control4.blood	0.00191205	0	0	0	0.667304	0.110899	0.145315	0.00191205	0.0458891	0.0267686	0	1
case1.tissue	0.231568	0.0166147	0.123572	0.0218069	0.242991	0.0373832	0.0145379	0.0477674	0.254413	0.00103842	0.00830737	1
case2.tissue	0.218638	0.0304659	0.141577	0.0430108	0.193548	0.00179211	0.0107527	0.139785	0.215054	0.00179211	0.00358423	1
case3.tissue	0.272843	0.0253807	0.185279	0.0748731	0.225888	0.0164975	0.00761421	0.0177665	0.14467	0.0266497	0.00253807	1
case4.tissue	0.148628	0.0137195	0.219512	0.0579268	0.275152	0.105183	0.0167683	0.0487805	0.0754573	0.0358232	0.00304878	1
case5.tissue	0.242978	0.00842697	0.0800562	0.0126404	0.0617978	0.0337079	0.00983146	0.356742	0.162921	0.00702247	0.0238764	1
case6.tissue	0.149336	0.0530973	0.263274	0.039823	0.172566	0.0265487	0.00442478	0.0685841	0.113938	0.00553097	0.102876	1
case7.tissue	0.163862	0.0833943	0.370154	0.0651061	0.11485	0.038771	0.0175567	0.0629115	0.0790051	0.00365764	0.000731529	1
case8.tissue	0.265937	0.114855	0.166807	0.0131985	0.20191	0.0937939	0.0042123	0.0165684	0.0971637	0.00224656	0.0233081	1
case12.tissue	0.264691	0.00444444	0.161975	0.00592593	0.350123	0.028642	0.0291358	0.057284	0.0883951	0.00296296	0.00641975	1
control1.tissue	0.103504	0.0252649	0.116544	0.0472698	0.426243	0.0505297	0.0171149	0.0529747	0.102689	0.00162999	0.0562347	1
control2.tissue	0.0465595	0.113309	0.49691	0.132262	0.0498558	0.0218377	0.0218377	0.02637	0.0824063	0.00494438	0.00370828	1
control3.tissue	0.0143954	0.118522	0.170825	0.105566	0.389635	0.0441459	0.0235125	0.0455854	0.0566219	0.0235125	0.00767754	1
control4.tissue	0.0385852	0.136426	0.249885	0.184198	0.130914	0.0326137	0.0206706	0.0496096	0.147451	0.00459348	0.00505282	1
Summary
case.blood	0.00112499	0.000224997	0.000562493	0.000224997	0.615705	0.147598	0.159186	0.00314996	0.0442119	0.0278997	0.000112499	1
control.blood	0.000581734	0	0.0017452	0	0.625364	0.109948	0.17801	0.00407213	0.0570099	0.0232693	0	1
case.tissue	0.227235	0.0538966	0.193191	0.0305989	0.218704	0.0558655	0.0128794	0.0639048	0.117309	0.00812141	0.0182937	1
control.tissue	0.0447252	0.107391	0.284144	0.126342	0.219962	0.0351232	0.0212255	0.0419457	0.0966519	0.00922299	0.013266	1

## Sheet: DEGs (tissue)
Differential expressed genes between case and control (tissue) (p_val: two-sided Wilcoxon rank sum test)
genes	clusters	p_val	avg_log2FC (case/control)	pct.case	pct.control
RPS26	Macro1_C1QC	3.26686e-17	0.894464	0.86787	0.742938
FCN1	Macro1_C1QC	1.27811e-09	0.886679	0.377617	0.234463
C1QB	Macro1_C1QC	8.49394e-12	0.795943	0.647292	0.536723
APOE	Macro1_C1QC	7.93648e-05	0.791098	0.112635	0.0451977
HLA-C	Macro1_C1QC	8.91559e-42	0.777741	0.923466	0.855932
PPDPF	Macro1_C1QC	4.63777e-20	0.741839	0.616968	0.418079
APOC1	Macro1_C1QC	4.79495e-07	0.708664	0.110469	0.0254237
CTSD	Macro1_C1QC	9.38776e-08	0.652813	0.685921	0.570621
IFI30	Macro1_C1QC	2.46735e-09	0.636502	0.489892	0.330508
CD52	Macro1_C1QC	1.96956e-06	0.624519	0.441877	0.333333
CAPG	Macro1_C1QC	3.72835e-13	0.598997	0.602888	0.440678
CD68	Macro1_C1QC	2.51698e-18	0.584225	0.826715	0.69209
ITGB2	Macro1_C1QC	5.93177e-16	0.571797	0.72852	0.59322
LYZ	Macro1_C1QC	0.0083114	0.566058	0.836101	0.870056
FN1	Macro1_C1QC	1.60783e-07	0.563319	0.247292	0.115819
C1QC	Macro1_C1QC	1.49046e-07	0.553552	0.693863	0.629944
TUBA1B	Macro1_C1QC	5.7753e-13	0.532736	0.767148	0.652542
ANXA2	Macro1_C1QC	7.65827e-15	0.524337	0.862455	0.79096
CD14	Macro1_C1QC	2.59056e-09	0.508062	0.715523	0.576271
GYPC	Macro1_C1QC	3.7526e-05	0.490332	0.313357	0.20904
TREM2	Macro1_C1QC	3.42205e-07	0.46836	0.281588	0.155367
S100A11	Macro1_C1QC	2.86448e-17	0.468018	0.948375	0.887006
TSPO	Macro1_C1QC	1.50032e-13	0.463556	0.810108	0.757062
CHCHD10	Macro1_C1QC	8.60658e-09	0.460778	0.559928	0.432203
PLP2	Macro1_C1QC	3.05499e-07	0.447057	0.448014	0.324859
ARPC1B	Macro1_C1QC	6.23129e-13	0.445498	0.771119	0.683616
TKT	Macro1_C1QC	8.10237e-07	0.444991	0.60361	0.542373
PSAP	Macro1_C1QC	6.21602e-12	0.444919	0.922744	0.887006
RCSD1	Macro1_C1QC	6.52067e-09	0.442842	0.50361	0.341808
MIF	Macro1_C1QC	7.06876e-09	0.442193	0.698195	0.587571
PLD3	Macro1_C1QC	2.22522e-05	0.436761	0.557762	0.460452
FTL	Macro1_C1QC	8.40822e-16	0.430376	0.993141	0.977401
RPLP0	Macro1_C1QC	5.42873e-17	0.428002	0.910108	0.827684
TMEM176B	Macro1_C1QC	1.6438e-05	0.427679	0.4	0.282486
BLOC1S1	Macro1_C1QC	0.00120423	0.413309	0.327437	0.251412
PPT1	Macro1_C1QC	1.43463e-06	0.409639	0.529603	0.420904
NCF1	Macro1_C1QC	0.000168496	0.405174	0.698917	0.607345
RPS19	Macro1_C1QC	9.79213e-20	0.39444	0.968231	0.923729
TNFRSF1A	Macro1_C1QC	1.25751e-05	0.391647	0.402888	0.285311
CTSA	Macro1_C1QC	1.2664e-07	0.390312	0.417329	0.276836
PSMA7	Macro1_C1QC	2.41847e-07	0.388453	0.630325	0.508475
MGST3	Macro1_C1QC	3.71067e-05	0.386424	0.576173	0.49435
TUFM	Macro1_C1QC	4.43377e-08	0.382285	0.467509	0.319209
BLVRB	Macro1_C1QC	6.6975e-07	0.381548	0.64657	0.519774
NDUFC2	Macro1_C1QC	2.09525e-06	0.378251	0.249097	0.132768
ENO1	Macro1_C1QC	3.60228e-06	0.377876	0.650903	0.579096
PRELID1	Macro1_C1QC	7.5899e-08	0.372998	0.420939	0.271186
ARHGDIB	Macro1_C1QC	2.0146e-10	0.372312	0.805054	0.751412
GAA	Macro1_C1QC	1.35675e-08	0.372233	0.383032	0.220339
CD63	Macro1_C1QC	1.75519e-08	0.371341	0.809025	0.700565
RPL41	Macro1_C1QC	1.48479e-07	0.371309	0.912274	0.850282
COX5B	Macro1_C1QC	1.18851e-07	0.370228	0.751986	0.649718
LAMTOR2	Macro1_C1QC	2.79196e-06	0.369332	0.435018	0.305085
C1QA	Macro1_C1QC	0.000560884	0.367825	0.726354	0.683616
COX4I1	Macro1_C1QC	1.50985e-10	0.365637	0.850903	0.788136
TMEM176A	Macro1_C1QC	0.00319033	0.363544	0.30361	0.231638
ALDOA	Macro1_C1QC	3.53966e-07	0.362978	0.710108	0.618644
GPX1	Macro1_C1QC	1.077e-06	0.36191	0.802527	0.69209
RPL7A	Macro1_C1QC	2.70788e-15	0.358726	0.944043	0.909605
PRDX1	Macro1_C1QC	1.6715e-05	0.354906	0.672202	0.576271
PTAFR	Macro1_C1QC	1.87251e-06	0.354191	0.337184	0.206215
NDUFB8	Macro1_C1QC	5.02718e-05	0.354104	0.187365	0.101695
LGALS3	Macro1_C1QC	1.28187e-06	0.353627	0.778339	0.70904
SLC7A7	Macro1_C1QC	8.50478e-06	0.353109	0.383755	0.265537
HLA-B	Macro1_C1QC	8.81625e-13	0.351951	0.948375	0.909605
CALR	Macro1_C1QC	0.00313405	0.348284	0.519495	0.457627
PYCARD	Macro1_C1QC	3.77738e-06	0.347197	0.697112	0.629944
TYROBP	Macro1_C1QC	1.01974e-17	0.346227	0.970758	0.940678
LTA4H	Macro1_C1QC	1.71048e-05	0.345996	0.46065	0.355932
LSP1	Macro1_C1QC	7.20764e-05	0.343201	0.675812	0.629944
PSMB10	Macro1_C1QC	8.96377e-06	0.342645	0.402888	0.276836
SNRPD2	Macro1_C1QC	1.6039e-05	0.340416	0.618051	0.511299
FBP1	Macro1_C1QC	0.000357211	0.338196	0.257762	0.169492
RPS18	Macro1_C1QC	6.29267e-16	0.337437	0.979422	0.957627
PDXK	Macro1_C1QC	1.46094e-06	0.337412	0.194224	0.0875706
GAPDH	Macro1_C1QC	2.65048e-11	0.336479	0.901444	0.847458
RPL23A	Macro1_C1QC	6.08317e-10	0.336226	0.9	0.861582
GRN	Macro1_C1QC	3.11864e-07	0.333875	0.819134	0.788136
ANPEP	Macro1_C1QC	1.19517e-06	0.333038	0.197834	0.0903955
GPX4	Macro1_C1QC	1.50371e-06	0.330997	0.736823	0.649718
NEDD8	Macro1_C1QC	1.86446e-06	0.329673	0.534657	0.384181
VSIG4	Macro1_C1QC	7.12163e-05	0.327806	0.740433	0.680791
HLA-DQB1	Macro1_C1QC	2.00688e-07	0.327378	0.912274	0.872881
ASGR1	Macro1_C1QC	1.77433e-08	0.327128	0.194585	0.0706215
NCF4	Macro1_C1QC	0.000154567	0.32706	0.564621	0.466102
NME2	Macro1_C1QC	2.04185e-07	0.32676	0.755235	0.70339
S100A6	Macro1_C1QC	2.6835e-08	0.325281	0.981588	0.963277
COX8A	Macro1_C1QC	3.26642e-06	0.32099	0.649819	0.539548
MRPL34	Macro1_C1QC	1.11086e-05	0.320604	0.277256	0.169492
CTSB	Macro1_C1QC	0.000270065	0.320239	0.81444	0.754237
ACP5	Macro1_C1QC	0.000423982	0.318861	0.405054	0.305085
TUBB6	Macro1_C1QC	3.54008e-05	0.318663	0.336462	0.225989
C19orf53	Macro1_C1QC	2.79422e-05	0.318659	0.444404	0.327684
RPS16	Macro1_C1QC	6.47289e-12	0.316533	0.943321	0.90113
CTSL	Macro1_C1QC	0.000101845	0.31605	0.38231	0.271186
CD9	Macro1_C1QC	0.0110995	0.3159	0.555596	0.488701
NDUFS5	Macro1_C1QC	2.383e-08	0.314191	0.570397	0.418079
RPL19	Macro1_C1QC	5.067e-15	0.313878	0.965343	0.949153
ATP5O	Macro1_C1QC	0.0030155	0.313235	0.240433	0.172316
ERP29	Macro1_C1QC	6.90615e-05	0.313173	0.501444	0.403955
SSR2	Macro1_C1QC	0.00012708	0.311994	0.522022	0.443503
ANAPC11	Macro1_C1QC	5.59493e-05	0.311155	0.488087	0.378531
SERPINA1	Macro1_C1QC	6.99697e-05	0.310153	0.390975	0.288136
RNF135	Macro1_C1QC	1.90301e-05	0.308216	0.214079	0.115819
PILRA	Macro1_C1QC	2.38534e-06	0.307218	0.381949	0.254237
APEX1	Macro1_C1QC	9.91412e-05	0.306612	0.411191	0.305085
FXYD5	Macro1_C1QC	8.6934e-07	0.306357	0.812274	0.725989
GPR108	Macro1_C1QC	1.58811e-06	0.305898	0.266426	0.144068
SLC25A6	Macro1_C1QC	2.08497e-05	0.304027	0.73574	0.714689
RAB5C	Macro1_C1QC	9.64878e-06	0.301531	0.476895	0.355932
DOK2	Macro1_C1QC	0.00045063	0.30116	0.574007	0.485876
HLA-F	Macro1_C1QC	1.07604e-05	0.300257	0.245487	0.138418
HIGD2A	Macro1_C1QC	3.04634e-06	0.299594	0.643321	0.545198
PSMB6	Macro1_C1QC	0.000162868	0.297698	0.445848	0.341808
NDUFA11	Macro1_C1QC	0.0183911	0.29667	0.415884	0.353107
FAM96B	Macro1_C1QC	9.13485e-05	0.296326	0.426354	0.313559
UQCR10	Macro1_C1QC	0.000109639	0.296316	0.611191	0.514124
S100A9	Macro1_C1QC	0.0150287	0.295433	0.163538	0.110169
A1BG	Macro1_C1QC	7.3899e-06	0.294833	0.230325	0.124294
PSME2	Macro1_C1QC	0.00417426	0.294219	0.363177	0.288136
MPHOSPH8	Macro1_C1QC	5.62903e-08	0.294103	0.338989	0.180791
MAZ	Macro1_C1QC	0.00185852	0.292391	0.258484	0.180791
RPL10A	Macro1_C1QC	1.08383e-07	0.292057	0.883394	0.841808
SNRPB	Macro1_C1QC	0.000361307	0.291066	0.395307	0.293785
NDUFB10	Macro1_C1QC	0.000529215	0.290978	0.488087	0.384181
S100A8	Macro1_C1QC	0.014059	0.289496	0.101805	0.059322
RPL37A	Macro1_C1QC	5.64972e-10	0.289292	0.951264	0.926554
PLTP	Macro1_C1QC	0.00931561	0.288269	0.280144	0.211864
GBGT1	Macro1_C1QC	1.36249e-07	0.288047	0.192419	0.0762712
GIMAP1	Macro1_C1QC	2.74257e-06	0.287961	0.316606	0.189266
NRROS	Macro1_C1QC	1.43411e-05	0.287895	0.301805	0.186441
TWF2	Macro1_C1QC	0.00151059	0.287526	0.481588	0.39548
LST1	Macro1_C1QC	0.000154385	0.28651	0.667509	0.570621
MYL6	Macro1_C1QC	8.7403e-09	0.286089	0.9213	0.889831
NDUFB7	Macro1_C1QC	0.00141775	0.285109	0.512274	0.420904
LRP1	Macro1_C1QC	0.00177521	0.284932	0.511552	0.435028
UFC1	Macro1_C1QC	8.29406e-05	0.284849	0.455235	0.353107
C11orf31	Macro1_C1QC	0.000116314	0.284082	0.463177	0.361582
RABAC1	Macro1_C1QC	0.000204363	0.28358	0.508303	0.398305
ADAP2	Macro1_C1QC	0.00449153	0.28172	0.363538	0.288136
RPL5	Macro1_C1QC	1.94242e-07	0.281695	0.905415	0.872881
UCP2	Macro1_C1QC	0.000576415	0.281367	0.574007	0.485876
PLA2G15	Macro1_C1QC	7.07617e-06	0.280709	0.152347	0.0621469
ELOVL1	Macro1_C1QC	0.000375287	0.279508	0.358123	0.259887
WDR83OS	Macro1_C1QC	2.88235e-05	0.279205	0.606137	0.49435
NOP10	Macro1_C1QC	8.36524e-05	0.276907	0.566065	0.460452
CTSH	Macro1_C1QC	0.000269517	0.276506	0.618773	0.562147
VAT1	Macro1_C1QC	0.00451417	0.27627	0.314801	0.240113
SLIRP	Macro1_C1QC	0.000921588	0.275436	0.381588	0.285311
IGSF6	Macro1_C1QC	0.000305662	0.274507	0.480505	0.378531
LILRB5	Macro1_C1QC	0.0479931	0.27441	0.420217	0.372881
MAN2B1	Macro1_C1QC	1.76467e-05	0.274279	0.407942	0.288136
RPS14	Macro1_C1QC	6.32039e-11	0.274128	0.966065	0.929379
CYC1	Macro1_C1QC	0.000115979	0.273888	0.330325	0.225989
RPS2	Macro1_C1QC	1.97757e-07	0.273725	0.917329	0.889831
ZYX	Macro1_C1QC	5.86194e-05	0.272408	0.645126	0.567797
HM13	Macro1_C1QC	7.34832e-05	0.271541	0.424188	0.30791
STMN1	Macro1_C1QC	0.00172124	0.271191	0.46787	0.381356
PHPT1	Macro1_C1QC	0.000791312	0.27082	0.409386	0.310734
ZNHIT1	Macro1_C1QC	0.000597627	0.270794	0.414079	0.313559
CRIP1	Macro1_C1QC	0.0191304	0.269416	0.951264	0.915254
AC090498.1	Macro1_C1QC	4.66455e-09	0.269168	0.975812	0.935028
EIF3K	Macro1_C1QC	0.000108605	0.26905	0.698556	0.641243
TRAPPC1	Macro1_C1QC	0.000675026	0.267895	0.429603	0.338983
RPS29	Macro1_C1QC	4.96106e-06	0.267767	0.947292	0.90678
TCEB2	Macro1_C1QC	0.000192327	0.267715	0.699639	0.621469
TSPAN4	Macro1_C1QC	0.00624369	0.266862	0.329242	0.251412
RGS19	Macro1_C1QC	1.09017e-05	0.266535	0.349097	0.225989
RNF181	Macro1_C1QC	0.000628355	0.266316	0.474729	0.375706
PFN1	Macro1_C1QC	6.64574e-07	0.266271	0.932852	0.89548
TTC7A	Macro1_C1QC	0.00198042	0.26591	0.238989	0.163842
RPS10	Macro1_C1QC	4.50076e-09	0.265905	0.928881	0.892655
SNHG7	Macro1_C1QC	3.77041e-05	0.263677	0.225271	0.124294
S100A4	Macro1_C1QC	2.94665e-06	0.2634	0.971119	0.929379
ATRAID	Macro1_C1QC	0.000137265	0.26262	0.355596	0.248588
GRINA	Macro1_C1QC	0.000408717	0.262365	0.397834	0.30226
CLIC1	Macro1_C1QC	3.37361e-05	0.261938	0.798917	0.774011
RPL12	Macro1_C1QC	1.31499e-09	0.261901	0.976895	0.949153
RPL13	Macro1_C1QC	6.7515e-12	0.26151	0.987365	0.985876
TALDO1	Macro1_C1QC	0.000275547	0.261148	0.522383	0.440678
TPI1	Macro1_C1QC	0.000296414	0.261121	0.663177	0.584746
SLC40A1	Macro1_C1QC	0.00664856	0.259388	0.502888	0.435028
ECH1	Macro1_C1QC	0.000255707	0.258935	0.336462	0.234463
H2AFJ	Macro1_C1QC	0.00197094	0.258923	0.271841	0.19209
CSF3R	Macro1_C1QC	4.08388e-06	0.25879	0.340072	0.211864
ARF5	Macro1_C1QC	0.00124908	0.257333	0.545848	0.480226
SNHG12	Macro1_C1QC	5.28746e-06	0.257242	0.179783	0.079096
KXD1	Macro1_C1QC	0.000233507	0.256466	0.269314	0.175141
PRDX5	Macro1_C1QC	0.000336098	0.256436	0.499639	0.40113
RPLP1	Macro1_C1QC	8.20407e-12	0.25483	0.991697	0.963277
COX5A	Macro1_C1QC	0.00012243	0.254675	0.559567	0.463277
MRPL41	Macro1_C1QC	0.00102066	0.254097	0.393141	0.293785
PSMB9	Macro1_C1QC	0.000360334	0.25396	0.359567	0.257062
LINC01272	Macro1_C1QC	0.000774942	0.253871	0.225632	0.144068
RPS19BP1	Macro1_C1QC	4.93786e-05	0.253846	0.308664	0.19774
MZT2B	Macro1_C1QC	0.000511316	0.253534	0.232852	0.146893
KCNE3	Macro1_C1QC	0.00125919	0.252861	0.162094	0.0960452
FCGR3A	Macro1_C1QC	0.00348619	0.252344	0.301444	0.223164
ATP6V0B	Macro1_C1QC	0.000116688	0.251496	0.720578	0.641243
CDA	Macro1_C1QC	2.09771e-08	0.2514	0.118051	0.019774
GRHPR	Macro1_C1QC	0.00189513	0.251308	0.24657	0.172316
MRPS25	Macro1_C1QC	0.000226118	0.25127	0.165704	0.0903955
MGLL	Macro1_C1QC	0.00745797	0.25073	0.135379	0.0847458
CSTB	Macro1_C1QC	0.00180055	0.250705	0.78556	0.731638
ARRDC2	Macro1_C1QC	0.00380878	0.250646	0.192419	0.127119
SH3BP5	Macro1_C1QC	0.032483	-0.250031	0.154513	0.19209
ITSN2	Macro1_C1QC	0.0180628	-0.251369	0.326354	0.370056
YTHDF3	Macro1_C1QC	0.0452888	-0.25158	0.114801	0.146893
RGCC	Macro1_C1QC	0.010513	-0.252082	0.37509	0.432203
SLC5A3	Macro1_C1QC	0.0356635	-0.25297	0.130686	0.166667
HPS1	Macro1_C1QC	0.0330619	-0.253952	0.278339	0.313559
SLC2A3	Macro1_C1QC	0.0243474	-0.256167	0.152708	0.194915
PKIB	Macro1_C1QC	0.00153017	-0.256651	0.0797834	0.127119
HIPK1	Macro1_C1QC	0.00137226	-0.257228	0.128881	0.186441
CDC42	Macro1_C1QC	7.30908e-05	-0.259655	0.633574	0.700565
ARF4	Macro1_C1QC	0.00780539	-0.261044	0.28917	0.341808
HLA-DQA1	Macro1_C1QC	7.92254e-05	-0.261049	0.915523	0.90113
CLK1	Macro1_C1QC	0.00632766	-0.261502	0.355235	0.412429
NFKBIB	Macro1_C1QC	0.0033419	-0.261762	0.0812274	0.124294
HLA-DQA2	Macro1_C1QC	0.00353534	-0.263227	0.404693	0.466102
MEF2C	Macro1_C1QC	0.000568691	-0.263645	0.601805	0.672316
CEP350	Macro1_C1QC	0.00652076	-0.264107	0.205415	0.257062
PSME4	Macro1_C1QC	0.000364162	-0.267654	0.0588448	0.107345
SESN3	Macro1_C1QC	0.0359524	-0.267658	0.185921	0.220339
ZMIZ2	Macro1_C1QC	0.0033224	-0.268981	0.114079	0.163842
CD163	Macro1_C1QC	0.0324153	-0.270804	0.494585	0.519774
HLA-DPA1	Macro1_C1QC	1.23797e-07	-0.271482	0.980505	0.971751
BCLAF1	Macro1_C1QC	0.00230638	-0.272802	0.262455	0.324859
BTG3	Macro1_C1QC	0.000514311	-0.274442	0.0563177	0.101695
ERAP2	Macro1_C1QC	1.21145e-08	-0.276224	0.0581227	0.138418
ROBO3	Macro1_C1QC	0.000458489	-0.277787	0.068231	0.118644
GBP2	Macro1_C1QC	0.0102487	-0.279075	0.154874	0.200565
KLF4	Macro1_C1QC	0.0434845	-0.279963	0.229242	0.268362
PARP8	Macro1_C1QC	0.000540499	-0.282923	0.196751	0.265537
MSR1	Macro1_C1QC	0.000377294	-0.283271	0.376173	0.463277
MT-ATP8	Macro1_C1QC	1.95679e-06	-0.288362	0.855235	0.892655
LINC-PINT	Macro1_C1QC	0.00863975	-0.288484	0.0758123	0.112994
AZIN1	Macro1_C1QC	0.0193107	-0.28859	0.209025	0.254237
CYTIP	Macro1_C1QC	3.07343e-05	-0.290062	0.21083	0.299435
PPP1R12A	Macro1_C1QC	0.0262812	-0.290353	0.288809	0.322034
SERPINB9	Macro1_C1QC	0.00143626	-0.290918	0.0722022	0.118644
JMJD1C	Macro1_C1QC	0.00498928	-0.290988	0.394224	0.449153
CLEC2B	Macro1_C1QC	0.000384004	-0.291652	0.431408	0.491525
GLUD1	Macro1_C1QC	0.00678505	-0.295687	0.383032	0.420904
IFI44	Macro1_C1QC	0.000657578	-0.296658	0.132491	0.194915
CSNK1A1	Macro1_C1QC	0.00473546	-0.297298	0.307581	0.361582
IVNS1ABP	Macro1_C1QC	0.00561342	-0.298089	0.27148	0.324859
KLF10	Macro1_C1QC	0.000418003	-0.298519	0.292058	0.370056
PLSCR1	Macro1_C1QC	0.00594775	-0.299352	0.277617	0.327684
TBCA	Macro1_C1QC	0.000564856	-0.299859	0.504693	0.562147
UBC	Macro1_C1QC	0.00624553	-0.3045	0.94296	0.929379
KMT2C	Macro1_C1QC	0.000198295	-0.306221	0.269675	0.347458
DEPTOR	Macro1_C1QC	2.30672e-05	-0.306937	0.120217	0.194915
JAK2	Macro1_C1QC	0.0193579	-0.307447	0.195307	0.237288
SLC38A2	Macro1_C1QC	0.0098774	-0.310384	0.239711	0.288136
DNAJB4	Macro1_C1QC	0.0423316	-0.31081	0.21083	0.248588
SRSF5	Macro1_C1QC	0.00154684	-0.312687	0.425271	0.474576
PIM3	Macro1_C1QC	0.00196897	-0.313731	0.098556	0.146893
HPS5	Macro1_C1QC	6.0067e-05	-0.314869	0.0888087	0.152542
GPBP1	Macro1_C1QC	0.00674866	-0.3153	0.244404	0.29661
DENND1B	Macro1_C1QC	0.00616761	-0.317522	0.127437	0.175141
UVRAG	Macro1_C1QC	0.00171827	-0.317747	0.260289	0.324859
TSPYL2	Macro1_C1QC	0.00304589	-0.317811	0.0797834	0.124294
C10orf128	Macro1_C1QC	4.163e-09	-0.318352	0.0891697	0.186441
EIF2AK4	Macro1_C1QC	0.00301316	-0.31929	0.247653	0.30226
TRIM22	Macro1_C1QC	0.0180464	-0.320199	0.233574	0.279661
RP11-325F22.2	Macro1_C1QC	0.0152476	-0.322917	0.130325	0.172316
VOPP1	Macro1_C1QC	0.000226185	-0.323534	0.247653	0.330508
MAN1A1	Macro1_C1QC	2.21888e-06	-0.323588	0.232491	0.344633
ATRX	Macro1_C1QC	0.0141688	-0.323713	0.311552	0.353107
HNRNPA2B1	Macro1_C1QC	1.75235e-05	-0.324699	0.788087	0.830508
RPS4Y1	Macro1_C1QC	5.25017e-09	-0.325007	0.269675	0.437853
MRC1	Macro1_C1QC	0.00118973	-0.325302	0.572924	0.632768
BHLHE40	Macro1_C1QC	0.00776205	-0.327408	0.109747	0.152542
RETN	Macro1_C1QC	3.54419e-08	-0.32778	0.0400722	0.10452
CD200R1	Macro1_C1QC	1.51234e-06	-0.328689	0.12491	0.214689
MT-ND1	Macro1_C1QC	1.0632e-06	-0.329227	0.909025	0.963277
EGR2	Macro1_C1QC	4.33382e-07	-0.329716	0.0722022	0.149718
GCC2	Macro1_C1QC	0.00016366	-0.329965	0.184838	0.259887
GPAT3	Macro1_C1QC	0.0308504	-0.333649	0.131047	0.163842
MT-ND4L	Macro1_C1QC	1.92681e-07	-0.333895	0.906498	0.932203
ABL2	Macro1_C1QC	0.00164779	-0.334785	0.107942	0.161017
KDM5A	Macro1_C1QC	0.000878684	-0.336249	0.2	0.265537
GRASP	Macro1_C1QC	2.62593e-06	-0.33663	0.0498195	0.110169
PICALM	Macro1_C1QC	0.00341324	-0.338262	0.293502	0.347458
PCMTD1	Macro1_C1QC	0.00344617	-0.33971	0.206498	0.259887
PER1	Macro1_C1QC	0.0337735	-0.339768	0.120939	0.155367
MT-ND4	Macro1_C1QC	1.78934e-09	-0.34353	0.942238	0.971751
TIPARP	Macro1_C1QC	0.00442365	-0.344144	0.0891697	0.132768
CXCL16	Macro1_C1QC	0.00635554	-0.344327	0.39639	0.446328
TRIM44	Macro1_C1QC	0.025412	-0.346078	0.183032	0.223164
CD1E	Macro1_C1QC	4.50059e-09	-0.347663	0.0942238	0.194915
JUNB	Macro1_C1QC	0.00233852	-0.349258	0.646931	0.675141
ANKRD12	Macro1_C1QC	0.00997228	-0.350483	0.454152	0.483051
HLA-DRA	Macro1_C1QC	4.22327e-14	-0.352117	0.994585	0.997175
MAP3K8	Macro1_C1QC	0.00110867	-0.353942	0.174729	0.237288
MT-CO1	Macro1_C1QC	0.000342125	-0.358622	0.98231	0.977401
TPM4	Macro1_C1QC	0.000215396	-0.359191	0.480866	0.553672
HSPA1B	Macro1_C1QC	0.00291037	-0.361916	0.880866	0.872881
ANKRD44	Macro1_C1QC	0.000892905	-0.365396	0.312274	0.384181
ARL5B	Macro1_C1QC	8.3147e-06	-0.367119	0.0685921	0.132768
CST3	Macro1_C1QC	7.70596e-06	-0.368257	0.995307	0.991525
ATP8B4	Macro1_C1QC	5.19877e-05	-0.374231	0.21444	0.30226
FCER2	Macro1_C1QC	0.000512525	-0.376005	0.099639	0.155367
LINC00936	Macro1_C1QC	0.00744475	-0.379338	0.186282	0.240113
NFE2L2	Macro1_C1QC	4.37641e-05	-0.385116	0.41444	0.5
NFKB1	Macro1_C1QC	0.0373423	-0.386548	0.156318	0.19209
GADD45B	Macro1_C1QC	1.89471e-06	-0.392205	0.432491	0.562147
RNASE1	Macro1_C1QC	0.000432525	-0.396581	0.655596	0.720339
LPAR6	Macro1_C1QC	4.54681e-05	-0.397773	0.427076	0.511299
ATP2B1	Macro1_C1QC	1.85827e-07	-0.398705	0.526354	0.624294
RGS1	Macro1_C1QC	1.21228e-08	-0.399203	0.129603	0.242938
HNRNPU	Macro1_C1QC	3.00097e-06	-0.409529	0.422022	0.516949
NBPF14	Macro1_C1QC	1.3921e-08	-0.414082	0.190614	0.30791
PNRC1	Macro1_C1QC	0.000700583	-0.414609	0.529603	0.559322
ARL4C	Macro1_C1QC	1.36632e-08	-0.425142	0.0747292	0.163842
JUND	Macro1_C1QC	0.000611206	-0.426079	0.420939	0.477401
STK17B	Macro1_C1QC	1.13699e-05	-0.427063	0.272924	0.370056
RASGEF1B	Macro1_C1QC	4.10878e-09	-0.428555	0.115884	0.223164
MT-ND2	Macro1_C1QC	2.88855e-10	-0.432504	0.929242	0.957627
CDKN1A	Macro1_C1QC	5.85906e-05	-0.443628	0.278339	0.361582
HSP90AB1	Macro1_C1QC	0.000856405	-0.446574	0.849097	0.847458
RNF144B	Macro1_C1QC	0.0130768	-0.451099	0.149458	0.19209
ADAM28	Macro1_C1QC	0.000224651	-0.452587	0.208303	0.282486
EZR	Macro1_C1QC	0.000196445	-0.454887	0.305415	0.389831
CSRNP1	Macro1_C1QC	5.16732e-07	-0.46915	0.0855596	0.163842
RP11-404O13.5	Macro1_C1QC	1.40541e-13	-0.471027	0.0750903	0.19209
ASAP1	Macro1_C1QC	5.32781e-07	-0.472461	0.250181	0.358757
VEGFA	Macro1_C1QC	8.49135e-05	-0.479432	0.0559567	0.107345
BIRC3	Macro1_C1QC	0.000149857	-0.482375	0.109025	0.172316
VMO1	Macro1_C1QC	1.34812e-17	-0.485733	0.0877256	0.234463
JUN	Macro1_C1QC	1.52447e-10	-0.488481	0.602166	0.757062
IFI6	Macro1_C1QC	7.29733e-07	-0.498864	0.171841	0.271186
HSPA1A	Macro1_C1QC	6.60947e-06	-0.50609	0.946209	0.935028
NR4A3	Macro1_C1QC	9.02507e-09	-0.512656	0.0480144	0.121469
FOS	Macro1_C1QC	2.11999e-05	-0.530632	0.713357	0.757062
TCP1	Macro1_C1QC	0.000202415	-0.540834	0.371119	0.429379
ZFAND2A	Macro1_C1QC	0.000461635	-0.54593	0.295307	0.372881
REL	Macro1_C1QC	0.000227974	-0.549579	0.355957	0.418079
IFI44L	Macro1_C1QC	2.7884e-08	-0.562483	0.0646209	0.144068
SOD2	Macro1_C1QC	0.0257454	-0.56352	0.337906	0.367232
IER2	Macro1_C1QC	6.41949e-09	-0.566707	0.472563	0.610169
INSIG1	Macro1_C1QC	0.000235707	-0.569549	0.124549	0.186441
ABCA6	Macro1_C1QC	1.65845e-12	-0.572137	0.187004	0.341808
NR4A2	Macro1_C1QC	0.00173929	-0.572724	0.21083	0.271186
IL10	Macro1_C1QC	0.0103062	-0.574225	0.0790614	0.115819
PDE4B	Macro1_C1QC	2.77432e-06	-0.587496	0.106859	0.186441
PPP1R15A	Macro1_C1QC	2.51962e-12	-0.597917	0.561372	0.734463
PTGS2	Macro1_C1QC	5.36034e-08	-0.60102	0.0509025	0.121469
MALAT1	Macro1_C1QC	7.54698e-10	-0.603643	0.997834	0.99435
FOSB	Macro1_C1QC	9.97292e-11	-0.614745	0.3213	0.466102
MT-ND5	Macro1_C1QC	1.11911e-17	-0.618465	0.837906	0.898305
HSP90AA1	Macro1_C1QC	0.00279106	-0.646848	0.934657	0.929379
KLF6	Macro1_C1QC	6.0492e-07	-0.652616	0.667148	0.737288
ICAM1	Macro1_C1QC	2.8316e-06	-0.68437	0.112635	0.189266
MCL1	Macro1_C1QC	1.46509e-13	-0.697026	0.549458	0.69209
RMRP	Macro1_C1QC	6.98094e-07	-0.70363	0.292419	0.398305
KDM6B	Macro1_C1QC	1.67648e-09	-0.705908	0.122744	0.228814
DNAJA4	Macro1_C1QC	0.0311259	-0.707143	0.162455	0.19774
BTG2	Macro1_C1QC	0.000342644	-0.722661	0.28917	0.353107
SRGN	Macro1_C1QC	2.02101e-16	-0.733787	0.810469	0.889831
CD1C	Macro1_C1QC	1.00095e-07	-0.74277	0.206859	0.310734
ZFP36	Macro1_C1QC	0.0347848	-0.746508	0.691697	0.683616
NLRP3	Macro1_C1QC	3.93011e-05	-0.757967	0.180505	0.259887
SGK1	Macro1_C1QC	1.33019e-07	-0.764737	0.222022	0.327684
IL1R2	Macro1_C1QC	4.20537e-22	-0.781413	0.0631769	0.20904
EGR1	Macro1_C1QC	5.64644e-20	-0.785198	0.456318	0.686441
IER5	Macro1_C1QC	7.14549e-07	-0.814553	0.386643	0.483051
CALCRL	Macro1_C1QC	7.76327e-19	-0.814832	0.0696751	0.20339
MIR155HG	Macro1_C1QC	0.000191643	-0.822566	0.0530686	0.101695
NR4A1	Macro1_C1QC	2.21569e-13	-0.88347	0.415884	0.567797
GPR183	Macro1_C1QC	2.89541e-09	-0.901248	0.272202	0.384181
ATF3	Macro1_C1QC	1.44502e-08	-0.944813	0.257762	0.370056
BAG3	Macro1_C1QC	3.26641e-08	-0.970327	0.270036	0.384181
NAMPT	Macro1_C1QC	1.74615e-07	-1.00957	0.233935	0.338983
FCER1A	Macro1_C1QC	2.13052e-24	-1.04132	0.180866	0.403955
NFKBIA	Macro1_C1QC	2.22428e-07	-1.06725	0.57509	0.629944
CCL18	Macro1_C1QC	0.0228055	-1.06868	0.0787004	0.112994
DUSP2	Macro1_C1QC	1.75726e-11	-1.07897	0.12852	0.248588
HSPH1	Macro1_C1QC	9.39915e-10	-1.13025	0.602527	0.661017
CD83	Macro1_C1QC	1.21597e-19	-1.13332	0.369314	0.545198
BCL2A1	Macro1_C1QC	1.83014e-11	-1.1491	0.128881	0.248588
TNF	Macro1_C1QC	1.50314e-10	-1.17734	0.104693	0.211864
HSPD1	Macro1_C1QC	2.84964e-06	-1.18992	0.555957	0.618644
CCL3	Macro1_C1QC	1.33907e-07	-1.22708	0.215884	0.324859
NFKBIZ	Macro1_C1QC	1.69837e-14	-1.2436	0.240072	0.392655
CXCL2	Macro1_C1QC	2.99361e-10	-1.3193	0.159928	0.285311
CCL4	Macro1_C1QC	9.76921e-12	-1.44324	0.212996	0.361582
IL1B	Macro1_C1QC	1.50202e-09	-1.47662	0.176895	0.293785
TNFAIP3	Macro1_C1QC	9.78117e-21	-1.55758	0.278339	0.471751
CXCL8	Macro1_C1QC	5.39335e-18	-1.64451	0.168953	0.344633
CXCL3	Macro1_C1QC	4.66603e-16	-1.96592	0.126715	0.274011
CCL3L3	Macro1_C1QC	2.82109e-24	-2.15113	0.0747292	0.231638
CCL4L2	Macro1_C1QC	1.54917e-35	-2.81087	0.0942238	0.310734
DNAJB1	Macro2_CXCL3	6.076e-117	1.66945	0.993912	0.870588
HSPA6	Macro2_CXCL3	4.05561e-49	1.64756	0.828006	0.617647
LYZ	Macro2_CXCL3	1.57392e-107	1.56382	0.990868	0.932941
ZFAND2A	Macro2_CXCL3	2.71971e-63	1.44715	0.817352	0.498824
BAG3	Macro2_CXCL3	1.87885e-68	1.37251	0.843227	0.495294
FCN1	Macro2_CXCL3	2.41676e-69	1.21024	0.852359	0.512941
HSPA1B	Macro2_CXCL3	1.21495e-72	1.18962	0.989346	0.918824
HSPA1A	Macro2_CXCL3	1.0242e-78	1.08993	1	0.981176
CTSD	Macro2_CXCL3	2.65274e-47	0.973312	0.789954	0.470588
TKT	Macro2_CXCL3	3.94448e-62	0.937986	0.86758	0.636471
UBC	Macro2_CXCL3	2.20788e-56	0.934494	0.996956	0.974118
JUN	Macro2_CXCL3	1.64834e-26	0.910423	0.907154	0.808235
HSPB1	Macro2_CXCL3	2.26488e-63	0.884896	0.972603	0.711765
HMOX1	Macro2_CXCL3	3.12211e-38	0.859898	0.756469	0.451765
EGR1	Macro2_CXCL3	9.48537e-30	0.835089	0.800609	0.528235
CD68	Macro2_CXCL3	1.10692e-52	0.833522	0.922374	0.761176
RBKS	Macro2_CXCL3	2.8604e-24	0.814186	0.724505	0.538824
DUSP1	Macro2_CXCL3	3.02066e-47	0.784412	0.984779	0.956471
PLIN2	Macro2_CXCL3	3.97381e-11	0.778042	0.515982	0.347059
TXNIP	Macro2_CXCL3	4.37471e-34	0.762313	0.794521	0.517647
S100A9	Macro2_CXCL3	2.40725e-11	0.759424	0.410959	0.238824
HSP90AA1	Macro2_CXCL3	3.00259e-56	0.747208	1	0.987059
HSPA8	Macro2_CXCL3	3.81547e-46	0.732498	0.980213	0.944706
FTL	Macro2_CXCL3	9.82065e-63	0.714892	1	1
IL10	Macro2_CXCL3	2.79796e-05	0.709885	0.467275	0.365882
FOS	Macro2_CXCL3	9.53089e-27	0.704509	0.931507	0.750588
DOK2	Macro2_CXCL3	1.47728e-39	0.696155	0.837139	0.557647
CD36	Macro2_CXCL3	3.75941e-33	0.665172	0.508371	0.204706
OSM	Macro2_CXCL3	6.50433e-14	0.659824	0.339422	0.18
S100A8	Macro2_CXCL3	7.55569e-12	0.644513	0.334855	0.174118
PPDPF	Macro2_CXCL3	2.60367e-40	0.643973	0.853881	0.552941
FN1	Macro2_CXCL3	6.58649e-29	0.63099	0.318113	0.0847059
HSPH1	Macro2_CXCL3	6.00299e-46	0.619103	0.974125	0.763529
UBB	Macro2_CXCL3	2.54908e-29	0.612099	0.968037	0.929412
HSP90AB1	Macro2_CXCL3	2.05176e-49	0.606913	0.998478	0.965882
HLA-C	Macro2_CXCL3	7.97652e-57	0.572147	0.993912	0.967059
NR4A1	Macro2_CXCL3	7.92199e-32	0.571628	0.966514	0.883529
NCF4	Macro2_CXCL3	7.03469e-36	0.570337	0.713851	0.408235
MS4A7	Macro2_CXCL3	8.43636e-26	0.566201	0.907154	0.769412
IFI30	Macro2_CXCL3	1.59668e-08	0.556413	0.751903	0.608235
NFKBIA	Macro2_CXCL3	6.53187e-26	0.552788	0.996956	0.992941
RGS19	Macro2_CXCL3	3.71433e-34	0.550827	0.5586	0.254118
UCP2	Macro2_CXCL3	3.07792e-25	0.541489	0.750381	0.491765
CACYBP	Macro2_CXCL3	8.29292e-37	0.538467	0.873668	0.592941
EEF2	Macro2_CXCL3	8.49648e-32	0.537357	0.95586	0.898824
TNFAIP6	Macro2_CXCL3	7.78223e-05	0.536021	0.211568	0.137647
CDA	Macro2_CXCL3	2.93629e-39	0.535353	0.365297	0.0847059
RASA4	Macro2_CXCL3	1.15945e-36	0.530476	0.482496	0.174118
AHSA1	Macro2_CXCL3	3.19329e-30	0.529797	0.730594	0.423529
PPP1R15A	Macro2_CXCL3	4.91777e-29	0.525922	0.990868	0.98
ANKRD37	Macro2_CXCL3	2.51975e-13	0.523833	0.401826	0.224706
DNAJA1	Macro2_CXCL3	3.23464e-32	0.520952	0.974125	0.834118
CD37	Macro2_CXCL3	7.72277e-26	0.515277	0.929985	0.869412
CSF3R	Macro2_CXCL3	7.94232e-24	0.515226	0.624049	0.357647
ZFP36	Macro2_CXCL3	1.46917e-15	0.514333	0.983257	0.958824
VCAN	Macro2_CXCL3	2.19329e-22	0.509522	0.657534	0.391765
PPT1	Macro2_CXCL3	1.0805e-21	0.500515	0.73516	0.518824
ZNF331	Macro2_CXCL3	1.72517e-08	0.494235	0.458143	0.321176
FKBP4	Macro2_CXCL3	8.71018e-28	0.493392	0.730594	0.436471
CNPY3	Macro2_CXCL3	1.69809e-24	0.487584	0.789954	0.583529
PSAP	Macro2_CXCL3	4.96287e-31	0.484884	0.969559	0.941176
PHACTR1	Macro2_CXCL3	6.65769e-20	0.484725	0.799087	0.652941
TSPO	Macro2_CXCL3	2.27887e-31	0.480043	0.951294	0.897647
JUNB	Macro2_CXCL3	1.90141e-20	0.479824	0.986301	0.932941
IER3	Macro2_CXCL3	2.54866e-20	0.474686	0.981735	0.948235
ALDH2	Macro2_CXCL3	3.67086e-23	0.473707	0.709285	0.491765
LAMTOR1	Macro2_CXCL3	1.06581e-23	0.472657	0.692542	0.442353
IER2	Macro2_CXCL3	1.1834e-16	0.469551	0.907154	0.744706
CD14	Macro2_CXCL3	3.45325e-25	0.465881	0.721461	0.424706
CLK1	Macro2_CXCL3	7.09451e-18	0.462517	0.730594	0.536471
AOAH	Macro2_CXCL3	2.70887e-22	0.4616	0.56621	0.316471
ITGB2	Macro2_CXCL3	6.70413e-22	0.455205	0.890411	0.798824
HSPE1	Macro2_CXCL3	1.86649e-36	0.455139	0.990868	0.871765
CALM2	Macro2_CXCL3	2.61566e-28	0.45306	0.957382	0.863529
SERPINA1	Macro2_CXCL3	1.36173e-18	0.45262	0.776256	0.572941
TUFM	Macro2_CXCL3	1.55097e-26	0.451653	0.700152	0.417647
CRTAP	Macro2_CXCL3	3.21998e-18	0.447504	0.811263	0.683529
HSPD1	Macro2_CXCL3	1.23917e-29	0.443223	0.958904	0.78
CAPG	Macro2_CXCL3	3.46137e-20	0.442552	0.843227	0.687059
STXBP2	Macro2_CXCL3	1.85282e-20	0.439651	0.668189	0.421176
LSP1	Macro2_CXCL3	2.18889e-22	0.438532	0.926941	0.852941
MID1IP1	Macro2_CXCL3	3.76734e-20	0.4369	0.378995	0.161176
GLA	Macro2_CXCL3	6.63993e-06	0.429574	0.415525	0.296471
RGS2	Macro2_CXCL3	9.93231e-08	0.429437	0.671233	0.575294
TUBA1B	Macro2_CXCL3	1.3441e-17	0.423766	0.87519	0.704706
LAIR1	Macro2_CXCL3	1.18565e-24	0.421798	0.468798	0.205882
HSPA5	Macro2_CXCL3	0.00010251	0.421225	0.640791	0.538824
HM13	Macro2_CXCL3	4.45367e-20	0.418502	0.628615	0.396471
C5AR1	Macro2_CXCL3	7.34682e-15	0.418067	0.78691	0.604706
EEF1G	Macro2_CXCL3	3.81112e-23	0.417532	0.929985	0.836471
PLD3	Macro2_CXCL3	6.35957e-17	0.417342	0.589041	0.365882
LTA4H	Macro2_CXCL3	2.6606e-20	0.415576	0.715373	0.488235
APEX1	Macro2_CXCL3	2.7703e-23	0.414152	0.633181	0.372941
ZFP36L2	Macro2_CXCL3	9.46829e-23	0.413039	0.856925	0.64
CTSH	Macro2_CXCL3	1.31672e-18	0.412343	0.856925	0.705882
APBB1IP	Macro2_CXCL3	3.22725e-20	0.412228	0.547945	0.311765
TAGAP	Macro2_CXCL3	3.93226e-10	0.411694	0.569254	0.408235
C10orf54	Macro2_CXCL3	6.58311e-19	0.409405	0.744292	0.511765
WAS	Macro2_CXCL3	1.79492e-19	0.403275	0.665145	0.415294
LRRC25	Macro2_CXCL3	1.07686e-26	0.402107	0.424658	0.167059
FAM46A	Macro2_CXCL3	4.8187e-17	0.401939	0.406393	0.201176
SLC25A6	Macro2_CXCL3	5.28015e-22	0.401879	0.951294	0.889412
ASGR1	Macro2_CXCL3	5.29866e-28	0.401207	0.423135	0.156471
SLC7A7	Macro2_CXCL3	1.11077e-20	0.398994	0.570776	0.322353
SYK	Macro2_CXCL3	2.17766e-21	0.39613	0.628615	0.356471
THBS1	Macro2_CXCL3	0.000431916	0.396012	0.187215	0.12
CTSA	Macro2_CXCL3	6.02587e-20	0.395351	0.598174	0.358824
CYBB	Macro2_CXCL3	8.07343e-20	0.394293	0.808219	0.62
ENG	Macro2_CXCL3	4.3226e-21	0.394192	0.458143	0.223529
CALR	Macro2_CXCL3	5.93189e-07	0.392067	0.741248	0.614118
BNIP3L	Macro2_CXCL3	4.16739e-18	0.387477	0.741248	0.543529
GIMAP4	Macro2_CXCL3	2.38526e-20	0.387321	0.499239	0.252941
PYCARD	Macro2_CXCL3	7.08447e-17	0.383515	0.832572	0.675294
TWISTNB	Macro2_CXCL3	1.11969e-05	0.382126	0.310502	0.210588
MAN2B1	Macro2_CXCL3	1.37439e-15	0.381155	0.669711	0.463529
ZFP36L1	Macro2_CXCL3	7.39335e-18	0.379495	0.913242	0.781176
CHCHD10	Macro2_CXCL3	2.72692e-16	0.375235	0.7793	0.567059
RNF141	Macro2_CXCL3	1.48112e-22	0.37478	0.403349	0.170588
G0S2	Macro2_CXCL3	0.0165471	0.37452	0.715373	0.672941
ARPC1B	Macro2_CXCL3	3.60882e-22	0.374223	0.939117	0.874118
IER5	Macro2_CXCL3	9.28695e-11	0.373639	0.745814	0.590588
LGALS3	Macro2_CXCL3	7.35955e-13	0.371647	0.949772	0.881176
POLR2J3	Macro2_CXCL3	2.88265e-25	0.368863	0.410959	0.158824
DUSP2	Macro2_CXCL3	1.37136e-05	0.367068	0.870624	0.845882
ZNF385A	Macro2_CXCL3	2.37602e-16	0.365365	0.659056	0.435294
CKS2	Macro2_CXCL3	2.02859e-08	0.36466	0.491629	0.336471
TNFSF13	Macro2_CXCL3	4.74472e-21	0.362858	0.538813	0.281176
SNX2	Macro2_CXCL3	7.92867e-19	0.35879	0.719939	0.467059
RAB5C	Macro2_CXCL3	7.04143e-16	0.357781	0.750381	0.548235
APOC1	Macro2_CXCL3	0.000732802	0.357219	0.101979	0.0552941
DEDD2	Macro2_CXCL3	4.13104e-21	0.356914	0.484018	0.230588
ERP29	Macro2_CXCL3	6.46747e-14	0.354293	0.704718	0.544706
GRN	Macro2_CXCL3	6.55987e-15	0.353452	0.910198	0.850588
ALDOA	Macro2_CXCL3	1.92203e-16	0.34965	0.929985	0.867059
LAPTM5	Macro2_CXCL3	4.65744e-21	0.349628	0.960426	0.917647
IGSF6	Macro2_CXCL3	9.04801e-12	0.349339	0.659056	0.494118
CLTA	Macro2_CXCL3	1.18267e-16	0.34408	0.773212	0.575294
OXA1L	Macro2_CXCL3	3.57994e-15	0.341961	0.624049	0.403529
USPL1	Macro2_CXCL3	3.64277e-17	0.34188	0.318113	0.135294
RSRP1	Macro2_CXCL3	6.82174e-14	0.34152	0.663623	0.46
CTSB	Macro2_CXCL3	2.23878e-07	0.34089	0.916286	0.862353
GAPDH	Macro2_CXCL3	2.14553e-24	0.34081	0.99239	0.957647
CAMK1	Macro2_CXCL3	9.15426e-23	0.339457	0.401826	0.163529
PDK4	Macro2_CXCL3	2.41018e-14	0.339214	0.229833	0.0847059
RCSD1	Macro2_CXCL3	1.75269e-17	0.338576	0.544901	0.314118
SAMHD1	Macro2_CXCL3	8.93935e-16	0.338173	0.87519	0.747059
PHB2	Macro2_CXCL3	2.63666e-15	0.337331	0.643836	0.415294
SNX3	Macro2_CXCL3	4.18132e-16	0.335057	0.869102	0.702353
RNF130	Macro2_CXCL3	3.10767e-15	0.333995	0.882801	0.78
ANPEP	Macro2_CXCL3	9.88471e-20	0.333637	0.334855	0.131765
GAA	Macro2_CXCL3	1.17995e-17	0.330474	0.47032	0.245882
FBP1	Macro2_CXCL3	6.27267e-07	0.329996	0.459665	0.318824
P4HB	Macro2_CXCL3	3.01099e-16	0.329929	0.64688	0.403529
PTAFR	Macro2_CXCL3	5.09727e-17	0.329747	0.410959	0.203529
STIP1	Macro2_CXCL3	8.91109e-14	0.329554	0.671233	0.447059
TAOK3	Macro2_CXCL3	3.75755e-11	0.329472	0.666667	0.487059
TPI1	Macro2_CXCL3	7.87179e-13	0.327113	0.91933	0.787059
POLD4	Macro2_CXCL3	1.02504e-13	0.326069	0.694064	0.494118
TWF2	Macro2_CXCL3	1.08239e-14	0.325868	0.660578	0.455294
LAT2	Macro2_CXCL3	6.3205e-16	0.32545	0.659056	0.444706
ZYX	Macro2_CXCL3	3.73412e-13	0.324086	0.855403	0.718824
NAIP	Macro2_CXCL3	1.47765e-15	0.3224	0.506849	0.289412
RPLP0	Macro2_CXCL3	2.56886e-24	0.320905	0.995434	0.978824
CALHM2	Macro2_CXCL3	1.13659e-16	0.320251	0.331811	0.147059
ARRB2	Macro2_CXCL3	9.64119e-17	0.320082	0.878234	0.710588
GPNMB	Macro2_CXCL3	1.01481e-16	0.318824	0.42618	0.207059
ACP5	Macro2_CXCL3	3.76581e-13	0.317922	0.473364	0.277647
NR4A2	Macro2_CXCL3	3.15534e-07	0.316729	0.82344	0.721176
MRPL18	Macro2_CXCL3	3.88797e-17	0.315401	0.761035	0.534118
MYO1F	Macro2_CXCL3	2.47337e-15	0.314922	0.582953	0.355294
ATP6V0C	Macro2_CXCL3	3.75619e-13	0.314543	0.905632	0.797647
TSEN34	Macro2_CXCL3	1.32361e-17	0.311817	0.388128	0.183529
ILK	Macro2_CXCL3	7.97838e-16	0.311619	0.625571	0.371765
RHOG	Macro2_CXCL3	1.21326e-15	0.311583	0.834094	0.671765
ZNF106	Macro2_CXCL3	4.08103e-15	0.311567	0.453577	0.247059
LAMP1	Macro2_CXCL3	8.31501e-14	0.311279	0.6621	0.443529
METTL9	Macro2_CXCL3	1.6951e-13	0.310549	0.587519	0.372941
LTBR	Macro2_CXCL3	2.63395e-19	0.310429	0.42618	0.198824
SERPINH1	Macro2_CXCL3	3.20054e-12	0.310244	0.327245	0.165882
TCP1	Macro2_CXCL3	1.84514e-13	0.309765	0.767123	0.571765
GADD45B	Macro2_CXCL3	1.25547e-08	0.30803	0.975647	0.956471
PLP2	Macro2_CXCL3	2.74209e-09	0.306691	0.684932	0.515294
CD300LB	Macro2_CXCL3	2.47098e-15	0.305431	0.339422	0.157647
RPL12	Macro2_CXCL3	1.27027e-22	0.305127	0.998478	0.998824
CSRP1	Macro2_CXCL3	4.32695e-16	0.303747	0.377473	0.181176
PRKCD	Macro2_CXCL3	2.87117e-17	0.302165	0.468798	0.241176
SCAMP2	Macro2_CXCL3	3.09386e-14	0.30041	0.541857	0.332941
AIF1	Macro2_CXCL3	8.87205e-18	0.300384	0.983257	0.94
CCT3	Macro2_CXCL3	9.23268e-14	0.299325	0.639269	0.411765
AP2M1	Macro2_CXCL3	2.48749e-15	0.299193	0.721461	0.509412
PYGL	Macro2_CXCL3	4.48226e-22	0.298559	0.30898	0.102353
EIF3F	Macro2_CXCL3	2.74469e-11	0.298438	0.832572	0.723529
EIF3L	Macro2_CXCL3	6.89457e-11	0.297497	0.814307	0.694118
HCK	Macro2_CXCL3	5.28018e-13	0.297393	0.657534	0.452941
SPI1	Macro2_CXCL3	1.40664e-11	0.296578	0.879756	0.736471
GPBAR1	Macro2_CXCL3	2.7853e-20	0.295779	0.292237	0.1
ADAP2	Macro2_CXCL3	3.02547e-16	0.295512	0.401826	0.196471
FLOT1	Macro2_CXCL3	2.93427e-13	0.295026	0.689498	0.489412
FCGR2A	Macro2_CXCL3	7.18165e-09	0.294985	0.863014	0.789412
ANP32B	Macro2_CXCL3	8.57763e-13	0.294556	0.724505	0.530588
RPS26	Macro2_CXCL3	0.00530641	0.293841	0.960426	0.903529
RPL5	Macro2_CXCL3	7.92021e-14	0.293624	0.986301	0.956471
AGTRAP	Macro2_CXCL3	5.11956e-15	0.293309	0.505327	0.284706
PGLS	Macro2_CXCL3	8.43653e-10	0.293285	0.796043	0.642353
GNB2L1	Macro2_CXCL3	3.30656e-17	0.292698	0.995434	0.965882
TREM2	Macro2_CXCL3	3.00033e-14	0.290311	0.284627	0.121176
ALKBH7	Macro2_CXCL3	6.38904e-13	0.289993	0.634703	0.425882
BLVRA	Macro2_CXCL3	5.82827e-16	0.289981	0.421613	0.211765
HIGD2A	Macro2_CXCL3	3.36939e-10	0.289281	0.87519	0.787059
CORO1A	Macro2_CXCL3	1.63516e-11	0.288269	0.834094	0.690588
GIMAP1	Macro2_CXCL3	6.90587e-20	0.288254	0.298326	0.105882
COMT	Macro2_CXCL3	3.07898e-13	0.28728	0.710807	0.515294
RAB32	Macro2_CXCL3	1.32524e-14	0.285546	0.458143	0.250588
PTPN6	Macro2_CXCL3	5.63704e-12	0.285455	0.613394	0.409412
RPS19BP1	Macro2_CXCL3	1.70965e-15	0.285105	0.423135	0.22
ASAH1	Macro2_CXCL3	3.13167e-11	0.283819	0.687976	0.502353
IRF5	Macro2_CXCL3	2.54773e-16	0.283678	0.398782	0.192941
SIRPB1	Macro2_CXCL3	1.23424e-22	0.283145	0.249619	0.0658824
RP11-1143G9.4	Macro2_CXCL3	5.9465e-16	0.281905	0.292237	0.12
PPP1CA	Macro2_CXCL3	3.58903e-11	0.281594	0.750381	0.562353
CAT	Macro2_CXCL3	2.21808e-11	0.28156	0.549467	0.368235
IGFBP7	Macro2_CXCL3	6.08983e-09	0.281529	0.305936	0.169412
PPP1R18	Macro2_CXCL3	2.0132e-11	0.280616	0.684932	0.531765
MRPS34	Macro2_CXCL3	2.19618e-16	0.279922	0.394216	0.190588
GPI	Macro2_CXCL3	3.97192e-13	0.279629	0.547945	0.350588
NDUFB10	Macro2_CXCL3	1.23321e-12	0.277698	0.657534	0.443529
NUP214	Macro2_CXCL3	1.27634e-09	0.276271	0.546423	0.376471
CD151	Macro2_CXCL3	9.70666e-10	0.276031	0.512938	0.335294
FCGRT	Macro2_CXCL3	2.28237e-13	0.275894	0.913242	0.854118
CSF1R	Macro2_CXCL3	9.69594e-12	0.274001	0.771689	0.602353
TUBB	Macro2_CXCL3	7.90963e-12	0.273168	0.863014	0.687059
C19orf38	Macro2_CXCL3	8.0037e-17	0.271713	0.343988	0.151765
ZDHHC7	Macro2_CXCL3	3.87592e-16	0.271376	0.348554	0.16
STX10	Macro2_CXCL3	2.94909e-13	0.271225	0.47032	0.272941
FXYD5	Macro2_CXCL3	4.36993e-12	0.271153	0.940639	0.877647
UBE2D1	Macro2_CXCL3	3.5582e-12	0.271022	0.631659	0.418824
GLMP	Macro2_CXCL3	2.63338e-20	0.270461	0.343988	0.131765
GIMAP7	Macro2_CXCL3	5.64464e-15	0.269915	0.261796	0.105882
HADHB	Macro2_CXCL3	4.37363e-13	0.269683	0.523592	0.318824
MGST3	Macro2_CXCL3	3.58422e-10	0.269532	0.729072	0.568235
ALOX5	Macro2_CXCL3	4.92243e-15	0.269493	0.549467	0.312941
TYROBP	Macro2_CXCL3	2.37233e-24	0.268873	0.998478	0.994118
RGS14	Macro2_CXCL3	8.69503e-16	0.268124	0.357686	0.169412
PDIA6	Macro2_CXCL3	4.99834e-08	0.26704	0.547945	0.390588
CAPZB	Macro2_CXCL3	3.38744e-10	0.266532	0.863014	0.724706
PHB	Macro2_CXCL3	3.79603e-14	0.263929	0.464231	0.258824
RBP7	Macro2_CXCL3	1.59869e-20	0.263816	0.178082	0.0341176
FKBP8	Macro2_CXCL3	2.5927e-11	0.263298	0.666667	0.475294
SAT2	Macro2_CXCL3	4.19551e-11	0.261646	0.549467	0.356471
BSG	Macro2_CXCL3	6.49311e-10	0.260691	0.649924	0.465882
SCPEP1	Macro2_CXCL3	1.39768e-15	0.260495	0.444444	0.230588
ATP5B	Macro2_CXCL3	2.05175e-10	0.259718	0.829528	0.708235
MB21D1	Macro2_CXCL3	1.89954e-13	0.259289	0.307458	0.144706
CALM3	Macro2_CXCL3	5.14366e-11	0.258791	0.500761	0.309412
DYNLL1	Macro2_CXCL3	1.33921e-11	0.258484	0.91172	0.796471
KDELR1	Macro2_CXCL3	1.69294e-11	0.258349	0.643836	0.450588
HEXA	Macro2_CXCL3	2.8033e-09	0.25787	0.512938	0.341176
CREG1	Macro2_CXCL3	6.91259e-12	0.257365	0.538813	0.344706
DOCK8	Macro2_CXCL3	1.58206e-08	0.255062	0.561644	0.409412
NEAT1	Macro2_CXCL3	5.10363e-10	0.254895	0.986301	0.982353
EIF3D	Macro2_CXCL3	2.86372e-11	0.253818	0.622527	0.429412
LILRB3	Macro2_CXCL3	1.28477e-09	0.253546	0.614916	0.436471
APH1A	Macro2_CXCL3	8.88079e-12	0.253535	0.60274	0.395294
SORL1	Macro2_CXCL3	4.86583e-11	0.251415	0.418569	0.242353
CCT5	Macro2_CXCL3	2.8352e-10	0.251233	0.61035	0.427059
PSMF1	Macro2_CXCL3	6.36911e-11	0.251128	0.494673	0.314118
AP2S1	Macro2_CXCL3	3.54996e-08	0.250952	0.873668	0.721176
HSPA4	Macro2_CXCL3	1.86511e-11	0.250468	0.595129	0.387059
DAB2	Macro2_CXCL3	1.24427e-12	0.250432	0.392694	0.211765
MT-ND4L	Macro2_CXCL3	6.77297e-07	-0.250594	0.986301	0.969412
SDC4	Macro2_CXCL3	0.000140227	-0.250645	0.130898	0.198824
CTB-58E17.1	Macro2_CXCL3	3.01218e-06	-0.251138	0.0624049	0.131765
VPS26A	Macro2_CXCL3	3.99825e-05	-0.25193	0.321157	0.378824
FCER1G	Macro2_CXCL3	3.3827e-09	-0.252015	0.980213	0.98
RPS11	Macro2_CXCL3	1.51083e-10	-0.252412	0.94825	0.943529
IFI44L	Macro2_CXCL3	7.76414e-05	-0.252429	0.086758	0.150588
HPGDS	Macro2_CXCL3	1.08063e-07	-0.25319	0.0761035	0.165882
GCH1	Macro2_CXCL3	0.0211588	-0.253644	0.211568	0.243529
GSAP	Macro2_CXCL3	0.000508307	-0.254996	0.249619	0.305882
TES	Macro2_CXCL3	0.0128222	-0.255858	0.388128	0.402353
RAB7B	Macro2_CXCL3	0.00174492	-0.256738	0.156773	0.210588
MALT1	Macro2_CXCL3	1.50084e-06	-0.256879	0.167428	0.261176
GPCPD1	Macro2_CXCL3	0.00465396	-0.257929	0.330289	0.372941
MAMDC2	Macro2_CXCL3	0.000660013	-0.25962	0.0639269	0.112941
SLAMF7	Macro2_CXCL3	3.20966e-05	-0.259745	0.130898	0.208235
MT-ND1	Macro2_CXCL3	1.47553e-10	-0.260759	0.989346	0.988235
RPL34	Macro2_CXCL3	5.26854e-22	-0.261221	1	0.995294
PAPSS2	Macro2_CXCL3	0.00551013	-0.261635	0.280061	0.325882
VEGFA	Macro2_CXCL3	2.29054e-05	-0.261894	0.342466	0.435294
RPL9	Macro2_CXCL3	4.06451e-14	-0.262124	0.995434	0.991765
SERTAD1	Macro2_CXCL3	0.0019088	-0.263922	0.398782	0.430588
EMD	Macro2_CXCL3	0.0116089	-0.265048	0.525114	0.511765
SAV1	Macro2_CXCL3	0.0288541	-0.265364	0.223744	0.247059
SH2B3	Macro2_CXCL3	0.000199531	-0.265957	0.359209	0.408235
MRC1	Macro2_CXCL3	0.000768054	-0.266827	0.51446	0.545882
SPAG9	Macro2_CXCL3	0.00123935	-0.267551	0.403349	0.436471
DDX58	Macro2_CXCL3	0.000440032	-0.268629	0.0913242	0.148235
STK4	Macro2_CXCL3	0.000481675	-0.271293	0.468798	0.496471
MAPKAPK2	Macro2_CXCL3	4.31044e-06	-0.271297	0.159817	0.245882
MIDN	Macro2_CXCL3	6.82931e-06	-0.272159	0.263318	0.347059
IFIH1	Macro2_CXCL3	4.04216e-06	-0.272466	0.141553	0.223529
SDCBP	Macro2_CXCL3	5.47566e-06	-0.27298	0.870624	0.869412
OGFRL1	Macro2_CXCL3	0.00394493	-0.272984	0.315068	0.349412
INHBA	Macro2_CXCL3	2.27916e-05	-0.274205	0.0456621	0.104706
ASAP1	Macro2_CXCL3	8.74626e-05	-0.274563	0.336377	0.404706
ABCA6	Macro2_CXCL3	1.79041e-05	-0.275326	0.0791476	0.147059
BZW1	Macro2_CXCL3	0.00151611	-0.275612	0.601218	0.591765
FAM49A	Macro2_CXCL3	6.50071e-05	-0.276193	0.347032	0.409412
PDE4B	Macro2_CXCL3	7.00873e-05	-0.276842	0.715373	0.761176
EMP1	Macro2_CXCL3	8.47482e-10	-0.277001	0.252664	0.391765
SAMSN1	Macro2_CXCL3	0.00012122	-0.278079	0.581431	0.627059
CD3E	Macro2_CXCL3	5.48065e-06	-0.279994	0.0471842	0.111765
SLC2A3	Macro2_CXCL3	0.000189142	-0.280063	0.5586	0.596471
GTF2B	Macro2_CXCL3	9.32785e-05	-0.280114	0.296804	0.352941
NEU4	Macro2_CXCL3	1.89929e-11	-0.280762	0.0167428	0.102353
GLS	Macro2_CXCL3	1.42771e-05	-0.280882	0.231355	0.311765
CKB	Macro2_CXCL3	2.70255e-07	-0.28136	0.0350076	0.102353
CELF2	Macro2_CXCL3	0.00148021	-0.281539	0.604262	0.595294
MX2	Macro2_CXCL3	0.0208859	-0.281786	0.190259	0.227059
MAP4K4	Macro2_CXCL3	0.000202685	-0.28278	0.165906	0.232941
POMP	Macro2_CXCL3	2.18547e-07	-0.282907	0.762557	0.768235
TRIP10	Macro2_CXCL3	3.30938e-05	-0.283575	0.161339	0.234118
TNFRSF1B	Macro2_CXCL3	0.00114309	-0.283722	0.534247	0.529412
TRIM22	Macro2_CXCL3	3.78686e-05	-0.284472	0.336377	0.398824
PTGER2	Macro2_CXCL3	0.00339543	-0.284803	0.368341	0.402353
HLA-DRB1	Macro2_CXCL3	1.10971e-15	-0.28646	0.998478	1
BCL3	Macro2_CXCL3	9.59666e-05	-0.287515	0.34551	0.402353
AES	Macro2_CXCL3	3.89046e-05	-0.288089	0.324201	0.383529
CMTM6	Macro2_CXCL3	2.45977e-06	-0.289206	0.754947	0.765882
TCEB1	Macro2_CXCL3	7.15502e-05	-0.289426	0.570776	0.583529
EMILIN2	Macro2_CXCL3	0.00048895	-0.291588	0.351598	0.397647
LYVE1	Macro2_CXCL3	0.0153159	-0.291658	0.101979	0.138824
RBM3	Macro2_CXCL3	1.60828e-10	-0.291926	0.753425	0.775294
AKR1C3	Macro2_CXCL3	3.48306e-13	-0.291997	0.0106545	0.101176
SPHK1	Macro2_CXCL3	0.00169288	-0.293025	0.156773	0.207059
SYNJ2	Macro2_CXCL3	6.78265e-11	-0.29307	0.0517504	0.154118
ITGA5	Macro2_CXCL3	0.0296388	-0.296653	0.322679	0.336471
LY6E	Macro2_CXCL3	7.3481e-05	-0.296779	0.47032	0.522353
LAMB3	Macro2_CXCL3	2.69079e-07	-0.297318	0.065449	0.144706
VMO1	Macro2_CXCL3	1.19468e-09	-0.297619	0.0730594	0.177647
ZNFX1	Macro2_CXCL3	0.000872532	-0.297771	0.210046	0.26
CKLF	Macro2_CXCL3	0.000579939	-0.299017	0.704718	0.667059
CRIP2	Macro2_CXCL3	0.000330495	-0.301158	0.214612	0.287059
PDE4A	Macro2_CXCL3	1.67978e-06	-0.30148	0.217656	0.303529
DRAM1	Macro2_CXCL3	0.0329497	-0.302112	0.35312	0.357647
PSTPIP2	Macro2_CXCL3	0.00603623	-0.302114	0.275495	0.304706
YWHAZ	Macro2_CXCL3	3.42014e-11	-0.302683	0.843227	0.874118
STX11	Macro2_CXCL3	4.38233e-09	-0.302825	0.613394	0.694118
RAPGEF1	Macro2_CXCL3	4.00358e-05	-0.303789	0.196347	0.268235
STX12	Macro2_CXCL3	0.00109685	-0.303865	0.354642	0.383529
ADAM17	Macro2_CXCL3	0.0016879	-0.30452	0.304414	0.342353
FOSL2	Macro2_CXCL3	4.14974e-06	-0.304591	0.496195	0.561176
NET1	Macro2_CXCL3	1.80811e-10	-0.305928	0.0502283	0.151765
RAPGEF2	Macro2_CXCL3	0.0149159	-0.306975	0.231355	0.263529
THAP2	Macro2_CXCL3	3.7429e-05	-0.30702	0.315068	0.397647
MAFF	Macro2_CXCL3	8.01752e-07	-0.307418	0.328767	0.431765
PHF20	Macro2_CXCL3	8.82402e-06	-0.307818	0.366819	0.423529
IFI44	Macro2_CXCL3	2.82744e-05	-0.308244	0.143075	0.218824
PPP1CB	Macro2_CXCL3	6.21406e-05	-0.308341	0.505327	0.536471
IFI6	Macro2_CXCL3	0.000158992	-0.308474	0.254186	0.337647
NRP2	Macro2_CXCL3	0.0029358	-0.308607	0.255708	0.298824
RASSF5	Macro2_CXCL3	0.000208448	-0.308735	0.35312	0.390588
RNF149	Macro2_CXCL3	9.86377e-05	-0.308978	0.526636	0.555294
SAT1	Macro2_CXCL3	1.10297e-06	-0.309603	0.986301	0.974118
CD302	Macro2_CXCL3	3.30877e-07	-0.309988	0.666667	0.696471
NFE2L2	Macro2_CXCL3	6.53676e-12	-0.310126	0.757991	0.817647
FCER2	Macro2_CXCL3	2.80326e-05	-0.310204	0.146119	0.223529
ATF7IP2	Macro2_CXCL3	0.000219771	-0.311119	0.0898021	0.149412
NFIL3	Macro2_CXCL3	0.000208517	-0.312437	0.146119	0.207059
JUND	Macro2_CXCL3	7.75858e-08	-0.313483	0.611872	0.671765
CCR5	Macro2_CXCL3	1.35122e-05	-0.313845	0.147641	0.221176
IL4I1	Macro2_CXCL3	1.82915e-06	-0.314169	0.13242	0.217647
C1orf54	Macro2_CXCL3	5.1784e-07	-0.316142	0.170472	0.261176
HIVEP1	Macro2_CXCL3	1.08225e-05	-0.31749	0.197869	0.277647
P2RX4	Macro2_CXCL3	0.00601421	-0.317951	0.322679	0.342353
BID	Macro2_CXCL3	0.000222604	-0.319687	0.506849	0.518824
BACH1	Macro2_CXCL3	0.002909	-0.320212	0.319635	0.347059
RPS20	Macro2_CXCL3	3.85752e-10	-0.321089	0.856925	0.861176
ITGAX	Macro2_CXCL3	0.000157836	-0.321622	0.456621	0.485882
SLCO4A1	Macro2_CXCL3	1.84379e-11	-0.32172	0.0197869	0.107059
SMCHD1	Macro2_CXCL3	1.10433e-05	-0.321951	0.339422	0.402353
RPL38	Macro2_CXCL3	2.73853e-18	-0.323161	0.980213	0.968235
IVNS1ABP	Macro2_CXCL3	2.95023e-05	-0.323735	0.538813	0.575294
RNF145	Macro2_CXCL3	4.92623e-05	-0.324075	0.366819	0.421176
CD44	Macro2_CXCL3	1.41074e-06	-0.325117	0.914764	0.935294
NABP1	Macro2_CXCL3	0.000137405	-0.325227	0.348554	0.408235
PFKFB3	Macro2_CXCL3	1.12489e-05	-0.325247	0.38965	0.468235
ZNF267	Macro2_CXCL3	1.69324e-07	-0.32907	0.47793	0.562353
PLK3	Macro2_CXCL3	4.24705e-05	-0.329254	0.363775	0.430588
EIF4E	Macro2_CXCL3	0.000382668	-0.32935	0.414003	0.454118
HINT1	Macro2_CXCL3	3.74644e-09	-0.329842	0.797565	0.798824
CCRL2	Macro2_CXCL3	0.00041185	-0.330628	0.484018	0.522353
CDC42EP3	Macro2_CXCL3	0.000185494	-0.332753	0.415525	0.464706
RP11-670E13.6	Macro2_CXCL3	0.0303445	-0.334387	0.35312	0.38
SIPA1L1	Macro2_CXCL3	1.77334e-06	-0.334915	0.2207	0.304706
VIM-AS1	Macro2_CXCL3	9.27612e-07	-0.335366	0.133942	0.22
NFKB2	Macro2_CXCL3	0.000455257	-0.339341	0.51446	0.538824
RHOC	Macro2_CXCL3	8.0787e-06	-0.339669	0.552511	0.589412
FOSL1	Macro2_CXCL3	3.35663e-10	-0.339816	0.0882801	0.198824
SNX9	Macro2_CXCL3	1.19953e-05	-0.34152	0.29376	0.365882
CRIP1	Macro2_CXCL3	5.65676e-11	-0.341851	0.957382	0.977647
SH3BP5	Macro2_CXCL3	1.45053e-06	-0.343277	0.385084	0.457647
IFITM3	Macro2_CXCL3	0.0395557	-0.343721	0.820396	0.768235
IL2RG	Macro2_CXCL3	2.56007e-07	-0.347864	0.222222	0.328235
SLC39A8	Macro2_CXCL3	1.61445e-05	-0.347876	0.112633	0.188235
ACSL5	Macro2_CXCL3	9.51941e-07	-0.348614	0.219178	0.304706
MAT2A	Macro2_CXCL3	3.02077e-05	-0.349468	0.582953	0.590588
PLEKHF2	Macro2_CXCL3	0.00273346	-0.350878	0.340944	0.369412
PPIF	Macro2_CXCL3	0.00239325	-0.352129	0.369863	0.408235
HLA-DOA	Macro2_CXCL3	6.07669e-11	-0.352843	0.238965	0.378824
B4GALT5	Macro2_CXCL3	5.2943e-06	-0.353717	0.141553	0.218824
AGO2	Macro2_CXCL3	3.21862e-07	-0.35528	0.156773	0.251765
PHLDA1	Macro2_CXCL3	7.28439e-06	-0.356155	0.362253	0.475294
ZC3H12C	Macro2_CXCL3	1.68341e-07	-0.357758	0.117199	0.208235
CLIC2	Macro2_CXCL3	4.63554e-10	-0.359163	0.226788	0.350588
IRAK2	Macro2_CXCL3	8.39686e-06	-0.360765	0.287671	0.369412
DBI	Macro2_CXCL3	1.67746e-11	-0.361436	0.824962	0.849412
CDKN1A	Macro2_CXCL3	1.79032e-12	-0.3651	0.800609	0.86
LUCAT1	Macro2_CXCL3	2.69147e-05	-0.366083	0.286149	0.350588
BASP1	Macro2_CXCL3	4.80257e-08	-0.367632	0.164384	0.271765
DDX3Y	Macro2_CXCL3	5.75303e-16	-0.368571	0.0487062	0.191765
GBP5	Macro2_CXCL3	0.011822	-0.369815	0.0882801	0.124706
MIR4435-2HG	Macro2_CXCL3	4.55401e-07	-0.369924	0.105023	0.191765
MIR155HG	Macro2_CXCL3	0.00146517	-0.37106	0.631659	0.692941
FILIP1L	Macro2_CXCL3	8.32422e-08	-0.371162	0.205479	0.315294
MIR22HG	Macro2_CXCL3	6e-10	-0.37133	0.130898	0.245882
SRC	Macro2_CXCL3	2.92141e-09	-0.372251	0.135464	0.244706
RPL39	Macro2_CXCL3	1.56012e-41	-0.372423	1	0.997647
MTSS1	Macro2_CXCL3	0.000236976	-0.3759	0.380518	0.42
MT-ND3	Macro2_CXCL3	7.60997e-31	-0.379479	1	0.996471
CD86	Macro2_CXCL3	1.35528e-07	-0.381443	0.613394	0.625882
PTPN1	Macro2_CXCL3	7.78339e-08	-0.382253	0.286149	0.389412
TNIP1	Macro2_CXCL3	0.00056176	-0.382751	0.365297	0.395294
SYAP1	Macro2_CXCL3	3.14676e-05	-0.383535	0.391172	0.442353
TNIP3	Macro2_CXCL3	6.98271e-06	-0.384258	0.0471842	0.109412
RPS3A	Macro2_CXCL3	3.21907e-35	-0.390189	0.995434	0.991765
CSF2RA	Macro2_CXCL3	1.84014e-08	-0.390358	0.4414	0.524706
NAMPT	Macro2_CXCL3	1.9419e-15	-0.390431	0.858447	0.905882
ETV3	Macro2_CXCL3	1.01289e-06	-0.391279	0.296804	0.385882
FPR3	Macro2_CXCL3	1.3354e-06	-0.392686	0.484018	0.538824
MSR1	Macro2_CXCL3	3.28819e-07	-0.395629	0.324201	0.410588
MCL1	Macro2_CXCL3	1.10172e-13	-0.39859	0.91172	0.918824
B3GNT5	Macro2_CXCL3	2.85262e-09	-0.399266	0.330289	0.447059
VMP1	Macro2_CXCL3	5.98083e-05	-0.399691	0.52207	0.547059
ARF6	Macro2_CXCL3	5.39505e-11	-0.401944	0.342466	0.469412
SRSF5	Macro2_CXCL3	9.26444e-11	-0.402124	0.680365	0.727059
MCOLN2	Macro2_CXCL3	3.35966e-11	-0.410631	0.0715373	0.181176
CCL3	Macro2_CXCL3	0.0174065	-0.410717	0.907154	0.902353
USP53	Macro2_CXCL3	7.25797e-12	-0.410782	0.0730594	0.189412
CYBA	Macro2_CXCL3	1.2987e-12	-0.411714	0.933029	0.915294
FNIP2	Macro2_CXCL3	1.09878e-06	-0.413018	0.219178	0.309412
CEBPD	Macro2_CXCL3	3.47331e-07	-0.416283	0.363775	0.448235
IL1R1	Macro2_CXCL3	4.85327e-15	-0.417368	0.065449	0.204706
DENND5A	Macro2_CXCL3	4.57303e-07	-0.417876	0.216134	0.303529
PLEK	Macro2_CXCL3	5.57999e-12	-0.420428	0.811263	0.875294
AKAP13	Macro2_CXCL3	3.5017e-08	-0.420435	0.633181	0.668235
KMO	Macro2_CXCL3	2.87454e-08	-0.425176	0.25723	0.369412
USP12	Macro2_CXCL3	6.21314e-11	-0.425277	0.21309	0.34
TIMP1	Macro2_CXCL3	4.93527e-12	-0.428286	0.954338	0.941176
HLA-DQB1	Macro2_CXCL3	3.11901e-14	-0.428502	0.980213	0.972941
IRAK3	Macro2_CXCL3	6.64692e-06	-0.429618	0.312024	0.371765
TP53BP2	Macro2_CXCL3	1.62458e-12	-0.433194	0.16895	0.308235
CCL4	Macro2_CXCL3	0.0145675	-0.434334	0.940639	0.908235
KLF6	Macro2_CXCL3	6.17446e-18	-0.43594	0.872146	0.947059
MT-ATP6	Macro2_CXCL3	4.95054e-22	-0.437168	0.993912	0.995294
RNF19B	Macro2_CXCL3	2.86369e-13	-0.438443	0.153729	0.296471
CD40	Macro2_CXCL3	4.14608e-11	-0.438547	0.175038	0.307059
C15orf48	Macro2_CXCL3	0.0039438	-0.440984	0.471842	0.501176
NAP1L1	Macro2_CXCL3	1.79827e-13	-0.44586	0.684932	0.724706
PKIB	Macro2_CXCL3	9.47219e-17	-0.446876	0.101979	0.263529
RHOF	Macro2_CXCL3	4.81259e-11	-0.446958	0.12481	0.244706
COX17	Macro2_CXCL3	6.08887e-10	-0.448585	0.515982	0.6
OTUD1	Macro2_CXCL3	4.61912e-10	-0.449913	0.261796	0.388235
APOBEC3A	Macro2_CXCL3	0.0448834	-0.452039	0.153729	0.187059
LDLRAD4	Macro2_CXCL3	2.21772e-10	-0.45441	0.211568	0.330588
TLR2	Macro2_CXCL3	0.00288993	-0.457021	0.327245	0.348235
PDGFB	Macro2_CXCL3	4.09265e-14	-0.458497	0.0745814	0.211765
TNFAIP2	Macro2_CXCL3	0.000113601	-0.463555	0.560122	0.588235
STK17B	Macro2_CXCL3	8.70372e-10	-0.464238	0.502283	0.555294
NDUFV2	Macro2_CXCL3	4.81784e-09	-0.465911	0.60274	0.628235
ADAM8	Macro2_CXCL3	7.5973e-10	-0.46632	0.21309	0.329412
S100A10	Macro2_CXCL3	4.00344e-16	-0.467732	0.993912	0.992941
H3F3B	Macro2_CXCL3	1.20562e-25	-0.475212	0.983257	0.982353
ACSL1	Macro2_CXCL3	0.0101856	-0.475919	0.406393	0.411765
RASGEF1B	Macro2_CXCL3	4.94096e-13	-0.477588	0.519026	0.652941
ETS2	Macro2_CXCL3	1.41207e-11	-0.480017	0.592085	0.683529
BTG1	Macro2_CXCL3	2.48519e-08	-0.484832	0.856925	0.842353
HLA-DQB2	Macro2_CXCL3	2.02352e-12	-0.485926	0.286149	0.416471
IL1A	Macro2_CXCL3	0.0051395	-0.486411	0.369863	0.412941
PICALM	Macro2_CXCL3	5.48495e-13	-0.49008	0.412481	0.527059
MIR222HG	Macro2_CXCL3	1.45111e-08	-0.490963	0.127854	0.230588
GBP2	Macro2_CXCL3	7.60481e-10	-0.491932	0.412481	0.504706
ICAM1	Macro2_CXCL3	1.81759e-14	-0.492909	0.745814	0.842353
RNASE6	Macro2_CXCL3	2.15241e-13	-0.493332	0.643836	0.694118
CD1E	Macro2_CXCL3	9.24327e-13	-0.495418	0.170472	0.318824
MT-ND5	Macro2_CXCL3	6.9141e-28	-0.498434	0.975647	0.957647
EIF1B	Macro2_CXCL3	2.94665e-09	-0.503302	0.550989	0.609412
HLA-DPB1	Macro2_CXCL3	1.32522e-34	-0.503444	1	0.997647
CYTIP	Macro2_CXCL3	3.6995e-10	-0.508002	0.392694	0.491765
MARCKS	Macro2_CXCL3	5.99584e-08	-0.50919	0.561644	0.617647
PHLDA2	Macro2_CXCL3	2.3938e-11	-0.518659	0.25723	0.390588
MT-ND4	Macro2_CXCL3	2.3142e-32	-0.519208	0.99239	0.992941
CYB5D1	Macro2_CXCL3	3.52219e-17	-0.525868	0.16895	0.345882
RGS1	Macro2_CXCL3	1.72951e-12	-0.528271	0.263318	0.441176
BCL2A1	Macro2_CXCL3	1.50843e-17	-0.533024	0.914764	0.952941
SELK	Macro2_CXCL3	5.60764e-12	-0.533489	0.768645	0.792941
RP11-404O13.5	Macro2_CXCL3	1.02015e-19	-0.534554	0.0837139	0.261176
CDC42	Macro2_CXCL3	4.38688e-32	-0.534639	0.811263	0.882353
HLA-DPA1	Macro2_CXCL3	1.70583e-39	-0.536119	0.998478	1
ANKRD28	Macro2_CXCL3	1.49821e-09	-0.536232	0.223744	0.338824
REL	Macro2_CXCL3	3.85856e-18	-0.537847	0.83105	0.887059
PIM3	Macro2_CXCL3	6.505e-18	-0.54484	0.506849	0.670588
GPR132	Macro2_CXCL3	5.20031e-11	-0.550746	0.302892	0.418824
WTAP	Macro2_CXCL3	1.18773e-09	-0.55249	0.490107	0.568235
IFITM1	Macro2_CXCL3	1.87953e-08	-0.562367	0.114155	0.22
CST7	Macro2_CXCL3	3.1033e-16	-0.566041	0.0639269	0.210588
FLNA	Macro2_CXCL3	1.17837e-14	-0.568503	0.727549	0.790588
EHD1	Macro2_CXCL3	9.37803e-13	-0.572936	0.327245	0.455294
METRNL	Macro2_CXCL3	2.85616e-16	-0.575917	0.261796	0.437647
ATP2B1	Macro2_CXCL3	1.31141e-18	-0.57846	0.712329	0.795294
EMP3	Macro2_CXCL3	1.30942e-26	-0.580985	0.975647	0.981176
GBP1	Macro2_CXCL3	4.9141e-12	-0.583757	0.237443	0.38
PLSCR1	Macro2_CXCL3	3.33483e-18	-0.585983	0.634703	0.716471
TXN	Macro2_CXCL3	1.43903e-05	-0.587406	0.83105	0.817647
NFKB1	Macro2_CXCL3	1.57712e-17	-0.588769	0.69863	0.775294
MT-ND2	Macro2_CXCL3	2.76875e-37	-0.591156	0.989346	0.990588
ATP13A3	Macro2_CXCL3	2.86316e-15	-0.592048	0.318113	0.472941
PTGER4	Macro2_CXCL3	1.84975e-14	-0.597056	0.260274	0.404706
CD58	Macro2_CXCL3	9.25025e-18	-0.59934	0.377473	0.527059
AC058791.1	Macro2_CXCL3	6.30187e-14	-0.602527	0.187215	0.335294
IFIT3	Macro2_CXCL3	2.4428e-10	-0.607062	0.04414	0.14
EBI3	Macro2_CXCL3	7.32506e-16	-0.609721	0.0365297	0.164706
TNF	Macro2_CXCL3	2.35623e-13	-0.610073	0.671233	0.768235
RGCC	Macro2_CXCL3	1.38308e-16	-0.614906	0.517504	0.687059
NKG7	Macro2_CXCL3	7.51935e-06	-0.61729	0.0502283	0.114118
CFLAR	Macro2_CXCL3	1.253e-27	-0.622967	0.811263	0.881176
OASL	Macro2_CXCL3	3.72221e-15	-0.632865	0.135464	0.294118
TPM4	Macro2_CXCL3	2.99655e-29	-0.639247	0.759513	0.854118
CST3	Macro2_CXCL3	2.26623e-31	-0.639833	1	0.998824
DUSP6	Macro2_CXCL3	8.74361e-15	-0.644112	0.18417	0.345882
DUSP5	Macro2_CXCL3	1.7939e-28	-0.653934	0.0776256	0.304706
KYNU	Macro2_CXCL3	1.0179e-18	-0.658925	0.581431	0.691765
SERPINB9	Macro2_CXCL3	4.72497e-18	-0.66628	0.391172	0.558824
HLA-DQA2	Macro2_CXCL3	3.00656e-25	-0.670813	0.511416	0.687059
HLA-DRA	Macro2_CXCL3	1.68219e-62	-0.67233	1	1
CREM	Macro2_CXCL3	7.61615e-22	-0.681738	0.35312	0.547059
CXCL16	Macro2_CXCL3	2.24558e-21	-0.687182	0.651446	0.711765
PELI1	Macro2_CXCL3	1.94994e-10	-0.687917	0.391172	0.494118
FKBP5	Macro2_CXCL3	7.18317e-10	-0.689013	0.340944	0.431765
KDM6B	Macro2_CXCL3	1.5981e-32	-0.690318	0.750381	0.865882
RPS4Y1	Macro2_CXCL3	2.03701e-23	-0.697562	0.0852359	0.298824
ARL4C	Macro2_CXCL3	3.10958e-26	-0.700594	0.123288	0.351765
MAP3K8	Macro2_CXCL3	4.64056e-19	-0.70945	0.449011	0.603529
TRAF1	Macro2_CXCL3	5.8422e-25	-0.714589	0.310502	0.551765
RNF144B	Macro2_CXCL3	4.7533e-19	-0.716849	0.305936	0.489412
CD69	Macro2_CXCL3	3.10156e-17	-0.730732	0.0958904	0.26
LINC00152	Macro2_CXCL3	5.07775e-14	-0.730914	0.238965	0.388235
MAP2K3	Macro2_CXCL3	1.62638e-21	-0.734259	0.581431	0.690588
INSIG1	Macro2_CXCL3	2.10474e-19	-0.736402	0.484018	0.662353
CALCRL	Macro2_CXCL3	1.58843e-23	-0.749125	0.149163	0.356471
CCL20	Macro2_CXCL3	0.0168453	-0.758978	0.217656	0.26
HLA-DQA1	Macro2_CXCL3	3.50168e-56	-0.796162	0.925419	0.981176
NR4A3	Macro2_CXCL3	1.20106e-27	-0.803528	0.43379	0.650588
CCL22	Macro2_CXCL3	8.31375e-15	-0.808805	0.0258752	0.141176
GPR183	Macro2_CXCL3	8.18067e-36	-0.816547	0.678843	0.874118
NINJ1	Macro2_CXCL3	1.06565e-26	-0.821254	0.636225	0.769412
CCL5	Macro2_CXCL3	7.92402e-07	-0.82458	0.117199	0.207059
EZR	Macro2_CXCL3	1.55007e-24	-0.837644	0.564688	0.703529
SRGN	Macro2_CXCL3	4.34158e-74	-0.840145	0.993912	1
MIR3945HG	Macro2_CXCL3	1.46623e-17	-0.843861	0.126332	0.292941
TNFAIP8	Macro2_CXCL3	4.91469e-22	-0.845412	0.674277	0.750588
ISG15	Macro2_CXCL3	1.69696e-11	-0.891015	0.243531	0.370588
CCR7	Macro2_CXCL3	5.87572e-24	-0.897287	0.0136986	0.174118
CXCL8	Macro2_CXCL3	5.57174e-32	-0.901185	0.87519	0.96
IL7R	Macro2_CXCL3	3.08725e-29	-0.917495	0.0745814	0.309412
RNASE1	Macro2_CXCL3	0.006095	-0.91872	0.342466	0.358824
BIRC3	Macro2_CXCL3	4.07067e-41	-0.920857	0.494673	0.76
ABL2	Macro2_CXCL3	9.16805e-36	-0.972564	0.468798	0.698824
NLRP3	Macro2_CXCL3	7.08632e-42	-1.04451	0.51446	0.757647
PMAIP1	Macro2_CXCL3	1.76539e-30	-1.04605	0.304414	0.549412
AREG	Macro2_CXCL3	2.20424e-14	-1.08193	0.281583	0.448235
IFIT2	Macro2_CXCL3	1.73077e-16	-1.09887	0.0608828	0.207059
CD1C	Macro2_CXCL3	1.52403e-34	-1.1745	0.39726	0.616471
ISG20	Macro2_CXCL3	2.75319e-43	-1.27233	0.147641	0.454118
MT2A	Macro2_CXCL3	9.00677e-11	-1.34387	0.404871	0.52
IL1R2	Macro2_CXCL3	1.08053e-38	-1.76651	0.181126	0.465882
FCER1A	Macro2_CXCL3	2.57448e-46	-1.76824	0.191781	0.523529
CCL3L3	Macro2_CXCL3	2.29316e-87	-2.14971	0.642314	0.917647
CCL4L2	Macro2_CXCL3	1.09747e-124	-2.7072	0.704718	0.950588
HSPB1	Macro3_FOS	3.17269e-12	0.72258	0.419533	0.336149
RPS26	Macro3_FOS	7.73216e-28	0.693726	0.907856	0.895509
CD52	Macro3_FOS	2.67138e-62	0.693671	0.823779	0.734549
HLA-DQB1	Macro3_FOS	7.71327e-37	0.633471	0.600425	0.470431
NCF1	Macro3_FOS	1.71404e-50	0.586763	0.832272	0.765229
TNF	Macro3_FOS	5.94889e-08	0.571305	0.448408	0.40329
PPDPF	Macro3_FOS	7.36724e-44	0.565322	0.607643	0.470876
DNAJB1	Macro3_FOS	4.38453e-30	0.528094	0.886624	0.865718
HSPA6	Macro3_FOS	0.00614812	0.524587	0.385138	0.364162
CXCR4	Macro3_FOS	1.24621e-10	0.524503	0.470488	0.413517
ZFAND2A	Macro3_FOS	6.45136e-07	0.522489	0.390234	0.342374
RP11-160E2.6	Macro3_FOS	2.38757e-20	0.521566	0.354565	0.249889
IFI30	Macro3_FOS	5.34137e-21	0.517938	0.72569	0.696754
BAG3	Macro3_FOS	0.00134039	0.513344	0.295117	0.264117
GPX1	Macro3_FOS	3.41049e-35	0.497789	0.881104	0.850156
CD68	Macro3_FOS	1.84019e-39	0.482927	0.754565	0.759449
UBC	Macro3_FOS	4.18405e-24	0.44642	0.964756	0.961761
HLA-C	Macro3_FOS	8.02447e-100	0.426074	0.98259	0.977768
TAGAP	Macro3_FOS	1.52756e-11	0.41607	0.511677	0.461983
RPS29	Macro3_FOS	1.59905e-44	0.414561	0.968577	0.957314
IER5	Macro3_FOS	5.98592e-05	0.406738	0.586837	0.570476
HSPA1B	Macro3_FOS	2.48527e-14	0.391507	0.940552	0.922632
EGR1	Macro3_FOS	1.17491e-14	0.3866	0.710403	0.690529
RPL36A	Macro3_FOS	2.41891e-19	0.373955	0.906157	0.899066
PPT1	Macro3_FOS	7.55135e-16	0.343691	0.530361	0.46643
JUN	Macro3_FOS	8.99641e-15	0.341741	0.84586	0.838595
BLOC1S1	Macro3_FOS	9.62797e-06	0.341366	0.396603	0.359271
GIMAP7	Macro3_FOS	1.2126e-11	0.332386	0.410191	0.336594
FKBP4	Macro3_FOS	1.21582e-11	0.330442	0.24034	0.163628
HSPH1	Macro3_FOS	9.21522e-05	0.327061	0.699788	0.68964
RP11-1143G9.4	Macro3_FOS	3.42225e-11	0.323439	0.363482	0.285905
DOK2	Macro3_FOS	2.3639e-11	0.321722	0.489172	0.426856
ZFAND5	Macro3_FOS	0.00101072	0.321298	0.727389	0.749222
ITGB2	Macro3_FOS	5.04099e-21	0.321093	0.811465	0.858604
NDUFA11	Macro3_FOS	8.02205e-07	0.320813	0.457749	0.422855
CAPG	Macro3_FOS	5.39803e-11	0.319297	0.607643	0.594042
HSPD1	Macro3_FOS	5.94475e-06	0.317763	0.664544	0.657181
HSPA8	Macro3_FOS	3.40497e-10	0.313524	0.773248	0.78257
HSP90AA1	Macro3_FOS	8.77048e-08	0.312199	0.96051	0.9751
ATP5O	Macro3_FOS	5.08138e-08	0.310428	0.250106	0.195643
PLIN2	Macro3_FOS	7.2048e-05	0.307939	0.550743	0.532681
RBP7	Macro3_FOS	1.37082e-08	0.307711	0.444161	0.389062
C12orf57	Macro3_FOS	0.000442992	0.306481	0.302335	0.269008
NDUFB1	Macro3_FOS	6.03745e-10	0.305082	0.719321	0.703868
GIMAP4	Macro3_FOS	9.45312e-11	0.303579	0.523142	0.482437
HIST2H2AA4	Macro3_FOS	4.71665e-08	0.30317	0.192781	0.13695
RNF213	Macro3_FOS	9.44472e-08	0.301825	0.519745	0.479324
ATP5I	Macro3_FOS	1.16809e-09	0.301549	0.757962	0.744331
HMOX1	Macro3_FOS	5.49849e-05	0.295979	0.442887	0.408626
LSP1	Macro3_FOS	1.12829e-21	0.294737	0.86327	0.87639
PHACTR1	Macro3_FOS	3.56054e-06	0.287098	0.620807	0.628279
PRKCD	Macro3_FOS	7.38112e-13	0.285685	0.366879	0.281014
WAS	Macro3_FOS	9.94911e-13	0.28545	0.563057	0.510894
GRN	Macro3_FOS	1.33002e-17	0.283833	0.812314	0.822588
MYL6	Macro3_FOS	1.09997e-40	0.282102	0.950743	0.971098
TUFM	Macro3_FOS	2.67015e-09	0.280342	0.442463	0.389062
PSMB9	Macro3_FOS	7.53143e-07	0.278589	0.587686	0.572254
NDUFC2	Macro3_FOS	1.02028e-06	0.277089	0.230149	0.178746
NDUFA13	Macro3_FOS	4.74761e-06	0.277055	0.540552	0.517563
AHNAK	Macro3_FOS	1.48207e-10	0.275646	0.735032	0.739884
LRP1	Macro3_FOS	4.47161e-08	0.272912	0.499363	0.457537
IFNGR2	Macro3_FOS	5.2161e-10	0.271693	0.555839	0.514896
PSME2	Macro3_FOS	9.9927e-07	0.270609	0.612314	0.593153
EIF4A1	Macro3_FOS	1.6303e-07	0.267896	0.595754	0.576256
UBB	Macro3_FOS	3.95224e-09	0.267865	0.772824	0.763895
HSPA1A	Macro3_FOS	8.26712e-11	0.263382	0.962633	0.95598
PTPN6	Macro3_FOS	1.64651e-07	0.258755	0.549894	0.524678
SIRPB1	Macro3_FOS	8.0692e-14	0.256386	0.273461	0.184526
GNAI2	Macro3_FOS	1.30542e-06	0.255847	0.711677	0.710538
POLR2J3	Macro3_FOS	1.75007e-11	0.255785	0.265817	0.188084
MX1	Macro3_FOS	1.54892e-06	0.25166	0.193631	0.141841
PSAP	Macro3_FOS	2.51575e-26	0.250203	0.94862	0.966207
ACSL1	Macro3_FOS	2.13366e-13	-0.255105	0.374947	0.485994
NR4A3	Macro3_FOS	1.48367e-10	-0.255691	0.248832	0.332592
SMDT1	Macro3_FOS	5.70081e-17	-0.256842	0.475159	0.593153
KDM6B	Macro3_FOS	8.15831e-17	-0.257072	0.529087	0.654068
WTAP	Macro3_FOS	4.4278e-15	-0.258759	0.338429	0.450867
NFE2L2	Macro3_FOS	1.66778e-19	-0.259698	0.532484	0.661627
BTF3	Macro3_FOS	1.96428e-32	-0.262734	0.88535	0.958648
TPT1	Macro3_FOS	9.29226e-60	-0.263825	0.996178	0.996443
RBM3	Macro3_FOS	2.71376e-27	-0.26843	0.643312	0.770565
RNASE6	Macro3_FOS	4.56655e-20	-0.2703	0.489172	0.626056
CYCS	Macro3_FOS	7.62289e-16	-0.272269	0.392781	0.506892
HNRNPU	Macro3_FOS	6.33621e-10	-0.273179	0.586837	0.668742
BIRC3	Macro3_FOS	2.16475e-17	-0.273988	0.282378	0.407737
ATP2B1	Macro3_FOS	6.20954e-20	-0.276356	0.402548	0.537128
THAP2	Macro3_FOS	1.34056e-14	-0.278991	0.191932	0.288128
ICAM1	Macro3_FOS	1.05736e-19	-0.281334	0.416985	0.55847
GADD45B	Macro3_FOS	2.4997e-21	-0.283765	0.699363	0.821254
PLSCR1	Macro3_FOS	2.66032e-27	-0.295024	0.467516	0.630947
OSM	Macro3_FOS	9.21156e-18	-0.295116	0.260722	0.383726
PNPLA8	Macro3_FOS	1.77174e-21	-0.299202	0.281953	0.414406
ZNF331	Macro3_FOS	4.5726e-15	-0.305266	0.196178	0.296576
TRIM25	Macro3_FOS	6.94112e-18	-0.308277	0.142675	0.240107
RBKS	Macro3_FOS	5.75868e-18	-0.311089	0.52017	0.653179
S100A12	Macro3_FOS	1.74887e-15	-0.31285	0.824204	0.879057
GK	Macro3_FOS	3.38052e-23	-0.313329	0.397877	0.551356
HSD17B11	Macro3_FOS	3.14512e-22	-0.316527	0.539703	0.658515
ACTG1	Macro3_FOS	1.47898e-42	-0.316597	0.926964	0.971098
RPS2	Macro3_FOS	3.79701e-43	-0.320403	0.961359	0.96932
MAT2A	Macro3_FOS	5.00872e-14	-0.320593	0.365605	0.465096
PPIF	Macro3_FOS	2.39101e-16	-0.323054	0.450106	0.568253
CCRL2	Macro3_FOS	2.58814e-20	-0.323336	0.246709	0.369053
HCAR3	Macro3_FOS	1.83024e-16	-0.324573	0.276433	0.395731
MIR3945HG	Macro3_FOS	6.07595e-28	-0.325286	0.0700637	0.176523
BCL3	Macro3_FOS	4.9554e-33	-0.333491	0.236518	0.402846
NINJ1	Macro3_FOS	1.44098e-22	-0.34508	0.46242	0.598044
PIM3	Macro3_FOS	4.50927e-23	-0.348811	0.267091	0.40329
MT-ATP8	Macro3_FOS	8.05296e-39	-0.351847	0.874735	0.946198
CYBA	Macro3_FOS	4.64381e-54	-0.352015	0.878981	0.946643
LITAF	Macro3_FOS	1.71229e-24	-0.352552	0.508705	0.649622
SELK	Macro3_FOS	2.46522e-17	-0.353748	0.419108	0.535349
CSRNP1	Macro3_FOS	1.46247e-29	-0.354248	0.43482	0.592708
SOD2	Macro3_FOS	3.62755e-38	-0.358461	0.964331	0.98177
FOSL2	Macro3_FOS	4.4438e-36	-0.359513	0.373673	0.560249
THBS1	Macro3_FOS	3.90688e-17	-0.365258	0.26242	0.383726
CXCL2	Macro3_FOS	7.40484e-16	-0.368849	0.560934	0.674522
BTG2	Macro3_FOS	5.43867e-30	-0.373705	0.555414	0.718097
NFIL3	Macro3_FOS	6.55107e-33	-0.378241	0.193206	0.353046
TPM4	Macro3_FOS	3.80214e-26	-0.384003	0.379618	0.52112
SNHG15	Macro3_FOS	1.20672e-27	-0.384581	0.245011	0.393064
CXCL3	Macro3_FOS	9.10021e-12	-0.391089	0.207643	0.299244
HBEGF	Macro3_FOS	5.07014e-24	-0.393248	0.259873	0.399733
CHMP1B	Macro3_FOS	4.10659e-11	-0.39526	0.436093	0.523788
RPS3A	Macro3_FOS	1.4504e-122	-0.405262	0.98811	0.992886
HCAR2	Macro3_FOS	3.46698e-20	-0.405375	0.239915	0.364606
THBD	Macro3_FOS	2.70405e-20	-0.412	0.0908705	0.183637
LGALS2	Macro3_FOS	8.25389e-41	-0.413876	0.647134	0.805247
CCL20	Macro3_FOS	2.05691e-05	-0.415303	0.152442	0.200534
CXCL8	Macro3_FOS	1.97076e-22	-0.427431	0.786837	0.850156
EIF4A3	Macro3_FOS	1.79552e-09	-0.432178	0.35966	0.435749
SAMSN1	Macro3_FOS	7.42817e-35	-0.432328	0.58259	0.74522
SRGN	Macro3_FOS	6.7755e-71	-0.432879	0.974947	0.993775
NRG1	Macro3_FOS	1.01716e-44	-0.437805	0.24586	0.441085
ARL5B	Macro3_FOS	3.83218e-38	-0.44364	0.426327	0.599822
BATF	Macro3_FOS	1.1018e-30	-0.444229	0.0895966	0.205425
PFKFB3	Macro3_FOS	4.37062e-39	-0.445029	0.235669	0.414406
MT-ND5	Macro3_FOS	2.00236e-51	-0.44844	0.864544	0.927523
NAMPT	Macro3_FOS	7.51833e-63	-0.449285	0.888747	0.95687
CREM	Macro3_FOS	2.80976e-36	-0.454422	0.129087	0.277012
MIDN	Macro3_FOS	2.15248e-47	-0.464818	0.299363	0.500222
H3F3B	Macro3_FOS	2.0876e-66	-0.483425	0.9431	0.986661
IL1B	Macro3_FOS	1.18025e-34	-0.485696	0.917622	0.949755
RPS4Y1	Macro3_FOS	2.72305e-56	-0.495828	0.263694	0.519342
TMEM176B	Macro3_FOS	1.02975e-77	-0.507449	0.401699	0.708759
EHD1	Macro3_FOS	4.66995e-44	-0.507876	0.220382	0.408181
SLC2A3	Macro3_FOS	1.30875e-52	-0.518853	0.55414	0.744331
TIMP1	Macro3_FOS	3.09764e-19	-0.519361	0.744374	0.837706
TWISTNB	Macro3_FOS	3.49855e-23	-0.526984	0.157962	0.274789
BCL2A1	Macro3_FOS	4.85004e-56	-0.544379	0.866242	0.937305
IL1RN	Macro3_FOS	8.81212e-30	-0.557703	0.392781	0.548688
EREG	Macro3_FOS	1.79188e-34	-0.558385	0.523142	0.681636
TMEM176A	Macro3_FOS	6.75256e-91	-0.562378	0.290021	0.611383
LRG1	Macro3_FOS	2.53971e-40	-0.563339	0.0883227	0.229435
CDKN1A	Macro3_FOS	3.45802e-35	-0.568753	0.569851	0.708315
VMP1	Macro3_FOS	1.36062e-34	-0.572075	0.551168	0.702534
GPR183	Macro3_FOS	2.7125e-32	-0.575151	0.198726	0.351712
ARL4C	Macro3_FOS	4.02334e-67	-0.577656	0.0598726	0.243219
PNRC1	Macro3_FOS	4.2387e-76	-0.640247	0.848832	0.916852
FOLR3	Macro3_FOS	4.78089e-86	-0.782316	0.185138	0.441085
RP11-670E13.6	Macro3_FOS	2.52714e-82	-0.9588	0.209766	0.466874
CCL3L3	Macro3_FOS	9.09078e-82	-1.08899	0.621656	0.800356
SOCS3	Macro3_FOS	3.62766e-142	-1.20335	0.416985	0.729213
AREG	Macro3_FOS	3.49878e-63	-1.3898	0.133333	0.337483
CCL4L2	Macro3_FOS	2.75329e-73	-1.48021	0.471762	0.669631
HSPB1	Macro4_CCL20	5.57059e-08	1.63163	0.268097	0.16
RPS26	Macro4_CCL20	2.00779e-12	1.01501	0.857909	0.854
DNAJB1	Macro4_CCL20	0.00295049	0.77304	0.664879	0.68
HSPH1	Macro4_CCL20	0.000378636	0.765346	0.581769	0.554
CD52	Macro4_CCL20	4.57344e-12	0.719156	0.731903	0.613
HSP90AA1	Macro4_CCL20	3.70416e-06	0.718068	0.895442	0.936
HSPD1	Macro4_CCL20	3.16438e-07	0.707292	0.621984	0.534
BAG3	Macro4_CCL20	0.0049941	0.706062	0.252011	0.195
MS4A7	Macro4_CCL20	1.8868e-13	0.702075	0.635389	0.475
RP11-386I14.4	Macro4_CCL20	1.08025e-05	0.673662	0.268097	0.174
IFI30	Macro4_CCL20	4.93494e-10	0.672565	0.702413	0.612
GPX1	Macro4_CCL20	4.59563e-15	0.631704	0.841823	0.787
DNAJA4	Macro4_CCL20	7.62268e-07	0.625162	0.257373	0.149
HLA-DQB1	Macro4_CCL20	1.38442e-08	0.601762	0.514745	0.378
ZFAND5	Macro4_CCL20	1.69573e-06	0.600644	0.691689	0.608
NCF1	Macro4_CCL20	5.96781e-05	0.561266	0.675603	0.664
TNF	Macro4_CCL20	0.000150882	0.52878	0.44504	0.36
PHLDA1	Macro4_CCL20	0.0458638	0.527627	0.378016	0.353
PLIN2	Macro4_CCL20	0.000792458	0.519999	0.47185	0.411
TPRA1	Macro4_CCL20	5.4338e-05	0.504812	0.30563	0.217
CXCR4	Macro4_CCL20	2.53646e-06	0.4748	0.380697	0.259
PPDPF	Macro4_CCL20	6.78755e-06	0.471657	0.434316	0.321
HSPA1A	Macro4_CCL20	1.3414e-05	0.467534	0.89008	0.892
CEBPB	Macro4_CCL20	7.21283e-06	0.46349	0.659517	0.621
IER3	Macro4_CCL20	6.40026e-13	0.4603	0.954424	0.972
FKBP4	Macro4_CCL20	1.79545e-05	0.444805	0.219839	0.131
GRAMD1A	Macro4_CCL20	7.1183e-05	0.425443	0.319035	0.231
VEGFA	Macro4_CCL20	0.00129687	0.41543	0.506702	0.456
RPL36A	Macro4_CCL20	5.97904e-08	0.415031	0.855228	0.813
ARF6	Macro4_CCL20	0.00115936	0.402719	0.268097	0.2
FNIP2	Macro4_CCL20	0.000499601	0.397661	0.246649	0.174
HLA-C	Macro4_CCL20	7.12706e-18	0.393063	0.975871	0.965
INSIG1	Macro4_CCL20	0.0208017	0.392708	0.463807	0.435
PTGS2	Macro4_CCL20	0.000344533	0.379484	0.780161	0.764
SGK1	Macro4_CCL20	0.0427346	0.374301	0.512064	0.495
ZFP36	Macro4_CCL20	0.000202957	0.371467	0.91689	0.948
TSC22D2	Macro4_CCL20	0.000758477	0.365531	0.193029	0.126
BIRC2	Macro4_CCL20	0.00254532	0.36023	0.286863	0.224
CXCL8	Macro4_CCL20	0.0215339	0.359601	0.97319	0.987
TCIRG1	Macro4_CCL20	0.00933101	0.357255	0.50134	0.479
CTSZ	Macro4_CCL20	0.00186508	0.356858	0.450402	0.383
NEAT1	Macro4_CCL20	1.59152e-09	0.352627	0.994638	0.989
FAM107B	Macro4_CCL20	0.0373681	0.350283	0.353887	0.306
RPS29	Macro4_CCL20	1.01837e-10	0.348743	0.941019	0.92
SKIL	Macro4_CCL20	0.034185	0.346207	0.345845	0.308
LIMS1	Macro4_CCL20	0.0140617	0.34493	0.552279	0.543
PAK1	Macro4_CCL20	0.00343012	0.344074	0.292225	0.227
LIPA	Macro4_CCL20	1.63365e-05	0.341056	0.144772	0.071
TAOK3	Macro4_CCL20	0.000598206	0.340516	0.402145	0.326
CD55	Macro4_CCL20	6.53637e-06	0.340158	0.820375	0.79
RP11-160E2.6	Macro4_CCL20	0.0300828	0.332977	0.19571	0.154
NFKBIA	Macro4_CCL20	1.62071e-10	0.331068	0.997319	0.993
SAP30	Macro4_CCL20	0.00198284	0.331051	0.126005	0.076
CD68	Macro4_CCL20	2.76836e-05	0.330976	0.702413	0.701
HIST2H2AA4	Macro4_CCL20	0.00476516	0.326777	0.214477	0.155
ATP6V1H	Macro4_CCL20	0.00768176	0.323878	0.160858	0.11
TMEM123	Macro4_CCL20	0.00121268	0.322656	0.493298	0.416
GPBAR1	Macro4_CCL20	0.00233165	0.317595	0.160858	0.103
CDC42EP3	Macro4_CCL20	0.0070468	0.313686	0.455764	0.406
SLA	Macro4_CCL20	0.00549002	0.310629	0.241287	0.181
PPT1	Macro4_CCL20	0.0104988	0.30762	0.399464	0.355
CHMP4B	Macro4_CCL20	0.026611	0.306496	0.407507	0.369
MAFB	Macro4_CCL20	0.0365777	0.305216	0.624665	0.611
CREBRF	Macro4_CCL20	0.028824	0.304126	0.158177	0.119
DOK2	Macro4_CCL20	0.0212537	0.303346	0.24933	0.204
PLEKHG2	Macro4_CCL20	0.0175363	0.302968	0.190349	0.147
GCA	Macro4_CCL20	0.0303193	0.301825	0.506702	0.469
PTPN6	Macro4_CCL20	0.0213283	0.301017	0.300268	0.255
SLC6A6	Macro4_CCL20	0.00332816	0.297812	0.214477	0.151
SQSTM1	Macro4_CCL20	0.0265015	0.296709	0.61126	0.614
DMXL2	Macro4_CCL20	0.0365371	0.291375	0.536193	0.512
SNN	Macro4_CCL20	0.000940078	0.290752	0.257373	0.179
USP36	Macro4_CCL20	0.00190238	0.290134	0.348525	0.275
NLRP3	Macro4_CCL20	0.00680543	0.289227	0.788204	0.771
LYZ	Macro4_CCL20	9.2161e-14	0.28861	0.994638	0.993
MBP	Macro4_CCL20	0.0141225	0.288372	0.316354	0.266
ANPEP	Macro4_CCL20	0.00438805	0.287747	0.353887	0.287
CITED2	Macro4_CCL20	0.040611	0.28566	0.260054	0.224
DCTN4	Macro4_CCL20	0.00137622	0.284501	0.179625	0.116
TUFM	Macro4_CCL20	0.0120599	0.283972	0.297587	0.242
MTRNR2L12	Macro4_CCL20	0.000667159	0.283288	0.136729	0.078
TGFB1	Macro4_CCL20	0.0172531	0.28288	0.412869	0.366
EIF4A1	Macro4_CCL20	0.00571789	0.280345	0.490617	0.457
MGAT1	Macro4_CCL20	0.00281481	0.275866	0.656836	0.62
AMD1	Macro4_CCL20	0.0377615	0.273976	0.168901	0.13
ATP5O	Macro4_CCL20	0.00504581	0.270055	0.152815	0.101
MYO9B	Macro4_CCL20	0.0439516	0.268499	0.351206	0.309
ZMIZ1	Macro4_CCL20	0.0241656	0.265155	0.257373	0.209
ITGA5	Macro4_CCL20	0.011883	0.2651	0.286863	0.228
CTSB	Macro4_CCL20	0.00750687	0.258924	0.726542	0.747
MARCKSL1	Macro4_CCL20	0.034711	0.258178	0.238606	0.191
DYNC1I2	Macro4_CCL20	0.0317146	0.254736	0.147453	0.109
EWSR1	Macro4_CCL20	0.0326337	0.253226	0.351206	0.31
UBE2E2	Macro4_CCL20	0.00935861	0.251293	0.176944	0.125
AF213884.2	Macro4_CCL20	0.00545488	-0.250693	0.190349	0.26
SLC25A5	Macro4_CCL20	0.000125667	-0.251001	0.455764	0.593
TRIM25	Macro4_CCL20	0.000979687	-0.251454	0.120643	0.2
TUBA1C	Macro4_CCL20	0.0109507	-0.252931	0.128686	0.184
CCL5	Macro4_CCL20	0.00391287	-0.254418	0.0589812	0.111
MRPS24	Macro4_CCL20	0.00293626	-0.255789	0.286863	0.371
RASA2	Macro4_CCL20	0.000272217	-0.25634	0.0589812	0.127
UBAC2	Macro4_CCL20	0.000126582	-0.257086	0.235925	0.344
LINC01272	Macro4_CCL20	0.000345065	-0.257728	0.378016	0.496
RNASE2	Macro4_CCL20	0.000110625	-0.258329	0.0938338	0.179
DNAAF1	Macro4_CCL20	6.13507e-06	-0.258965	0.22252	0.366
FAM200B	Macro4_CCL20	0.000154386	-0.260607	0.203753	0.31
TUBA1B	Macro4_CCL20	0.00663554	-0.261531	0.144772	0.208
MT-ND5	Macro4_CCL20	0.000789072	-0.263718	0.849866	0.909
GADD45B	Macro4_CCL20	0.000170968	-0.264205	0.726542	0.82
TMEM14B	Macro4_CCL20	9.01473e-05	-0.264915	0.152815	0.251
MTSS1	Macro4_CCL20	0.000676056	-0.265827	0.0831099	0.153
SERP1	Macro4_CCL20	5.65409e-07	-0.266555	0.806971	0.932
NDUFC1	Macro4_CCL20	0.000254999	-0.26727	0.182306	0.283
PGS1	Macro4_CCL20	0.00151959	-0.267352	0.10992	0.178
ZYX	Macro4_CCL20	0.00016949	-0.269364	0.447721	0.563
FCGR1B	Macro4_CCL20	0.000256673	-0.270053	0.0670241	0.139
BTF3	Macro4_CCL20	5.85352e-09	-0.270522	0.801609	0.909
ZNF331	Macro4_CCL20	0.000313896	-0.271861	0.399464	0.506
HLA-DRB5	Macro4_CCL20	0.00735021	-0.272072	0.431635	0.539
TRIB1	Macro4_CCL20	0.0209809	-0.273685	0.281501	0.34
LINC00936	Macro4_CCL20	3.02992e-05	-0.274634	0.745308	0.861
RPS13	Macro4_CCL20	7.84641e-14	-0.276004	0.981233	0.998
ABRACL	Macro4_CCL20	2.9861e-06	-0.278553	0.316354	0.472
S100A8	Macro4_CCL20	5.1098e-05	-0.27911	0.970509	0.993
RGCC	Macro4_CCL20	0.028986	-0.279392	0.241287	0.295
GBP1	Macro4_CCL20	0.00491653	-0.281246	0.160858	0.23
DDX60L	Macro4_CCL20	0.00300574	-0.281759	0.265416	0.341
APOBEC3A	Macro4_CCL20	0.00141306	-0.286815	0.337802	0.438
BCL2A1	Macro4_CCL20	1.10476e-09	-0.287203	0.978552	0.997
CSTA	Macro4_CCL20	4.286e-07	-0.287837	0.723861	0.848
HNRNPU	Macro4_CCL20	0.000131927	-0.290049	0.603217	0.692
TCEB1	Macro4_CCL20	1.79909e-05	-0.291989	0.33244	0.452
VIM	Macro4_CCL20	1.05443e-08	-0.297917	0.97319	0.997
TRMT6	Macro4_CCL20	1.69651e-05	-0.298631	0.107239	0.21
ABHD5	Macro4_CCL20	0.000403916	-0.301164	0.209115	0.315
MT-ND1	Macro4_CCL20	1.02258e-12	-0.301172	0.975871	0.998
DNTTIP2	Macro4_CCL20	0.000614224	-0.303537	0.273458	0.364
S100A10	Macro4_CCL20	4.68965e-05	-0.306526	0.914209	0.949
S100A12	Macro4_CCL20	1.31396e-06	-0.308952	0.796247	0.887
BTG2	Macro4_CCL20	7.25833e-06	-0.312576	0.536193	0.665
GK	Macro4_CCL20	0.000122435	-0.312717	0.552279	0.666
CPVL	Macro4_CCL20	2.52923e-05	-0.313157	0.367292	0.492
C1orf162	Macro4_CCL20	0.00014993	-0.315122	0.589812	0.691
PAPSS2	Macro4_CCL20	1.15092e-07	-0.316035	0.077748	0.201
RPS3A	Macro4_CCL20	1.28292e-15	-0.319066	0.962466	0.986
CYB5D1	Macro4_CCL20	0.00029231	-0.319567	0.227882	0.325
NRG1	Macro4_CCL20	7.49708e-08	-0.320408	0.147453	0.296
CD14	Macro4_CCL20	6.42434e-05	-0.32234	0.739946	0.795
C20orf27	Macro4_CCL20	4.28954e-06	-0.325947	0.187668	0.321
NAF1	Macro4_CCL20	0.00542217	-0.326208	0.174263	0.242
STAT3	Macro4_CCL20	0.000131928	-0.332877	0.292225	0.399
THBD	Macro4_CCL20	0.00804872	-0.333216	0.257373	0.33
HMGN3	Macro4_CCL20	4.68311e-06	-0.334468	0.284182	0.424
NDUFA4	Macro4_CCL20	5.60191e-06	-0.336271	0.412869	0.545
HBEGF	Macro4_CCL20	0.00011388	-0.336843	0.308311	0.432
CARD16	Macro4_CCL20	5.93405e-07	-0.342858	0.621984	0.757
DNAJA1	Macro4_CCL20	3.14461e-07	-0.347716	0.705094	0.836
HCAR3	Macro4_CCL20	2.91414e-07	-0.350092	0.246649	0.409
VMP1	Macro4_CCL20	7.51875e-05	-0.351183	0.490617	0.61
SMDT1	Macro4_CCL20	5.69963e-07	-0.374277	0.302949	0.455
LDHB	Macro4_CCL20	3.55285e-06	-0.374333	0.190349	0.312
SERTAD1	Macro4_CCL20	1.08228e-05	-0.380118	0.262735	0.38
RP11-295G20.2	Macro4_CCL20	7.57514e-05	-0.380499	0.0911528	0.177
NDEL1	Macro4_CCL20	2.60075e-07	-0.396114	0.198391	0.351
SLC2A3	Macro4_CCL20	1.37518e-09	-0.397316	0.686327	0.819
ADGRE2	Macro4_CCL20	2.20852e-07	-0.405003	0.190349	0.337
SOCS3	Macro4_CCL20	4.64332e-11	-0.41971	0.643432	0.803
RP11-670E13.6	Macro4_CCL20	6.403e-06	-0.438858	0.404826	0.542
CREM	Macro4_CCL20	1.82811e-08	-0.456632	0.404826	0.579
CCL3L3	Macro4_CCL20	0.000772951	-0.46222	0.624665	0.724
LRG1	Macro4_CCL20	1.09021e-05	-0.47645	0.131367	0.24
MX2	Macro4_CCL20	2.82866e-09	-0.491662	0.217158	0.392
H3F3B	Macro4_CCL20	1.2232e-19	-0.500823	0.935657	0.988
CLEC4E	Macro4_CCL20	6.42832e-10	-0.500872	0.549598	0.719
THAP2	Macro4_CCL20	3.96557e-08	-0.510155	0.466488	0.637
TPM4	Macro4_CCL20	1.54324e-12	-0.532414	0.512064	0.695
MIR3945HG	Macro4_CCL20	2.98341e-07	-0.535146	0.252011	0.401
RGS2	Macro4_CCL20	2.01586e-11	-0.583798	0.597855	0.777
TNIP3	Macro4_CCL20	4.3788e-07	-0.585385	0.0321716	0.122
LGALS2	Macro4_CCL20	2.09399e-17	-0.623584	0.482574	0.721
TUBA1A	Macro4_CCL20	3.6572e-07	-0.671544	0.163539	0.298
EIF4A3	Macro4_CCL20	2.97091e-06	-0.68267	0.369973	0.495
TMEM176A	Macro4_CCL20	1.39317e-23	-0.730672	0.187668	0.525
TMEM176B	Macro4_CCL20	6.20757e-25	-0.797373	0.273458	0.601
CCL4L2	Macro4_CCL20	7.4302e-06	-0.805367	0.512064	0.625
FOLR3	Macro4_CCL20	5.41254e-22	-0.946054	0.120643	0.391
AREG	Macro4_CCL20	2.10879e-18	-1.42258	0.369973	0.62
CD52	Mono1_CD14-S100A8	1.62061e-76	0.907192	0.773443	0.638139
HSPB1	Mono1_CD14-S100A8	2.57495e-28	0.807073	0.309452	0.161401
RPS26	Mono1_CD14-S100A8	2.17224e-18	0.724869	0.906977	0.879954
HSPH1	Mono1_CD14-S100A8	2.11631e-15	0.683114	0.423481	0.314187
FAM26F	Mono1_CD14-S100A8	7.46452e-39	0.624904	0.367967	0.185526
DNAJB1	Mono1_CD14-S100A8	0.00199248	0.600115	0.622281	0.64618
SPI1	Mono1_CD14-S100A8	9.91443e-49	0.578326	0.699175	0.573234
IFI30	Mono1_CD14-S100A8	5.42858e-25	0.570772	0.704051	0.584721
CD14	Mono1_CD14-S100A8	1.2621e-42	0.521925	0.806452	0.739805
MX1	Mono1_CD14-S100A8	8.3606e-16	0.487331	0.218305	0.124641
RPS4Y1	Mono1_CD14-S100A8	2.83369e-17	0.478132	0.375469	0.265939
CD68	Mono1_CD14-S100A8	1.13176e-30	0.463086	0.737434	0.70247
NR4A1	Mono1_CD14-S100A8	6.19093e-18	0.459864	0.226557	0.122918
HSPA6	Mono1_CD14-S100A8	2.87803e-06	0.457816	0.277944	0.213096
RMRP	Mono1_CD14-S100A8	8.75699e-16	0.451114	0.128282	0.0551407
CD300E	Mono1_CD14-S100A8	8.84164e-28	0.44623	0.393473	0.229179
HSPA8	Mono1_CD14-S100A8	3.12551e-23	0.437691	0.682296	0.585296
LSP1	Mono1_CD14-S100A8	6.88522e-39	0.430056	0.828957	0.821941
HLA-DQB1	Mono1_CD14-S100A8	2.27652e-17	0.427979	0.600525	0.480758
RPS2	Mono1_CD14-S100A8	2.74063e-58	0.426338	0.939985	0.919012
C19orf43	Mono1_CD14-S100A8	5.09035e-25	0.414706	0.563391	0.421022
HLA-DRB1	Mono1_CD14-S100A8	7.00564e-26	0.410995	0.951238	0.942562
PTPRE	Mono1_CD14-S100A8	1.42397e-19	0.400541	0.564141	0.441126
PLAC8	Mono1_CD14-S100A8	3.5295e-18	0.384598	0.281695	0.165422
TNFSF10	Mono1_CD14-S100A8	9.55436e-15	0.381482	0.516504	0.407237
LILRB2	Mono1_CD14-S100A8	1.17006e-21	0.37509	0.635409	0.515796
DUSP6	Mono1_CD14-S100A8	4.09138e-18	0.370821	0.537509	0.402068
CD74	Mono1_CD14-S100A8	2.12996e-41	0.369886	0.992873	0.993682
PPDPF	Mono1_CD14-S100A8	1.5191e-16	0.358328	0.55964	0.434808
NAGK	Mono1_CD14-S100A8	5.74201e-14	0.357336	0.503001	0.39977
IFI44L	Mono1_CD14-S100A8	2.99627e-06	0.355223	0.154914	0.109133
TACC1	Mono1_CD14-S100A8	1.32177e-17	0.353347	0.313953	0.192418
HLA-DPA1	Mono1_CD14-S100A8	2.84825e-12	0.343533	0.827457	0.809879
ZFP36L1	Mono1_CD14-S100A8	2.73888e-16	0.339332	0.543136	0.41413
YBX1	Mono1_CD14-S100A8	4.28055e-22	0.338301	0.75919	0.728891
CYBA	Mono1_CD14-S100A8	4.05161e-20	0.333605	0.882596	0.883975
RPL36A	Mono1_CD14-S100A8	8.67982e-10	0.32956	0.922731	0.896611
HLA-DRB5	Mono1_CD14-S100A8	7.89958e-11	0.3288	0.508252	0.459506
F13A1	Mono1_CD14-S100A8	1.18196e-12	0.327777	0.197299	0.116025
APOBEC3A	Mono1_CD14-S100A8	4.68296e-08	0.324875	0.194674	0.131534
RABGAP1L	Mono1_CD14-S100A8	4.7738e-14	0.324619	0.32183	0.21367
PID1	Mono1_CD14-S100A8	4.39079e-15	0.324322	0.170668	0.0873061
NDUFA11	Mono1_CD14-S100A8	3.46456e-06	0.322254	0.470368	0.410109
HLA-DMA	Mono1_CD14-S100A8	1.07029e-10	0.32124	0.651538	0.574383
RPL12	Mono1_CD14-S100A8	7.61294e-53	0.315345	0.989872	0.986789
HLA-C	Mono1_CD14-S100A8	3.33543e-42	0.31333	0.971868	0.964963
SCO2	Mono1_CD14-S100A8	8.99218e-06	0.307566	0.22093	0.170017
FCN1	Mono1_CD14-S100A8	5.01457e-31	0.30755	0.96099	0.955773
LPAR6	Mono1_CD14-S100A8	1.45165e-10	0.306787	0.223181	0.14417
TRAF3IP3	Mono1_CD14-S100A8	2.70144e-15	0.302817	0.354089	0.236646
SQSTM1	Mono1_CD14-S100A8	1.40115e-12	0.297947	0.564141	0.472717
RAB11FIP1	Mono1_CD14-S100A8	4.67783e-13	0.294561	0.37997	0.267662
RAB32	Mono1_CD14-S100A8	9.63417e-18	0.292718	0.313578	0.188397
RNF213	Mono1_CD14-S100A8	4.54547e-09	0.292483	0.565266	0.480758
NAPRT	Mono1_CD14-S100A8	2.64892e-13	0.291501	0.300825	0.195864
LY6E	Mono1_CD14-S100A8	1.73238e-07	0.290842	0.476744	0.398621
SNX3	Mono1_CD14-S100A8	2.9419e-16	0.290319	0.510503	0.385411
PSMB9	Mono1_CD14-S100A8	5.04047e-11	0.289364	0.584396	0.487651
HLA-DPB1	Mono1_CD14-S100A8	0.000402981	0.288749	0.760315	0.749569
CX3CR1	Mono1_CD14-S100A8	3.95849e-24	0.286979	0.146662	0.0482481
TNFAIP2	Mono1_CD14-S100A8	3.95396e-10	0.286455	0.594899	0.503733
EREG	Mono1_CD14-S100A8	0.000160643	0.28639	0.12153	0.085583
CPVL	Mono1_CD14-S100A8	2.34764e-13	0.285113	0.676669	0.602527
RPS10	Mono1_CD14-S100A8	1.27539e-40	0.283062	0.968867	0.952326
LITAF	Mono1_CD14-S100A8	9.15504e-08	0.28281	0.375094	0.295807
ATP5O	Mono1_CD14-S100A8	3.55531e-05	0.279604	0.253188	0.206778
CCR1	Mono1_CD14-S100A8	2.26867e-11	0.279279	0.253938	0.165422
MRPL23	Mono1_CD14-S100A8	6.40201e-11	0.277828	0.210428	0.132682
PTAFR	Mono1_CD14-S100A8	1.51952e-11	0.277825	0.34096	0.242389
PSME2	Mono1_CD14-S100A8	8.7094e-09	0.27635	0.603526	0.512349
TAGAP	Mono1_CD14-S100A8	7.7406e-13	0.275754	0.333458	0.228604
SAMHD1	Mono1_CD14-S100A8	3.31555e-12	0.266432	0.743436	0.707065
MX2	Mono1_CD14-S100A8	3.13666e-06	0.261813	0.265566	0.203906
HLA-DMB	Mono1_CD14-S100A8	1.88873e-07	0.258349	0.474119	0.395175
RSRP1	Mono1_CD14-S100A8	1.08366e-10	0.255664	0.564141	0.487076
DYNLL1	Mono1_CD14-S100A8	1.0385e-10	0.255402	0.594149	0.512924
MYADM	Mono1_CD14-S100A8	4.89035e-07	0.255148	0.501125	0.43251
CYP1B1	Mono1_CD14-S100A8	8.62196e-07	0.253084	0.319205	0.245836
BLOC1S1	Mono1_CD14-S100A8	1.56533e-05	0.250099	0.411103	0.343481
ANAPC16	Mono1_CD14-S100A8	2.7124e-09	-0.252137	0.414104	0.478461
LINC00937	Mono1_CD14-S100A8	2.58836e-07	-0.252367	0.23856	0.295807
TRIB1	Mono1_CD14-S100A8	1.60097e-09	-0.252607	0.104651	0.163125
JUN	Mono1_CD14-S100A8	2.73427e-20	-0.252813	0.54051	0.671453
KCNE1	Mono1_CD14-S100A8	7.2603e-05	-0.253439	0.127907	0.163125
H3F3B	Mono1_CD14-S100A8	1.74505e-16	-0.256694	0.87847	0.935669
RGS2	Mono1_CD14-S100A8	4.23547e-12	-0.256939	0.762566	0.840322
HDAC9	Mono1_CD14-S100A8	3.9086e-07	-0.257233	0.131283	0.179207
SSH2	Mono1_CD14-S100A8	1.15567e-08	-0.25729	0.361215	0.421597
SMDT1	Mono1_CD14-S100A8	6.30832e-09	-0.257615	0.449362	0.503159
C10orf54	Mono1_CD14-S100A8	2.14436e-13	-0.257947	0.753563	0.823665
GAS7	Mono1_CD14-S100A8	1.58343e-07	-0.258014	0.30195	0.358989
MRPL3	Mono1_CD14-S100A8	3.60102e-09	-0.261887	0.135409	0.192993
MAP3K8	Mono1_CD14-S100A8	3.93649e-09	-0.261949	0.170668	0.235497
UBXN11	Mono1_CD14-S100A8	2.52162e-12	-0.262096	0.490998	0.572085
FOS	Mono1_CD14-S100A8	2.48829e-19	-0.262581	0.835334	0.921884
AGFG1	Mono1_CD14-S100A8	1.3339e-07	-0.263333	0.160165	0.214819
MYLIP	Mono1_CD14-S100A8	9.13423e-11	-0.264872	0.131283	0.20046
SULT1A1	Mono1_CD14-S100A8	7.69498e-09	-0.264879	0.420105	0.475589
CEACAM4	Mono1_CD14-S100A8	3.68861e-06	-0.265228	0.142536	0.1861
RSL24D1	Mono1_CD14-S100A8	5.41368e-11	-0.265603	0.433233	0.506605
PPM1B	Mono1_CD14-S100A8	8.95017e-10	-0.26965	0.13916	0.202757
KIAA0319L	Mono1_CD14-S100A8	1.12349e-13	-0.270594	0.152288	0.235497
RBM3	Mono1_CD14-S100A8	9.85859e-17	-0.270941	0.590398	0.680069
CHPT1	Mono1_CD14-S100A8	7.85148e-13	-0.271736	0.106152	0.177484
SRSF5	Mono1_CD14-S100A8	5.1665e-12	-0.272594	0.472993	0.547387
PRKCB	Mono1_CD14-S100A8	1.62832e-11	-0.273276	0.321455	0.407812
FES	Mono1_CD14-S100A8	4.08423e-09	-0.276154	0.362341	0.423894
IFITM2	Mono1_CD14-S100A8	2.18995e-18	-0.276876	0.74006	0.814474
AZI2	Mono1_CD14-S100A8	1.68217e-06	-0.277716	0.261065	0.310167
RNU12	Mono1_CD14-S100A8	6.53623e-06	-0.278492	0.140285	0.183802
SOX4	Mono1_CD14-S100A8	3.09126e-05	-0.28265	0.195049	0.237794
KLHL8	Mono1_CD14-S100A8	4.93619e-12	-0.283133	0.127157	0.197588
S100A8	Mono1_CD14-S100A8	9.27259e-20	-0.287835	0.98087	0.995979
PTEN	Mono1_CD14-S100A8	2.59708e-10	-0.289649	0.277194	0.34865
CSGALNACT2	Mono1_CD14-S100A8	9.98747e-10	-0.289821	0.18042	0.245261
RHOB	Mono1_CD14-S100A8	2.36821e-11	-0.291025	0.468117	0.553705
TXNIP	Mono1_CD14-S100A8	3.69823e-25	-0.291488	0.915979	0.953475
ERLIN1	Mono1_CD14-S100A8	1.09488e-17	-0.292882	0.0450113	0.110856
CNTRL	Mono1_CD14-S100A8	4.8485e-12	-0.292951	0.192048	0.270534
CDC42	Mono1_CD14-S100A8	8.98689e-22	-0.299037	0.651163	0.742677
RIN3	Mono1_CD14-S100A8	4.67208e-13	-0.299556	0.351463	0.436531
ETS2	Mono1_CD14-S100A8	1.04191e-10	-0.300743	0.194674	0.263642
CLEC4D	Mono1_CD14-S100A8	7.00429e-13	-0.30478	0.109902	0.18093
C1orf162	Mono1_CD14-S100A8	1.70506e-19	-0.306123	0.728432	0.797817
INSR	Mono1_CD14-S100A8	1.71107e-16	-0.307024	0.079895	0.157955
SH3BP5	Mono1_CD14-S100A8	1.19064e-09	-0.30996	0.15979	0.221712
TMEM107	Mono1_CD14-S100A8	8.23172e-05	-0.311885	0.246812	0.291786
MT-ND4	Mono1_CD14-S100A8	2.102e-35	-0.314699	0.969992	0.979322
VMP1	Mono1_CD14-S100A8	9.99494e-10	-0.314897	0.60015	0.655945
IFRD1	Mono1_CD14-S100A8	1.46787e-11	-0.315796	0.151913	0.226307
STK17B	Mono1_CD14-S100A8	5.07028e-16	-0.318211	0.47937	0.56749
ROCK1	Mono1_CD14-S100A8	2.34205e-11	-0.320899	0.3991	0.470419
RPL7	Mono1_CD14-S100A8	2.63248e-42	-0.321119	0.91823	0.950603
NAMPT	Mono1_CD14-S100A8	1.26944e-14	-0.321941	0.412603	0.514647
TRIM22	Mono1_CD14-S100A8	3.97834e-13	-0.324854	0.304576	0.391155
COQ7	Mono1_CD14-S100A8	3.39288e-17	-0.332111	0.0772693	0.155083
CD36	Mono1_CD14-S100A8	1.96116e-15	-0.334428	0.536384	0.624928
RNASE6	Mono1_CD14-S100A8	2.64867e-20	-0.334467	0.506377	0.616312
CES1	Mono1_CD14-S100A8	2.41404e-15	-0.334534	0.0922731	0.167145
MTSS1	Mono1_CD14-S100A8	1.92148e-19	-0.336564	0.0873968	0.177484
MT-ND1	Mono1_CD14-S100A8	3.0047e-38	-0.338077	0.950113	0.97645
FOXN2	Mono1_CD14-S100A8	5.19636e-13	-0.342736	0.174794	0.252728
HSD17B11	Mono1_CD14-S100A8	9.70101e-18	-0.345187	0.504126	0.595635
CDKN1A	Mono1_CD14-S100A8	1.83604e-08	-0.345234	0.199925	0.263642
CD302	Mono1_CD14-S100A8	5.92605e-21	-0.347084	0.638035	0.727168
DUSP1	Mono1_CD14-S100A8	7.94763e-28	-0.347775	0.82108	0.901781
ZFAND5	Mono1_CD14-S100A8	1.19642e-14	-0.347975	0.462866	0.544515
ASPH	Mono1_CD14-S100A8	1.31149e-22	-0.356556	0.0671418	0.155083
SLC38A2	Mono1_CD14-S100A8	1.18864e-10	-0.359014	0.276819	0.350373
LENG8	Mono1_CD14-S100A8	4.07087e-20	-0.362081	0.327832	0.453762
CALM2	Mono1_CD14-S100A8	9.94204e-27	-0.364586	0.809827	0.854107
MDM2	Mono1_CD14-S100A8	1.21299e-18	-0.365151	0.13991	0.23722
RNF146	Mono1_CD14-S100A8	1.85881e-14	-0.368141	0.169167	0.250431
SGK1	Mono1_CD14-S100A8	8.17587e-08	-0.368364	0.226932	0.284319
JUNB	Mono1_CD14-S100A8	5.39194e-28	-0.370615	0.748687	0.852384
MT1X	Mono1_CD14-S100A8	5.00545e-10	-0.370827	0.211178	0.279724
LINC01272	Mono1_CD14-S100A8	8.97073e-14	-0.37183	0.397224	0.482481
SLC35E3	Mono1_CD14-S100A8	3.72709e-18	-0.37414	0.0862716	0.168294
FAM65B	Mono1_CD14-S100A8	7.04039e-21	-0.374172	0.443361	0.558874
IRS2	Mono1_CD14-S100A8	2.8911e-20	-0.378684	0.224681	0.33946
KLF9	Mono1_CD14-S100A8	2.39809e-38	-0.386092	0.0397599	0.150488
SRGAP2C	Mono1_CD14-S100A8	4.91603e-29	-0.399091	0.0802701	0.192418
FAM118A	Mono1_CD14-S100A8	8.95263e-30	-0.400979	0.0626407	0.165997
SLC25A37	Mono1_CD14-S100A8	5.68174e-19	-0.404074	0.24081	0.347501
KCTD12	Mono1_CD14-S100A8	2.08031e-21	-0.405274	0.495499	0.597358
FOXO3	Mono1_CD14-S100A8	4.50899e-17	-0.405569	0.163166	0.253303
PTCH2	Mono1_CD14-S100A8	2.61376e-14	-0.417517	0.127157	0.206203
KLF6	Mono1_CD14-S100A8	2.47603e-34	-0.420851	0.626782	0.74842
JDP2	Mono1_CD14-S100A8	2.36743e-32	-0.421024	0.0652663	0.177484
IER2	Mono1_CD14-S100A8	9.83475e-32	-0.42397	0.657164	0.765652
C20orf27	Mono1_CD14-S100A8	4.74503e-23	-0.425133	0.301575	0.415853
CLEC12A	Mono1_CD14-S100A8	2.42231e-33	-0.438411	0.602026	0.733487
CCNL1	Mono1_CD14-S100A8	1.10361e-27	-0.444093	0.485371	0.612292
SPRY1	Mono1_CD14-S100A8	2.24286e-51	-0.445005	0.00750188	0.104538
SGMS2	Mono1_CD14-S100A8	2.57331e-29	-0.445846	0.108402	0.227455
GADD45B	Mono1_CD14-S100A8	4.19454e-20	-0.447589	0.332708	0.452039
S100A12	Mono1_CD14-S100A8	1.39566e-32	-0.45622	0.812828	0.901781
XIST	Mono1_CD14-S100A8	2.29194e-14	-0.45879	0.21943	0.299253
IFNGR1	Mono1_CD14-S100A8	7.22618e-24	-0.46507	0.385596	0.49799
MEGF9	Mono1_CD14-S100A8	2.35794e-34	-0.468418	0.357464	0.519242
IRAK3	Mono1_CD14-S100A8	1.55081e-27	-0.46994	0.37997	0.511775
MCL1	Mono1_CD14-S100A8	5.94709e-34	-0.471172	0.648162	0.767375
ALOX15B	Mono1_CD14-S100A8	1.20998e-41	-0.471628	0.0270068	0.130385
SRGAP2B	Mono1_CD14-S100A8	2.05751e-31	-0.480473	0.120405	0.246984
SPTLC2	Mono1_CD14-S100A8	4.15906e-26	-0.483916	0.296324	0.421597
TLR2	Mono1_CD14-S100A8	5.23917e-28	-0.485704	0.2997	0.438828
SLA	Mono1_CD14-S100A8	5.43577e-31	-0.485724	0.308327	0.455485
SRGAP2	Mono1_CD14-S100A8	6.70368e-29	-0.521568	0.175919	0.304423
DDIT4	Mono1_CD14-S100A8	1.0775e-38	-0.525581	0.0581395	0.18093
IL1R2	Mono1_CD14-S100A8	3.76105e-43	-0.534907	0.0176294	0.114877
RNF144B	Mono1_CD14-S100A8	5.94741e-31	-0.538623	0.22093	0.360712
METTL7A	Mono1_CD14-S100A8	3.31339e-33	-0.542904	0.225806	0.371051
CPM	Mono1_CD14-S100A8	4.31011e-39	-0.562793	0.0975244	0.235497
HMGB2	Mono1_CD14-S100A8	4.53074e-41	-0.570819	0.481245	0.627226
GLUL	Mono1_CD14-S100A8	6.08035e-40	-0.583042	0.444111	0.596783
KLF4	Mono1_CD14-S100A8	5.25897e-32	-0.595456	0.31958	0.471568
PLIN2	Mono1_CD14-S100A8	8.54012e-35	-0.596696	0.283196	0.437105
SAP30	Mono1_CD14-S100A8	1.1456e-51	-0.604456	0.0907727	0.257323
TNFAIP3	Mono1_CD14-S100A8	1.81579e-27	-0.607211	0.275694	0.421597
CELF2	Mono1_CD14-S100A8	6.06255e-47	-0.612895	0.468117	0.629523
AREG	Mono1_CD14-S100A8	4.70246e-33	-0.620137	0.0202551	0.10224
SAMSN1	Mono1_CD14-S100A8	1.21914e-35	-0.650569	0.231433	0.38139
SOCS3	Mono1_CD14-S100A8	3.64673e-44	-0.683878	0.105026	0.260195
ACSL1	Mono1_CD14-S100A8	2.64023e-47	-0.689395	0.195424	0.371051
PHC2	Mono1_CD14-S100A8	3.58175e-65	-0.703409	0.138785	0.350948
PER1	Mono1_CD14-S100A8	1.64665e-73	-0.719435	0.136159	0.364159
SLC11A1	Mono1_CD14-S100A8	4.68904e-68	-0.752443	0.556264	0.738082
CLEC4E	Mono1_CD14-S100A8	9.75197e-72	-0.754113	0.495874	0.689833
UPP1	Mono1_CD14-S100A8	2.40234e-63	-0.76096	0.312453	0.520391
THBS1	Mono1_CD14-S100A8	1.21759e-42	-0.780811	0.0855214	0.225158
SNHG9	Mono1_CD14-S100A8	2.45214e-56	-0.781542	0.138785	0.333142
ARL4A	Mono1_CD14-S100A8	2.11088e-73	-0.799391	0.114029	0.324526
RP11-701P16.2	Mono1_CD14-S100A8	4.66569e-49	-0.801926	0.14066	0.311315
SLC1A3	Mono1_CD14-S100A8	2.109e-96	-0.805376	0.0266317	0.220563
NUDT16	Mono1_CD14-S100A8	1.23708e-71	-0.80652	0.278695	0.496841
SMAP2	Mono1_CD14-S100A8	1.54874e-92	-0.829727	0.455739	0.703044
TSC22D3	Mono1_CD14-S100A8	1.04951e-128	-0.91032	0.648162	0.86502
CXCR4	Mono1_CD14-S100A8	1.53838e-92	-0.91834	0.325581	0.591614
ZBTB16	Mono1_CD14-S100A8	5.27366e-138	-0.926239	0.0277569	0.285468
MT2A	Mono1_CD14-S100A8	8.99865e-39	-0.938491	0.525881	0.658817
RP11-670E13.6	Mono1_CD14-S100A8	4.13846e-84	-1.01722	0.0922731	0.313613
CD163	Mono1_CD14-S100A8	2.96758e-125	-1.16094	0.342086	0.626651
RETN	Mono1_CD14-S100A8	7.04617e-77	-1.16119	0.186047	0.415853
FKBP5	Mono1_CD14-S100A8	1.90119e-233	-1.59821	0.255814	0.677771
HSPA6	Mono2_CD14-ITGA4	0.0123587	0.803973	0.414097	0.330935
HSPB1	Mono2_CD14-ITGA4	2.46206e-05	0.667903	0.525698	0.366906
CD14	Mono2_CD14-ITGA4	1.45723e-13	0.62915	0.875184	0.834532
HSPA8	Mono2_CD14-ITGA4	1.26765e-18	0.594563	0.964758	0.895683
SPI1	Mono2_CD14-ITGA4	3.05353e-21	0.573222	0.928047	0.827338
LYZ	Mono2_CD14-ITGA4	8.59266e-22	0.570931	0.998532	1
CD52	Mono2_CD14-ITGA4	7.04579e-11	0.568795	0.913363	0.866906
CD68	Mono2_CD14-ITGA4	9.8845e-19	0.561339	0.941263	0.884892
NR4A1	Mono2_CD14-ITGA4	9.38686e-06	0.536859	0.428781	0.276978
SIRPB1	Mono2_CD14-ITGA4	1.10437e-13	0.491588	0.434655	0.169065
HLA-DRB5	Mono2_CD14-ITGA4	1.24921e-11	0.480119	0.859031	0.841727
HSPH1	Mono2_CD14-ITGA4	2.71915e-05	0.479143	0.634361	0.471223
HLA-DQB1	Mono2_CD14-ITGA4	1.79743e-11	0.464758	0.958884	0.841727
PPDPF	Mono2_CD14-ITGA4	1.83159e-11	0.446563	0.816446	0.618705
C19orf43	Mono2_CD14-ITGA4	9.07343e-13	0.414894	0.826725	0.597122
LSP1	Mono2_CD14-ITGA4	7.59032e-14	0.396139	0.982379	0.953237
IER3	Mono2_CD14-ITGA4	0.0414671	0.389248	0.638767	0.546763
PLAC8	Mono2_CD14-ITGA4	1.30493e-05	0.379305	0.568282	0.392086
IFI30	Mono2_CD14-ITGA4	0.00549443	0.376096	0.886931	0.798561
CD300A	Mono2_CD14-ITGA4	1.7195e-08	0.375275	0.568282	0.341727
MBP	Mono2_CD14-ITGA4	1.64196e-09	0.368471	0.604993	0.366906
GNB2	Mono2_CD14-ITGA4	1.47999e-09	0.365319	0.832599	0.654676
ALDH2	Mono2_CD14-ITGA4	1.3171e-07	0.362009	0.74743	0.579137
HLA-C	Mono2_CD14-ITGA4	2.12121e-21	0.356015	0.998532	1
ITGB2	Mono2_CD14-ITGA4	5.25727e-10	0.355029	0.95301	0.931655
ATF3	Mono2_CD14-ITGA4	7.14953e-06	0.351844	0.324523	0.176259
IRF1	Mono2_CD14-ITGA4	3.35167e-05	0.350276	0.609398	0.464029
CTSH	Mono2_CD14-ITGA4	1.56645e-08	0.344357	0.848752	0.68705
RSRP1	Mono2_CD14-ITGA4	3.31484e-08	0.338743	0.784141	0.625899
BAG3	Mono2_CD14-ITGA4	0.000945945	0.335153	0.168869	0.0863309
FAM110A	Mono2_CD14-ITGA4	2.26897e-08	0.333992	0.417034	0.205036
FCN1	Mono2_CD14-ITGA4	3.33105e-12	0.333688	0.998532	0.992806
PPT1	Mono2_CD14-ITGA4	1.40042e-08	0.333256	0.823789	0.661871
NAGK	Mono2_CD14-ITGA4	1.40071e-09	0.330506	0.809104	0.589928
LAT2	Mono2_CD14-ITGA4	6.16262e-08	0.329751	0.619677	0.402878
BIN2	Mono2_CD14-ITGA4	3.70334e-07	0.327482	0.540382	0.338129
STX11	Mono2_CD14-ITGA4	1.07264e-06	0.325107	0.544787	0.356115
GIMAP4	Mono2_CD14-ITGA4	6.83312e-07	0.321861	0.842878	0.708633
NUCB1	Mono2_CD14-ITGA4	1.80374e-06	0.320654	0.58884	0.410072
HMOX1	Mono2_CD14-ITGA4	0.000793684	0.320268	0.666667	0.528777
WAS	Mono2_CD14-ITGA4	1.75741e-08	0.32003	0.831131	0.68705
CSF1R	Mono2_CD14-ITGA4	2.26008e-06	0.317862	0.722467	0.528777
GIMAP7	Mono2_CD14-ITGA4	2.149e-07	0.3148	0.781204	0.669065
F13A1	Mono2_CD14-ITGA4	2.31228e-05	0.313998	0.293686	0.151079
SF3A1	Mono2_CD14-ITGA4	1.62123e-08	0.311132	0.402349	0.190647
MRPL43	Mono2_CD14-ITGA4	5.86701e-09	0.309185	0.450808	0.219424
NAPRT	Mono2_CD14-ITGA4	2.80744e-07	0.309058	0.484581	0.280576
CD300LB	Mono2_CD14-ITGA4	1.12438e-07	0.30841	0.444934	0.233813
CTSD	Mono2_CD14-ITGA4	2.28969e-05	0.306327	0.86931	0.78777
UBE2J1	Mono2_CD14-ITGA4	5.48017e-07	0.305555	0.409692	0.223022
PILRA	Mono2_CD14-ITGA4	6.47477e-08	0.305436	0.834068	0.697842
HCK	Mono2_CD14-ITGA4	3.28695e-06	0.304608	0.812041	0.726619
ZFP36L1	Mono2_CD14-ITGA4	1.65162e-05	0.303041	0.788546	0.672662
LY6E	Mono2_CD14-ITGA4	0.000336143	0.300378	0.79442	0.690647
PRKCD	Mono2_CD14-ITGA4	2.53854e-06	0.30009	0.585903	0.399281
NCF4	Mono2_CD14-ITGA4	2.14829e-07	0.296232	0.547724	0.327338
YBX1	Mono2_CD14-ITGA4	9.23532e-10	0.293731	0.98091	0.931655
HSPD1	Mono2_CD14-ITGA4	0.00209143	0.292752	0.704846	0.593525
EPSTI1	Mono2_CD14-ITGA4	4.9517e-05	0.291965	0.389134	0.23741
YWHAH	Mono2_CD14-ITGA4	1.32705e-05	0.291129	0.490455	0.309353
APBB1IP	Mono2_CD14-ITGA4	8.93051e-06	0.289825	0.610866	0.428058
IFIT3	Mono2_CD14-ITGA4	0.000108815	0.289344	0.218796	0.107914
TMBIM1	Mono2_CD14-ITGA4	8.30768e-08	0.287794	0.381791	0.183453
HSH2D	Mono2_CD14-ITGA4	2.22155e-08	0.286711	0.26138	0.0899281
CALR	Mono2_CD14-ITGA4	0.000613309	0.283327	0.713656	0.604317
PRDX2	Mono2_CD14-ITGA4	7.88223e-08	0.283205	0.318649	0.136691
NRROS	Mono2_CD14-ITGA4	2.24242e-07	0.282705	0.509545	0.291367
LYN	Mono2_CD14-ITGA4	9.08096e-06	0.278967	0.785609	0.629496
POLR2J3	Mono2_CD14-ITGA4	8.85211e-07	0.277804	0.461087	0.258993
CCT5	Mono2_CD14-ITGA4	4.92977e-07	0.27677	0.581498	0.370504
TAGAP	Mono2_CD14-ITGA4	0.00154834	0.276744	0.546256	0.431655
SYK	Mono2_CD14-ITGA4	3.92243e-05	0.276594	0.64464	0.471223
SNHG7	Mono2_CD14-ITGA4	1.94833e-06	0.274818	0.453744	0.26259
TUFM	Mono2_CD14-ITGA4	1.69437e-05	0.273629	0.718062	0.568345
C20orf24	Mono2_CD14-ITGA4	2.08652e-06	0.272366	0.698972	0.514388
XBP1	Mono2_CD14-ITGA4	7.64478e-06	0.270989	0.50514	0.320144
TNFSF10	Mono2_CD14-ITGA4	0.0105741	0.269835	0.729809	0.640288
C15orf39	Mono2_CD14-ITGA4	8.18858e-08	0.268944	0.349486	0.154676
MT-ND4L	Mono2_CD14-ITGA4	3.53399e-08	0.268199	0.977974	0.94964
TKT	Mono2_CD14-ITGA4	9.83525e-06	0.268071	0.964758	0.967626
FAM26F	Mono2_CD14-ITGA4	8.4879e-06	0.266269	0.706314	0.514388
LILRB2	Mono2_CD14-ITGA4	4.59223e-07	0.265269	0.886931	0.776978
CHCHD10	Mono2_CD14-ITGA4	3.82041e-05	0.264971	0.709251	0.535971
MX1	Mono2_CD14-ITGA4	0.0123349	0.264682	0.358297	0.266187
PSAP	Mono2_CD14-ITGA4	3.16695e-11	0.261399	0.998532	1
RGS19	Mono2_CD14-ITGA4	8.39673e-06	0.2608	0.681351	0.510791
PRRC2C	Mono2_CD14-ITGA4	3.94643e-05	0.25938	0.678414	0.496403
RPS2	Mono2_CD14-ITGA4	8.44697e-09	0.258554	1	0.985612
CD74	Mono2_CD14-ITGA4	2.80009e-12	0.25647	1	1
IKZF1	Mono2_CD14-ITGA4	8.38815e-05	0.253263	0.433186	0.269784
GLTSCR2	Mono2_CD14-ITGA4	3.31385e-05	0.251436	0.77533	0.622302
CASP1	Mono2_CD14-ITGA4	7.70024e-05	0.251275	0.867841	0.780576
GTF3C6	Mono2_CD14-ITGA4	0.00158769	-0.250094	0.403818	0.456835
CAPNS1	Mono2_CD14-ITGA4	0.00457094	-0.252669	0.531571	0.557554
TFEC	Mono2_CD14-ITGA4	0.00752773	-0.25472	0.337739	0.377698
GCLC	Mono2_CD14-ITGA4	1.91805e-06	-0.254727	0.0660793	0.161871
LARS	Mono2_CD14-ITGA4	0.00276989	-0.254965	0.283407	0.341727
BIRC3	Mono2_CD14-ITGA4	0.00728292	-0.257418	0.195301	0.26259
INSR	Mono2_CD14-ITGA4	0.000661792	-0.257737	0.104258	0.176259
SMDT1	Mono2_CD14-ITGA4	0.000600037	-0.25831	0.69163	0.694245
MT-ATP8	Mono2_CD14-ITGA4	0.0130628	-0.260205	0.951542	0.964029
STAB1	Mono2_CD14-ITGA4	0.0135194	-0.26066	0.340675	0.384892
HSD17B11	Mono2_CD14-ITGA4	0.000384504	-0.260794	0.769457	0.776978
VMP1	Mono2_CD14-ITGA4	0.00151416	-0.262019	0.748899	0.748201
RPL23	Mono2_CD14-ITGA4	2.10476e-08	-0.262798	0.963289	0.97482
SAMSN1	Mono2_CD14-ITGA4	0.0119457	-0.264592	0.284875	0.334532
MTIF3	Mono2_CD14-ITGA4	0.037495	-0.264844	0.414097	0.417266
SCAND1	Mono2_CD14-ITGA4	0.000867675	-0.26611	0.643172	0.658273
SH3BP5	Mono2_CD14-ITGA4	0.0157833	-0.266959	0.276065	0.316547
GPX1	Mono2_CD14-ITGA4	0.000534754	-0.268057	0.955947	0.931655
STK17B	Mono2_CD14-ITGA4	0.000872136	-0.270653	0.676946	0.672662
MT-CO3	Mono2_CD14-ITGA4	9.45168e-07	-0.271429	1	1
MT-ND1	Mono2_CD14-ITGA4	1.85797e-10	-0.272883	0.991189	0.992806
RPS17	Mono2_CD14-ITGA4	2.25932e-08	-0.272961	0.957416	0.97482
CDKN1A	Mono2_CD14-ITGA4	0.000141042	-0.274099	0.395007	0.492806
CYTIP	Mono2_CD14-ITGA4	0.0101758	-0.274505	0.433186	0.460432
H1FX	Mono2_CD14-ITGA4	0.00603492	-0.275584	0.264317	0.327338
CAST	Mono2_CD14-ITGA4	6.561e-05	-0.276569	0.778267	0.845324
PHC2	Mono2_CD14-ITGA4	0.00164808	-0.27743	0.193833	0.266187
FO538757.2	Mono2_CD14-ITGA4	0.00142946	-0.27768	0.38326	0.428058
ALOX15B	Mono2_CD14-ITGA4	1.12423e-05	-0.278921	0.0352423	0.104317
DDT	Mono2_CD14-ITGA4	2.45017e-05	-0.279984	0.60793	0.654676
FAM118A	Mono2_CD14-ITGA4	4.24164e-06	-0.280073	0.0954479	0.194245
RPL39	Mono2_CD14-ITGA4	2.31426e-24	-0.281884	1	1
MDM2	Mono2_CD14-ITGA4	0.00837364	-0.281973	0.230543	0.284173
MT1X	Mono2_CD14-ITGA4	0.00988812	-0.283194	0.237885	0.291367
BCAT1	Mono2_CD14-ITGA4	3.88254e-06	-0.284268	0.0807636	0.176259
GNB1	Mono2_CD14-ITGA4	8.27372e-05	-0.284414	0.464023	0.52518
FOLR3	Mono2_CD14-ITGA4	0.0209323	-0.285168	0.196769	0.23741
FOXN2	Mono2_CD14-ITGA4	0.00139745	-0.28553	0.305433	0.366906
SLC25A37	Mono2_CD14-ITGA4	0.00651155	-0.2901	0.267254	0.327338
SPTLC2	Mono2_CD14-ITGA4	0.000590664	-0.295002	0.506608	0.553957
S100A10	Mono2_CD14-ITGA4	0.00175966	-0.296532	0.992658	0.996403
CCL3L3	Mono2_CD14-ITGA4	4.93704e-05	-0.300456	0.320117	0.460432
CCNL1	Mono2_CD14-ITGA4	0.000409543	-0.300615	0.668135	0.697842
IFNGR1	Mono2_CD14-ITGA4	0.00333124	-0.303253	0.685756	0.690647
TNFAIP3	Mono2_CD14-ITGA4	6.67334e-07	-0.303679	0.395007	0.557554
MEGF9	Mono2_CD14-ITGA4	0.000181945	-0.306953	0.406755	0.47482
PRKCB	Mono2_CD14-ITGA4	2.19512e-05	-0.308368	0.390602	0.503597
IRAK3	Mono2_CD14-ITGA4	0.0093677	-0.308377	0.490455	0.5
FAM117B	Mono2_CD14-ITGA4	1.34763e-07	-0.310913	0.127753	0.255396
C14orf2	Mono2_CD14-ITGA4	1.12351e-09	-0.311844	0.913363	0.935252
NBPF14	Mono2_CD14-ITGA4	0.00269942	-0.312218	0.399413	0.44964
SESN1	Mono2_CD14-ITGA4	0.000641979	-0.31273	0.092511	0.161871
FAM65B	Mono2_CD14-ITGA4	0.0142385	-0.316108	0.584435	0.57554
PTEN	Mono2_CD14-ITGA4	2.23826e-05	-0.318621	0.406755	0.496403
LINC01272	Mono2_CD14-ITGA4	0.00297504	-0.322506	0.575624	0.597122
SRSF5	Mono2_CD14-ITGA4	1.09408e-06	-0.325049	0.718062	0.748201
CD302	Mono2_CD14-ITGA4	3.4051e-07	-0.328819	0.804699	0.848921
KLF6	Mono2_CD14-ITGA4	1.3035e-08	-0.330088	0.795888	0.845324
DUSP1	Mono2_CD14-ITGA4	7.507e-09	-0.330577	0.951542	0.971223
SOCS3	Mono2_CD14-ITGA4	0.00681245	-0.33139	0.193833	0.255396
NAP1L1	Mono2_CD14-ITGA4	4.49618e-06	-0.331727	0.779736	0.816547
LENG8	Mono2_CD14-ITGA4	0.00597024	-0.332646	0.43025	0.460432
SRGAP2C	Mono2_CD14-ITGA4	8.43684e-06	-0.332712	0.164464	0.273381
MCL1	Mono2_CD14-ITGA4	1.72267e-05	-0.344969	0.817915	0.830935
CRIP1	Mono2_CD14-ITGA4	0.00233618	-0.349548	0.904552	0.906475
LRRK2	Mono2_CD14-ITGA4	9.983e-05	-0.352853	0.41116	0.489209
KLF9	Mono2_CD14-ITGA4	9.21504e-09	-0.353645	0.082232	0.208633
SLC35E3	Mono2_CD14-ITGA4	2.38617e-05	-0.353649	0.133627	0.230216
RPL7	Mono2_CD14-ITGA4	8.8044e-16	-0.355104	0.992658	1
PREX1	Mono2_CD14-ITGA4	3.70863e-05	-0.362332	0.315712	0.402878
RP11-758H9.2	Mono2_CD14-ITGA4	0.000106585	-0.362534	0.101322	0.18705
CLEC12A	Mono2_CD14-ITGA4	1.17741e-06	-0.365864	0.765051	0.863309
IRS2	Mono2_CD14-ITGA4	5.63809e-05	-0.368983	0.192364	0.291367
ACSL1	Mono2_CD14-ITGA4	0.000793575	-0.377513	0.262849	0.327338
SLC2A3	Mono2_CD14-ITGA4	0.028505	-0.380211	0.318649	0.359712
TLR2	Mono2_CD14-ITGA4	2.74302e-05	-0.380987	0.421439	0.496403
ID2	Mono2_CD14-ITGA4	2.50094e-05	-0.389792	0.500734	0.593525
ETS2	Mono2_CD14-ITGA4	0.00011323	-0.395891	0.330396	0.410072
MT-ND4	Mono2_CD14-ITGA4	2.4119e-20	-0.406472	0.997063	0.992806
SAP30	Mono2_CD14-ITGA4	1.46413e-06	-0.414292	0.123348	0.233813
THBS1	Mono2_CD14-ITGA4	3.14717e-06	-0.420634	0.0543319	0.140288
KCTD12	Mono2_CD14-ITGA4	6.5384e-07	-0.422013	0.69163	0.705036
UPP1	Mono2_CD14-ITGA4	0.000112296	-0.423002	0.441997	0.492806
MT-ND2	Mono2_CD14-ITGA4	8.09545e-19	-0.434004	0.986784	0.996403
SNHG9	Mono2_CD14-ITGA4	2.72593e-05	-0.434119	0.211454	0.316547
S100A12	Mono2_CD14-ITGA4	0.000101232	-0.444239	0.713656	0.73741
SRGAP2	Mono2_CD14-ITGA4	6.95768e-06	-0.446586	0.325991	0.417266
RP11-108M9.4	Mono2_CD14-ITGA4	5.32109e-07	-0.450717	0.353891	0.460432
CDC42	Mono2_CD14-ITGA4	5.13818e-13	-0.451166	0.864905	0.913669
HMGB2	Mono2_CD14-ITGA4	1.41543e-07	-0.451459	0.550661	0.629496
METTL7A	Mono2_CD14-ITGA4	4.76803e-07	-0.453583	0.389134	0.489209
SGK1	Mono2_CD14-ITGA4	3.68705e-06	-0.456705	0.339207	0.456835
CELF2	Mono2_CD14-ITGA4	2.08409e-06	-0.471315	0.666667	0.676259
RNASE6	Mono2_CD14-ITGA4	4.57932e-10	-0.4743	0.71072	0.791367
TXNIP	Mono2_CD14-ITGA4	9.51213e-16	-0.481171	0.9721	1
SRGAP2B	Mono2_CD14-ITGA4	1.79837e-08	-0.487918	0.198238	0.338129
CPM	Mono2_CD14-ITGA4	1.24222e-08	-0.489321	0.180617	0.320144
SLA	Mono2_CD14-ITGA4	1.78228e-09	-0.490938	0.446402	0.571942
RP11-701P16.2	Mono2_CD14-ITGA4	7.33029e-08	-0.4962	0.124816	0.255396
RP11-670E13.6	Mono2_CD14-ITGA4	9.29086e-06	-0.506137	0.164464	0.266187
RNF144B	Mono2_CD14-ITGA4	8.88044e-09	-0.514857	0.290749	0.446043
SLC11A1	Mono2_CD14-ITGA4	2.72052e-09	-0.522706	0.622614	0.705036
PLIN2	Mono2_CD14-ITGA4	9.72126e-09	-0.526825	0.450808	0.568345
GLUL	Mono2_CD14-ITGA4	1.27042e-10	-0.54017	0.656388	0.751799
DDIT4	Mono2_CD14-ITGA4	7.10731e-11	-0.548056	0.140969	0.31295
PER1	Mono2_CD14-ITGA4	2.75495e-11	-0.552943	0.199706	0.377698
C20orf27	Mono2_CD14-ITGA4	3.28327e-14	-0.560447	0.571219	0.705036
ZBTB16	Mono2_CD14-ITGA4	8.92603e-25	-0.59566	0.030837	0.23741
CLEC4E	Mono2_CD14-ITGA4	7.11429e-12	-0.603987	0.609398	0.726619
ARL4A	Mono2_CD14-ITGA4	2.27317e-12	-0.607518	0.243759	0.431655
NUDT16	Mono2_CD14-ITGA4	2.58886e-08	-0.610269	0.511013	0.582734
TSC22D3	Mono2_CD14-ITGA4	2.16095e-18	-0.633028	0.870778	0.953237
RETN	Mono2_CD14-ITGA4	7.04785e-07	-0.683261	0.193833	0.309353
SMAP2	Mono2_CD14-ITGA4	2.315e-12	-0.684191	0.649046	0.733813
CXCR4	Mono2_CD14-ITGA4	7.30845e-16	-0.702767	0.462555	0.676259
TMEM176A	Mono2_CD14-ITGA4	2.42159e-16	-0.719709	0.306902	0.564748
SLC1A3	Mono2_CD14-ITGA4	3.0999e-22	-0.720374	0.0469897	0.258993
TMEM176B	Mono2_CD14-ITGA4	6.69226e-17	-0.750233	0.464023	0.701439
MT2A	Mono2_CD14-ITGA4	1.64946e-07	-0.7771	0.737151	0.780576
CD163	Mono2_CD14-ITGA4	2.07233e-21	-1.08319	0.506608	0.683453
FKBP5	Mono2_CD14-ITGA4	6.96643e-34	-1.27044	0.425844	0.705036
RPS29	Mono3_FCGR3A	4.62634e-18	0.799576	0.993631	0.988095
RPS26	Mono3_FCGR3A	4.80291e-06	0.788666	0.961783	0.946429
IFI30	Mono3_FCGR3A	2.10704e-07	0.780415	0.904459	0.875
RPL36A	Mono3_FCGR3A	2.14419e-10	0.775301	0.955414	0.952381
LGALS2	Mono3_FCGR3A	0.0168613	0.691143	0.254777	0.160714
RPS4Y1	Mono3_FCGR3A	0.00233118	0.689939	0.509554	0.386905
TNFAIP2	Mono3_FCGR3A	0.00148133	0.651285	0.515924	0.410714
BLOC1S1	Mono3_FCGR3A	0.00135973	0.640188	0.624204	0.613095
GPX1	Mono3_FCGR3A	0.0316984	0.605004	0.528662	0.488095
RPL41	Mono3_FCGR3A	3.34314e-10	0.576558	0.961783	0.964286
RPL12	Mono3_FCGR3A	2.73103e-15	0.555306	1	1
NDUFB8	Mono3_FCGR3A	0.00604032	0.54506	0.286624	0.178571
ATP5O	Mono3_FCGR3A	0.0123527	0.543242	0.33758	0.244048
NDUFA11	Mono3_FCGR3A	0.0132221	0.538963	0.535032	0.458333
PPDPF	Mono3_FCGR3A	0.000163424	0.525784	0.745223	0.654762
MYEOV2	Mono3_FCGR3A	0.00125937	0.520239	0.55414	0.446429
LY6E	Mono3_FCGR3A	0.000116364	0.519375	0.872611	0.827381
CHCHD10	Mono3_FCGR3A	0.00126122	0.488553	0.649682	0.642857
ATP5I	Mono3_FCGR3A	0.000826466	0.471958	0.847134	0.791667
CD52	Mono3_FCGR3A	3.33133e-06	0.453772	0.987261	0.952381
GNAI2	Mono3_FCGR3A	0.0163101	0.448083	0.713376	0.720238
CD74	Mono3_FCGR3A	1.50966e-05	0.443596	1	0.994048
BAG3	Mono3_FCGR3A	0.0139926	0.437824	0.242038	0.136905
IFITM3	Mono3_FCGR3A	2.49076e-05	0.434327	0.993631	1
NCF1	Mono3_FCGR3A	0.0322419	0.434122	0.382166	0.309524
RPS27	Mono3_FCGR3A	1.08729e-10	0.429533	0.993631	1
IFI35	Mono3_FCGR3A	0.0177413	0.425592	0.401274	0.303571
RPL37A	Mono3_FCGR3A	1.35766e-06	0.422401	0.993631	0.982143
NDUFB1	Mono3_FCGR3A	0.0453756	0.420833	0.681529	0.744048
SECTM1	Mono3_FCGR3A	0.00368461	0.416928	0.292994	0.178571
RPS28	Mono3_FCGR3A	7.82613e-11	0.408323	1	1
CD68	Mono3_FCGR3A	4.02965e-05	0.404613	0.859873	0.89881
RPLP1	Mono3_FCGR3A	1.44969e-10	0.387673	1	0.994048
DUSP6	Mono3_FCGR3A	0.0363432	0.385714	0.719745	0.696429
HSPB1	Mono3_FCGR3A	0.00925141	0.384881	0.585987	0.494048
RPL37	Mono3_FCGR3A	2.83076e-11	0.38363	0.993631	1
VKORC1	Mono3_FCGR3A	0.0262596	0.375543	0.121019	0.0535714
VAMP8	Mono3_FCGR3A	0.0252034	0.370967	0.751592	0.785714
PLEKHO2	Mono3_FCGR3A	0.02287	0.367134	0.216561	0.130952
RPS21	Mono3_FCGR3A	6.87642e-09	0.365657	0.993631	1
RPS18	Mono3_FCGR3A	1.12208e-06	0.364238	0.987261	0.994048
TSPAN4	Mono3_FCGR3A	0.000702414	0.358822	0.159236	0.047619
POLR2L	Mono3_FCGR3A	0.0441794	0.356838	0.675159	0.678571
MX1	Mono3_FCGR3A	0.0157659	0.35436	0.286624	0.178571
TMSB10	Mono3_FCGR3A	6.345e-08	0.349837	1	1
USP22	Mono3_FCGR3A	0.0227546	0.348867	0.184713	0.10119
RPL9	Mono3_FCGR3A	4.08114e-05	0.346559	0.974522	0.982143
RPS16	Mono3_FCGR3A	1.42363e-06	0.345365	1	0.988095
RPL23	Mono3_FCGR3A	0.000240578	0.339058	0.936306	0.89881
CD93	Mono3_FCGR3A	0.0196341	0.338152	0.235669	0.136905
CIITA	Mono3_FCGR3A	0.0354245	0.32875	0.133758	0.0654762
MAP2K7	Mono3_FCGR3A	0.000794144	0.328085	0.159236	0.047619
NDUFA1	Mono3_FCGR3A	0.0156121	0.326905	0.815287	0.85119
IGF2R	Mono3_FCGR3A	0.013201	0.322338	0.165605	0.077381
ATP5E	Mono3_FCGR3A	1.10215e-06	0.320884	1	1
SCAF4	Mono3_FCGR3A	0.0481049	0.31293	0.184713	0.113095
RPL29	Mono3_FCGR3A	2.87929e-07	0.311416	1	1
RPL27	Mono3_FCGR3A	0.000614963	0.309758	0.929936	0.970238
ATP5L	Mono3_FCGR3A	0.000217588	0.307979	0.968153	0.970238
MGST2	Mono3_FCGR3A	0.0317326	0.307945	0.235669	0.14881
NOL11	Mono3_FCGR3A	0.0366695	0.303405	0.140127	0.0714286
BRI3	Mono3_FCGR3A	0.0346329	0.301628	0.649682	0.625
NECAP1	Mono3_FCGR3A	0.0450843	0.294264	0.152866	0.0833333
S100A6	Mono3_FCGR3A	0.000442534	0.291115	1	1
UBB	Mono3_FCGR3A	0.0454214	0.286204	0.859873	0.869048
C4orf3	Mono3_FCGR3A	0.0486049	0.28301	0.713376	0.708333
RPL13	Mono3_FCGR3A	1.06533e-05	0.282214	0.993631	0.994048
RPL35	Mono3_FCGR3A	0.000559085	0.281978	0.980892	0.982143
RPS25	Mono3_FCGR3A	1.64897e-05	0.281035	0.980892	0.994048
RPL38	Mono3_FCGR3A	0.00151077	0.280774	0.955414	0.964286
COX5A	Mono3_FCGR3A	0.0244699	0.280583	0.707006	0.738095
RPL13A	Mono3_FCGR3A	0.000924137	0.279376	0.955414	0.952381
RPL31	Mono3_FCGR3A	0.00146175	0.271555	0.88535	0.89881
CRIPT	Mono3_FCGR3A	0.0384115	0.271379	0.197452	0.119048
HLA-DRB1	Mono3_FCGR3A	0.00355694	0.267041	0.961783	0.988095
RPL23A	Mono3_FCGR3A	0.000274685	0.266553	0.942675	0.97619
PSME2	Mono3_FCGR3A	0.026288	0.265751	0.859873	0.85119
RPLP2	Mono3_FCGR3A	6.92689e-05	0.264247	0.987261	0.982143
HLA-DRA	Mono3_FCGR3A	0.000388756	0.263711	0.980892	0.97619
HLA-DPB1	Mono3_FCGR3A	0.00237133	0.2634	0.917197	0.916667
UQCRQ	Mono3_FCGR3A	0.0468816	0.262424	0.707006	0.654762
COX4I1	Mono3_FCGR3A	0.00156372	0.260534	0.961783	0.952381
OTUD5	Mono3_FCGR3A	0.0469499	0.2577	0.133758	0.0714286
MANBA	Mono3_FCGR3A	0.00401425	-0.250335	0.267516	0.422619
CD3E	Mono3_FCGR3A	0.00875611	-0.250429	0.0318471	0.107143
PYGL	Mono3_FCGR3A	0.00167353	-0.250885	0.133758	0.279762
COX7A2L	Mono3_FCGR3A	0.00319212	-0.251889	0.43949	0.625
MFSD1	Mono3_FCGR3A	0.000764526	-0.252056	0.433121	0.696429
ICAM2	Mono3_FCGR3A	0.00288214	-0.252626	0.477707	0.684524
CNOT1	Mono3_FCGR3A	0.000177134	-0.252792	0.089172	0.25
CLEC2B	Mono3_FCGR3A	0.0204869	-0.253035	0.547771	0.696429
PHACTR1	Mono3_FCGR3A	0.010759	-0.25381	0.165605	0.297619
NUTF2	Mono3_FCGR3A	0.00460321	-0.25462	0.261146	0.416667
HLA-E	Mono3_FCGR3A	0.00144959	-0.254902	0.929936	0.958333
SH3KBP1	Mono3_FCGR3A	0.00886114	-0.255006	0.286624	0.434524
ETS2	Mono3_FCGR3A	0.0108009	-0.255054	0.324841	0.488095
CXXC1	Mono3_FCGR3A	0.00923261	-0.255421	0.0828025	0.184524
GNS	Mono3_FCGR3A	0.00352653	-0.255587	0.343949	0.52381
RAB11A	Mono3_FCGR3A	0.00267689	-0.255604	0.426752	0.642857
SLC25A37	Mono3_FCGR3A	0.0155216	-0.255975	0.11465	0.220238
UBE2B	Mono3_FCGR3A	0.0154812	-0.256062	0.484076	0.654762
ARID4B	Mono3_FCGR3A	0.00908286	-0.256106	0.261146	0.410714
DBNL	Mono3_FCGR3A	0.00194961	-0.257169	0.43949	0.64881
UFM1	Mono3_FCGR3A	0.00675464	-0.258023	0.242038	0.392857
MT-CYB	Mono3_FCGR3A	0.00505768	-0.258192	0.987261	0.994048
ERAP2	Mono3_FCGR3A	0.000231553	-0.25856	0.101911	0.267857
ZDHHC1	Mono3_FCGR3A	0.0189907	-0.2596	0.197452	0.309524
ELF1	Mono3_FCGR3A	0.000291943	-0.260353	0.318471	0.529762
SNHG15	Mono3_FCGR3A	0.0104072	-0.260525	0.140127	0.255952
SYTL3	Mono3_FCGR3A	0.000659549	-0.26125	0.0191083	0.113095
FPR2	Mono3_FCGR3A	0.019733	-0.261409	0.242038	0.375
CCS	Mono3_FCGR3A	0.00418243	-0.261497	0.152866	0.297619
RBM25	Mono3_FCGR3A	0.0344653	-0.261964	0.394904	0.541667
FDX1	Mono3_FCGR3A	0.00142504	-0.262593	0.178344	0.35119
GAB2	Mono3_FCGR3A	0.00104471	-0.263221	0.0828025	0.214286
BFAR	Mono3_FCGR3A	0.00184462	-0.265174	0.159236	0.315476
LINC00667	Mono3_FCGR3A	0.0125809	-0.265516	0.101911	0.196429
CALCOCO2	Mono3_FCGR3A	0.00299055	-0.265663	0.324841	0.494048
KCNE1	Mono3_FCGR3A	0.0033561	-0.266184	0.101911	0.22619
NDRG3	Mono3_FCGR3A	0.00128809	-0.266426	0.044586	0.14881
BNIP2	Mono3_FCGR3A	0.0395219	-0.266517	0.343949	0.464286
PREX1	Mono3_FCGR3A	0.0343562	-0.266656	0.216561	0.333333
ST3GAL1	Mono3_FCGR3A	0.00118489	-0.266737	0.133758	0.291667
DDX60L	Mono3_FCGR3A	0.000912107	-0.26711	0.184713	0.35119
HNRNPH3	Mono3_FCGR3A	0.00507516	-0.267408	0.267516	0.434524
WDR11	Mono3_FCGR3A	0.00249233	-0.267632	0.203822	0.369048
EIF4G2	Mono3_FCGR3A	0.00982061	-0.268181	0.522293	0.690476
UBE2G1	Mono3_FCGR3A	0.00109184	-0.26825	0.0764331	0.202381
ZNF394	Mono3_FCGR3A	0.0248172	-0.268471	0.121019	0.208333
LBR	Mono3_FCGR3A	0.00141359	-0.268658	0.127389	0.279762
PPP1CC	Mono3_FCGR3A	0.00120534	-0.270572	0.33121	0.52381
DPM3	Mono3_FCGR3A	0.00441433	-0.270928	0.191083	0.339286
PDS5B	Mono3_FCGR3A	0.00113002	-0.271376	0.0764331	0.202381
RBM4	Mono3_FCGR3A	0.000115363	-0.271926	0.159236	0.357143
RPN1	Mono3_FCGR3A	0.0159529	-0.273559	0.363057	0.517857
SAT1	Mono3_FCGR3A	0.000948382	-0.273571	1	0.994048
ANXA7	Mono3_FCGR3A	0.00139987	-0.273874	0.184713	0.333333
CDK5RAP3	Mono3_FCGR3A	0.0178087	-0.275325	0.273885	0.404762
KIAA0930	Mono3_FCGR3A	0.0126294	-0.2759	0.229299	0.375
DNAJC1	Mono3_FCGR3A	0.00102537	-0.275923	0.203822	0.386905
MAPK1IP1L	Mono3_FCGR3A	0.0076931	-0.276477	0.184713	0.309524
PMAIP1	Mono3_FCGR3A	0.011039	-0.276515	0.178344	0.309524
MIS18BP1	Mono3_FCGR3A	0.00129082	-0.276971	0.324841	0.535714
MRPL54	Mono3_FCGR3A	0.00220714	-0.277096	0.324841	0.547619
NBPF14	Mono3_FCGR3A	0.0157934	-0.277415	0.286624	0.434524
TCIRG1	Mono3_FCGR3A	0.000385319	-0.277849	0.707006	0.892857
ARPC5	Mono3_FCGR3A	0.007092	-0.277884	0.796178	0.904762
BPTF	Mono3_FCGR3A	0.00571183	-0.27798	0.229299	0.357143
EIF5A	Mono3_FCGR3A	0.00136824	-0.278289	0.388535	0.607143
NOTCH2NL	Mono3_FCGR3A	0.00873911	-0.279021	0.165605	0.297619
CD53	Mono3_FCGR3A	0.00220839	-0.279138	0.66242	0.875
HSD17B11	Mono3_FCGR3A	0.000670625	-0.280089	0.43949	0.678571
ZFAND5	Mono3_FCGR3A	0.00142191	-0.280623	0.687898	0.880952
TNFAIP8	Mono3_FCGR3A	0.00241769	-0.280712	0.210191	0.375
TNFAIP3	Mono3_FCGR3A	0.0307023	-0.281094	0.273885	0.410714
PIGT	Mono3_FCGR3A	0.00452716	-0.281198	0.133758	0.255952
LPCAT2	Mono3_FCGR3A	0.00187646	-0.281242	0.203822	0.369048
POLR2G	Mono3_FCGR3A	0.00043022	-0.282057	0.312102	0.529762
OSBPL8	Mono3_FCGR3A	0.0234006	-0.282065	0.280255	0.404762
DUSP11	Mono3_FCGR3A	0.00689009	-0.282631	0.101911	0.208333
POLR3GL	Mono3_FCGR3A	0.00260865	-0.282647	0.159236	0.291667
RSL24D1	Mono3_FCGR3A	0.0079518	-0.282811	0.464968	0.660714
RASSF5	Mono3_FCGR3A	0.00311993	-0.283169	0.292994	0.458333
WAC-AS1	Mono3_FCGR3A	0.0157564	-0.283216	0.165605	0.27381
WSB1	Mono3_FCGR3A	0.00105291	-0.284031	0.770701	0.880952
PPP1CA	Mono3_FCGR3A	0.000551464	-0.284625	0.675159	0.886905
MT-CO1	Mono3_FCGR3A	0.000196859	-0.284915	1	0.994048
CASP3	Mono3_FCGR3A	0.00724327	-0.285521	0.140127	0.255952
SOCS3	Mono3_FCGR3A	0.0359524	-0.286971	0.101911	0.184524
FTH1	Mono3_FCGR3A	0.0026425	-0.287312	1	1
PIH1D1	Mono3_FCGR3A	0.00571452	-0.287426	0.197452	0.339286
LAPTM4A	Mono3_FCGR3A	0.000887113	-0.287451	0.458599	0.678571
TUBA1A	Mono3_FCGR3A	0.0427174	-0.287713	0.592357	0.744048
ABHD5	Mono3_FCGR3A	0.00461769	-0.287749	0.146497	0.279762
ZDHHC4	Mono3_FCGR3A	0.000214084	-0.288107	0.0573248	0.190476
SEPT7	Mono3_FCGR3A	0.000822309	-0.288519	0.401274	0.630952
CDK11B	Mono3_FCGR3A	0.00713404	-0.288962	0.140127	0.255952
SEC14L1	Mono3_FCGR3A	0.00406687	-0.289422	0.426752	0.607143
SACM1L	Mono3_FCGR3A	0.00135982	-0.289506	0.0764331	0.196429
ATP6V1G1	Mono3_FCGR3A	0.00269798	-0.291339	0.700637	0.880952
AKIRIN2	Mono3_FCGR3A	0.00070552	-0.291431	0.382166	0.613095
OXLD1	Mono3_FCGR3A	0.0112292	-0.292234	0.101911	0.202381
ACADVL	Mono3_FCGR3A	0.00479053	-0.292501	0.343949	0.529762
TECR	Mono3_FCGR3A	0.000242173	-0.292946	0.210191	0.428571
BACH1	Mono3_FCGR3A	0.000771943	-0.29443	0.292994	0.494048
PHF19	Mono3_FCGR3A	0.00811696	-0.295156	0.184713	0.315476
VPS53	Mono3_FCGR3A	0.00651179	-0.295425	0.171975	0.291667
SSB	Mono3_FCGR3A	0.0111594	-0.295985	0.382166	0.547619
ANAPC16	Mono3_FCGR3A	0.00682475	-0.296151	0.503185	0.654762
PPP1R2	Mono3_FCGR3A	0.0017444	-0.296654	0.216561	0.386905
NDE1	Mono3_FCGR3A	0.00444501	-0.297352	0.11465	0.22619
ARHGAP30	Mono3_FCGR3A	0.0231923	-0.297667	0.356688	0.5
TMED2	Mono3_FCGR3A	0.000169058	-0.298042	0.248408	0.446429
SPATA6	Mono3_FCGR3A	0.00482973	-0.298152	0.0764331	0.178571
DDX5	Mono3_FCGR3A	0.00287942	-0.299101	0.834395	0.958333
IMP4	Mono3_FCGR3A	0.0116943	-0.299136	0.121019	0.22619
DAPK1	Mono3_FCGR3A	0.0118018	-0.299228	0.261146	0.404762
RAP1B	Mono3_FCGR3A	0.00673717	-0.299286	0.719745	0.869048
MYO1G	Mono3_FCGR3A	0.00397633	-0.30067	0.566879	0.755952
AP1S2	Mono3_FCGR3A	0.0137807	-0.302304	0.694268	0.839286
RWDD4	Mono3_FCGR3A	0.00568484	-0.3035	0.11465	0.220238
SLFN5	Mono3_FCGR3A	0.00275602	-0.303659	0.127389	0.261905
DICER1	Mono3_FCGR3A	0.0141713	-0.304687	0.305732	0.446429
PSMB8-AS1	Mono3_FCGR3A	0.0131202	-0.30653	0.229299	0.363095
SESN1	Mono3_FCGR3A	0.00287222	-0.306765	0.0955414	0.214286
CAP1	Mono3_FCGR3A	0.000505488	-0.306912	0.770701	0.934524
SPG21	Mono3_FCGR3A	0.00120108	-0.308189	0.350318	0.541667
DGUOK	Mono3_FCGR3A	0.00779325	-0.309258	0.363057	0.541667
EPM2AIP1	Mono3_FCGR3A	0.00412935	-0.309781	0.0828025	0.196429
USP15	Mono3_FCGR3A	0.0111104	-0.310408	0.33758	0.494048
MAP3K8	Mono3_FCGR3A	0.012164	-0.311772	0.312102	0.446429
PTGER4	Mono3_FCGR3A	0.0171059	-0.311883	0.235669	0.35119
UNC13D	Mono3_FCGR3A	0.00606101	-0.312098	0.152866	0.285714
CIRBP	Mono3_FCGR3A	0.000235209	-0.312599	0.66879	0.85119
CAPN2	Mono3_FCGR3A	0.00106672	-0.313827	0.324841	0.511905
KDM6B	Mono3_FCGR3A	1.90119e-05	-0.314667	0.140127	0.357143
FPR1	Mono3_FCGR3A	0.0382987	-0.316216	0.471338	0.607143
H2AFZ	Mono3_FCGR3A	0.00683424	-0.31635	0.611465	0.779762
LEPROTL1	Mono3_FCGR3A	0.00217957	-0.317142	0.350318	0.529762
ITM2B	Mono3_FCGR3A	0.000128748	-0.317448	0.936306	0.988095
CCNI	Mono3_FCGR3A	0.000257327	-0.318034	0.770701	0.922619
OSER1	Mono3_FCGR3A	0.00497888	-0.318425	0.191083	0.321429
FCGR3B	Mono3_FCGR3A	0.000366201	-0.318776	0.0828025	0.22619
PCSK7	Mono3_FCGR3A	0.0316947	-0.318924	0.159236	0.25
PRMT9	Mono3_FCGR3A	0.00281993	-0.319118	0.0573248	0.160714
ZMAT5	Mono3_FCGR3A	0.00207061	-0.319243	0.10828	0.232143
[truncated: 1,515 more rows]

## Sheet: DEGs (blood)
Differential expressed genes between case and control (blood) (p_val: two-sided Wilcoxon rank sum test)
genes	clusters	p_val	avg_log2FC (case/control)	pct.case	pct.control
RPS26	Mono1_CD14-S100A8	1.3233e-158	1.52618	0.969121	0.887442
RPS2	Mono1_CD14-S100A8	6.99927e-194	0.896857	0.977161	0.935814
CD52	Mono1_CD14-S100A8	1.43118e-66	0.797398	0.794811	0.591628
CYBA	Mono1_CD14-S100A8	8.58422e-142	0.76562	0.955783	0.902326
FAM26F	Mono1_CD14-S100A8	6.11217e-60	0.719773	0.492235	0.209302
CEBPD	Mono1_CD14-S100A8	4.88267e-40	0.675563	0.742737	0.591628
SPI1	Mono1_CD14-S100A8	2.34768e-69	0.604062	0.856386	0.731163
PPDPF	Mono1_CD14-S100A8	5.26997e-36	0.574349	0.621597	0.435349
PNRC1	Mono1_CD14-S100A8	9.50338e-42	0.498479	0.769596	0.60186
CEBPB	Mono1_CD14-S100A8	5.94578e-32	0.465051	0.652293	0.469767
SNX3	Mono1_CD14-S100A8	2.05664e-38	0.457757	0.626165	0.419535
KRT10	Mono1_CD14-S100A8	5.3362e-25	0.441503	0.378038	0.213953
C20orf24	Mono1_CD14-S100A8	4.00361e-28	0.424307	0.574456	0.39814
YBX1	Mono1_CD14-S100A8	1.37583e-33	0.413423	0.832267	0.726512
RPS4Y1	Mono1_CD14-S100A8	8.0918e-18	0.403326	0.423716	0.277209
C19orf43	Mono1_CD14-S100A8	3.89467e-28	0.401864	0.727024	0.566512
MMP24-AS1	Mono1_CD14-S100A8	2.52342e-20	0.362094	0.34186	0.197209
BRI3	Mono1_CD14-S100A8	9.58966e-21	0.354284	0.671295	0.539535
RP6-159A1.4	Mono1_CD14-S100A8	5.55862e-13	0.34722	0.435045	0.317209
LYL1	Mono1_CD14-S100A8	1.38646e-18	0.343017	0.241184	0.12
PLBD1	Mono1_CD14-S100A8	2.9915e-16	0.337945	0.592363	0.469767
MZT2B	Mono1_CD14-S100A8	2.74555e-18	0.335486	0.310981	0.179535
NENF	Mono1_CD14-S100A8	1.23895e-22	0.333353	0.210853	0.0809302
GAPDH	Mono1_CD14-S100A8	1.11898e-37	0.311757	0.989403	0.979535
GNB2	Mono1_CD14-S100A8	4.02124e-21	0.31101	0.739996	0.637209
SNHG7	Mono1_CD14-S100A8	8.5921e-19	0.308123	0.27992	0.147907
KHDRBS1	Mono1_CD14-S100A8	7.51864e-13	0.304847	0.419331	0.304186
RPS5	Mono1_CD14-S100A8	5.21204e-21	0.290874	0.908277	0.872558
PSMB9	Mono1_CD14-S100A8	9.73282e-12	0.290253	0.673488	0.586977
MSRB2	Mono1_CD14-S100A8	9.09041e-16	0.288747	0.192034	0.0893023
YWHAH	Mono1_CD14-S100A8	2.69605e-13	0.279949	0.342591	0.225116
PLAC8	Mono1_CD14-S100A8	1.65944e-13	0.279256	0.311895	0.19814
SRSF9	Mono1_CD14-S100A8	3.02586e-16	0.2785	0.394117	0.255814
GLRX	Mono1_CD14-S100A8	5.39843e-15	0.278029	0.751142	0.63814
HLA-C	Mono1_CD14-S100A8	7.24045e-22	0.275046	0.980084	0.974884
CHCHD10	Mono1_CD14-S100A8	3.67386e-15	0.274694	0.516536	0.374884
RPL12	Mono1_CD14-S100A8	2.18539e-41	0.271102	0.994701	0.991628
SNF8	Mono1_CD14-S100A8	3.66932e-13	0.268487	0.308058	0.196279
GCA	Mono1_CD14-S100A8	4.59899e-10	0.26768	0.61173	0.513488
IFNGR2	Mono1_CD14-S100A8	5.36635e-11	0.26605	0.616846	0.514419
RPL14	Mono1_CD14-S100A8	1.22166e-30	0.26564	0.976978	0.953488
RPS10	Mono1_CD14-S100A8	1.93628e-38	0.265259	0.988306	0.974884
NPC2	Mono1_CD14-S100A8	3.01155e-16	0.259275	0.844875	0.780465
S100A12	Mono1_CD14-S100A8	4.58713e-07	0.258742	0.916865	0.88
GNG10	Mono1_CD14-S100A8	8.79796e-09	0.25584	0.278275	0.195349
UQCRQ	Mono1_CD14-S100A8	5.93946e-13	0.255579	0.70053	0.581395
CD68	Mono1_CD14-S100A8	8.92858e-14	0.25523	0.789878	0.735814
RPS3	Mono1_CD14-S100A8	1.08386e-29	0.254976	0.987027	0.977674
RAB32	Mono1_CD14-S100A8	5.66598e-12	0.254344	0.47378	0.349767
GBP1	Mono1_CD14-S100A8	2.9833e-09	0.251725	0.168829	0.0967442
ATP6V0C	Mono1_CD14-S100A8	1.38352e-11	0.251701	0.765942	0.687442
RPS17	Mono1_CD14-S100A8	1.22956e-15	-0.250424	0.856751	0.886512
ID2	Mono1_CD14-S100A8	7.49648e-06	-0.251012	0.175407	0.226977
FLNA	Mono1_CD14-S100A8	6.88899e-11	-0.253714	0.750411	0.785116
ARHGEF40	Mono1_CD14-S100A8	7.19593e-07	-0.254206	0.196601	0.253953
MYO1F	Mono1_CD14-S100A8	2.02416e-10	-0.256782	0.737621	0.772093
MT-ND3	Mono1_CD14-S100A8	1.22049e-30	-0.257043	0.999086	0.99814
MS4A7	Mono1_CD14-S100A8	6.23168e-05	-0.260304	0.505207	0.537674
CCNL2	Mono1_CD14-S100A8	7.07314e-08	-0.260562	0.202266	0.266977
ATG16L2	Mono1_CD14-S100A8	2.99979e-09	-0.261357	0.474329	0.546977
MEF2C	Mono1_CD14-S100A8	9.59025e-06	-0.261873	0.511785	0.55907
NRGN	Mono1_CD14-S100A8	4.19861e-08	-0.262004	0.309702	0.377674
JUND	Mono1_CD14-S100A8	2.31379e-09	-0.262846	0.403983	0.490233
ACADVL	Mono1_CD14-S100A8	8.31725e-09	-0.263111	0.350082	0.428837
CDK5RAP3	Mono1_CD14-S100A8	7.19627e-06	-0.266829	0.31025	0.36093
ANKRD13D	Mono1_CD14-S100A8	1.29854e-08	-0.269694	0.351179	0.423256
HNRNPH1	Mono1_CD14-S100A8	2.04867e-07	-0.270978	0.412388	0.475349
MLXIP	Mono1_CD14-S100A8	1.53841e-07	-0.271	0.242828	0.306047
HK3	Mono1_CD14-S100A8	1.07391e-07	-0.273543	0.400694	0.464186
NR4A2	Mono1_CD14-S100A8	4.43397e-15	-0.274466	0.0697972	0.139535
SLC2A3	Mono1_CD14-S100A8	5.39304e-06	-0.27471	0.25233	0.311628
NBPF14	Mono1_CD14-S100A8	1.18424e-08	-0.274955	0.407455	0.48
RPS29	Mono1_CD14-S100A8	2.44891e-27	-0.275228	0.911931	0.946047
ADRBK1	Mono1_CD14-S100A8	2.50627e-11	-0.28418	0.555819	0.628837
CCL3	Mono1_CD14-S100A8	1.92858e-14	-0.290882	0.0555454	0.11907
TCF25	Mono1_CD14-S100A8	3.56668e-11	-0.291755	0.54778	0.608372
ITGA5	Mono1_CD14-S100A8	7.40064e-08	-0.292149	0.238809	0.301395
RBM5	Mono1_CD14-S100A8	1.24804e-10	-0.293115	0.326877	0.407442
MT-ATP6	Mono1_CD14-S100A8	1.12284e-35	-0.294451	0.994153	0.995349
DDX5	Mono1_CD14-S100A8	1.29316e-15	-0.295628	0.778549	0.813023
TUBB4B	Mono1_CD14-S100A8	1.65724e-08	-0.30051	0.192582	0.257674
PER1	Mono1_CD14-S100A8	1.83863e-15	-0.301762	0.0807601	0.155349
KIAA0319L	Mono1_CD14-S100A8	2.38677e-10	-0.302459	0.18436	0.260465
LENG8	Mono1_CD14-S100A8	2.61042e-12	-0.305475	0.383336	0.48093
RHOB	Mono1_CD14-S100A8	4.30714e-08	-0.306497	0.314818	0.386047
STAB1	Mono1_CD14-S100A8	2.46769e-09	-0.306668	0.316645	0.392558
CES1	Mono1_CD14-S100A8	1.77172e-14	-0.310183	0.102503	0.181395
NFKBIZ	Mono1_CD14-S100A8	5.14113e-09	-0.314593	0.255618	0.333953
MT-ND4	Mono1_CD14-S100A8	9.9763e-40	-0.316143	0.994336	0.997209
MT-ND2	Mono1_CD14-S100A8	2.69439e-35	-0.316879	0.988672	0.994419
MYADM	Mono1_CD14-S100A8	3.72797e-08	-0.319337	0.503928	0.550698
PPP1R15A	Mono1_CD14-S100A8	1.51829e-11	-0.319342	0.361593	0.448372
ADGRE5	Mono1_CD14-S100A8	1.78997e-11	-0.319993	0.523296	0.595349
KLF4	Mono1_CD14-S100A8	5.00373e-08	-0.32208	0.359401	0.426047
CSF3R	Mono1_CD14-S100A8	1.29298e-18	-0.32299	0.821305	0.88
CCDC88B	Mono1_CD14-S100A8	4.58105e-09	-0.323892	0.248127	0.32186
HLA-DQA1	Mono1_CD14-S100A8	2.14383e-10	-0.324382	0.304952	0.393488
HLA-DQA2	Mono1_CD14-S100A8	4.95383e-19	-0.325718	0.0544491	0.126512
SRSF5	Mono1_CD14-S100A8	4.67203e-15	-0.328724	0.540289	0.619535
RGS18	Mono1_CD14-S100A8	4.12262e-08	-0.333436	0.401791	0.467907
TUBA1A	Mono1_CD14-S100A8	4.48787e-12	-0.334303	0.54979	0.621395
NLRP1	Mono1_CD14-S100A8	1.19186e-12	-0.334396	0.366892	0.458605
SNHG9	Mono1_CD14-S100A8	2.41885e-14	-0.341636	0.155308	0.243721
TMEM176B	Mono1_CD14-S100A8	7.18511e-20	-0.349745	0.472136	0.608372
MT-ATP8	Mono1_CD14-S100A8	2.3338e-23	-0.349799	0.846885	0.916279
SLC38A2	Mono1_CD14-S100A8	5.13995e-12	-0.350031	0.321031	0.408372
ARAP1	Mono1_CD14-S100A8	1.9087e-10	-0.350483	0.444363	0.505116
NBPF26	Mono1_CD14-S100A8	2.40372e-14	-0.358095	0.558195	0.636279
FAM118A	Mono1_CD14-S100A8	1.5235e-26	-0.370098	0.102503	0.214884
UBXN11	Mono1_CD14-S100A8	3.42332e-15	-0.372631	0.510872	0.597209
KMT2E-AS1	Mono1_CD14-S100A8	6.09205e-22	-0.375919	0.10835	0.211163
EIF4A1	Mono1_CD14-S100A8	3.15448e-19	-0.378478	0.50137	0.587907
ARHGAP4	Mono1_CD14-S100A8	1.02103e-15	-0.388863	0.449845	0.535814
PPBP	Mono1_CD14-S100A8	4.01429e-18	-0.393677	0.105061	0.19814
GPX1	Mono1_CD14-S100A8	6.68021e-37	-0.396285	0.87685	0.926512
MCL1	Mono1_CD14-S100A8	6.78417e-18	-0.400784	0.738535	0.782326
TMEM176A	Mono1_CD14-S100A8	3.57125e-18	-0.402034	0.344235	0.474419
RGS2	Mono1_CD14-S100A8	1.50753e-19	-0.402375	0.681893	0.769302
LGALS2	Mono1_CD14-S100A8	3.13534e-23	-0.405478	0.656861	0.762791
TSC22D3	Mono1_CD14-S100A8	9.9871e-20	-0.417579	0.606432	0.690233
BTG2	Mono1_CD14-S100A8	1.70542e-12	-0.42385	0.339302	0.430698
MT-ND1	Mono1_CD14-S100A8	6.27694e-74	-0.424894	0.997259	0.99907
UBC	Mono1_CD14-S100A8	5.64717e-40	-0.432616	0.818564	0.883721
CLEC12A	Mono1_CD14-S100A8	5.06084e-28	-0.441672	0.688836	0.778605
SAT1	Mono1_CD14-S100A8	7.66813e-35	-0.456571	0.927828	0.947907
C20orf27	Mono1_CD14-S100A8	5.59672e-24	-0.460585	0.431939	0.553488
CCNL1	Mono1_CD14-S100A8	6.5908e-22	-0.462896	0.497351	0.605581
AHNAK	Mono1_CD14-S100A8	5.83897e-28	-0.470326	0.832816	0.865116
RP11-386I14.4	Mono1_CD14-S100A8	3.97285e-19	-0.475871	0.0838663	0.170233
FOLR3	Mono1_CD14-S100A8	6.66057e-14	-0.49133	0.29472	0.385116
KLF6	Mono1_CD14-S100A8	3.42599e-36	-0.515302	0.748401	0.846512
CRIP1	Mono1_CD14-S100A8	2.19359e-21	-0.627145	0.660515	0.735814
JUNB	Mono1_CD14-S100A8	4.32499e-83	-0.669818	0.84926	0.929302
DUSP1	Mono1_CD14-S100A8	2.45153e-83	-0.672589	0.771971	0.927442
LINC00936	Mono1_CD14-S100A8	3.38373e-45	-0.687222	0.406724	0.596279
RETN	Mono1_CD14-S100A8	2.08754e-24	-0.693507	0.274073	0.40186
FOSB	Mono1_CD14-S100A8	6.3369e-58	-0.800004	0.209026	0.426977
FOS	Mono1_CD14-S100A8	9.16898e-156	-0.887393	0.875023	0.984186
JUN	Mono1_CD14-S100A8	1.95755e-66	-0.951741	0.261648	0.503256
EGR1	Mono1_CD14-S100A8	3.44358e-109	-1.10802	0.195688	0.499535
IER2	Mono1_CD14-S100A8	9.59407e-173	-1.19928	0.736342	0.952558
RPS26	Mono2_CD14-ITGA4	3.25694e-28	1.22672	0.996951	0.994709
CEBPD	Mono2_CD14-ITGA4	5.40975e-17	0.893264	0.840701	0.661376
RPS2	Mono2_CD14-ITGA4	3.58632e-44	0.826494	0.999238	1
RPS4Y1	Mono2_CD14-ITGA4	6.4975e-13	0.790358	0.590701	0.312169
CYBA	Mono2_CD14-ITGA4	3.29695e-35	0.749287	0.996951	0.984127
FAM26F	Mono2_CD14-ITGA4	2.18364e-19	0.668408	0.842988	0.57672
CEBPB	Mono2_CD14-ITGA4	1.55417e-15	0.633867	0.865854	0.624339
SPI1	Mono2_CD14-ITGA4	1.47874e-22	0.586446	0.983232	0.941799
SNX3	Mono2_CD14-ITGA4	8.45818e-14	0.48	0.854421	0.671958
YBX1	Mono2_CD14-ITGA4	1.57254e-16	0.456542	0.995427	0.968254
BRI3	Mono2_CD14-ITGA4	1.41192e-09	0.454291	0.817073	0.719577
MZT2B	Mono2_CD14-ITGA4	3.1597e-09	0.44875	0.500762	0.301587
PNRC1	Mono2_CD14-ITGA4	8.35718e-13	0.445355	0.94436	0.846561
CHCHD10	Mono2_CD14-ITGA4	7.7835e-10	0.442433	0.804878	0.613757
C19orf43	Mono2_CD14-ITGA4	8.44839e-12	0.437223	0.898628	0.756614
CITED2	Mono2_CD14-ITGA4	1.75767e-06	0.410943	0.510671	0.333333
SRSF9	Mono2_CD14-ITGA4	1.29086e-08	0.394849	0.646341	0.42328
PPDPF	Mono2_CD14-ITGA4	2.26497e-05	0.380579	0.80564	0.767196
GNB2	Mono2_CD14-ITGA4	5.81249e-10	0.378455	0.921494	0.851852
LYL1	Mono2_CD14-ITGA4	1.7326e-07	0.378247	0.421494	0.238095
SNHG7	Mono2_CD14-ITGA4	2.73603e-07	0.370667	0.436738	0.248677
MT-ND4L	Mono2_CD14-ITGA4	8.35448e-09	0.366611	0.992378	0.989418
FKBP8	Mono2_CD14-ITGA4	1.88158e-08	0.366221	0.80564	0.671958
C20orf24	Mono2_CD14-ITGA4	1.04261e-07	0.3547	0.730945	0.603175
LYN	Mono2_CD14-ITGA4	2.12915e-06	0.333823	0.862043	0.777778
NENF	Mono2_CD14-ITGA4	9.34503e-06	0.331389	0.419207	0.26455
MMP24-AS1	Mono2_CD14-ITGA4	6.34865e-06	0.330447	0.503811	0.359788
CD68	Mono2_CD14-ITGA4	2.91303e-08	0.330383	0.981707	0.952381
MARCKSL1	Mono2_CD14-ITGA4	0.00303936	0.319584	0.383384	0.280423
YBX3	Mono2_CD14-ITGA4	5.81494e-05	0.318898	0.637957	0.513228
NCF1	Mono2_CD14-ITGA4	0.00155658	0.31143	0.901677	0.825397
YWHAH	Mono2_CD14-ITGA4	0.000203217	0.304847	0.612805	0.486772
SNF8	Mono2_CD14-ITGA4	2.24973e-05	0.302423	0.489329	0.333333
KRT10	Mono2_CD14-ITGA4	2.07009e-05	0.297639	0.554878	0.407407
LY6E	Mono2_CD14-ITGA4	0.000195967	0.293864	0.882622	0.798942
CHMP4B	Mono2_CD14-ITGA4	0.000102713	0.291941	0.509909	0.380952
KHDRBS1	Mono2_CD14-ITGA4	1.51745e-05	0.283205	0.677591	0.539683
GCH1	Mono2_CD14-ITGA4	0.000829711	0.276171	0.394817	0.26455
GBP1	Mono2_CD14-ITGA4	0.00049658	0.276158	0.435976	0.306878
IFNGR2	Mono2_CD14-ITGA4	0.000583432	0.275559	0.816311	0.767196
ARMC10	Mono2_CD14-ITGA4	7.72787e-06	0.273438	0.291921	0.142857
H2AFV	Mono2_CD14-ITGA4	7.48793e-05	0.270952	0.679878	0.534392
CD52	Mono2_CD14-ITGA4	0.000493285	0.26858	0.958079	0.936508
IFITM3	Mono2_CD14-ITGA4	0.0157475	0.263136	0.952744	0.962963
B2M	Mono2_CD14-ITGA4	1.16824e-14	0.262833	1	1
BAX	Mono2_CD14-ITGA4	1.39974e-05	0.261229	0.739329	0.624339
PSMB9	Mono2_CD14-ITGA4	8.48665e-05	0.260908	0.926067	0.873016
RAD23B	Mono2_CD14-ITGA4	3.40189e-05	0.260747	0.415396	0.269841
LACTB	Mono2_CD14-ITGA4	0.000338439	0.260362	0.469512	0.338624
PABPC4	Mono2_CD14-ITGA4	0.000102232	0.257649	0.554116	0.396825
OGFR	Mono2_CD14-ITGA4	0.000441878	0.257328	0.599085	0.47619
RPL12	Mono2_CD14-ITGA4	2.68342e-13	0.255965	1	1
GNG10	Mono2_CD14-ITGA4	0.000274576	0.255113	0.471037	0.338624
ZNF706	Mono2_CD14-ITGA4	4.4596e-05	0.252589	0.80564	0.677249
GLTSCR2	Mono2_CD14-ITGA4	0.000127174	0.252331	0.846037	0.78836
ADAM8	Mono2_CD14-ITGA4	0.00159684	-0.256514	0.23628	0.338624
UBC	Mono2_CD14-ITGA4	8.36358e-07	-0.259023	0.96189	0.978836
ACCS	Mono2_CD14-ITGA4	6.94575e-06	-0.259692	0.10061	0.206349
RNASE2	Mono2_CD14-ITGA4	0.000262227	-0.26125	0.178354	0.280423
MCL1	Mono2_CD14-ITGA4	0.000138515	-0.262552	0.832317	0.89418
TCF25	Mono2_CD14-ITGA4	0.000351063	-0.263867	0.689024	0.767196
PPP1R15A	Mono2_CD14-ITGA4	6.69638e-05	-0.266635	0.503811	0.634921
TPPP3	Mono2_CD14-ITGA4	0.00318762	-0.267231	0.211128	0.296296
XIST	Mono2_CD14-ITGA4	1.7422e-07	-0.27052	0.215701	0.402116
ARHGAP4	Mono2_CD14-ITGA4	4.46922e-05	-0.271206	0.655488	0.761905
TYK2	Mono2_CD14-ITGA4	0.000112362	-0.271692	0.373476	0.507937
NBPF26	Mono2_CD14-ITGA4	0.00034425	-0.272928	0.760671	0.809524
GADD45B	Mono2_CD14-ITGA4	0.0015517	-0.273748	0.362805	0.460317
TIMP1	Mono2_CD14-ITGA4	0.0456714	-0.277192	0.916159	0.941799
CDK5RAP3	Mono2_CD14-ITGA4	8.58883e-05	-0.277406	0.458079	0.603175
CD1C	Mono2_CD14-ITGA4	4.46347e-05	-0.282577	0.16311	0.280423
ID2	Mono2_CD14-ITGA4	0.000334481	-0.284985	0.360518	0.470899
ANXA2	Mono2_CD14-ITGA4	0.000103453	-0.288755	0.953506	0.962963
KLF6	Mono2_CD14-ITGA4	1.01298e-05	-0.288803	0.886433	0.920635
SAT1	Mono2_CD14-ITGA4	1.01596e-05	-0.298408	0.996189	0.994709
ACADVL	Mono2_CD14-ITGA4	5.56172e-05	-0.304604	0.577744	0.708995
CLEC12A	Mono2_CD14-ITGA4	1.55805e-05	-0.304777	0.779726	0.862434
NBPF14	Mono2_CD14-ITGA4	5.3032e-05	-0.307191	0.570122	0.671958
UBXN11	Mono2_CD14-ITGA4	1.93913e-06	-0.30925	0.644817	0.772487
LMNA	Mono2_CD14-ITGA4	2.12113e-05	-0.317071	0.0891768	0.190476
NR4A1	Mono2_CD14-ITGA4	1.08976e-06	-0.329896	0.128049	0.259259
UBA1	Mono2_CD14-ITGA4	8.00321e-07	-0.332204	0.433689	0.587302
IFI30	Mono2_CD14-ITGA4	1.07728e-06	-0.334283	0.912348	0.952381
ARAP1	Mono2_CD14-ITGA4	9.84454e-07	-0.336877	0.61814	0.756614
EZR	Mono2_CD14-ITGA4	0.00094342	-0.343484	0.503049	0.587302
SRSF5	Mono2_CD14-ITGA4	4.96443e-09	-0.34607	0.79497	0.910053
TAGLN2	Mono2_CD14-ITGA4	1.81711e-05	-0.357016	0.89253	0.968254
DPEP2	Mono2_CD14-ITGA4	1.48334e-06	-0.359949	0.404726	0.560847
TMEM176B	Mono2_CD14-ITGA4	3.99212e-07	-0.365426	0.601372	0.761905
HIST2H2AA4	Mono2_CD14-ITGA4	7.99709e-07	-0.366512	0.26372	0.444444
AHNAK	Mono2_CD14-ITGA4	4.37988e-07	-0.370616	0.938262	0.989418
VIM	Mono2_CD14-ITGA4	5.82689e-06	-0.37163	0.998476	1
GPX1	Mono2_CD14-ITGA4	1.00093e-11	-0.376902	0.935976	0.989418
TMEM176A	Mono2_CD14-ITGA4	1.10924e-06	-0.378083	0.470274	0.645503
RP11-108M9.4	Mono2_CD14-ITGA4	1.73086e-06	-0.381089	0.434451	0.587302
RP11-386I14.4	Mono2_CD14-ITGA4	4.87164e-06	-0.39086	0.14253	0.26455
MARCO	Mono2_CD14-ITGA4	7.71303e-07	-0.400222	0.284299	0.433862
LINC00936	Mono2_CD14-ITGA4	2.55416e-05	-0.403299	0.504573	0.608466
S100A10	Mono2_CD14-ITGA4	1.4359e-06	-0.404164	0.98628	0.994709
LGALS2	Mono2_CD14-ITGA4	1.38728e-09	-0.407806	0.921494	0.968254
GSN	Mono2_CD14-ITGA4	5.29067e-08	-0.408697	0.412348	0.592593
SGK1	Mono2_CD14-ITGA4	2.03754e-05	-0.41115	0.299543	0.439153
ANXA1	Mono2_CD14-ITGA4	8.86264e-06	-0.411217	0.823171	0.89418
EIF4A1	Mono2_CD14-ITGA4	1.05112e-09	-0.41138	0.769817	0.883598
HLA-DQA2	Mono2_CD14-ITGA4	7.18309e-07	-0.429119	0.25686	0.412698
FAM118A	Mono2_CD14-ITGA4	1.30636e-14	-0.434539	0.123476	0.328042
HLA-DQA1	Mono2_CD14-ITGA4	8.77428e-11	-0.456431	0.792683	0.936508
C20orf27	Mono2_CD14-ITGA4	2.07565e-12	-0.468056	0.744665	0.878307
DUSP1	Mono2_CD14-ITGA4	8.90972e-12	-0.472369	0.896341	0.989418
JUNB	Mono2_CD14-ITGA4	2.63625e-14	-0.525805	0.97561	0.994709
RETN	Mono2_CD14-ITGA4	2.73697e-08	-0.634331	0.237043	0.402116
FOSB	Mono2_CD14-ITGA4	1.74128e-13	-0.708985	0.202744	0.428571
FOS	Mono2_CD14-ITGA4	3.77689e-21	-0.721851	0.903963	0.984127
CRIP1	Mono2_CD14-ITGA4	9.57893e-09	-0.784194	0.85061	0.931217
IER2	Mono2_CD14-ITGA4	8.47922e-26	-0.8329	0.865854	0.978836
EGR1	Mono2_CD14-ITGA4	2.07065e-19	-0.836038	0.336128	0.650794
JUN	Mono2_CD14-ITGA4	2.42066e-16	-0.918761	0.293445	0.555556
RPS26	Mono3_FCGR3A	6.12724e-48	1.42903	0.985159	0.977124
CEBPB	Mono3_FCGR3A	4.28963e-44	0.965362	0.909541	0.784314
C1QB	Mono3_FCGR3A	0.00212688	0.928159	0.146996	0.0849673
RPS2	Mono3_FCGR3A	2.98283e-59	0.923294	0.982332	0.96732
CYBA	Mono3_FCGR3A	7.63685e-41	0.703517	0.971731	0.980392
PPDPF	Mono3_FCGR3A	1.6713e-18	0.631222	0.881272	0.810458
SPI1	Mono3_FCGR3A	1.90253e-31	0.604616	0.966078	0.941176
KLF2	Mono3_FCGR3A	1.11814e-12	0.582092	0.89258	0.882353
GNB2	Mono3_FCGR3A	5.32789e-25	0.574197	0.920141	0.869281
BRI3	Mono3_FCGR3A	1.02094e-17	0.541958	0.835336	0.72549
MMP24-AS1	Mono3_FCGR3A	6.38424e-16	0.507905	0.621908	0.408497
HES4	Mono3_FCGR3A	6.3364e-13	0.500065	0.592933	0.388889
CEBPD	Mono3_FCGR3A	1.86734e-08	0.499862	0.487633	0.336601
PNRC1	Mono3_FCGR3A	1.05545e-18	0.482585	0.884806	0.826797
YWHAH	Mono3_FCGR3A	3.12259e-09	0.451346	0.633216	0.5
C19orf43	Mono3_FCGR3A	5.09771e-16	0.448312	0.864311	0.764706
YBX1	Mono3_FCGR3A	9.1364e-22	0.438755	0.968905	0.947712
CHCHD10	Mono3_FCGR3A	7.07532e-12	0.407712	0.861484	0.781046
C1QA	Mono3_FCGR3A	0.0495459	0.395301	0.356184	0.300654
VMO1	Mono3_FCGR3A	0.0254697	0.392825	0.245936	0.19281
LYL1	Mono3_FCGR3A	2.985e-10	0.382224	0.502473	0.323529
CHST2	Mono3_FCGR3A	1.04923e-06	0.377639	0.438869	0.316993
IFITM1	Mono3_FCGR3A	0.000765367	0.376336	0.561131	0.473856
SNX3	Mono3_FCGR3A	1.75341e-11	0.368338	0.866431	0.745098
SNF8	Mono3_FCGR3A	8.50554e-10	0.366153	0.45371	0.281046
HLA-DQB1	Mono3_FCGR3A	5.78846e-07	0.364359	0.749117	0.653595
LACTB	Mono3_FCGR3A	1.7595e-09	0.353003	0.420495	0.245098
MZT2B	Mono3_FCGR3A	9.19686e-09	0.342459	0.433922	0.277778
NENF	Mono3_FCGR3A	6.78073e-09	0.333947	0.293286	0.137255
RPS4Y1	Mono3_FCGR3A	0.0005193	0.327922	0.522968	0.444444
MARCKSL1	Mono3_FCGR3A	0.0013503	0.321562	0.575972	0.519608
S1PR4	Mono3_FCGR3A	3.96019e-05	0.321227	0.597173	0.513072
SECTM1	Mono3_FCGR3A	3.32058e-05	0.309125	0.453004	0.349673
H2AFY	Mono3_FCGR3A	2.17868e-08	0.302842	0.805654	0.75817
KHDRBS1	Mono3_FCGR3A	6.19539e-08	0.296367	0.65583	0.535948
CHMP4B	Mono3_FCGR3A	5.80756e-05	0.293106	0.543463	0.444444
TXNL4A	Mono3_FCGR3A	5.08999e-07	0.290019	0.358304	0.218954
CLTB	Mono3_FCGR3A	1.64696e-05	0.289501	0.65159	0.555556
STUB1	Mono3_FCGR3A	1.58644e-06	0.28689	0.458657	0.330065
HNRNPAB	Mono3_FCGR3A	1.13053e-06	0.286397	0.408481	0.271242
KRT10	Mono3_FCGR3A	7.22465e-05	0.26971	0.489753	0.401961
CDK2AP1	Mono3_FCGR3A	4.32674e-05	0.266005	0.512367	0.405229
GAPDH	Mono3_FCGR3A	3.77635e-12	0.264707	0.99576	0.990196
PSMB9	Mono3_FCGR3A	1.46092e-06	0.262937	0.951237	0.95098
ARF6	Mono3_FCGR3A	9.94645e-06	0.262087	0.621201	0.522876
FKBP8	Mono3_FCGR3A	2.70816e-07	0.254194	0.790813	0.738562
RPL12	Mono3_FCGR3A	3.19373e-14	0.252237	0.998587	0.996732
MT-ND4L	Mono3_FCGR3A	1.12064e-08	0.251495	0.987986	0.98366
SRM	Mono3_FCGR3A	6.9753e-07	0.250805	0.225442	0.104575
UNC93B1	Mono3_FCGR3A	7.55425e-05	0.250759	0.559011	0.447712
TAGAP	Mono3_FCGR3A	8.90521e-06	-0.252694	0.402827	0.53268
MNDA	Mono3_FCGR3A	4.08816e-05	-0.254876	0.79576	0.846405
C21orf33	Mono3_FCGR3A	1.62356e-15	-0.256159	0.0890459	0.251634
SOX4	Mono3_FCGR3A	0.00101691	-0.257193	0.293993	0.388889
RPL27A	Mono3_FCGR3A	1.30908e-05	-0.258132	0.899647	0.931373
PAPSS2	Mono3_FCGR3A	0.00871432	-0.263044	0.351943	0.424837
ADGRE5	Mono3_FCGR3A	1.4141e-07	-0.268438	0.841696	0.931373
ERAP2	Mono3_FCGR3A	1.1655e-07	-0.269058	0.207067	0.336601
HLA-DQA1	Mono3_FCGR3A	3.71716e-06	-0.271562	0.715901	0.856209
UBXN11	Mono3_FCGR3A	2.41613e-07	-0.27261	0.54417	0.676471
ARAP1	Mono3_FCGR3A	1.21845e-07	-0.273021	0.646643	0.754902
HK3	Mono3_FCGR3A	4.42864e-07	-0.274721	0.723675	0.813725
EGR1	Mono3_FCGR3A	0.00214196	-0.279394	0.102473	0.160131
RAB24	Mono3_FCGR3A	8.28504e-09	-0.281235	0.814134	0.908497
VCAN	Mono3_FCGR3A	0.0032796	-0.283432	0.194346	0.261438
EIF4A1	Mono3_FCGR3A	2.43654e-08	-0.283705	0.660777	0.784314
TPPP3	Mono3_FCGR3A	1.22589e-08	-0.286881	0.262898	0.428105
IER2	Mono3_FCGR3A	9.74642e-05	-0.28999	0.782332	0.843137
ARHGAP4	Mono3_FCGR3A	1.66664e-07	-0.291991	0.734276	0.833333
TMEM154	Mono3_FCGR3A	1.12494e-07	-0.299357	0.45159	0.604575
TAGLN2	Mono3_FCGR3A	2.94959e-05	-0.314282	0.744876	0.830065
FAM118A	Mono3_FCGR3A	1.10653e-14	-0.321653	0.138516	0.313725
CDC42	Mono3_FCGR3A	1.876e-15	-0.324115	0.915901	0.960784
RETN	Mono3_FCGR3A	1.35679e-10	-0.329775	0.120848	0.264706
RPS29	Mono3_FCGR3A	4.49364e-17	-0.33362	0.971731	0.977124
P2RX1	Mono3_FCGR3A	7.30947e-12	-0.335009	0.475618	0.676471
TXNIP	Mono3_FCGR3A	5.48553e-12	-0.336745	0.932862	0.960784
LAIR2	Mono3_FCGR3A	2.012e-28	-0.338237	0.00565371	0.114379
CDK5RAP3	Mono3_FCGR3A	9.7314e-11	-0.35295	0.436749	0.617647
NBPF14	Mono3_FCGR3A	1.46236e-05	-0.362243	0.479859	0.591503
PPBP	Mono3_FCGR3A	1.11407e-05	-0.385191	0.0657244	0.140523
JUNB	Mono3_FCGR3A	1.07858e-14	-0.388657	0.949117	0.977124
GPX1	Mono3_FCGR3A	1.88137e-09	-0.393631	0.561837	0.70915
C20orf27	Mono3_FCGR3A	3.05727e-13	-0.39765	0.763251	0.882353
ANXA1	Mono3_FCGR3A	1.12363e-10	-0.411588	0.70106	0.830065
DUSP1	Mono3_FCGR3A	2.56561e-16	-0.42162	0.911661	0.973856
MT-ATP8	Mono3_FCGR3A	4.00512e-19	-0.423323	0.980919	0.993464
CRIP1	Mono3_FCGR3A	3.94535e-14	-0.497453	0.891166	0.941176
LYPD2	Mono3_FCGR3A	0.000255548	-0.511069	0.343463	0.447712
CLEC12A	Mono3_FCGR3A	8.73011e-20	-0.54153	0.768905	0.908497
FOS	Mono3_FCGR3A	3.51164e-12	-0.627984	0.514488	0.69281
RPS26	cDC2_CD1C	1.52582e-14	1.431	0.992366	1
RPS2	cDC2_CD1C	8.48852e-28	1.0688	0.997455	1
CEBPD	cDC2_CD1C	0.000101149	0.667175	0.697201	0.622449
PNRC1	cDC2_CD1C	2.03215e-11	0.641922	0.903308	0.795918
FAM26F	cDC2_CD1C	2.59993e-08	0.624703	0.819338	0.673469
ENHO	cDC2_CD1C	0.00128147	0.553334	0.651399	0.591837
CYBA	cDC2_CD1C	1.94223e-13	0.538638	0.984733	1
SNX3	cDC2_CD1C	1.43188e-08	0.505614	0.941476	0.867347
CEBPB	cDC2_CD1C	7.47094e-08	0.501913	0.638677	0.346939
MZT2B	cDC2_CD1C	2.85596e-06	0.481208	0.694656	0.571429
GNB2	cDC2_CD1C	8.74197e-08	0.478147	0.890585	0.857143
RP6-159A1.4	cDC2_CD1C	5.60282e-06	0.473391	0.547074	0.326531
SRM	cDC2_CD1C	3.35976e-08	0.454983	0.468193	0.173469
ARF6	cDC2_CD1C	1.19384e-05	0.447555	0.735369	0.591837
NENF	cDC2_CD1C	2.8029e-06	0.447336	0.585242	0.346939
MZT2A	cDC2_CD1C	3.61735e-06	0.43751	0.659033	0.469388
PPDPF	cDC2_CD1C	6.53292e-05	0.42172	0.913486	0.94898
YWHAH	cDC2_CD1C	2.49146e-05	0.417518	0.737913	0.591837
MARCKSL1	cDC2_CD1C	0.00239986	0.413194	0.37659	0.234694
KHDRBS1	cDC2_CD1C	1.56958e-06	0.408293	0.793893	0.632653
ETV6	cDC2_CD1C	2.82944e-05	0.39986	0.689567	0.55102
SPI1	cDC2_CD1C	1.70787e-06	0.39207	0.928753	0.979592
STUB1	cDC2_CD1C	1.66068e-05	0.376081	0.569975	0.336735
RAB31	cDC2_CD1C	0.000262228	0.366579	0.854962	0.867347
FEZ2	cDC2_CD1C	3.0902e-05	0.361137	0.478372	0.255102
RAB32	cDC2_CD1C	0.00502253	0.342837	0.692112	0.602041
C19orf43	cDC2_CD1C	6.5622e-05	0.342742	0.890585	0.857143
PTP4A2	cDC2_CD1C	0.0016223	0.335864	0.727735	0.663265
CMPK1	cDC2_CD1C	0.000464428	0.335849	0.648855	0.489796
CHPT1	cDC2_CD1C	4.22558e-06	0.335576	0.368957	0.142857
SRSF9	cDC2_CD1C	0.00136169	0.332047	0.717557	0.622449
HLA-DQB1	cDC2_CD1C	0.000146155	0.330399	0.992366	1
MT-ATP6	cDC2_CD1C	0.038429	0.330393	1	1
CHMP4B	cDC2_CD1C	0.00338048	0.328413	0.526718	0.418367
RPL12	cDC2_CD1C	5.16057e-07	0.325603	1	1
MIF	cDC2_CD1C	0.000436733	0.31739	0.949109	0.94898
SNHG7	cDC2_CD1C	0.000921014	0.3038	0.480916	0.306122
YBX1	cDC2_CD1C	2.11934e-05	0.303697	0.979644	0.969388
HNRNPAB	cDC2_CD1C	0.000874138	0.302295	0.557252	0.418367
CLTB	cDC2_CD1C	0.0156338	0.291538	0.648855	0.642857
PSMB9	cDC2_CD1C	0.00749427	0.290372	0.890585	0.887755
GBP1	cDC2_CD1C	0.0329928	0.281469	0.409669	0.295918
H2AFY	cDC2_CD1C	0.000302105	0.277776	0.926209	0.94898
SNX6	cDC2_CD1C	0.00208517	0.277223	0.707379	0.602041
NFATC2	cDC2_CD1C	0.0013116	0.273421	0.368957	0.214286
MMP24-AS1	cDC2_CD1C	0.00150556	0.273316	0.435115	0.27551
FMNL1	cDC2_CD1C	0.00931508	0.26919	0.687023	0.622449
GSTM1	cDC2_CD1C	0.00827199	0.267153	0.272265	0.153061
NAPRT	cDC2_CD1C	0.00650545	0.264676	0.536896	0.44898
ORAI3	cDC2_CD1C	0.00222648	0.256172	0.394402	0.234694
KRT10	cDC2_CD1C	0.0106158	0.253677	0.661578	0.602041
SUN2	cDC2_CD1C	0.00757621	0.253124	0.458015	0.346939
FTH1	cDC2_CD1C	0.00247166	0.25231	1	1
SNF8	cDC2_CD1C	0.00117126	0.250587	0.508906	0.326531
STX8	cDC2_CD1C	0.00010288	-0.251148	0.343511	0.540816
CD36	cDC2_CD1C	0.0108456	-0.25283	0.536896	0.673469
C11orf21	cDC2_CD1C	0.000880548	-0.256544	0.348601	0.5
ADAM15	cDC2_CD1C	0.000332452	-0.257242	0.610687	0.785714
FAM109A	cDC2_CD1C	0.000267694	-0.257732	0.274809	0.469388
PRCP	cDC2_CD1C	0.00176748	-0.257827	0.804071	0.867347
PYGL	cDC2_CD1C	0.00443555	-0.25828	0.254453	0.397959
NIT2	cDC2_CD1C	1.32995e-06	-0.259503	0.300254	0.571429
SQSTM1	cDC2_CD1C	0.000833807	-0.261248	0.70229	0.877551
ACAP1	cDC2_CD1C	0.000163288	-0.261887	0.450382	0.632653
FKBP3	cDC2_CD1C	0.000783718	-0.262049	0.430025	0.602041
TM9SF2	cDC2_CD1C	0.00119735	-0.263972	0.648855	0.816327
ZFP36	cDC2_CD1C	0.00368776	-0.265664	0.860051	0.94898
BHLHE40	cDC2_CD1C	7.5738e-06	-0.266515	0.256997	0.489796
CD53	cDC2_CD1C	0.000144598	-0.267132	0.814249	0.928571
ATP5B	cDC2_CD1C	0.000236997	-0.26728	0.923664	0.969388
CSF2RA	cDC2_CD1C	0.00327923	-0.267611	0.513995	0.663265
APLP2	cDC2_CD1C	0.0018488	-0.270197	0.697201	0.846939
PKM	cDC2_CD1C	0.000902707	-0.270783	0.908397	0.979592
STAT6	cDC2_CD1C	0.000497289	-0.270817	0.633588	0.806122
HM13	cDC2_CD1C	6.58163e-05	-0.272318	0.709924	0.887755
NR4A2	cDC2_CD1C	6.70682e-06	-0.27771	0.152672	0.367347
XRCC6	cDC2_CD1C	0.000888175	-0.278528	0.73028	0.836735
ELP5	cDC2_CD1C	2.21012e-05	-0.280769	0.356234	0.602041
TMBIM6	cDC2_CD1C	0.000239336	-0.282777	0.898219	0.969388
S100A10	cDC2_CD1C	0.0359313	-0.283669	0.997455	1
RASSF4	cDC2_CD1C	0.000552027	-0.287323	0.559796	0.714286
KLF6	cDC2_CD1C	0.00291175	-0.290964	0.763359	0.918367
ACTG1	cDC2_CD1C	2.01655e-05	-0.294121	0.994911	1
SAT1	cDC2_CD1C	8.40866e-05	-0.295492	0.913486	0.969388
NDUFA3	cDC2_CD1C	0.000176551	-0.295807	0.857506	0.959184
C21orf33	cDC2_CD1C	7.83443e-09	-0.295973	0.0839695	0.295918
EMP1	cDC2_CD1C	0.000967329	-0.29632	0.0890585	0.204082
UBXN1	cDC2_CD1C	2.23464e-05	-0.296887	0.824427	0.897959
RPN2	cDC2_CD1C	0.00066495	-0.296921	0.737913	0.836735
VPS28	cDC2_CD1C	1.20357e-05	-0.297337	0.811705	0.969388
COMMD9	cDC2_CD1C	2.05759e-05	-0.299278	0.572519	0.785714
ADAM8	cDC2_CD1C	0.000938401	-0.299695	0.643766	0.77551
NR4A1	cDC2_CD1C	0.000112853	-0.299842	0.0916031	0.234694
CD63	cDC2_CD1C	0.000468848	-0.302663	0.689567	0.836735
FOSB	cDC2_CD1C	0.00276926	-0.303099	0.173028	0.295918
UBC	cDC2_CD1C	0.00021716	-0.30472	0.905852	0.979592
RBM39	cDC2_CD1C	0.000131254	-0.305752	0.824427	0.959184
GRN	cDC2_CD1C	7.97403e-05	-0.307307	0.910941	0.979592
ARHGEF2	cDC2_CD1C	0.00022143	-0.307768	0.529262	0.683673
HSD17B11	cDC2_CD1C	0.000106295	-0.308129	0.671756	0.846939
PHACTR1	cDC2_CD1C	7.96986e-05	-0.312024	0.437659	0.632653
RNH1	cDC2_CD1C	7.33959e-06	-0.312438	0.898219	0.989796
TNFAIP3	cDC2_CD1C	1.82456e-05	-0.319066	0.246819	0.459184
BTG2	cDC2_CD1C	9.67544e-05	-0.322378	0.455471	0.653061
CAPN2	cDC2_CD1C	0.000976278	-0.322781	0.760814	0.877551
ANP32A	cDC2_CD1C	1.99406e-05	-0.330107	0.735369	0.897959
MT-ATP8	cDC2_CD1C	0.00024655	-0.332622	0.979644	1
FUS	cDC2_CD1C	0.00148268	-0.333971	0.687023	0.846939
VIM	cDC2_CD1C	0.000133348	-0.341933	1	1
RP11-108M9.4	cDC2_CD1C	5.62842e-08	-0.342211	0.412214	0.734694
ARHGAP4	cDC2_CD1C	7.1194e-07	-0.344494	0.603053	0.836735
SELPLG	cDC2_CD1C	1.16091e-05	-0.34888	0.643766	0.867347
MPEG1	cDC2_CD1C	0.00194048	-0.355337	0.720102	0.877551
EIF4A1	cDC2_CD1C	3.33484e-05	-0.355999	0.806616	0.918367
GADD45B	cDC2_CD1C	7.12495e-05	-0.359186	0.458015	0.632653
IL1B	cDC2_CD1C	0.00300645	-0.362085	0.346056	0.5
DUSP2	cDC2_CD1C	0.000478005	-0.362775	0.183206	0.326531
DDOST	cDC2_CD1C	1.74989e-06	-0.365834	0.745547	0.918367
NPTN	cDC2_CD1C	2.00944e-07	-0.365888	0.381679	0.653061
LGALS1	cDC2_CD1C	1.58582e-05	-0.370762	0.969466	0.979592
FPR1	cDC2_CD1C	0.00461245	-0.370968	0.340967	0.489796
ITGB2	cDC2_CD1C	4.21267e-08	-0.373331	0.928753	0.969388
SRSF5	cDC2_CD1C	2.4276e-06	-0.376269	0.740458	0.908163
FAM118A	cDC2_CD1C	1.53934e-09	-0.381776	0.277354	0.602041
CES1	cDC2_CD1C	0.000582526	-0.382213	0.109415	0.234694
CLEC12A	cDC2_CD1C	7.53403e-06	-0.382755	0.56743	0.785714
EMP3	cDC2_CD1C	0.00457343	-0.384411	0.936387	0.979592
TUBA1A	cDC2_CD1C	3.49739e-05	-0.387119	0.765903	0.897959
ANXA1	cDC2_CD1C	0.00344016	-0.38869	0.956743	0.989796
AHNAK	cDC2_CD1C	0.00031682	-0.391949	0.895674	0.959184
HLA-B	cDC2_CD1C	2.42058e-08	-0.392393	0.992366	1
NFKBIZ	cDC2_CD1C	0.000531332	-0.394612	0.292621	0.469388
RPS29	cDC2_CD1C	5.77313e-09	-0.40831	0.989822	0.989796
VCAN	cDC2_CD1C	0.0191889	-0.443848	0.422392	0.540816
EGR1	cDC2_CD1C	9.83216e-09	-0.446084	0.0890585	0.316327
GSN	cDC2_CD1C	1.26704e-07	-0.448134	0.824427	0.94898
ANXA2	cDC2_CD1C	2.79216e-07	-0.46206	0.913486	0.989796
C20orf27	cDC2_CD1C	8.13346e-08	-0.463611	0.814249	0.918367
DDX5	cDC2_CD1C	1.49934e-08	-0.511361	0.923664	0.979592
GPX1	cDC2_CD1C	2.06569e-10	-0.619577	0.898219	0.979592
DUSP1	cDC2_CD1C	3.88613e-11	-0.64482	0.689567	0.928571
JUN	cDC2_CD1C	6.45331e-07	-0.680433	0.290076	0.520408
RETN	cDC2_CD1C	1.68672e-07	-0.689732	0.129771	0.346939
JUNB	cDC2_CD1C	5.65905e-13	-0.742435	0.885496	0.969388
IER2	cDC2_CD1C	5.56774e-16	-0.983359	0.750636	0.979592
FOS	cDC2_CD1C	3.959e-21	-1.16281	0.814249	1
RPS26	pDC	7.57569e-07	1.429	0.987903	0.95
RPS2	pDC	6.03701e-11	1.06166	0.987903	0.975
RPS4Y1	pDC	2.32815e-05	0.977966	0.552419	0.15
UNC93B1	pDC	4.18461e-05	0.839782	0.778226	0.6
SNHG7	pDC	0.000156939	0.741239	0.625	0.4
CYBA	pDC	2.98513e-06	0.665335	0.983871	0.975
PNRC1	pDC	8.16969e-05	0.656035	0.875	0.725
CMTM3	pDC	0.000277671	0.651732	0.673387	0.375
CDKN2D	pDC	0.000713593	0.648915	0.709677	0.5
ARF6	pDC	0.00087526	0.637323	0.548387	0.35
C19orf43	pDC	6.71699e-05	0.624392	0.806452	0.7
PPP1R14B	pDC	0.00243509	0.622782	0.854839	0.875
NAPRT	pDC	0.00186579	0.591625	0.358871	0.125
KRT10	pDC	0.00272998	0.577725	0.689516	0.575
PTMS	pDC	0.00281165	0.559788	0.673387	0.45
SFPQ	pDC	0.00471106	0.549945	0.721774	0.6
NENF	pDC	0.000616309	0.532589	0.552419	0.325
ST14	pDC	0.0077578	0.531901	0.572581	0.425
MZT2A	pDC	0.00358008	0.500247	0.483871	0.225
COL26A1	pDC	0.00194738	0.489715	0.201613	0
DHX36	pDC	0.0376078	0.488649	0.403226	0.275
HERC1	pDC	0.0025225	0.488346	0.391129	0.125
ETV6	pDC	0.0132061	0.471618	0.604839	0.425
ARMC10	pDC	0.00878388	0.46929	0.435484	0.25
LYN	pDC	0.00485643	0.467427	0.850806	0.675
STUB1	pDC	0.00374648	0.464304	0.544355	0.325
WBSCR22	pDC	0.00974658	0.458523	0.475806	0.325
CCDC186	pDC	0.0205456	0.458469	0.733871	0.575
KCTD5	pDC	0.0074954	0.446715	0.649194	0.525
MAP2K6	pDC	0.0290848	0.446021	0.427419	0.275
OPN3	pDC	0.0291382	0.440367	0.637097	0.45
GMCL1	pDC	0.00843232	0.439965	0.346774	0.15
TXNL4A	pDC	0.00989622	0.437469	0.479839	0.275
EIF1AY	pDC	0.00550365	0.43357	0.294355	0.075
OXR1	pDC	0.0311958	0.433143	0.350806	0.2
CYFIP2	pDC	0.0338949	0.431908	0.584677	0.425
SRSF9	pDC	0.00520825	0.422593	0.641129	0.475
GNB2	pDC	0.0102606	0.417305	0.729839	0.575
LSM1	pDC	0.0255702	0.414279	0.431452	0.325
DNM2	pDC	0.0204872	0.412368	0.504032	0.375
ACTR2	pDC	0.0331669	0.410769	0.810484	0.8
KHDRBS1	pDC	0.0110267	0.407474	0.66129	0.55
SNX3	pDC	0.0106821	0.407175	0.887097	0.775
PSMB4	pDC	0.0135851	0.406001	0.508065	0.35
MARCH2	pDC	0.00837941	0.403376	0.366935	0.175
GTPBP6	pDC	0.00916045	0.401688	0.314516	0.125
ATP13A2	pDC	0.0134396	0.401032	0.532258	0.35
MCL1	pDC	0.0342528	0.400318	0.608871	0.5
KRCC1	pDC	0.0422296	0.397817	0.451613	0.3
PTOV1	pDC	0.0356291	0.392502	0.391129	0.225
RPL12	pDC	0.000101821	0.390897	0.987903	0.95
NUFIP2	pDC	0.0110878	0.390636	0.370968	0.175
CD68	pDC	0.0055936	0.390511	0.903226	0.85
DRAM2	pDC	0.013042	0.384605	0.435484	0.25
DRD4	pDC	0.0276593	0.37942	0.229839	0.075
MRPL23	pDC	0.0482458	0.377772	0.298387	0.175
RASA4B	pDC	0.00449613	0.377009	0.217742	0.025
CLTB	pDC	0.0450907	0.376	0.455645	0.325
MSRB2	pDC	0.0201788	0.374353	0.197581	0.05
C15orf39	pDC	0.0358107	0.37216	0.451613	0.275
CMPK1	pDC	0.0432199	0.370009	0.508065	0.4
PLAC8	pDC	0.000526711	0.368989	0.987903	1
IL3RA	pDC	0.0114537	0.365462	0.91129	0.925
AKAP17A	pDC	0.0153637	0.364486	0.294355	0.125
ST3GAL2	pDC	0.0412762	0.363198	0.548387	0.4
S1PR4	pDC	0.0317499	0.362043	0.322581	0.15
FAM173A	pDC	0.0164281	0.361812	0.354839	0.175
NADK	pDC	0.0444052	0.360354	0.572581	0.475
SURF1	pDC	0.0362556	0.358798	0.423387	0.275
AMIGO2	pDC	0.0425718	0.357745	0.282258	0.15
AR	pDC	0.0094448	0.357196	0.233871	0.05
SLC43A2	pDC	0.00294602	0.356395	0.229839	0.025
MFSD14C	pDC	0.0108555	0.35558	0.245968	0.075
AK3	pDC	0.01246	0.353218	0.383065	0.175
LAIR1	pDC	0.0153166	0.353178	0.826613	0.75
P2RY14	pDC	0.0482123	0.352633	0.645161	0.525
YBX1	pDC	0.00846793	0.350843	0.91129	0.95
ME2	pDC	0.0429174	0.350251	0.41129	0.275
KDM5D	pDC	0.035656	0.35021	0.185484	0.05
NUBP2	pDC	0.0395507	0.348551	0.350806	0.225
PATZ1	pDC	0.0261001	0.345907	0.217742	0.075
STK17A	pDC	0.0278894	0.34542	0.294355	0.125
HNRNPAB	pDC	0.0433218	0.340737	0.487903	0.325
CHD8	pDC	0.0440454	0.3336	0.278226	0.15
CEP350	pDC	0.0208768	0.331531	0.415323	0.225
MTDH	pDC	0.0138641	0.330947	0.879032	0.825
ZBTB20	pDC	0.0497818	0.3289	0.165323	0.05
SF3A1	pDC	0.0451076	0.324818	0.483871	0.4
TRAF3	pDC	0.00514179	0.322624	0.169355	0
POLR2J3	pDC	0.0410699	0.319617	0.487903	0.325
RPLP1	pDC	0.000445084	0.318686	1	1
EBPL	pDC	0.0250216	0.316943	0.258065	0.1
FDX1	pDC	0.0353667	0.315466	0.334677	0.175
PIP4K2A	pDC	0.00915748	0.315033	0.266129	0.075
P4HA1	pDC	0.0115569	0.309502	0.294355	0.1
CCDC112	pDC	0.015617	0.308568	0.254032	0.075
RAD23A	pDC	0.0229686	0.306757	0.669355	0.5
ATP2B1	pDC	0.0290278	0.305332	0.189516	0.05
ODC1	pDC	0.0490012	0.305281	0.576613	0.425
ELF1	pDC	0.0235293	0.304785	0.532258	0.35
DCTD	pDC	0.0138877	0.302517	0.245968	0.075
SNN	pDC	0.047169	0.30215	0.193548	0.075
SLC35F3	pDC	0.0272599	0.299782	0.342742	0.175
RIC1	pDC	0.0221274	0.299584	0.237903	0.075
CTB-133G6.1	pDC	0.0308571	0.297592	0.21371	0.075
NAA60	pDC	0.0349532	0.297278	0.245968	0.1
FAM207A	pDC	0.02155	0.295326	0.241935	0.075
PAK1	pDC	0.0270255	0.289792	0.185484	0.05
ATG4D	pDC	0.0313091	0.288335	0.310484	0.15
RGS7	pDC	0.0242267	0.286277	0.346774	0.15
RTN3	pDC	0.0478005	0.286176	0.451613	0.3
ATP5L	pDC	0.0288045	0.284495	0.955645	0.95
FAM160A1	pDC	0.0240644	0.282739	0.157258	0.025
ING3	pDC	0.0371931	0.281088	0.177419	0.05
C12orf73	pDC	0.0281628	0.280209	0.149194	0.025
RPLP0	pDC	0.00250424	0.279559	0.987903	1
CERS6	pDC	0.0451117	0.279114	0.479839	0.3
CRLS1	pDC	0.0196875	0.276304	0.201613	0.05
MAPKAP1	pDC	0.0409894	0.274981	0.237903	0.1
WDTC1	pDC	0.0163648	0.274646	0.177419	0.025
FLI1	pDC	0.0453938	0.274554	0.375	0.225
SMCR8	pDC	0.0181246	0.268047	0.165323	0.025
CISD3	pDC	0.0171201	0.264811	0.278226	0.1
TRAF7	pDC	0.0282731	0.264741	0.221774	0.075
DLEU1	pDC	0.0479829	0.264366	0.229839	0.1
PDCD4-AS1	pDC	0.0412512	0.263406	0.169355	0.05
APBB1IP	pDC	0.0370217	0.258845	0.818548	0.775
MZT2B	pDC	0.0102214	0.257425	0.616935	0.45
SNRPG	pDC	0.0463152	0.253342	0.834677	0.8
MLEC	pDC	0.0360382	0.251846	0.754032	0.675
DCTN6	pDC	0.0183903	-0.251081	0.201613	0.375
ZNF521	pDC	0.00144524	-0.251269	0.0685484	0.225
IPO11	pDC	0.0105046	-0.25181	0.0604839	0.175
NUP210	pDC	0.0438048	-0.253015	0.342742	0.525
GHITM	pDC	0.0292814	-0.253995	0.616935	0.775
ITM2B	pDC	0.0370215	-0.254258	0.850806	0.925
CUL4A	pDC	0.00480757	-0.254277	0.225806	0.475
KMT2B	pDC	0.0073611	-0.254933	0.145161	0.325
CALM3	pDC	0.0291271	-0.255058	0.310484	0.5
INO80C	pDC	0.0192412	-0.255318	0.193548	0.35
PSIP1	pDC	0.0221463	-0.256041	0.270161	0.475
DOCK11	pDC	0.0294595	-0.25717	0.137097	0.275
MARS	pDC	0.0263388	-0.25761	0.423387	0.625
EXOC3	pDC	0.00985227	-0.258461	0.0604839	0.175
PIK3C3	pDC	0.0135868	-0.258875	0.157258	0.325
ZNF671	pDC	0.000383726	-0.259186	0.0362903	0.175
CHMP1B	pDC	0.0237172	-0.259847	0.21371	0.375
POLM	pDC	0.0163702	-0.260577	0.282258	0.475
ACO2	pDC	0.00314729	-0.26226	0.262097	0.5
PSMC6	pDC	0.00627007	-0.26319	0.310484	0.525
TRMT6	pDC	0.00190162	-0.263688	0.0846774	0.25
MDH1	pDC	0.0470562	-0.264147	0.548387	0.75
PTPRS	pDC	0.0209882	-0.265108	0.697581	0.9
LAPTM5	pDC	0.0208042	-0.265131	0.91129	0.95
FCGRT	pDC	0.00827969	-0.265345	0.754032	0.925
ADAM9	pDC	0.0221126	-0.265796	0.120968	0.25
C21orf59	pDC	0.049916	-0.26589	0.28629	0.45
SKIL	pDC	0.0029845	-0.26624	0.0483871	0.175
FAM98A	pDC	0.00580894	-0.266387	0.0967742	0.25
SIL1	pDC	0.00893799	-0.266426	0.145161	0.325
ACP5	pDC	0.0446129	-0.267716	0.278226	0.45
TMEM38B	pDC	0.0310052	-0.267742	0.245968	0.425
SEPHS2	pDC	0.037881	-0.267826	0.318548	0.5
NKIRAS2	pDC	0.0361209	-0.268214	0.25	0.4
GPS2	pDC	0.00873139	-0.268665	0.225806	0.425
SUGP1	pDC	0.00432469	-0.270242	0.112903	0.275
THTPA	pDC	0.0117233	-0.270948	0.120968	0.275
PGS1	pDC	0.00595342	-0.271136	0.133065	0.3
PES1	pDC	0.000546549	-0.271232	0.169355	0.425
ANAPC5	pDC	0.037736	-0.272577	0.560484	0.775
MRPL15	pDC	0.0290028	-0.273766	0.322581	0.525
DPP7	pDC	0.0167449	-0.273803	0.733871	0.875
CTD-2003C8.2	pDC	0.0186379	-0.274227	0.0846774	0.2
MTMR14	pDC	0.0154598	-0.276087	0.491935	0.75
MAT2A	pDC	0.0253489	-0.276412	0.431452	0.6
DYNC1LI1	pDC	0.038288	-0.278824	0.209677	0.35
GGA1	pDC	0.0201674	-0.278945	0.153226	0.3
SPSB2	pDC	0.00489715	-0.279373	0.100806	0.25
EIF5A	pDC	0.0142395	-0.281754	0.637097	0.775
FCER1G	pDC	0.0235865	-0.283647	0.983871	1
PYURF	pDC	0.00872569	-0.283713	0.572581	0.8
PET100	pDC	0.0208737	-0.283974	0.762097	0.875
PRKAR2B	pDC	0.0223334	-0.284235	0.0524194	0.15
GSTK1	pDC	0.0425583	-0.284661	0.677419	0.825
ARMC6	pDC	0.0241338	-0.286119	0.149194	0.3
DHRS12	pDC	1.1505e-05	-0.286428	0.0483871	0.25
MNAT1	pDC	0.027714	-0.287046	0.298387	0.475
PPT1	pDC	0.0208559	-0.288676	0.282258	0.475
RP4-563E14.1	pDC	0.0162382	-0.288783	0.0524194	0.15
TRIP4	pDC	0.0073302	-0.29024	0.116935	0.275
NHLRC3	pDC	0.0360405	-0.291332	0.258065	0.425
C5orf45	pDC	0.00133929	-0.291361	0.205645	0.45
MIOS	pDC	0.0229414	-0.292024	0.137097	0.275
CRTAP	pDC	0.0131255	-0.293127	0.564516	0.775
METAP2	pDC	0.0422691	-0.293153	0.516129	0.675
DENND1C	pDC	0.0164165	-0.293405	0.185484	0.35
KDM2A	pDC	0.0390586	-0.294546	0.270161	0.4
CCDC167	pDC	0.0110418	-0.295444	0.0725806	0.2
CCDC174	pDC	0.0122856	-0.296282	0.258065	0.45
MRPL47	pDC	0.0460144	-0.296659	0.270161	0.425
DNASE1L1	pDC	0.00749972	-0.297201	0.145161	0.325
MRPL2	pDC	0.0324949	-0.298264	0.233871	0.425
OXLD1	pDC	0.0158942	-0.301553	0.258065	0.45
DDX52	pDC	0.016886	-0.302071	0.181452	0.35
C6orf25	pDC	0.0127117	-0.30217	0.0645161	0.175
PPP1R15A	pDC	0.0346998	-0.302256	0.762097	0.825
CEP170	pDC	0.0276723	-0.302322	0.237903	0.4
EPS8L2	pDC	0.0404842	-0.302347	0.270161	0.425
FASN	pDC	0.00190142	-0.302913	0.0725806	0.225
RTCB	pDC	0.00228087	-0.303916	0.310484	0.575
ANP32B	pDC	0.00530619	-0.30437	0.721774	0.9
C5orf24	pDC	0.0219268	-0.305349	0.241935	0.425
ARFRP1	pDC	0.00525061	-0.306012	0.28629	0.525
NOL7	pDC	0.0433186	-0.307388	0.596774	0.775
VKORC1	pDC	0.0145504	-0.308804	0.0967742	0.225
NIPAL3	pDC	0.00177264	-0.309459	0.129032	0.325
ABCB7	pDC	0.0482551	-0.311182	0.197581	0.325
DOCK2	pDC	0.018022	-0.311852	0.447581	0.65
FTL	pDC	0.00956531	-0.312957	0.971774	1
BST1	pDC	0.00302971	-0.315593	0.104839	0.275
UPK3A	pDC	0.0414275	-0.315965	0.112903	0.225
NUP58	pDC	0.0339674	-0.316724	0.181452	0.325
PNN	pDC	0.00908606	-0.317368	0.564516	0.75
VIMP	pDC	0.0433389	-0.318477	0.866935	0.9
XPNPEP1	pDC	0.0350408	-0.321221	0.375	0.575
PUM3	pDC	0.000636583	-0.321353	0.266129	0.55
FXR1	pDC	0.00101987	-0.321467	0.314516	0.625
CTDNEP1	pDC	0.0137229	-0.32225	0.225806	0.425
FLAD1	pDC	0.035288	-0.32301	0.21371	0.375
RANGAP1	pDC	0.00501745	-0.323735	0.0927419	0.25
RHOT1	pDC	0.0098432	-0.32382	0.153226	0.325
ZNF430	pDC	0.0134906	-0.32406	0.205645	0.375
TRAPPC5	pDC	0.018594	-0.326639	0.407258	0.625
MUS81	pDC	0.00104332	-0.326761	0.181452	0.425
SNRNP200	pDC	0.0318131	-0.326874	0.395161	0.625
RNMT	pDC	0.00434297	-0.327303	0.342742	0.575
FBL	pDC	0.00690944	-0.329777	0.616935	0.85
NDUFB4	pDC	0.0347891	-0.332715	0.790323	0.85
CALM1	pDC	0.00306877	-0.332765	0.891129	0.975
RPN1	pDC	0.019861	-0.335594	0.737903	0.9
ZEB1	pDC	0.0327431	-0.3421	0.173387	0.325
EZR	pDC	0.0128429	-0.342548	0.552419	0.725
UBC	pDC	0.00689343	-0.343499	0.935484	0.95
ELOF1	pDC	0.0215973	-0.343509	0.383065	0.55
BTK	pDC	0.0332821	-0.345477	0.487903	0.65
LCOR	pDC	2.56373e-05	-0.345847	0.112903	0.375
TRNAU1AP	pDC	0.0131418	-0.346531	0.241935	0.45
DDX5	pDC	0.0019323	-0.346628	0.91129	0.95
PRPF6	pDC	0.0169151	-0.347942	0.41129	0.6
RRP15	pDC	0.00902464	-0.348046	0.133065	0.3
NEAT1	pDC	0.00457277	-0.348106	0.302419	0.55
MTR	pDC	0.0267029	-0.348742	0.225806	0.4
PSMD4	pDC	0.0498271	-0.349258	0.431452	0.575
GRIPAP1	pDC	0.00403681	-0.350325	0.205645	0.4
NDEL1	pDC	3.87969e-06	-0.350446	0.125	0.425
CDK5RAP3	pDC	0.00834022	-0.351523	0.346774	0.575
HLA-DRB1	pDC	0.00534446	-0.351604	0.987903	1
TSR2	pDC	0.0326166	-0.351658	0.185484	0.325
ARL1	pDC	0.00556274	-0.351883	0.254032	0.45
ATP5B	pDC	0.00249086	-0.352474	0.842742	0.925
CHD1L	pDC	0.0228601	-0.353088	0.298387	0.45
SKP1	pDC	0.00512697	-0.354196	0.862903	0.9
FUT7	pDC	0.0123469	-0.356122	0.443548	0.65
DNAJC1	pDC	0.00488339	-0.356385	0.475806	0.725
CXCR3	pDC	0.0224469	-0.357049	0.729839	0.875
NRM	pDC	0.00152354	-0.358272	0.125	0.325
ZC3H14	pDC	0.0139597	-0.358611	0.153226	0.325
MAML1	pDC	0.0206943	-0.358767	0.0846774	0.2
ACAT1	pDC	0.000171342	-0.359626	0.112903	0.35
SVBP	pDC	0.0338592	-0.362764	0.229839	0.4
HSPA5	pDC	0.0170507	-0.365097	0.701613	0.825
SIGLEC6	pDC	0.0254843	-0.368144	0.120968	0.25
CENPC	pDC	0.000632563	-0.371554	0.21371	0.475
PPBP	pDC	0.000485022	-0.37248	0.0483871	0.2
RP11-488L18.8	pDC	0.00809626	-0.380429	0.0766129	0.2
ARL6IP5	pDC	0.00464133	-0.382917	0.673387	0.85
XXbac-BPG299F13.17	pDC	0.00111593	-0.383978	0.0685484	0.225
IGFBP3	pDC	0.0402275	-0.384318	0.225806	0.375
OXA1L	pDC	0.0255191	-0.390451	0.459677	0.675
SNAP23	pDC	0.026793	-0.392796	0.358871	0.55
NFKBIA	pDC	0.0195512	-0.39347	0.544355	0.775
FOS	pDC	0.00845643	-0.39482	0.282258	0.5
WARS	pDC	0.0486717	-0.395101	0.274194	0.375
ZNF593	pDC	0.0202441	-0.397327	0.173387	0.325
SIRT2	pDC	0.00920255	-0.397961	0.330645	0.55
POLR2G	pDC	0.00150644	-0.398064	0.544355	0.775
PSMA2	pDC	0.00227253	-0.405116	0.391129	0.6
PDLIM2	pDC	0.00400827	-0.40571	0.399194	0.625
SUGP2	pDC	0.0187822	-0.405805	0.189516	0.35
ATP6AP1	pDC	0.0034293	-0.40702	0.512097	0.775
MYCBP	pDC	0.00602517	-0.407493	0.596774	0.775
RGS18	pDC	0.0415162	-0.415755	0.314516	0.475
RP11-108M9.4	pDC	0.000857905	-0.41622	0.165323	0.4
RIMS3	pDC	0.00863286	-0.417314	0.104839	0.25
UBE2J2	pDC	0.00151191	-0.418423	0.278226	0.525
NUCB1	pDC	0.00109985	-0.422447	0.657258	0.9
G3BP1	pDC	0.0110238	-0.425322	0.447581	0.625
WDR77	pDC	0.000813905	-0.428054	0.25	0.525
MRPS31	pDC	0.00247303	-0.428862	0.165323	0.375
ZDHHC7	pDC	0.0336482	-0.429088	0.189516	0.325
BISPR	pDC	0.000106815	-0.430987	0.153226	0.4
MCRS1	pDC	0.000776338	-0.435671	0.245968	0.475
FIBP	pDC	6.54874e-05	-0.436765	0.350806	0.65
TAZ	pDC	0.0159724	-0.439872	0.197581	0.375
COPZ1	pDC	0.00155112	-0.440932	0.540323	0.825
HLA-DQA1	pDC	0.0277163	-0.444532	0.899194	0.95
XIST	pDC	1.23255e-05	-0.450154	0.233871	0.6
FAM133B	pDC	0.00607507	-0.450771	0.366935	0.575
DYNC1LI2	pDC	0.0223643	-0.451001	0.137097	0.275
OGT	pDC	0.0169803	-0.458484	0.774194	0.9
SETD5	pDC	0.0427812	-0.459728	0.270161	0.425
CD4	pDC	0.000353857	-0.4598	0.814516	0.9
ALDH2	pDC	0.00542335	-0.460928	0.556452	0.7
CHID1	pDC	0.00299844	-0.462295	0.221774	0.425
CCNL1	pDC	0.00202679	-0.463137	0.629032	0.85
MT-ATP8	pDC	0.00379556	-0.472383	0.91129	0.975
NCKAP1L	pDC	0.000899653	-0.475195	0.548387	0.775
TNNI2	pDC	0.00888303	-0.494373	0.278226	0.475
COMT	pDC	0.000663835	-0.494953	0.709677	0.9
GLRX3	pDC	0.00366175	-0.507234	0.298387	0.55
HLA-DRB5	pDC	0.0368185	-0.511333	0.782258	0.925
SLC12A3	pDC	0.00180556	-0.518538	0.262097	0.5
JUNB	pDC	0.000544302	-0.530089	0.310484	0.575
CPVL	pDC	0.000541473	-0.545274	0.137097	0.35
PAFAH2	pDC	0.00357826	-0.549036	0.302419	0.5
PTCRA	pDC	0.00583483	-0.549419	0.665323	0.85
ANXA1	pDC	0.0357765	-0.553633	0.165323	0.3
ANXA2	pDC	0.0084958	-0.571569	0.475806	0.725
ARAP1	pDC	1.08519e-06	-0.655298	0.141129	0.45
FAM118A	pDC	1.09922e-06	-0.673291	0.241935	0.575
TPM2	pDC	1.2487e-05	-0.724416	0.709677	0.925
