# Supplementary material for: A single-cell transcriptional landscape of immune cells shows disease-specific changes of T cell and macrophage populations in human achalasia
Source: Nat Commun. 2023 Aug 4;14:4685. doi: 10.1038/s41467-023-39750-5 (PMC10403544; doi:10.1038/s41467-023-39750-5)
Supplement: Supplementary file 4 — Supplementary Data 1-13 [file 41467_2023_39750_MOESM4_ESM.zip › Supplementary Data 5. C1QC+ macrophages.xlsx]

## Sheet: DEGs & dysfunctional microglia
Differentially expressed genes between case and control in Macro1_C1QC and their associations with neurodegenerative dysfunctional genes of microglia (p-val: two-sided Wilcoxon rank sum test)
	p_val	avg_log2FC (case/control)	pct.case	pct.control	disease-associated gene sets
RPS26	3.26686e-17	0.894464	0.868	0.743	Nat Commun-Marta UP; Cell rep-Hansruedi UP
FCN1	1.27811e-09	0.886679	0.378	0.234	-
C1QB	8.49394e-12	0.795943	0.647	0.537	Nature-Martina UP; Nat Commun-Marta UP; Nature-Hansruedi UP
APOE	7.93648e-05	0.791098	0.113	0.045	Immunity-Susanne UP; Nature-Martina UP; Nature-Hansruedi UP; Cell-Hadas UP; Nature-Takahiro UP; Cell rep-Hansruedi UP
HLA-C	8.91559e-42	0.777741	0.923	0.856	Nat Commun-Marta UP
PPDPF	4.63777e-20	0.741839	0.617	0.418	-
APOC1	4.79495e-07	0.708664	0.11	0.025	Nature-Martina UP; Nature-Hansruedi UP; Nature-Takahiro UP; Nat Commun-Marta UP
CTSD	9.38776e-08	0.652813	0.686	0.571	Cell-Hadas UP; Nature-Takahiro UP; Nat Commun-Marta UP
IFI30	2.46735e-09	0.636502	0.49	0.331	Cell rep-Hansruedi UP; Nat Commun-Marta UP
CD52	1.96956e-06	0.624519	0.442	0.333	Cell-Hadas UP; Cell rep-Hansruedi UP
CAPG	3.72835e-13	0.598997	0.603	0.441	Cell rep-Hansruedi UP; Nat Commun-Marta UP; Nature-Hansruedi UP
CD68	2.51698e-18	0.584225	0.827	0.692	Cell-Hadas UP; Cell rep-Hansruedi UP; Nat Commun-Marta UP; Nature-Hansruedi UP
ITGB2	5.93177e-16	0.571797	0.729	0.593	Nat Commun-Marta UP; Nature-Hansruedi UP; Cell rep-Hansruedi UP
LYZ	0.0083114	0.566058	0.836	0.87	Nat Commun-Marta UP
FN1	1.60783e-07	0.563319	0.247	0.116	Nature-Takahiro UP; Cell rep-Hansruedi UP
C1QC	1.49046e-07	0.553552	0.694	0.63	Nature-Martina UP; Nature-Hansruedi UP; Nat Commun-Marta UP; Cell rep-Hansruedi UP
TUBA1B	5.7753e-13	0.532736	0.767	0.653	Nature-Martina UP; Cell rep-Hansruedi UP
ANXA2	7.65827e-15	0.524337	0.862	0.791	Nature-Takahiro UP; Cell rep-Hansruedi UP
CD14	2.59056e-09	0.508062	0.716	0.576	Nature-Martina UP; Nature-Hansruedi UP; Nat Commun-Marta UP
GYPC	3.7526e-05	0.490332	0.313	0.209	Nature-Hansruedi UP; Nat Commun-Marta UP
TREM2	3.42205e-07	0.46836	0.282	0.155	Nature-Martina UP; Nature-Hansruedi UP; Cell-Hadas UP; Nat Commun-Marta UP; Cell rep-Hansruedi UP
S100A11	2.86448e-17	0.468018	0.948	0.887	Nat Commun-Marta UP
TSPO	1.50032e-13	0.463556	0.81	0.757	Nature-Hansruedi UP; Cell rep-Hansruedi UP; Nat Commun-Marta UP
CHCHD10	8.60658e-09	0.460778	0.56	0.432	-
PLP2	3.05499e-07	0.447057	0.448	0.325	-
ARPC1B	6.23129e-13	0.445498	0.771	0.684	Nat Commun-Marta UP; Cell rep-Hansruedi UP
TKT	8.10237e-07	0.444991	0.604	0.542	Cell rep-Hansruedi UP; Nature-Hansruedi UP
PSAP	6.21602e-12	0.444919	0.923	0.887	Nature-Martina UP; Nature-Hansruedi UP; Cell rep-Hansruedi UP
RCSD1	6.52067e-09	0.442842	0.504	0.342	Nat Commun-Marta UP
MIF	7.06876e-09	0.442193	0.698	0.588	Cell rep-Hansruedi UP
PLD3	2.22522e-05	0.436761	0.558	0.46	Nature-Martina UP; Cell-Hadas UP; Cell rep-Hansruedi UP
FTL	8.40822e-16	0.430376	0.993	0.977	Nature-Martina UP; Nature-Hansruedi UP; Nat Commun-Marta UP
RPLP0	5.42873e-17	0.428002	0.91	0.828	Cell rep-Hansruedi UP
TMEM176B	1.6438e-05	0.427679	0.4	0.282	Nat Commun-Marta UP
BLOC1S1	0.00120423	0.413309	0.327	0.251	-
PPT1	1.43463e-06	0.409639	0.53	0.421	Nature-Martina UP; Nat Commun-Marta UP; Nature-Hansruedi UP
NCF1	0.000168496	0.405174	0.699	0.607	Nat Commun-Marta UP
RPS19	9.79213e-20	0.39444	0.968	0.924	Nature-Martina UP; Nature-Hansruedi UP; Cell rep-Hansruedi UP; Nat Commun-Marta UP
TNFRSF1A	1.25751e-05	0.391647	0.403	0.285	Nat Commun-Marta UP
CTSA	1.2664e-07	0.390312	0.417	0.277	Cell-Hadas UP; Cell rep-Hansruedi UP
PSMA7	2.41847e-07	0.388453	0.63	0.508	-
MGST3	3.71067e-05	0.386424	0.576	0.494	-
TUFM	4.43377e-08	0.382285	0.468	0.319	-
BLVRB	6.6975e-07	0.381548	0.647	0.52	-
NDUFC2	2.09525e-06	0.378251	0.249	0.133	-
ENO1	3.60228e-06	0.377876	0.651	0.579	Cell rep-Hansruedi UP
PRELID1	7.5899e-08	0.372998	0.421	0.271	Cell rep-Hansruedi UP
ARHGDIB	2.0146e-10	0.372312	0.805	0.751	Nat Commun-Marta UP; Cell rep-Hansruedi UP
GAA	1.35675e-08	0.372233	0.383	0.22	Nat Commun-Marta UP; Nature-Hansruedi UP; Cell rep-Hansruedi UP
CD63	1.75519e-08	0.371341	0.809	0.701	Cell-Hadas UP; Cell rep-Hansruedi UP
RPL41	1.48479e-07	0.371309	0.912	0.85	Nature-Martina UP; Cell rep-Hansruedi UP; Nature-Hansruedi UP
COX5B	1.18851e-07	0.370228	0.752	0.65	-
LAMTOR2	2.79196e-06	0.369332	0.435	0.305	-
C1QA	0.000560884	0.367825	0.726	0.684	Nature-Martina UP; Cell rep-Hansruedi UP; Nat Commun-Marta UP
COX4I1	1.50985e-10	0.365637	0.851	0.788	Cell rep-Hansruedi UP
TMEM176A	0.00319033	0.363544	0.304	0.232	Nat Commun-Marta UP
ALDOA	3.53966e-07	0.362978	0.71	0.619	Cell rep-Hansruedi UP
GPX1	1.077e-06	0.36191	0.803	0.692	Nature-Hansruedi UP; Nat Commun-Marta UP
RPL7A	2.70788e-15	0.358726	0.944	0.91	Nature-Martina UP; Nature-Hansruedi UP; Cell rep-Hansruedi UP
PRDX1	1.6715e-05	0.354906	0.672	0.576	Cell rep-Hansruedi UP
PTAFR	1.87251e-06	0.354191	0.337	0.206	Nat Commun-Marta UP
NDUFB8	5.02718e-05	0.354104	0.187	0.102	Cell rep-Hansruedi UP
LGALS3	1.28187e-06	0.353627	0.778	0.709	Immunity-Susanne UP; Cell rep-Hansruedi UP
SLC7A7	8.50478e-06	0.353109	0.384	0.266	Nat Commun-Marta UP; Nature-Hansruedi UP
HLA-B	8.81625e-13	0.351951	0.948	0.91	Nat Commun-Marta UP
CALR	0.00313405	0.348284	0.519	0.458	Cell rep-Hansruedi UP; Nature-Hansruedi UP
PYCARD	3.77738e-06	0.347197	0.697	0.63	Nat Commun-Marta UP
TYROBP	1.01974e-17	0.346227	0.971	0.941	Cell-Hadas UP; Nat Commun-Marta UP; Nature-Hansruedi UP; Cell rep-Hansruedi UP
LTA4H	1.71048e-05	0.345996	0.461	0.356	-
LSP1	7.20764e-05	0.343201	0.676	0.63	Nat Commun-Marta UP
PSMB10	8.96377e-06	0.342645	0.403	0.277	-
SNRPD2	1.6039e-05	0.340416	0.618	0.511	-
FBP1	0.000357211	0.338196	0.258	0.169	Nat Commun-Marta UP
RPS18	6.29267e-16	0.337437	0.979	0.958	Nature-Martina UP; Cell rep-Hansruedi UP
PDXK	1.46094e-06	0.337412	0.194	0.088	-
GAPDH	2.65048e-11	0.336479	0.901	0.847	Nature-Martina UP; Cell rep-Hansruedi UP
RPL23A	6.08317e-10	0.336226	0.9	0.862	Nature-Martina UP; Cell rep-Hansruedi UP
GRN	3.11864e-07	0.333875	0.819	0.788	Cell-Hadas UP; Cell rep-Hansruedi UP; Nat Commun-Marta UP; Nature-Hansruedi UP
ANPEP	1.19517e-06	0.333038	0.198	0.09	-
GPX4	1.50371e-06	0.330997	0.737	0.65	Nature-Hansruedi UP
NEDD8	1.86446e-06	0.329673	0.535	0.384	-
VSIG4	7.12163e-05	0.327806	0.74	0.681	Nature-Hansruedi UP; Nat Commun-Marta UP
HLA-DQB1	2.00688e-07	0.327378	0.912	0.873	Nat Commun-Marta UP
ASGR1	1.77433e-08	0.327128	0.195	0.071	-
NCF4	0.000154567	0.32706	0.565	0.466	Nat Commun-Marta UP
NME2	2.04185e-07	0.32676	0.755	0.703	Cell rep-Hansruedi UP
S100A6	2.6835e-08	0.325281	0.982	0.963	-
COX8A	3.26642e-06	0.32099	0.65	0.54	Cell rep-Hansruedi UP
MRPL34	1.11086e-05	0.320604	0.277	0.169	-
CTSB	0.000270065	0.320239	0.814	0.754	Nature-Martina UP; Nature-Hansruedi UP; Cell-Hadas UP; Cell rep-Hansruedi UP; Nat Commun-Marta UP
ACP5	0.000423982	0.318861	0.405	0.305	-
TUBB6	3.54008e-05	0.318663	0.336	0.226	Cell rep-Hansruedi UP
C19orf53	2.79422e-05	0.318659	0.444	0.328	-
RPS16	6.47289e-12	0.316533	0.943	0.901	Nature-Martina UP; Nature-Hansruedi UP; Cell rep-Hansruedi UP
CTSL	0.000101845	0.31605	0.382	0.271	Nature-Martina UP; Cell-Hadas UP; Cell rep-Hansruedi UP
CD9	0.0110995	0.3159	0.556	0.489	Cell-Hadas UP; Cell rep-Hansruedi UP
NDUFS5	2.383e-08	0.314191	0.57	0.418	-
RPL19	5.067e-15	0.313878	0.965	0.949	Nature-Martina UP; Cell rep-Hansruedi UP; Nature-Hansruedi UP
ATP5O	0.0030155	0.313235	0.24	0.172	-
ERP29	6.90615e-05	0.313173	0.501	0.404	Cell rep-Hansruedi UP
SSR2	0.00012708	0.311994	0.522	0.444	-
ANAPC11	5.59493e-05	0.311155	0.488	0.379	Cell rep-Hansruedi UP
SERPINA1	6.99697e-05	0.310153	0.391	0.288	Nat Commun-Marta UP
RNF135	1.90301e-05	0.308216	0.214	0.116	Nat Commun-Marta UP
PILRA	2.38534e-06	0.307218	0.382	0.254	Nat Commun-Marta UP; Nature-Hansruedi UP
APEX1	9.91412e-05	0.306612	0.411	0.305	-
FXYD5	8.6934e-07	0.306357	0.812	0.726	Nat Commun-Marta UP; Cell rep-Hansruedi UP
GPR108	1.58811e-06	0.305898	0.266	0.144	-
SLC25A6	2.08497e-05	0.304027	0.736	0.715	Nature-Hansruedi UP
RAB5C	9.64878e-06	0.301531	0.477	0.356	-
DOK2	0.00045063	0.30116	0.574	0.486	Cell rep-Hansruedi UP
HLA-F	1.07604e-05	0.300257	0.245	0.138	-
HIGD2A	3.04634e-06	0.299594	0.643	0.545	-
PSMB6	0.000162868	0.297698	0.446	0.342	Cell rep-Hansruedi UP
NDUFA11	0.0183911	0.29667	0.416	0.353	-
FAM96B	9.13485e-05	0.296326	0.426	0.314	-
UQCR10	0.000109639	0.296316	0.611	0.514	-
S100A9	0.0150287	0.295433	0.164	0.11	Nat Commun-Marta UP
A1BG	7.3899e-06	0.294833	0.23	0.124	Nat Commun-Marta UP
PSME2	0.00417426	0.294219	0.363	0.288	-
MPHOSPH8	5.62903e-08	0.294103	0.339	0.181	Nature-Hansruedi UP
MAZ	0.00185852	0.292391	0.258	0.181	-
RPL10A	1.08383e-07	0.292057	0.883	0.842	Nature-Martina UP; Cell rep-Hansruedi UP
SNRPB	0.000361307	0.291066	0.395	0.294	Cell rep-Hansruedi UP
NDUFB10	0.000529215	0.290978	0.488	0.384	-
S100A8	0.014059	0.289496	0.102	0.059	Nat Commun-Marta UP
RPL37A	5.64972e-10	0.289292	0.951	0.927	Nature-Martina UP; Nature-Hansruedi UP; Cell rep-Hansruedi UP
PLTP	0.00931561	0.288269	0.28	0.212	-
GBGT1	1.36249e-07	0.288047	0.192	0.076	Nat Commun-Marta UP
GIMAP1	2.74257e-06	0.287961	0.317	0.189	Nat Commun-Marta UP
NRROS	1.43411e-05	0.287895	0.302	0.186	Nat Commun-Marta UP
TWF2	0.00151059	0.287526	0.482	0.395	-
LST1	0.000154385	0.28651	0.668	0.571	Nat Commun-Marta UP
MYL6	8.7403e-09	0.286089	0.921	0.89	-
NDUFB7	0.00141775	0.285109	0.512	0.421	Cell rep-Hansruedi UP
LRP1	0.00177521	0.284932	0.512	0.435	-
UFC1	8.29406e-05	0.284849	0.455	0.353	-
C11orf31	0.000116314	0.284082	0.463	0.362	-
RABAC1	0.000204363	0.28358	0.508	0.398	-
ADAP2	0.00449153	0.28172	0.364	0.288	Nat Commun-Marta UP
RPL5	1.94242e-07	0.281695	0.905	0.873	Nature-Martina UP; Cell rep-Hansruedi UP
UCP2	0.000576415	0.281367	0.574	0.486	Nat Commun-Marta UP; Cell rep-Hansruedi UP
PLA2G15	7.07617e-06	0.280709	0.152	0.062	Nat Commun-Marta UP
ELOVL1	0.000375287	0.279508	0.358	0.26	Nat Commun-Marta UP; Cell rep-Hansruedi UP
WDR83OS	2.88235e-05	0.279205	0.606	0.494	-
NOP10	8.36524e-05	0.276907	0.566	0.46	Nat Commun-Marta UP
CTSH	0.000269517	0.276506	0.619	0.562	Cell rep-Hansruedi UP; Nat Commun-Marta UP; Nature-Hansruedi UP
VAT1	0.00451417	0.27627	0.315	0.24	-
SLIRP	0.000921588	0.275436	0.382	0.285	-
IGSF6	0.000305662	0.274507	0.481	0.379	Nat Commun-Marta UP
LILRB5	0.0479931	0.27441	0.42	0.373	-
MAN2B1	1.76467e-05	0.274279	0.408	0.288	Nat Commun-Marta UP; Cell rep-Hansruedi UP
RPS14	6.32039e-11	0.274128	0.966	0.929	Nature-Martina UP; Nature-Hansruedi UP; Cell rep-Hansruedi UP
CYC1	0.000115979	0.273888	0.33	0.226	-
RPS2	1.97757e-07	0.273725	0.917	0.89	Nature-Martina UP; Nature-Hansruedi UP; Cell rep-Hansruedi UP
ZYX	5.86194e-05	0.272408	0.645	0.568	-
HM13	7.34832e-05	0.271541	0.424	0.308	-
STMN1	0.00172124	0.271191	0.468	0.381	Cell rep-Hansruedi UP
PHPT1	0.000791312	0.27082	0.409	0.311	-
ZNHIT1	0.000597627	0.270794	0.414	0.314	-
CRIP1	0.0191304	0.269416	0.951	0.915	Cell rep-Hansruedi UP
AC090498.1	4.66455e-09	0.269168	0.976	0.935	-
EIF3K	0.000108605	0.26905	0.699	0.641	Cell rep-Hansruedi UP
TRAPPC1	0.000675026	0.267895	0.43	0.339	Cell rep-Hansruedi UP
RPS29	4.96106e-06	0.267767	0.947	0.907	Nature-Martina UP; Nature-Hansruedi UP; Cell rep-Hansruedi UP
TCEB2	0.000192327	0.267715	0.7	0.621	Cell rep-Hansruedi UP
TSPAN4	0.00624369	0.266862	0.329	0.251	-
RGS19	1.09017e-05	0.266535	0.349	0.226	Nat Commun-Marta UP
RNF181	0.000628355	0.266316	0.475	0.376	-
PFN1	6.64574e-07	0.266271	0.933	0.895	Nature-Hansruedi UP
TTC7A	0.00198042	0.26591	0.239	0.164	Nat Commun-Marta UP
RPS10	4.50076e-09	0.265905	0.929	0.893	Cell rep-Hansruedi UP
SNHG7	3.77041e-05	0.263677	0.225	0.124	-
S100A4	2.94665e-06	0.2634	0.971	0.929	Nat Commun-Marta UP
ATRAID	0.000137265	0.26262	0.356	0.249	-
GRINA	0.000408717	0.262365	0.398	0.302	Cell rep-Hansruedi UP
CLIC1	3.37361e-05	0.261938	0.799	0.774	Nat Commun-Marta UP
RPL12	1.31499e-09	0.261901	0.977	0.949	Cell rep-Hansruedi UP
RPL13	6.7515e-12	0.26151	0.987	0.986	Nature-Martina UP; Nature-Hansruedi UP; Cell rep-Hansruedi UP
TALDO1	0.000275547	0.261148	0.522	0.441	-
TPI1	0.000296414	0.261121	0.663	0.585	Cell rep-Hansruedi UP
SLC40A1	0.00664856	0.259388	0.503	0.435	Nat Commun-Marta UP; Nature-Hansruedi UP
ECH1	0.000255707	0.258935	0.336	0.234	-
H2AFJ	0.00197094	0.258923	0.272	0.192	-
CSF3R	4.08388e-06	0.25879	0.34	0.212	Nat Commun-Marta UP; Cell rep-Hansruedi UP
ARF5	0.00124908	0.257333	0.546	0.48	-
SNHG12	5.28746e-06	0.257242	0.18	0.079	-
KXD1	0.000233507	0.256466	0.269	0.175	-
PRDX5	0.000336098	0.256436	0.5	0.401	-
RPLP1	8.20407e-12	0.25483	0.992	0.963	Nature-Martina UP; Nature-Hansruedi UP; Cell rep-Hansruedi UP
COX5A	0.00012243	0.254675	0.56	0.463	-
MRPL41	0.00102066	0.254097	0.393	0.294	-
PSMB9	0.000360334	0.25396	0.36	0.257	Nat Commun-Marta UP; Cell rep-Hansruedi UP
LINC01272	0.000774942	0.253871	0.226	0.144	-
RPS19BP1	4.93786e-05	0.253846	0.309	0.198	-
MZT2B	0.000511316	0.253534	0.233	0.147	-
KCNE3	0.00125919	0.252861	0.162	0.096	Nat Commun-Marta UP
FCGR3A	0.00348619	0.252344	0.301	0.223	Nat Commun-Marta UP
ATP6V0B	0.000116688	0.251496	0.721	0.641	-
CDA	2.09771e-08	0.2514	0.118	0.02	-
GRHPR	0.00189513	0.251308	0.247	0.172	-
MRPS25	0.000226118	0.25127	0.166	0.09	-
MGLL	0.00745797	0.25073	0.135	0.085	-
CSTB	0.00180055	0.250705	0.786	0.732	Cell rep-Hansruedi UP
ARRDC2	0.00380878	0.250646	0.192	0.127	-
SH3BP5	0.032483	-0.250031	0.155	0.192	-
ITSN2	0.0180628	-0.251369	0.326	0.37	-
YTHDF3	0.0452888	-0.25158	0.115	0.147	-
RGCC	0.010513	-0.252082	0.375	0.432	-
SLC5A3	0.0356635	-0.25297	0.131	0.167	-
HPS1	0.0330619	-0.253952	0.278	0.314	-
SLC2A3	0.0243474	-0.256167	0.153	0.195	Nature-Hansruedi DOWN
PKIB	0.00153017	-0.256651	0.08	0.127	-
HIPK1	0.00137226	-0.257228	0.129	0.186	-
CDC42	7.30908e-05	-0.259655	0.634	0.701	-
ARF4	0.00780539	-0.261044	0.289	0.342	-
HLA-DQA1	7.92254e-05	-0.261049	0.916	0.901	-
CLK1	0.00632766	-0.261502	0.355	0.412	-
NFKBIB	0.0033419	-0.261762	0.081	0.124	-
HLA-DQA2	0.00353534	-0.263227	0.405	0.466	-
MEF2C	0.000568691	-0.263645	0.602	0.672	-
CEP350	0.00652076	-0.264107	0.205	0.257	-
PSME4	0.000364162	-0.267654	0.059	0.107	-
SESN3	0.0359524	-0.267658	0.186	0.22	-
ZMIZ2	0.0033224	-0.268981	0.114	0.164	-
CD163	0.0324153	-0.270804	0.495	0.52	-
HLA-DPA1	1.23797e-07	-0.271482	0.981	0.972	-
BCLAF1	0.00230638	-0.272802	0.262	0.325	-
BTG3	0.000514311	-0.274442	0.056	0.102	-
ERAP2	1.21145e-08	-0.276224	0.058	0.138	-
ROBO3	0.000458489	-0.277787	0.068	0.119	-
GBP2	0.0102487	-0.279075	0.155	0.201	-
KLF4	0.0434845	-0.279963	0.229	0.268	-
PARP8	0.000540499	-0.282923	0.197	0.266	-
MSR1	0.000377294	-0.283271	0.376	0.463	-
MT-ATP8	1.95679e-06	-0.288362	0.855	0.893	-
LINC-PINT	0.00863975	-0.288484	0.076	0.113	-
AZIN1	0.0193107	-0.28859	0.209	0.254	-
CYTIP	3.07343e-05	-0.290062	0.211	0.299	Cell rep-Hansruedi DOWN
PPP1R12A	0.0262812	-0.290353	0.289	0.322	-
SERPINB9	0.00143626	-0.290918	0.072	0.119	-
JMJD1C	0.00498928	-0.290988	0.394	0.449	-
CLEC2B	0.000384004	-0.291652	0.431	0.492	-
GLUD1	0.00678505	-0.295687	0.383	0.421	-
IFI44	0.000657578	-0.296658	0.132	0.195	-
CSNK1A1	0.00473546	-0.297298	0.308	0.362	-
IVNS1ABP	0.00561342	-0.298089	0.271	0.325	Cell rep-Hansruedi DOWN
KLF10	0.000418003	-0.298519	0.292	0.37	-
PLSCR1	0.00594775	-0.299352	0.278	0.328	-
TBCA	0.000564856	-0.299859	0.505	0.562	-
UBC	0.00624553	-0.3045	0.943	0.929	Nature-Hansruedi DOWN
KMT2C	0.000198295	-0.306221	0.27	0.347	-
DEPTOR	2.30672e-05	-0.306937	0.12	0.195	-
JAK2	0.0193579	-0.307447	0.195	0.237	-
SLC38A2	0.0098774	-0.310384	0.24	0.288	-
DNAJB4	0.0423316	-0.31081	0.211	0.249	-
SRSF5	0.00154684	-0.312687	0.425	0.475	Cell rep-Hansruedi DOWN
PIM3	0.00196897	-0.313731	0.099	0.147	-
HPS5	6.0067e-05	-0.314869	0.089	0.153	-
GPBP1	0.00674866	-0.3153	0.244	0.297	-
DENND1B	0.00616761	-0.317522	0.127	0.175	-
UVRAG	0.00171827	-0.317747	0.26	0.325	-
TSPYL2	0.00304589	-0.317811	0.08	0.124	-
C10orf128	4.163e-09	-0.318352	0.089	0.186	-
EIF2AK4	0.00301316	-0.31929	0.248	0.302	-
TRIM22	0.0180464	-0.320199	0.234	0.28	-
RP11-325F22.2	0.0152476	-0.322917	0.13	0.172	-
VOPP1	0.000226185	-0.323534	0.248	0.331	-
MAN1A1	2.21888e-06	-0.323588	0.232	0.345	-
ATRX	0.0141688	-0.323713	0.312	0.353	-
HNRNPA2B1	1.75235e-05	-0.324699	0.788	0.831	-
RPS4Y1	5.25017e-09	-0.325007	0.27	0.438	-
MRC1	0.00118973	-0.325302	0.573	0.633	Cell rep-Hansruedi DOWN
BHLHE40	0.00776205	-0.327408	0.11	0.153	-
RETN	3.54419e-08	-0.32778	0.04	0.105	-
CD200R1	1.51234e-06	-0.328689	0.125	0.215	-
MT-ND1	1.0632e-06	-0.329227	0.909	0.963	-
EGR2	4.33382e-07	-0.329716	0.072	0.15	-
GCC2	0.00016366	-0.329965	0.185	0.26	-
GPAT3	0.0308504	-0.333649	0.131	0.164	-
MT-ND4L	1.92681e-07	-0.333895	0.906	0.932	-
ABL2	0.00164779	-0.334785	0.108	0.161	-
KDM5A	0.000878684	-0.336249	0.2	0.266	-
GRASP	2.62593e-06	-0.33663	0.05	0.11	Nature-Hansruedi DOWN
PICALM	0.00341324	-0.338262	0.294	0.347	-
PCMTD1	0.00344617	-0.33971	0.206	0.26	-
PER1	0.0337735	-0.339768	0.121	0.155	Nature-Hansruedi DOWN
MT-ND4	1.78934e-09	-0.34353	0.942	0.972	-
TIPARP	0.00442365	-0.344144	0.089	0.133	-
CXCL16	0.00635554	-0.344327	0.396	0.446	-
TRIM44	0.025412	-0.346078	0.183	0.223	-
CD1E	4.50059e-09	-0.347663	0.094	0.195	-
JUNB	0.00233852	-0.349258	0.647	0.675	-
ANKRD12	0.00997228	-0.350483	0.454	0.483	-
HLA-DRA	4.22327e-14	-0.352117	0.995	0.997	-
MAP3K8	0.00110867	-0.353942	0.175	0.237	Nature-Hansruedi DOWN
MT-CO1	0.000342125	-0.358622	0.982	0.977	-
TPM4	0.000215396	-0.359191	0.481	0.554	-
HSPA1B	0.00291037	-0.361916	0.881	0.873	Nature-Hansruedi DOWN; Cell rep-Hansruedi DOWN
ANKRD44	0.000892905	-0.365396	0.312	0.384	-
ARL5B	8.3147e-06	-0.367119	0.069	0.133	Cell rep-Hansruedi DOWN
CST3	7.70596e-06	-0.368257	0.995	0.992	Immunity-Susanne DOWN
ATP8B4	5.19877e-05	-0.374231	0.214	0.302	Nature-Hansruedi DOWN
FCER2	0.000512525	-0.376005	0.1	0.155	-
LINC00936	0.00744475	-0.379338	0.186	0.24	-
NFE2L2	4.37641e-05	-0.385116	0.414	0.5	Nature-Hansruedi DOWN
NFKB1	0.0373423	-0.386548	0.156	0.192	Immunity-Susanne DOWN
GADD45B	1.89471e-06	-0.392205	0.432	0.562	-
RNASE1	0.000432525	-0.396581	0.656	0.72	-
LPAR6	4.54681e-05	-0.397773	0.427	0.511	Cell rep-Hansruedi DOWN
ATP2B1	1.85827e-07	-0.398705	0.526	0.624	Nature-Hansruedi DOWN
RGS1	1.21228e-08	-0.399203	0.13	0.243	Nature-Hansruedi DOWN
HNRNPU	3.00097e-06	-0.409529	0.422	0.517	-
NBPF14	1.3921e-08	-0.414082	0.191	0.308	-
PNRC1	0.000700583	-0.414609	0.53	0.559	-
ARL4C	1.36632e-08	-0.425142	0.075	0.164	-
JUND	0.000611206	-0.426079	0.421	0.477	-
STK17B	1.13699e-05	-0.427063	0.273	0.37	-
RASGEF1B	4.10878e-09	-0.428555	0.116	0.223	-
MT-ND2	2.88855e-10	-0.432504	0.929	0.958	-
CDKN1A	5.85906e-05	-0.443628	0.278	0.362	-
HSP90AB1	0.000856405	-0.446574	0.849	0.847	-
RNF144B	0.0130768	-0.451099	0.149	0.192	Nature-Hansruedi DOWN
ADAM28	0.000224651	-0.452587	0.208	0.282	-
EZR	0.000196445	-0.454887	0.305	0.39	-
CSRNP1	5.16732e-07	-0.46915	0.086	0.164	-
RP11-404O13.5	1.40541e-13	-0.471027	0.075	0.192	-
ASAP1	5.32781e-07	-0.472461	0.25	0.359	-
VEGFA	8.49135e-05	-0.479432	0.056	0.107	-
BIRC3	0.000149857	-0.482375	0.109	0.172	Nature-Hansruedi DOWN
VMO1	1.34812e-17	-0.485733	0.088	0.234	-
JUN	1.52447e-10	-0.488481	0.602	0.757	Immunity-Susanne DOWN; Cell rep-Hansruedi DOWN
IFI6	7.29733e-07	-0.498864	0.172	0.271	Nature-Hansruedi DOWN
HSPA1A	6.60947e-06	-0.50609	0.946	0.935	Nature-Hansruedi DOWN; Cell rep-Hansruedi DOWN
NR4A3	9.02507e-09	-0.512656	0.048	0.121	Nature-Hansruedi DOWN
FOS	2.11999e-05	-0.530632	0.713	0.757	-
TCP1	0.000202415	-0.540834	0.371	0.429	-
ZFAND2A	0.000461635	-0.54593	0.295	0.373	-
REL	0.000227974	-0.549579	0.356	0.418	-
IFI44L	2.7884e-08	-0.562483	0.065	0.144	Nature-Hansruedi DOWN
SOD2	0.0257454	-0.56352	0.338	0.367	-
IER2	6.41949e-09	-0.566707	0.473	0.61	-
INSIG1	0.000235707	-0.569549	0.125	0.186	-
ABCA6	1.65845e-12	-0.572137	0.187	0.342	-
NR4A2	0.00173929	-0.572724	0.211	0.271	Nature-Hansruedi DOWN
IL10	0.0103062	-0.574225	0.079	0.116	-
PDE4B	2.77432e-06	-0.587496	0.107	0.186	Nature-Hansruedi DOWN
PPP1R15A	2.51962e-12	-0.597917	0.561	0.734	-
PTGS2	5.36034e-08	-0.60102	0.051	0.121	-
MALAT1	7.54698e-10	-0.603643	0.998	0.994	Cell-Hadas DOWN
FOSB	9.97292e-11	-0.614745	0.321	0.466	-
MT-ND5	1.11911e-17	-0.618465	0.838	0.898	-
HSP90AA1	0.00279106	-0.646848	0.935	0.929	Nature-Hansruedi DOWN
KLF6	6.0492e-07	-0.652616	0.667	0.737	-
ICAM1	2.8316e-06	-0.68437	0.113	0.189	-
MCL1	1.46509e-13	-0.697026	0.549	0.692	-
RMRP	6.98094e-07	-0.70363	0.292	0.398	-
KDM6B	1.67648e-09	-0.705908	0.123	0.229	-
DNAJA4	0.0311259	-0.707143	0.162	0.198	Nature-Hansruedi DOWN
BTG2	0.000342644	-0.722661	0.289	0.353	-
SRGN	2.02101e-16	-0.733787	0.81	0.89	Nature-Hansruedi DOWN
CD1C	1.00095e-07	-0.74277	0.207	0.311	-
ZFP36	0.0347848	-0.746508	0.692	0.684	-
NLRP3	3.93011e-05	-0.757967	0.181	0.26	-
SGK1	1.33019e-07	-0.764737	0.222	0.328	-
IL1R2	4.20537e-22	-0.781413	0.063	0.209	-
EGR1	5.64644e-20	-0.785198	0.456	0.686	Immunity-Susanne DOWN
IER5	7.14549e-07	-0.814553	0.387	0.483	-
CALCRL	7.76327e-19	-0.814832	0.07	0.203	Cell rep-Hansruedi DOWN
MIR155HG	0.000191643	-0.822566	0.053	0.102	-
NR4A1	2.21569e-13	-0.88347	0.416	0.568	Nature-Hansruedi DOWN
GPR183	2.89541e-09	-0.901248	0.272	0.384	Cell rep-Hansruedi DOWN
ATF3	1.44502e-08	-0.944813	0.258	0.37	-
BAG3	3.26641e-08	-0.970327	0.27	0.384	-
NAMPT	1.74615e-07	-1.00957	0.234	0.339	Nature-Hansruedi DOWN
FCER1A	2.13052e-24	-1.04132	0.181	0.404	-
NFKBIA	2.22428e-07	-1.06725	0.575	0.63	-
CCL18	0.0228055	-1.06868	0.079	0.113	-
DUSP2	1.75726e-11	-1.07897	0.129	0.249	-
HSPH1	9.39915e-10	-1.13025	0.603	0.661	-
CD83	1.21597e-19	-1.13332	0.369	0.545	Nature-Hansruedi DOWN
BCL2A1	1.83014e-11	-1.1491	0.129	0.249	-
TNF	1.50314e-10	-1.17734	0.105	0.212	-
HSPD1	2.84964e-06	-1.18992	0.556	0.619	-
CCL3	1.33907e-07	-1.22708	0.216	0.325	-
NFKBIZ	1.69837e-14	-1.2436	0.24	0.393	-
CXCL2	2.99361e-10	-1.3193	0.16	0.285	-
CCL4	9.76921e-12	-1.44324	0.213	0.362	-
IL1B	1.50202e-09	-1.47662	0.177	0.294	Nature-Hansruedi DOWN
TNFAIP3	9.78117e-21	-1.55758	0.278	0.472	-
CXCL8	5.39335e-18	-1.64451	0.169	0.345	-
CXCL3	4.66603e-16	-1.96592	0.127	0.274	-
CCL3L3	2.82109e-24	-2.15113	0.075	0.232	-
CCL4L2	1.54917e-35	-2.81087	0.094	0.311	-

## Sheet: GSVA score
t value of GSVA score
gene sets	t value of GSVA score	organism
Cell-Hadas UP	7.97677	mouse
Nature-Martina UP	7.72394	human
Nature-Hansruedi UP	6.19139	human
Cell rep-Hansruedi UP	5.44338	mouse
Nature-Takahiro UP	4.95095	human
Nat Commun-Marta UP	3.12289	human
Immunity-Susanne UP	1.88937	mouse
Immunity-Susanne DOWN	-0.401178	mouse
Cell-Hadas DOWN	-0.543272	mouse
Cell rep-Hansruedi DOWN	-2.07314	mouse
Nature-Hansruedi DOWN	-2.90802	human

## Sheet: dysfunctional microglia
Neurodegenerative dysfunctional signature of microglia from previous studies
	Gene	Publication (UP or DOWN regulation)
1	ALCAM	Immunity-Susanne UP
2	APOE	Immunity-Susanne UP
3	ARG1	Immunity-Susanne UP
4	AXL	Immunity-Susanne UP
5	CCL2	Immunity-Susanne UP
6	CCRL2	Immunity-Susanne UP
7	CFP	Immunity-Susanne UP
8	CLEC7A	Immunity-Susanne UP
9	CSF1	Immunity-Susanne UP
10	CXCL10	Immunity-Susanne UP
11	CXCL16	Immunity-Susanne UP
12	CXCR4	Immunity-Susanne UP
13	CYBB	Immunity-Susanne UP
14	GAS7	Immunity-Susanne UP
15	GPNMB	Immunity-Susanne UP
16	GPX3	Immunity-Susanne UP
17	ITGAX	Immunity-Susanne UP
18	LAG3	Immunity-Susanne UP
19	LGALS3	Immunity-Susanne UP
20	LILRB4	Immunity-Susanne UP
21	MSR1	Immunity-Susanne UP
22	MYOF	Immunity-Susanne UP
23	SIGLEC1	Immunity-Susanne UP
24	SPP1	Immunity-Susanne UP
25	TLR2	Immunity-Susanne UP
26	A2M	Nature-Martina UP
27	ABCA1	Nature-Martina UP
28	AP1B1	Nature-Martina UP
29	APOC1	Nature-Martina UP
30	APOE	Nature-Martina UP
31	ARHGAP24	Nature-Martina UP
32	ASAH1	Nature-Martina UP
33	ASTN2	Nature-Martina UP
34	ATG7	Nature-Martina UP
35	BNC2	Nature-Martina UP
36	C1QB	Nature-Martina UP
37	C1QC	Nature-Martina UP
38	C20orf194	Nature-Martina UP
39	CADM1	Nature-Martina UP
40	CD81	Nature-Martina UP
41	CD84	Nature-Martina UP
42	CDK14	Nature-Martina UP
43	CEBPA	Nature-Martina UP
44	CEBPD	Nature-Martina UP
45	CPM	Nature-Martina UP
46	CPVL	Nature-Martina UP
47	CTSB	Nature-Martina UP
48	CTSL	Nature-Martina UP
49	DENND4C	Nature-Martina UP
50	DIRC3	Nature-Martina UP
51	DLEU7	Nature-Martina UP
52	DMXL2	Nature-Martina UP
53	DPEP2	Nature-Martina UP
54	DPYD	Nature-Martina UP
55	EYA2	Nature-Martina UP
56	FAM20A	Nature-Martina UP
57	FARP1	Nature-Martina UP
58	FMN1	Nature-Martina UP
59	FNIP2	Nature-Martina UP
60	FRRS1	Nature-Martina UP
61	FTL	Nature-Martina UP
62	GALNT10	Nature-Martina UP
63	GAS7	Nature-Martina UP
64	GK	Nature-Martina UP
65	GLDN	Nature-Martina UP
66	GPNMB	Nature-Martina UP
67	HGF	Nature-Martina UP
68	IL18	Nature-Martina UP
69	ITGAV	Nature-Martina UP
70	KCNMA1	Nature-Martina UP
71	KIF26B	Nature-Martina UP
72	LIMS1	Nature-Martina UP
73	LINC01091	Nature-Martina UP
74	LIPA	Nature-Martina UP
75	LPL	Nature-Martina UP
76	MAFB	Nature-Martina UP
77	MAN1A1	Nature-Martina UP
78	MERTK	Nature-Martina UP
79	MITF	Nature-Martina UP
80	MSR1	Nature-Martina UP
81	MYO1D	Nature-Martina UP
82	NCEH1	Nature-Martina UP
83	NHSL1	Nature-Martina UP
84	NPL	Nature-Martina UP
85	NUPR1	Nature-Martina UP
86	OLR1	Nature-Martina UP
87	PDGFC	Nature-Martina UP
88	PIK3IP1	Nature-Martina UP
89	PIK3R5	Nature-Martina UP
90	PLA2G7	Nature-Martina UP
91	PLD3	Nature-Martina UP
92	PPARG	Nature-Martina UP
93	PPT1	Nature-Martina UP
94	PRKCE	Nature-Martina UP
95	PSAP	Nature-Martina UP
96	PTPRG	Nature-Martina UP
97	RAD51B	Nature-Martina UP
98	RASAL2	Nature-Martina UP
99	RNF13	Nature-Martina UP
100	SAMD4A	Nature-Martina UP
101	SCIN	Nature-Martina UP
102	SERPINE1	Nature-Martina UP
103	SIGLEC8	Nature-Martina UP
104	SLC18B1	Nature-Martina UP
105	SLC1A3	Nature-Martina UP
106	SPIRE1	Nature-Martina UP
107	SPP1	Nature-Martina UP
108	SRGAP3	Nature-Martina UP
109	ST5	Nature-Martina UP
110	STARD13	Nature-Martina UP
111	SUSD1	Nature-Martina UP
112	TBC1D16	Nature-Martina UP
113	TMEM117	Nature-Martina UP
114	TNFAIP2	Nature-Martina UP
115	TPRG1	Nature-Martina UP
116	TREM2	Nature-Martina UP
117	TRHDE	Nature-Martina UP
118	TTC7B	Nature-Martina UP
119	WIPF3	Nature-Martina UP
120	XACT	Nature-Martina UP
121	XYLT1	Nature-Martina UP
122	ZNF804A	Nature-Martina UP
123	AIF1	Nature-Martina UP
124	APOO	Nature-Martina UP
125	BAIAP2L1	Nature-Martina UP
126	C1QA	Nature-Martina UP
127	CD14	Nature-Martina UP
128	CD74	Nature-Martina UP
129	COX7C	Nature-Martina UP
130	EEF1A1	Nature-Martina UP
131	EEF1B2	Nature-Martina UP
132	EIF1	Nature-Martina UP
133	FAU	Nature-Martina UP
134	FTH1	Nature-Martina UP
135	GAPDH	Nature-Martina UP
136	HLA-DPA1	Nature-Martina UP
137	HLA-DRA	Nature-Martina UP
138	HSPA6	Nature-Martina UP
139	MECOM	Nature-Martina UP
140	NACA	Nature-Martina UP
141	NBEAL1	Nature-Martina UP
142	OOEP	Nature-Martina UP
143	PLEKHA7	Nature-Martina UP
144	RPL10	Nature-Martina UP
145	RPL10A	Nature-Martina UP
146	RPL11	Nature-Martina UP
147	RPL13	Nature-Martina UP
148	RPL13A	Nature-Martina UP
149	RPL14	Nature-Martina UP
150	RPL15	Nature-Martina UP
151	RPL18	Nature-Martina UP
152	RPL19	Nature-Martina UP
153	RPL21	Nature-Martina UP
154	RPL23	Nature-Martina UP
155	RPL23A	Nature-Martina UP
156	RPL24	Nature-Martina UP
157	RPL27	Nature-Martina UP
158	RPL27A	Nature-Martina UP
159	RPL28	Nature-Martina UP
160	RPL29	Nature-Martina UP
161	RPL3	Nature-Martina UP
162	RPL30	Nature-Martina UP
163	RPL32	Nature-Martina UP
164	RPL34	Nature-Martina UP
165	RPL35	Nature-Martina UP
166	RPL35A	Nature-Martina UP
167	RPL36	Nature-Martina UP
168	RPL36AL	Nature-Martina UP
169	RPL37	Nature-Martina UP
170	RPL37A	Nature-Martina UP
171	RPL38	Nature-Martina UP
172	RPL4	Nature-Martina UP
173	RPL41	Nature-Martina UP
174	RPL5	Nature-Martina UP
175	RPL6	Nature-Martina UP
176	RPL7	Nature-Martina UP
177	RPL7A	Nature-Martina UP
178	RPL8	Nature-Martina UP
179	RPLP1	Nature-Martina UP
180	RPLP2	Nature-Martina UP
181	RPS11	Nature-Martina UP
182	RPS12	Nature-Martina UP
183	RPS13	Nature-Martina UP
184	RPS14	Nature-Martina UP
185	RPS15	Nature-Martina UP
186	RPS15A	Nature-Martina UP
187	RPS16	Nature-Martina UP
188	RPS18	Nature-Martina UP
189	RPS19	Nature-Martina UP
190	RPS2	Nature-Martina UP
191	RPS20	Nature-Martina UP
192	RPS23	Nature-Martina UP
193	RPS24	Nature-Martina UP
194	RPS25	Nature-Martina UP
195	RPS27	Nature-Martina UP
196	RPS27A	Nature-Martina UP
197	RPS29	Nature-Martina UP
198	RPS3	Nature-Martina UP
199	RPS3A	Nature-Martina UP
200	RPS4X	Nature-Martina UP
201	RPS6	Nature-Martina UP
202	RPS7	Nature-Martina UP
203	RPS8	Nature-Martina UP
204	RPS9	Nature-Martina UP
205	TMSB10	Nature-Martina UP
206	TMSB4X	Nature-Martina UP
207	TPT1	Nature-Martina UP
208	TUBA1B	Nature-Martina UP
209	TXNRD1	Nature-Martina UP
210	UBA52	Nature-Martina UP
211	UBC	Nature-Martina UP
212	UQCRB	Nature-Martina UP
213	YBX1	Nature-Martina UP
214	ZNF90	Nature-Martina UP
215	ACTB	Nature-Hansruedi UP
216	ADGRD1	Nature-Hansruedi UP
217	ADGRG1	Nature-Hansruedi UP
218	ANKRD40	Nature-Hansruedi UP
219	APOC1	Nature-Hansruedi UP
220	APOE	Nature-Hansruedi UP
221	ARHGAP9	Nature-Hansruedi UP
222	ARMC9	Nature-Hansruedi UP
223	ATRN	Nature-Hansruedi UP
224	BAHD1	Nature-Hansruedi UP
225	BHLHE41	Nature-Hansruedi UP
226	BMP2K	Nature-Hansruedi UP
227	C1QC	Nature-Hansruedi UP
228	C3	Nature-Hansruedi UP
229	CACNA1A	Nature-Hansruedi UP
230	CBL	Nature-Hansruedi UP
231	CCDC117	Nature-Hansruedi UP
232	CD14	Nature-Hansruedi UP
233	CD164	Nature-Hansruedi UP
234	CD74	Nature-Hansruedi UP
235	CD81	Nature-Hansruedi UP
236	CDK6	Nature-Hansruedi UP
237	CEBPA	Nature-Hansruedi UP
238	CLEC5A	Nature-Hansruedi UP
239	CSF1R	Nature-Hansruedi UP
240	DEGS1	Nature-Hansruedi UP
241	DHRS9	Nature-Hansruedi UP
242	DPYD	Nature-Hansruedi UP
243	DTNA	Nature-Hansruedi UP
244	EXOG	Nature-Hansruedi UP
245	FCGBP	Nature-Hansruedi UP
246	FLT1	Nature-Hansruedi UP
247	FMN1	Nature-Hansruedi UP
248	FSCN1	Nature-Hansruedi UP
249	FTL	Nature-Hansruedi UP
250	GDI2	Nature-Hansruedi UP
251	GPX1	Nature-Hansruedi UP
252	GYPC	Nature-Hansruedi UP
253	HDAC9	Nature-Hansruedi UP
254	HLA-DRA	Nature-Hansruedi UP
255	HMHA1	Nature-Hansruedi UP
256	HS3ST4	Nature-Hansruedi UP
257	IFNGR1	Nature-Hansruedi UP
258	IL17RA	Nature-Hansruedi UP
259	IRF8	Nature-Hansruedi UP
260	KDM5B	Nature-Hansruedi UP
261	LAPTM5	Nature-Hansruedi UP
262	LHFPL2	Nature-Hansruedi UP
263	LINGO1	Nature-Hansruedi UP
264	LPCAT2	Nature-Hansruedi UP
265	LRRC16A	Nature-Hansruedi UP
266	LRRC4	Nature-Hansruedi UP
267	MAF	Nature-Hansruedi UP
268	MAML2	Nature-Hansruedi UP
269	MAN2A1	Nature-Hansruedi UP
270	MAP1A	Nature-Hansruedi UP
271	MTRNR2L12	Nature-Hansruedi UP
272	MYADM	Nature-Hansruedi UP
273	MYO1E	Nature-Hansruedi UP
274	NEK10	Nature-Hansruedi UP
275	NKIRAS1	Nature-Hansruedi UP
276	NPAS3	Nature-Hansruedi UP
277	OXR1	Nature-Hansruedi UP
278	P2RY12	Nature-Hansruedi UP
279	PFN1	Nature-Hansruedi UP
280	PIGQ	Nature-Hansruedi UP
281	PPHLN1	Nature-Hansruedi UP
282	PRPF19	Nature-Hansruedi UP
283	PRPF40A	Nature-Hansruedi UP
284	PTMA	Nature-Hansruedi UP
285	PTPRG	Nature-Hansruedi UP
286	PTTG1IP	Nature-Hansruedi UP
287	PWP1	Nature-Hansruedi UP
288	RADIL	Nature-Hansruedi UP
289	RASGEF1B	Nature-Hansruedi UP
290	RPL13	Nature-Hansruedi UP
291	RPL13A	Nature-Hansruedi UP
292	RPL18	Nature-Hansruedi UP
293	RPL18A	Nature-Hansruedi UP
294	RPL22L1	Nature-Hansruedi UP
295	RPL23	Nature-Hansruedi UP
296	RPL28	Nature-Hansruedi UP
297	RPL36	Nature-Hansruedi UP
298	RPL7A	Nature-Hansruedi UP
299	RPLP1	Nature-Hansruedi UP
300	RPS14	Nature-Hansruedi UP
301	RPS16	Nature-Hansruedi UP
302	RPS17	Nature-Hansruedi UP
303	RPS19	Nature-Hansruedi UP
304	RPS2	Nature-Hansruedi UP
305	RPS27	Nature-Hansruedi UP
306	RPS27A	Nature-Hansruedi UP
307	RPS28	Nature-Hansruedi UP
308	RPS5	Nature-Hansruedi UP
309	SAMD12	Nature-Hansruedi UP
310	SELPLG	Nature-Hansruedi UP
311	SHTN1	Nature-Hansruedi UP
312	SKAP2	Nature-Hansruedi UP
313	SLC1A3	Nature-Hansruedi UP
314	SLC1A5	Nature-Hansruedi UP
315	SLC26A3	Nature-Hansruedi UP
316	SLTM	Nature-Hansruedi UP
317	SMC3	Nature-Hansruedi UP
318	SNCA	Nature-Hansruedi UP
319	SOCS6	Nature-Hansruedi UP
320	SPP1	Nature-Hansruedi UP
321	SRPK1	Nature-Hansruedi UP
322	SSR3	Nature-Hansruedi UP
323	STAB1	Nature-Hansruedi UP
324	STARD13	Nature-Hansruedi UP
325	TAF1D	Nature-Hansruedi UP
326	THOC6	Nature-Hansruedi UP
327	TLR7	Nature-Hansruedi UP
328	TMBIM6	Nature-Hansruedi UP
329	TMED8	Nature-Hansruedi UP
330	TMEM116	Nature-Hansruedi UP
331	TMEM119	Nature-Hansruedi UP
332	TMEM185A	Nature-Hansruedi UP
333	TREM2	Nature-Hansruedi UP
334	TRPC1	Nature-Hansruedi UP
335	TXNRD1	Nature-Hansruedi UP
336	VGLL4	Nature-Hansruedi UP
337	VSIG4	Nature-Hansruedi UP
338	XPO5	Nature-Hansruedi UP
339	ZC3H12C	Nature-Hansruedi UP
340	ZNF90	Nature-Hansruedi UP
341	AGTRAP	Nature-Hansruedi UP
342	ANGEL1	Nature-Hansruedi UP
343	ANKRD17	Nature-Hansruedi UP
344	BAP1	Nature-Hansruedi UP
345	CD163L1	Nature-Hansruedi UP
346	CDC25B	Nature-Hansruedi UP
347	CERCAM	Nature-Hansruedi UP
348	CPA6	Nature-Hansruedi UP
349	CPSF1	Nature-Hansruedi UP
350	CTSB	Nature-Hansruedi UP
351	DYNC1I2	Nature-Hansruedi UP
352	GABRG3	Nature-Hansruedi UP
353	GAS6	Nature-Hansruedi UP
354	GPD1L	Nature-Hansruedi UP
355	GTF3C5	Nature-Hansruedi UP
356	GXYLT1	Nature-Hansruedi UP
357	HS1BP3	Nature-Hansruedi UP
358	ITFG1	Nature-Hansruedi UP
359	KHSRP	Nature-Hansruedi UP
360	MRPL13	Nature-Hansruedi UP
361	PBXIP1	Nature-Hansruedi UP
362	PIGF	Nature-Hansruedi UP
363	PLCB3	Nature-Hansruedi UP
364	POU2F2	Nature-Hansruedi UP
365	PPP1R9B	Nature-Hansruedi UP
366	QARS	Nature-Hansruedi UP
367	RPL37A	Nature-Hansruedi UP
368	SH3RF3	Nature-Hansruedi UP
369	SLC25A1	Nature-Hansruedi UP
370	SMAD5	Nature-Hansruedi UP
371	SMAP1	Nature-Hansruedi UP
372	SMCR8	Nature-Hansruedi UP
373	SUPT16H	Nature-Hansruedi UP
374	TNFRSF25	Nature-Hansruedi UP
375	TNKS2	Nature-Hansruedi UP
376	TSPO	Nature-Hansruedi UP
377	TUBGCP5	Nature-Hansruedi UP
378	UBE3B	Nature-Hansruedi UP
379	ZBTB41	Nature-Hansruedi UP
380	ZFP14	Nature-Hansruedi UP
381	ZNF862	Nature-Hansruedi UP
382	APLP2	Cell-Hadas UP
383	APOE	Cell-Hadas UP
384	AXL	Cell-Hadas UP
385	B2M	Cell-Hadas UP
386	BAIAP2L2	Cell-Hadas UP
387	CADM1	Cell-Hadas UP
388	CCL3	Cell-Hadas UP
389	CD34	Cell-Hadas UP
390	CD52	Cell-Hadas UP
391	CD63	Cell-Hadas UP
392	CD68	Cell-Hadas UP
393	CD83	Cell-Hadas UP
394	CD9	Cell-Hadas UP
395	CLEC7A	Cell-Hadas UP
396	CREG1	Cell-Hadas UP
397	CRLF2	Cell-Hadas UP
398	CSF1	Cell-Hadas UP
399	CST7	Cell-Hadas UP
400	CTSA	Cell-Hadas UP
401	CTSB	Cell-Hadas UP
402	CTSD	Cell-Hadas UP
403	CTSL	Cell-Hadas UP
404	CTSZ	Cell-Hadas UP
405	EEF1B2	Cell-Hadas UP
406	FTH1	Cell-Hadas UP
407	GNAS	Cell-Hadas UP
408	GNB2L1	Cell-Hadas UP
409	GRN	Cell-Hadas UP
410	GUSB	Cell-Hadas UP
411	HEXA	Cell-Hadas UP
412	HIF1A	Cell-Hadas UP
413	IGF1	Cell-Hadas UP
414	ITGAX	Cell-Hadas UP
415	LGALS3BP	Cell-Hadas UP
416	LPL	Cell-Hadas UP
417	MPEG1	Cell-Hadas UP
418	NPC2	Cell-Hadas UP
419	NRP1	Cell-Hadas UP
420	PLD3	Cell-Hadas UP
421	PSAT1	Cell-Hadas UP
422	RAMP1	Cell-Hadas UP
423	SERPINE2	Cell-Hadas UP
424	SYNGR1	Cell-Hadas UP
425	TIMP2	Cell-Hadas UP
426	TREM2	Cell-Hadas UP
427	TYROBP	Cell-Hadas UP
428	APOC1	Nature-Takahiro UP
429	APOE	Nature-Takahiro UP
430	AXL	Nature-Takahiro UP
431	CD74	Nature-Takahiro UP
432	CST7	Nature-Takahiro UP
433	CYBB	Nature-Takahiro UP
434	FAM20C	Nature-Takahiro UP
435	FN1	Nature-Takahiro UP
436	GPNMB	Nature-Takahiro UP
437	IGF1	Nature-Takahiro UP
438	ITGAX	Nature-Takahiro UP
439	PSAT1	Nature-Takahiro UP
440	SPP1	Nature-Takahiro UP
441	ANXA2	Nature-Takahiro UP
442	CTSD	Nature-Takahiro UP
443	HLA-DPB1	Nature-Takahiro UP
444	HLA-DRA	Nature-Takahiro UP
445	HLA-DRB1	Nature-Takahiro UP
446	LGALS1	Nature-Takahiro UP
447	LPL	Nature-Takahiro UP
448	PADI2	Nature-Takahiro UP
449	ACTG1	Cell report-Hansruedi UP
450	AHCY	Cell report-Hansruedi UP
451	ALDOA	Cell report-Hansruedi UP
452	ANP32B	Cell report-Hansruedi UP
453	ATAD2	Cell report-Hansruedi UP
454	BHLHE40	Cell report-Hansruedi UP
455	BRCA1	Cell report-Hansruedi UP
456	BUB1	Cell report-Hansruedi UP
457	C5AR1	Cell report-Hansruedi UP
458	CALR	Cell report-Hansruedi UP
459	CAPG	Cell report-Hansruedi UP
460	CAPRIN1	Cell report-Hansruedi UP
461	CBX5	Cell report-Hansruedi UP
462	CCL3	Cell report-Hansruedi UP
463	CCL4	Cell report-Hansruedi UP
464	CCNB2	Cell report-Hansruedi UP
465	CCNE1	Cell report-Hansruedi UP
466	CCNE2	Cell report-Hansruedi UP
467	CCT8	Cell report-Hansruedi UP
468	CD52	Cell report-Hansruedi UP
469	CD63	Cell report-Hansruedi UP
470	CD68	Cell report-Hansruedi UP
471	CD83	Cell report-Hansruedi UP
472	CD9	Cell report-Hansruedi UP
473	CDC45	Cell report-Hansruedi UP
474	CDC6	Cell report-Hansruedi UP
475	CDCA2	Cell report-Hansruedi UP
476	CDCA3	Cell report-Hansruedi UP
477	CDK1	Cell report-Hansruedi UP
478	CDK4	Cell report-Hansruedi UP
479	CDKN1A	Cell report-Hansruedi UP
480	CENPM	Cell report-Hansruedi UP
481	CH25H	Cell report-Hansruedi UP
482	CHAF1A	Cell report-Hansruedi UP
483	CHAF1B	Cell report-Hansruedi UP
484	CLSPN	Cell report-Hansruedi UP
485	CPD	Cell report-Hansruedi UP
486	CRELD2	Cell report-Hansruedi UP
487	CST7	Cell report-Hansruedi UP
488	CTSB	Cell report-Hansruedi UP
489	CTSZ	Cell report-Hansruedi UP
490	CXCL10	Cell report-Hansruedi UP
491	CXCL16	Cell report-Hansruedi UP
492	CYBB	Cell report-Hansruedi UP
493	DNAJC9	Cell report-Hansruedi UP
494	DNMT1	Cell report-Hansruedi UP
495	DSCC1	Cell report-Hansruedi UP
496	DTL	Cell report-Hansruedi UP
497	DUT	Cell report-Hansruedi UP
498	EEF1A1	Cell report-Hansruedi UP
499	EEF1G	Cell report-Hansruedi UP
500	EIF4A1	Cell report-Hansruedi UP
501	EIF5A	Cell report-Hansruedi UP
502	ESCO2	Cell report-Hansruedi UP
503	EXO1	Cell report-Hansruedi UP
504	EZH2	Cell report-Hansruedi UP
505	FAM64A	Cell report-Hansruedi UP
506	FEN1	Cell report-Hansruedi UP
507	FLNA	Cell report-Hansruedi UP
508	FOXM1	Cell report-Hansruedi UP
509	FTH1	Cell report-Hansruedi UP
510	GAPDH	Cell report-Hansruedi UP
511	GMNN	Cell report-Hansruedi UP
512	GNB2L1	Cell report-Hansruedi UP
513	GNG5	Cell report-Hansruedi UP
514	GPR84	Cell report-Hansruedi UP
515	GRN	Cell report-Hansruedi UP
516	GUSB	Cell report-Hansruedi UP
517	H2AFZ	Cell report-Hansruedi UP
518	HELLS	Cell report-Hansruedi UP
519	HN1L	Cell report-Hansruedi UP
520	HSP90AA1	Cell report-Hansruedi UP
521	HSP90AB1	Cell report-Hansruedi UP
522	HSP90B1	Cell report-Hansruedi UP
523	HSPA8	Cell report-Hansruedi UP
524	HSPA9	Cell report-Hansruedi UP
525	HSPD1	Cell report-Hansruedi UP
526	IFI30	Cell report-Hansruedi UP
527	IMPDH2	Cell report-Hansruedi UP
528	IPO5	Cell report-Hansruedi UP
529	KNSTRN	Cell report-Hansruedi UP
530	LDHA	Cell report-Hansruedi UP
531	LGALS3BP	Cell report-Hansruedi UP
532	LIG1	Cell report-Hansruedi UP
533	LILRB4	Cell report-Hansruedi UP
534	LPL	Cell report-Hansruedi UP
535	LY86	Cell report-Hansruedi UP
536	MCM10	Cell report-Hansruedi UP
537	MCM2	Cell report-Hansruedi UP
538	MCM3	Cell report-Hansruedi UP
539	MCM4	Cell report-Hansruedi UP
540	MCM5	Cell report-Hansruedi UP
541	MCM6	Cell report-Hansruedi UP
542	MCM7	Cell report-Hansruedi UP
543	MFSD1	Cell report-Hansruedi UP
544	MIF	Cell report-Hansruedi UP
545	MKI67	Cell report-Hansruedi UP
546	NCL	Cell report-Hansruedi UP
547	NDC80	Cell report-Hansruedi UP
548	NEIL3	Cell report-Hansruedi UP
549	NES	Cell report-Hansruedi UP
550	NME1	Cell report-Hansruedi UP
551	NME2	Cell report-Hansruedi UP
552	NOP56	Cell report-Hansruedi UP
553	NPM1	Cell report-Hansruedi UP
554	PA2G4	Cell report-Hansruedi UP
555	PAICS	Cell report-Hansruedi UP
556	PBK	Cell report-Hansruedi UP
557	PCNA	Cell report-Hansruedi UP
558	PDIA3	Cell report-Hansruedi UP
559	PGAM1	Cell report-Hansruedi UP
560	PGK1	Cell report-Hansruedi UP
561	PHGDH	Cell report-Hansruedi UP
562	PKM	Cell report-Hansruedi UP
563	PKMYT1	Cell report-Hansruedi UP
564	PLEK	Cell report-Hansruedi UP
565	POLA1	Cell report-Hansruedi UP
566	POLE	Cell report-Hansruedi UP
567	PPM1G	Cell report-Hansruedi UP
568	PRDX1	Cell report-Hansruedi UP
569	PRDX4	Cell report-Hansruedi UP
570	PSAT1	Cell report-Hansruedi UP
571	PTMA	Cell report-Hansruedi UP
572	RAD51	Cell report-Hansruedi UP
573	RAD51AP1	Cell report-Hansruedi UP
574	RAN	Cell report-Hansruedi UP
575	RBBP7	Cell report-Hansruedi UP
576	RBM3	Cell report-Hansruedi UP
577	RPL10A	Cell report-Hansruedi UP
578	RPL12	Cell report-Hansruedi UP
579	RPL15	Cell report-Hansruedi UP
580	RPL19	Cell report-Hansruedi UP
581	RPL3	Cell report-Hansruedi UP
582	RPL32	Cell report-Hansruedi UP
583	RPL4	Cell report-Hansruedi UP
584	RPL41	Cell report-Hansruedi UP
585	RPL5	Cell report-Hansruedi UP
586	RPL6	Cell report-Hansruedi UP
587	RPLP0	Cell report-Hansruedi UP
588	RPS12	Cell report-Hansruedi UP
589	RPS18	Cell report-Hansruedi UP
590	RPS19	Cell report-Hansruedi UP
591	RPS2	Cell report-Hansruedi UP
592	RPS5	Cell report-Hansruedi UP
593	RPS6	Cell report-Hansruedi UP
594	RPSA	Cell report-Hansruedi UP
595	RRM2	Cell report-Hansruedi UP
596	RTCB	Cell report-Hansruedi UP
597	SCPEP1	Cell report-Hansruedi UP
598	SDF2L1	Cell report-Hansruedi UP
599	SHCBP1	Cell report-Hansruedi UP
600	SLC16A3	Cell report-Hansruedi UP
601	SLC25A25	Cell report-Hansruedi UP
602	SLC25A5	Cell report-Hansruedi UP
603	SLC2A6	Cell report-Hansruedi UP
604	SRM	Cell report-Hansruedi UP
605	STIL	Cell report-Hansruedi UP
606	STMN1	Cell report-Hansruedi UP
607	TAGLN2	Cell report-Hansruedi UP
608	TCF19	Cell report-Hansruedi UP
609	TICRR	Cell report-Hansruedi UP
610	TIMELESS	Cell report-Hansruedi UP
611	TK1	Cell report-Hansruedi UP
612	TKT	Cell report-Hansruedi UP
613	TLR2	Cell report-Hansruedi UP
614	TNF	Cell report-Hansruedi UP
615	TOP2A	Cell report-Hansruedi UP
616	TPI1	Cell report-Hansruedi UP
617	TPM4	Cell report-Hansruedi UP
618	TTK	Cell report-Hansruedi UP
619	TUBA1B	Cell report-Hansruedi UP
620	TUBB6	Cell report-Hansruedi UP
621	UHRF1	Cell report-Hansruedi UP
622	ZWILCH	Cell report-Hansruedi UP
623	AAAS	Cell report-Hansruedi UP
624	ANKLE1	Cell report-Hansruedi UP
625	ANLN	Cell report-Hansruedi UP
626	ANP32E	Cell report-Hansruedi UP
627	ARHGAP11A	Cell report-Hansruedi UP
628	ARHGEF39	Cell report-Hansruedi UP
629	ARL6IP1	Cell report-Hansruedi UP
630	ASF1B	Cell report-Hansruedi UP
631	ASPM	Cell report-Hansruedi UP
632	AURKA	Cell report-Hansruedi UP
633	AURKB	Cell report-Hansruedi UP
634	BARD1	Cell report-Hansruedi UP
635	BIRC5	Cell report-Hansruedi UP
636	BUB1B	Cell report-Hansruedi UP
637	BUB3	Cell report-Hansruedi UP
638	CALM3	Cell report-Hansruedi UP
639	CASC5	Cell report-Hansruedi UP
640	CBX3	Cell report-Hansruedi UP
641	CCNA2	Cell report-Hansruedi UP
642	CCNB1	Cell report-Hansruedi UP
643	CCNF	Cell report-Hansruedi UP
644	CDC20	Cell report-Hansruedi UP
645	CDC25B	Cell report-Hansruedi UP
646	CDC25C	Cell report-Hansruedi UP
647	CDCA5	Cell report-Hansruedi UP
648	CDCA8	Cell report-Hansruedi UP
649	CDKN2C	Cell report-Hansruedi UP
650	CDKN3	Cell report-Hansruedi UP
651	CENPA	Cell report-Hansruedi UP
652	CENPE	Cell report-Hansruedi UP
653	CENPF	Cell report-Hansruedi UP
654	CENPP	Cell report-Hansruedi UP
655	CEP128	Cell report-Hansruedi UP
656	CEP55	Cell report-Hansruedi UP
657	CHTF18	Cell report-Hansruedi UP
658	CIT	Cell report-Hansruedi UP
659	CKAP2	Cell report-Hansruedi UP
660	CKAP2L	Cell report-Hansruedi UP
661	CKAP5	Cell report-Hansruedi UP
662	CKS1B	Cell report-Hansruedi UP
663	CKS2	Cell report-Hansruedi UP
664	CTSC	Cell report-Hansruedi UP
665	DLGAP5	Cell report-Hansruedi UP
666	ECT2	Cell report-Hansruedi UP
667	EXOSC9	Cell report-Hansruedi UP
668	FAM166A	Cell report-Hansruedi UP
669	FAM83D	Cell report-Hansruedi UP
670	FBXO5	Cell report-Hansruedi UP
671	GAS2L3	Cell report-Hansruedi UP
672	GCAT	Cell report-Hansruedi UP
673	GTSE1	Cell report-Hansruedi UP
674	H2AFX	Cell report-Hansruedi UP
675	HJURP	Cell report-Hansruedi UP
676	HMGB2	Cell report-Hansruedi UP
677	HMGN1	Cell report-Hansruedi UP
678	HMGN2	Cell report-Hansruedi UP
679	HN1	Cell report-Hansruedi UP
680	INCENP	Cell report-Hansruedi UP
681	IQGAP3	Cell report-Hansruedi UP
682	KIF11	Cell report-Hansruedi UP
683	KIF15	Cell report-Hansruedi UP
684	KIF18B	Cell report-Hansruedi UP
685	KIF20A	Cell report-Hansruedi UP
686	KIF20B	Cell report-Hansruedi UP
687	KIF22	Cell report-Hansruedi UP
688	KIF23	Cell report-Hansruedi UP
689	KIF2C	Cell report-Hansruedi UP
690	KPNA2	Cell report-Hansruedi UP
691	LMNB1	Cell report-Hansruedi UP
692	MELK	Cell report-Hansruedi UP
693	MIS18BP1	Cell report-Hansruedi UP
694	MXD3	Cell report-Hansruedi UP
695	MYEF2	Cell report-Hansruedi UP
696	NCAPD2	Cell report-Hansruedi UP
697	NCAPG	Cell report-Hansruedi UP
698	NCAPG2	Cell report-Hansruedi UP
699	NCAPH	Cell report-Hansruedi UP
700	NDE1	Cell report-Hansruedi UP
701	NEK2	Cell report-Hansruedi UP
702	NUCKS1	Cell report-Hansruedi UP
703	NUSAP1	Cell report-Hansruedi UP
704	PARPBP	Cell report-Hansruedi UP
705	PHF19	Cell report-Hansruedi UP
706	PIF1	Cell report-Hansruedi UP
707	PLK1	Cell report-Hansruedi UP
708	PLK4	Cell report-Hansruedi UP
709	PRC1	Cell report-Hansruedi UP
710	PRELID1	Cell report-Hansruedi UP
711	RACGAP1	Cell report-Hansruedi UP
712	RANGAP1	Cell report-Hansruedi UP
713	REEP4	Cell report-Hansruedi UP
714	RPN2	Cell report-Hansruedi UP
715	RRM1	Cell report-Hansruedi UP
716	SAPCD2	Cell report-Hansruedi UP
717	SGOL1	Cell report-Hansruedi UP
718	SGOL2	Cell report-Hansruedi UP
719	SKA2	Cell report-Hansruedi UP
720	SKA3	Cell report-Hansruedi UP
721	SMC1A	Cell report-Hansruedi UP
722	SMC2	Cell report-Hansruedi UP
723	SMC4	Cell report-Hansruedi UP
724	SPAG5	Cell report-Hansruedi UP
725	SPC25	Cell report-Hansruedi UP
726	TACC3	Cell report-Hansruedi UP
727	TCP1	Cell report-Hansruedi UP
728	TMPO	Cell report-Hansruedi UP
729	TMX1	Cell report-Hansruedi UP
730	TPX2	Cell report-Hansruedi UP
731	TRIM59	Cell report-Hansruedi UP
732	TRIP13	Cell report-Hansruedi UP
733	TROAP	Cell report-Hansruedi UP
734	TUBA1C	Cell report-Hansruedi UP
735	TUBB4B	Cell report-Hansruedi UP
736	UBE2C	Cell report-Hansruedi UP
737	VMP1	Cell report-Hansruedi UP
738	XPO1	Cell report-Hansruedi UP
739	ACTR3B	Cell report-Hansruedi UP
740	AKR1A1	Cell report-Hansruedi UP
741	ANXA5	Cell report-Hansruedi UP
742	APOE	Cell report-Hansruedi UP
743	ATP1A3	Cell report-Hansruedi UP
744	AXL	Cell report-Hansruedi UP
745	B2M	Cell report-Hansruedi UP
746	BCAR3	Cell report-Hansruedi UP
747	BST2	Cell report-Hansruedi UP
748	C1QA	Cell report-Hansruedi UP
749	C3	Cell report-Hansruedi UP
750	C4B	Cell report-Hansruedi UP
751	CADM1	Cell report-Hansruedi UP
752	CCL5	Cell report-Hansruedi UP
753	CCRL2	Cell report-Hansruedi UP
754	CD34	Cell report-Hansruedi UP
755	CD40	Cell report-Hansruedi UP
756	CD69	Cell report-Hansruedi UP
757	CD72	Cell report-Hansruedi UP
758	CD74	Cell report-Hansruedi UP
759	CFB	Cell report-Hansruedi UP
760	CLEC7A	Cell report-Hansruedi UP
761	CMPK2	Cell report-Hansruedi UP
762	COX4I1	Cell report-Hansruedi UP
763	COX6A2	Cell report-Hansruedi UP
764	CSF1	Cell report-Hansruedi UP
765	CSF2RA	Cell report-Hansruedi UP
766	CSPG4	Cell report-Hansruedi UP
767	CTSA	Cell report-Hansruedi UP
768	CTSH	Cell report-Hansruedi UP
769	CTSL	Cell report-Hansruedi UP
770	DHX58	Cell report-Hansruedi UP
771	DPP7	Cell report-Hansruedi UP
772	DRAM1	Cell report-Hansruedi UP
773	EEF1B2	Cell report-Hansruedi UP
774	EEF2	Cell report-Hansruedi UP
775	EIF3F	Cell report-Hansruedi UP
776	FABP5	Cell report-Hansruedi UP
777	FAU	Cell report-Hansruedi UP
778	FCER1G	Cell report-Hansruedi UP
779	FGL2	Cell report-Hansruedi UP
780	FGR	Cell report-Hansruedi UP
781	GM2A	Cell report-Hansruedi UP
782	HCAR2	Cell report-Hansruedi UP
783	HELZ2	Cell report-Hansruedi UP
784	HIF1A	Cell report-Hansruedi UP
785	HPSE	Cell report-Hansruedi UP
786	IFI44	Cell report-Hansruedi UP
787	IFI44L	Cell report-Hansruedi UP
788	IFIT1	Cell report-Hansruedi UP
789	IFIT2	Cell report-Hansruedi UP
790	IFIT3	Cell report-Hansruedi UP
791	IFITM3	Cell report-Hansruedi UP
792	IL1RN	Cell report-Hansruedi UP
793	IRF7	Cell report-Hansruedi UP
794	IRG1	Cell report-Hansruedi UP
795	LAG3	Cell report-Hansruedi UP
796	LAMP1	Cell report-Hansruedi UP
797	LOX	Cell report-Hansruedi UP
798	MPEG1	Cell report-Hansruedi UP
799	MX1	Cell report-Hansruedi UP
800	MYO5A	Cell report-Hansruedi UP
801	NLRC5	Cell report-Hansruedi UP
802	PARP14	Cell report-Hansruedi UP
803	PLD3	Cell report-Hansruedi UP
804	PSME1	Cell report-Hansruedi UP
805	PYHIN1	Cell report-Hansruedi UP
806	RPL10	Cell report-Hansruedi UP
807	RPL13	Cell report-Hansruedi UP
808	RPL13A	Cell report-Hansruedi UP
809	RPL18A	Cell report-Hansruedi UP
810	RPL21	Cell report-Hansruedi UP
811	RPL35	Cell report-Hansruedi UP
812	RPL39	Cell report-Hansruedi UP
813	RPL8	Cell report-Hansruedi UP
814	RPL9	Cell report-Hansruedi UP
815	RPS13	Cell report-Hansruedi UP
816	RPS15	Cell report-Hansruedi UP
817	RPS16	Cell report-Hansruedi UP
818	RPS21	Cell report-Hansruedi UP
819	RPS28	Cell report-Hansruedi UP
820	RPS3	Cell report-Hansruedi UP
821	RPS7	Cell report-Hansruedi UP
822	RPS8	Cell report-Hansruedi UP
823	RPS9	Cell report-Hansruedi UP
824	RSAD2	Cell report-Hansruedi UP
825	RTP4	Cell report-Hansruedi UP
826	SDC3	Cell report-Hansruedi UP
827	SERPINE2	Cell report-Hansruedi UP
828	SPP1	Cell report-Hansruedi UP
829	STAT2	Cell report-Hansruedi UP
830	TPT1	Cell report-Hansruedi UP
831	TREX1	Cell report-Hansruedi UP
832	TSPO	Cell report-Hansruedi UP
833	UBA52	Cell report-Hansruedi UP
834	USP18	Cell report-Hansruedi UP
835	XAF1	Cell report-Hansruedi UP
836	1\Mar	NC-Marta UP
837	3\Mar	NC-Marta UP
838	A1BG	NC-Marta UP
839	A2M	NC-Marta UP
840	ABCA1	NC-Marta UP
841	ABCB4	NC-Marta UP
842	ABCC3	NC-Marta UP
843	ABCC4	NC-Marta UP
844	ABHD11	NC-Marta UP
845	ABHD15	NC-Marta UP
846	ABHD3	NC-Marta UP
847	ABI3	NC-Marta UP
848	ACAP2	NC-Marta UP
849	ACCS	NC-Marta UP
850	ACKR2	NC-Marta UP
851	ACPP	NC-Marta UP
852	ACRBP	NC-Marta UP
853	ACSL1	NC-Marta UP
854	ACSM5	NC-Marta UP
855	ACY3	NC-Marta UP
856	ADAM28	NC-Marta UP
857	ADAMTSL4	NC-Marta UP
858	ADAP2	NC-Marta UP
859	ADAT2	NC-Marta UP
860	ADCY7	NC-Marta UP
861	ADM	NC-Marta UP
862	ADORA3	NC-Marta UP
863	ADPGK	NC-Marta UP
864	ADPRH	NC-Marta UP
865	ADRB2	NC-Marta UP
866	AEN	NC-Marta UP
867	AGO3	NC-Marta UP
868	AIF1	NC-Marta UP
869	AKAP13	NC-Marta UP
870	AKNA	NC-Marta UP
871	AKR1A1	NC-Marta UP
872	AKR1B1	NC-Marta UP
873	ALDH3B1	NC-Marta UP
874	ALOX15B	NC-Marta UP
875	ALOX5	NC-Marta UP
876	ALOX5AP	NC-Marta UP
877	ALPK1	NC-Marta UP
878	ANG	NC-Marta UP
879	ANKMY1	NC-Marta UP
880	ANKRD10	NC-Marta UP
881	ANKRD22	NC-Marta UP
882	ANKRD44	NC-Marta UP
883	ANXA4	NC-Marta UP
884	AOAH	NC-Marta UP
885	APBB1IP	NC-Marta UP
886	APMAP	NC-Marta UP
887	APOBEC3C	NC-Marta UP
888	APOBEC3G	NC-Marta UP
889	APOC1	NC-Marta UP
890	APOC2	NC-Marta UP
891	ARAP1	NC-Marta UP
892	ARHGAP11B	NC-Marta UP
893	ARHGAP15	NC-Marta UP
894	ARHGAP22	NC-Marta UP
895	ARHGAP24	NC-Marta UP
896	ARHGAP25	NC-Marta UP
897	ARHGAP27	NC-Marta UP
898	ARHGAP30	NC-Marta UP
899	ARHGAP4	NC-Marta UP
900	ARHGAP6	NC-Marta UP
901	ARHGAP9	NC-Marta UP
902	ARHGDIB	NC-Marta UP
903	ARHGEF1	NC-Marta UP
904	ARID5A	NC-Marta UP
905	ARL5C	NC-Marta UP
906	ARPC1B	NC-Marta UP
907	ARPC3	NC-Marta UP
908	ARRDC1	NC-Marta UP
909	ARRDC5	NC-Marta UP
910	ARSA	NC-Marta UP
911	ARSB	NC-Marta UP
912	ASAH1	NC-Marta UP
913	ASGR2	NC-Marta UP
914	ATAD2B	NC-Marta UP
915	ATF7IP	NC-Marta UP
916	ATG10	NC-Marta UP
917	ATG16L2	NC-Marta UP
918	ATG7	NC-Marta UP
919	ATHL1	NC-Marta UP
920	ATP10D	NC-Marta UP
921	ATP8B4	NC-Marta UP
922	ATXN7L1	NC-Marta UP
923	AUP1	NC-Marta UP
924	AXL	NC-Marta UP
925	B2M	NC-Marta UP
926	B3GNT5	NC-Marta UP
927	B4GALT1	NC-Marta UP
928	BACH1	NC-Marta UP
929	BANP	NC-Marta UP
930	BARD1	NC-Marta UP
931	BATF	NC-Marta UP
932	BATF3	NC-Marta UP
933	BCL2A1	NC-Marta UP
934	BCL2L11	NC-Marta UP
935	BCL2L2-PABPN1	NC-Marta UP
936	BHLHE41	NC-Marta UP
937	BIN2	NC-Marta UP
938	BLNK	NC-Marta UP
939	BMP2K	NC-Marta UP
940	BNC2	NC-Marta UP
941	BNIP2	NC-Marta UP
942	BST2	NC-Marta UP
943	BTAF1	NC-Marta UP
944	BTG2	NC-Marta UP
945	BTK	NC-Marta UP
946	BTN2A2	NC-Marta UP
947	BTN3A2	NC-Marta UP
948	C10orf11	NC-Marta UP
949	C10orf128	NC-Marta UP
950	C10orf54	NC-Marta UP
951	C11orf72	NC-Marta UP
952	C12orf42	NC-Marta UP
953	C12orf75	NC-Marta UP
954	C14orf119	NC-Marta UP
955	C17orf62	NC-Marta UP
956	C19orf38	NC-Marta UP
957	C1QA	NC-Marta UP
958	C1QB	NC-Marta UP
959	C1QC	NC-Marta UP
960	C1orf162	NC-Marta UP
961	C2	NC-Marta UP
962	C20orf187	NC-Marta UP
963	C22orf34	NC-Marta UP
964	C3	NC-Marta UP
965	C3AR1	NC-Marta UP
966	C4orf32	NC-Marta UP
967	C5AR1	NC-Marta UP
968	C6orf62	NC-Marta UP
969	C8orf59	NC-Marta UP
970	C9orf142	NC-Marta UP
971	C9orf66	NC-Marta UP
972	CABP4	NC-Marta UP
973	CACNA2D4	NC-Marta UP
974	CALHM2	NC-Marta UP
975	CAPG	NC-Marta UP
976	CAPZA1	NC-Marta UP
977	CARD11	NC-Marta UP
978	CARD16	NC-Marta UP
979	CARD8	NC-Marta UP
980	CARD9	NC-Marta UP
981	CASP1	NC-Marta UP
982	CASP10	NC-Marta UP
983	CASP4	NC-Marta UP
984	CASP8	NC-Marta UP
985	CASS4	NC-Marta UP
986	CCL3	NC-Marta UP
987	CCL3L3	NC-Marta UP
988	CCL4	NC-Marta UP
989	CCL4L2	NC-Marta UP
990	CCND1	NC-Marta UP
991	CCNH	NC-Marta UP
992	CCR1	NC-Marta UP
993	CCR5	NC-Marta UP
994	CCRL2	NC-Marta UP
995	CD14	NC-Marta UP
996	CD163	NC-Marta UP
997	CD180	NC-Marta UP
998	CD226	NC-Marta UP
999	CD274	NC-Marta UP
1000	CD300A	NC-Marta UP
1001	CD300C	NC-Marta UP
1002	CD300LF	NC-Marta UP
1003	CD302	NC-Marta UP
1004	CD33	NC-Marta UP
1005	CD37	NC-Marta UP
1006	CD4	NC-Marta UP
1007	CD40	NC-Marta UP
1008	CD53	NC-Marta UP
1009	CD55	NC-Marta UP
1010	CD58	NC-Marta UP
1011	CD68	NC-Marta UP
1012	CD69	NC-Marta UP
1013	CD74	NC-Marta UP
1014	CD84	NC-Marta UP
1015	CD86	NC-Marta UP
1016	CD93	NC-Marta UP
1017	CDC42SE1	NC-Marta UP
1018	CDK6	NC-Marta UP
1019	CEACAM1	NC-Marta UP
1020	CEACAM21	NC-Marta UP
1021	CEACAM4	NC-Marta UP
1022	CECR1	NC-Marta UP
1023	CELF2	NC-Marta UP
1024	CEMP1	NC-Marta UP
1025	CEPT1	NC-Marta UP
1026	CFD	NC-Marta UP
1027	CFLAR	NC-Marta UP
1028	CH25H	NC-Marta UP
1029	CHCHD7	NC-Marta UP
1030	CHD7	NC-Marta UP
1031	CHD9	NC-Marta UP
1032	CHEK2	NC-Marta UP
1033	CHRFAM7A	NC-Marta UP
1034	CIDEB	NC-Marta UP
1035	CIITA	NC-Marta UP
1036	CISH	NC-Marta UP
1037	CKLF	NC-Marta UP
1038	CLCN5	NC-Marta UP
1039	CLEC2B	NC-Marta UP
1040	CLEC2D	NC-Marta UP
1041	CLEC4A	NC-Marta UP
1042	CLEC5A	NC-Marta UP
1043	CLEC7A	NC-Marta UP
1044	CLEC9A	NC-Marta UP
1045	CLECL1	NC-Marta UP
1046	CLIC1	NC-Marta UP
1047	CLN5	NC-Marta UP
1048	CMKLR1	NC-Marta UP
1049	CMTM3	NC-Marta UP
1050	CMTM6	NC-Marta UP
1051	CMTM7	NC-Marta UP
1052	CMTR2	NC-Marta UP
1053	CNFN	NC-Marta UP
1054	CNPY3	NC-Marta UP
1055	CNTRL	NC-Marta UP
1056	COLGALT1	NC-Marta UP
1057	COMMD10	NC-Marta UP
1058	COQ2	NC-Marta UP
1059	CORO1A	NC-Marta UP
1060	CPED1	NC-Marta UP
1061	CPM	NC-Marta UP
1062	CPVL	NC-Marta UP
1063	CREB1	NC-Marta UP
1064	CREB3L2	NC-Marta UP
1065	CRLF3	NC-Marta UP
1066	CRTAP	NC-Marta UP
1067	CSF1R	NC-Marta UP
1068	CSF2RA	NC-Marta UP
1069	CSF2RB	NC-Marta UP
1070	CSF3R	NC-Marta UP
1071	CSTA	NC-Marta UP
1072	CTBS	NC-Marta UP
1073	CTC1	NC-Marta UP
1074	CTNS	NC-Marta UP
1075	CTSB	NC-Marta UP
1076	CTSC	NC-Marta UP
1077	CTSD	NC-Marta UP
1078	CTSH	NC-Marta UP
1079	CTSS	NC-Marta UP
1080	CTTNBP2	NC-Marta UP
1081	CTTNBP2NL	NC-Marta UP
1082	CX3CR1	NC-Marta UP
1083	CXCL12	NC-Marta UP
1084	CXCL16	NC-Marta UP
1085	CXCR4	NC-Marta UP
1086	CXXC1	NC-Marta UP
1087	CXorf21	NC-Marta UP
1088	CYB561A3	NC-Marta UP
1089	CYB561D2	NC-Marta UP
1090	CYB5R4	NC-Marta UP
1091	CYBA	NC-Marta UP
1092	CYBB	NC-Marta UP
1093	CYFIP1	NC-Marta UP
1094	CYP2S1	NC-Marta UP
1095	CYSLTR1	NC-Marta UP
1096	CYTH4	NC-Marta UP
1097	CYTIP	NC-Marta UP
1098	CYTL1	NC-Marta UP
1099	DAB2	NC-Marta UP
1100	DAGLB	NC-Marta UP
1101	DALRD3	NC-Marta UP
1102	DAPP1	NC-Marta UP
1103	DCLRE1C	NC-Marta UP
1104	DDIT4	NC-Marta UP
1105	DDOST	NC-Marta UP
1106	DDX5	NC-Marta UP
1107	DDX60L	NC-Marta UP
1108	DEF6	NC-Marta UP
1109	DENND1C	NC-Marta UP
1110	DENND2D	NC-Marta UP
1111	DENND3	NC-Marta UP
1112	DERL3	NC-Marta UP
1113	DHRS3	NC-Marta UP
1114	DHRS7	NC-Marta UP
1115	DHRS9	NC-Marta UP
1116	DISC1	NC-Marta UP
1117	DISP1	NC-Marta UP
1118	DNAJC3	NC-Marta UP
1119	DNASE2	NC-Marta UP
1120	DOCK11	NC-Marta UP
1121	DOCK2	NC-Marta UP
1122	DOCK4	NC-Marta UP
1123	DOCK8	NC-Marta UP
1124	DOK1	NC-Marta UP
1125	DOK3	NC-Marta UP
1126	DPAGT1	NC-Marta UP
1127	DPEP2	NC-Marta UP
1128	DPH6	NC-Marta UP
1129	DPYD	NC-Marta UP
1130	DRAM2	NC-Marta UP
1131	DSC2	NC-Marta UP
1132	DSE	NC-Marta UP
1133	DTX2	NC-Marta UP
1134	DUSP1	NC-Marta UP
1135	DZIP1L	NC-Marta UP
1136	EAF2	NC-Marta UP
1137	EBI3	NC-Marta UP
1138	EFCAB13	NC-Marta UP
1139	EFNA4	NC-Marta UP
1140	EGR1	NC-Marta UP
1141	EHD4	NC-Marta UP
1142	EIF3CL	NC-Marta UP
1143	EIF3G	NC-Marta UP
1144	EIF4A1	NC-Marta UP
1145	EIF4EBP1	NC-Marta UP
1146	ELK4	NC-Marta UP
1147	ELL	NC-Marta UP
1148	ELOVL1	NC-Marta UP
1149	EMB	NC-Marta UP
1150	EML4	NC-Marta UP
1151	ENG	NC-Marta UP
1152	ENO3	NC-Marta UP
1153	ENTPD1	NC-Marta UP
1154	EPSTI1	NC-Marta UP
1155	ERAP1	NC-Marta UP
1156	ERN1	NC-Marta UP
1157	ERV3-1	NC-Marta UP
1158	ESYT1	NC-Marta UP
1159	ETNK1	NC-Marta UP
1160	ETV6	NC-Marta UP
1161	EVI2B	NC-Marta UP
1162	F13A1	NC-Marta UP
1163	FAM105A	NC-Marta UP
1164	FAM111A	NC-Marta UP
1165	FAM129A	NC-Marta UP
1166	FAM175A	NC-Marta UP
1167	FAM177B	NC-Marta UP
1168	FAM212A	NC-Marta UP
1169	FAM26F	NC-Marta UP
1170	FAM46A	NC-Marta UP
1171	FAM49B	NC-Marta UP
1172	FAM60A	NC-Marta UP
1173	FAM72A	NC-Marta UP
1174	FAM72B	NC-Marta UP
1175	FAM86B1	NC-Marta UP
1176	FANCD2	NC-Marta UP
1177	FBP1	NC-Marta UP
1178	FCAR	NC-Marta UP
1179	FCER1A	NC-Marta UP
1180	FCER1G	NC-Marta UP
1181	FCGBP	NC-Marta UP
1182	FCGR1A	NC-Marta UP
1183	FCGR1B	NC-Marta UP
1184	FCGR2A	NC-Marta UP
1185	FCGR2B	NC-Marta UP
1186	FCGR3A	NC-Marta UP
1187	FCGR3B	NC-Marta UP
1188	FCGRT	NC-Marta UP
1189	FER	NC-Marta UP
1190	FERMT3	NC-Marta UP
1191	FES	NC-Marta UP
1192	FGD2	NC-Marta UP
1193	FGD3	NC-Marta UP
1194	FGD4	NC-Marta UP
1195	FGF20	NC-Marta UP
1196	FGL2	NC-Marta UP
1197	FGR	NC-Marta UP
1198	FHOD1	NC-Marta UP
1199	FLI1	NC-Marta UP
1200	FLVCR2	NC-Marta UP
1201	FMN1	NC-Marta UP
1202	FMO5	NC-Marta UP
1203	FOLR2	NC-Marta UP
1204	FOS	NC-Marta UP
1205	FOSB	NC-Marta UP
1206	FOXN3	NC-Marta UP
1207	FOXP2	NC-Marta UP
1208	FPR1	NC-Marta UP
1209	FPR3	NC-Marta UP
1210	FRMD4B	NC-Marta UP
1211	FTL	NC-Marta UP
1212	FUCA1	NC-Marta UP
1213	FUOM	NC-Marta UP
1214	FXYD5	NC-Marta UP
1215	FYB	NC-Marta UP
1216	GAA	NC-Marta UP
1217	GAB3	NC-Marta UP
1218	GAL3ST4	NC-Marta UP
1219	GALNT6	NC-Marta UP
1220	GAPT	NC-Marta UP
1221	GBGT1	NC-Marta UP
1222	GBP3	NC-Marta UP
1223	GCNT2	NC-Marta UP
1224	GDAP2	NC-Marta UP
1225	GHRL	NC-Marta UP
1226	GIMAP1	NC-Marta UP
1227	GIMAP2	NC-Marta UP
1228	GIMAP4	NC-Marta UP
1229	GIMAP5	NC-Marta UP
1230	GIMAP6	NC-Marta UP
1231	GIMAP8	NC-Marta UP
1232	GIT2	NC-Marta UP
1233	GK	NC-Marta UP
1234	GLA	NC-Marta UP
1235	GLB1	NC-Marta UP
1236	GLDN	NC-Marta UP
1237	GLIPR1	NC-Marta UP
1238	GLYCTK	NC-Marta UP
1239	GMFG	NC-Marta UP
1240	GMIP	NC-Marta UP
1241	GNB2L1	NC-Marta UP
1242	GNB4	NC-Marta UP
1243	GNG5	NC-Marta UP
1244	GNGT2	NC-Marta UP
1245	GNLY	NC-Marta UP
1246	GOLGA8N	NC-Marta UP
1247	GPATCH2L	NC-Marta UP
1248	GPN3	NC-Marta UP
1249	GPR132	NC-Marta UP
1250	GPR183	NC-Marta UP
1251	GPR34	NC-Marta UP
1252	GPR65	NC-Marta UP
1253	GPR84	NC-Marta UP
1254	GPRIN3	NC-Marta UP
1255	GPSM3	NC-Marta UP
1256	GPX1	NC-Marta UP
1257	GRN	NC-Marta UP
1258	GSDMD	NC-Marta UP
1259	GUSB	NC-Marta UP
1260	GYPC	NC-Marta UP
1261	H3F3B	NC-Marta UP
1262	HAAO	NC-Marta UP
1263	HAMP	NC-Marta UP
1264	HAUS4	NC-Marta UP
1265	HAUS8	NC-Marta UP
1266	HAVCR2	NC-Marta UP
1267	HCK	NC-Marta UP
1268	HCLS1	NC-Marta UP
1269	HCST	NC-Marta UP
1270	HDAC9	NC-Marta UP
1271	HELZ	NC-Marta UP
1272	HERC3	NC-Marta UP
1273	HERPUD1	NC-Marta UP
1274	HEXA	NC-Marta UP
1275	HFE	NC-Marta UP
1276	HHEX	NC-Marta UP
1277	HIST1H1E	NC-Marta UP
1278	HIST1H2AC	NC-Marta UP
1279	HIST1H2AD	NC-Marta UP
1280	HIST1H2AE	NC-Marta UP
1281	HIST1H2AG	NC-Marta UP
1282	HIST1H2AI	NC-Marta UP
1283	HIST1H2AK	NC-Marta UP
1284	HIST1H2AL	NC-Marta UP
1285	HIST1H2AM	NC-Marta UP
1286	HIST1H2BB	NC-Marta UP
1287	HIST1H2BC	NC-Marta UP
1288	HIST1H2BD	NC-Marta UP
1289	HIST1H2BE	NC-Marta UP
1290	HIST1H2BF	NC-Marta UP
1291	HIST1H2BG	NC-Marta UP
1292	HIST1H2BH	NC-Marta UP
1293	HIST1H2BJ	NC-Marta UP
1294	HIST1H2BK	NC-Marta UP
1295	HIST1H2BN	NC-Marta UP
1296	HIST1H2BO	NC-Marta UP
1297	HIST1H3A	NC-Marta UP
1298	HIST1H3C	NC-Marta UP
1299	HIST1H3D	NC-Marta UP
1300	HIST1H3H	NC-Marta UP
1301	HIST1H4C	NC-Marta UP
1302	HIST1H4E	NC-Marta UP
1303	HIST1H4J	NC-Marta UP
1304	HIST1H4K	NC-Marta UP
1305	HIST2H2AA3	NC-Marta UP
1306	HIST2H2AA4	NC-Marta UP
1307	HIST2H2AC	NC-Marta UP
1308	HIST2H2BE	NC-Marta UP
1309	HIST2H2BF	NC-Marta UP
1310	HIST2H4A	NC-Marta UP
1311	HIST2H4B	NC-Marta UP
1312	HIST3H2A	NC-Marta UP
1313	HIST3H2BB	NC-Marta UP
1314	HK2	NC-Marta UP
1315	HLA-A	NC-Marta UP
1316	HLA-B	NC-Marta UP
1317	HLA-C	NC-Marta UP
1318	HLA-DMA	NC-Marta UP
1319	HLA-DMB	NC-Marta UP
1320	HLA-DOA	NC-Marta UP
1321	HLA-DPA1	NC-Marta UP
1322	HLA-DPB1	NC-Marta UP
1323	HLA-DQA1	NC-Marta UP
1324	HLA-DQA2	NC-Marta UP
1325	HLA-DQB1	NC-Marta UP
1326	HLA-DQB2	NC-Marta UP
1327	HLA-DRA	NC-Marta UP
1328	HLA-DRB1	NC-Marta UP
1329	HLA-DRB5	NC-Marta UP
1330	HLA-E	NC-Marta UP
1331	HLX	NC-Marta UP
1332	HMHA1	NC-Marta UP
1333	HMOX1	NC-Marta UP
1334	HNMT	NC-Marta UP
1335	HNRNPF	NC-Marta UP
1336	HNRNPH1	NC-Marta UP
1337	HPGDS	NC-Marta UP
1338	HPS1	NC-Marta UP
1339	HPSE	NC-Marta UP
1340	HSPA1A	NC-Marta UP
1341	HSPA1B	NC-Marta UP
1342	HSPA6	NC-Marta UP
1343	HSPBAP1	NC-Marta UP
1344	IBA57-AS1	NC-Marta UP
1345	ICAM1	NC-Marta UP
1346	ID2	NC-Marta UP
1347	IER3	NC-Marta UP
1348	IFI16	NC-Marta UP
1349	IFI30	NC-Marta UP
1350	IFI44L	NC-Marta UP
1351	IFNGR1	NC-Marta UP
1352	IGF1	NC-Marta UP
1353	IGFLR1	NC-Marta UP
1354	IGKC	NC-Marta UP
1355	IGSF6	NC-Marta UP
1356	IKBKE	NC-Marta UP
1357	IKZF1	NC-Marta UP
1358	IKZF2	NC-Marta UP
1359	IL10	NC-Marta UP
1360	IL10RA	NC-Marta UP
1361	IL10RB	NC-Marta UP
1362	IL13RA1	NC-Marta UP
1363	IL15	NC-Marta UP
1364	IL16	NC-Marta UP
1365	IL17RA	NC-Marta UP
1366	IL18	NC-Marta UP
1367	IL18BP	NC-Marta UP
1368	IL1B	NC-Marta UP
1369	IL1RAP	NC-Marta UP
1370	IL2RG	NC-Marta UP
1371	IL4I1	NC-Marta UP
1372	INPP5D	NC-Marta UP
1373	IPO4	NC-Marta UP
1374	IRAK1	NC-Marta UP
1375	IRAK3	NC-Marta UP
1376	IRAK4	NC-Marta UP
1377	IRF1	NC-Marta UP
1378	IRF5	NC-Marta UP
1379	IRF7	NC-Marta UP
1380	IRF8	NC-Marta UP
1381	IRF9	NC-Marta UP
1382	ITGA5	NC-Marta UP
1383	ITGAL	NC-Marta UP
1384	ITGAM	NC-Marta UP
1385	ITGAX	NC-Marta UP
1386	ITGB2	NC-Marta UP
1387	ITPR2	NC-Marta UP
1388	ITPRIP	NC-Marta UP
1389	JAK3	NC-Marta UP
1390	KBTBD12	NC-Marta UP
1391	KCNE3	NC-Marta UP
1392	KCNK6	NC-Marta UP
1393	KCNMB1	NC-Marta UP
1394	KCNN4	NC-Marta UP
1395	KIAA0226L	NC-Marta UP
1396	KLF6	NC-Marta UP
1397	KLHL28	NC-Marta UP
1398	KLHL6	NC-Marta UP
1399	KYNU	NC-Marta UP
1400	LACTB2	NC-Marta UP
1401	LAIR1	NC-Marta UP
1402	LAP3	NC-Marta UP
1403	LAPTM5	NC-Marta UP
1404	LAT2	NC-Marta UP
1405	LATS1	NC-Marta UP
1406	LCOR	NC-Marta UP
1407	LCORL	NC-Marta UP
1408	LCP1	NC-Marta UP
1409	LCP2	NC-Marta UP
1410	LGALS9	NC-Marta UP
1411	LHFPL2	NC-Marta UP
1412	LILRA1	NC-Marta UP
1413	LILRA2	NC-Marta UP
1414	LILRA4	NC-Marta UP
1415	LILRA6	NC-Marta UP
1416	LILRB1	NC-Marta UP
1417	LILRB2	NC-Marta UP
1418	LILRB3	NC-Marta UP
1419	LILRB4	NC-Marta UP
1420	LIMD1	NC-Marta UP
1421	LIMS1	NC-Marta UP
1422	LIPA	NC-Marta UP
1423	LIPG	NC-Marta UP
1424	LMO1	NC-Marta UP
1425	LOXL3	NC-Marta UP
1426	LPAR2	NC-Marta UP
1427	LPAR5	NC-Marta UP
1428	LPAR6	NC-Marta UP
1429	LPCAT2	NC-Marta UP
1430	LPP	NC-Marta UP
1431	LPXN	NC-Marta UP
1432	LRMP	NC-Marta UP
1433	LRRC25	NC-Marta UP
1434	LSP1	NC-Marta UP
1435	LST1	NC-Marta UP
1436	LTBR	NC-Marta UP
1437	LTC4S	NC-Marta UP
1438	LY75	NC-Marta UP
1439	LY86	NC-Marta UP
1440	LY96	NC-Marta UP
1441	LYN	NC-Marta UP
1442	LYVE1	NC-Marta UP
1443	LYZ	NC-Marta UP
1444	M1AP	NC-Marta UP
1445	M6PR	NC-Marta UP
1446	MAB21L3	NC-Marta UP
1447	MAFB	NC-Marta UP
1448	MAML3	NC-Marta UP
1449	MAN2B1	NC-Marta UP
1450	MANBA	NC-Marta UP
1451	MAP3K8	NC-Marta UP
1452	MAP4K1	NC-Marta UP
1453	MAPKAPK3	NC-Marta UP
1454	MAVS	NC-Marta UP
1455	MB21D1	NC-Marta UP
1456	MCM5	NC-Marta UP
1457	MCM9	NC-Marta UP
1458	MDM4	NC-Marta UP
1459	MED12L	NC-Marta UP
1460	METTL12	NC-Marta UP
1461	MFNG	NC-Marta UP
1462	MFSD1	NC-Marta UP
1463	MFSD11	NC-Marta UP
1464	MGAT4A	NC-Marta UP
1465	MGST2	NC-Marta UP
1466	MICB	NC-Marta UP
1467	MIF4GD	NC-Marta UP
1468	MIS18BP1	NC-Marta UP
1469	MKNK1	NC-Marta UP
1470	MLKL	NC-Marta UP
1471	MLX	NC-Marta UP
1472	MMP14	NC-Marta UP
1473	MMP2	NC-Marta UP
1474	MMS22L	NC-Marta UP
1475	MNDA	NC-Marta UP
1476	MOB1A	NC-Marta UP
1477	MORC4	NC-Marta UP
1478	MPEG1	NC-Marta UP
1479	MPPE1	NC-Marta UP
1480	MR1	NC-Marta UP
1481	MRC1	NC-Marta UP
1482	MRE11A	NC-Marta UP
1483	MS4A14	NC-Marta UP
1484	MS4A4A	NC-Marta UP
1485	MS4A6A	NC-Marta UP
1486	MS4A7	NC-Marta UP
1487	MSH5	NC-Marta UP
1488	MSLN	NC-Marta UP
1489	MSR1	NC-Marta UP
1490	MTAP	NC-Marta UP
1491	MTHFD2	NC-Marta UP
1492	MTRNR2L8	NC-Marta UP
1493	MTSS1	NC-Marta UP
1494	MUS81	NC-Marta UP
1495	MX2	NC-Marta UP
1496	MYBPH	NC-Marta UP
1497	MYC	NC-Marta UP
1498	MYCBP	NC-Marta UP
1499	MYD88	NC-Marta UP
1500	MYO15B	NC-Marta UP
1501	MYO1F	NC-Marta UP
1502	MYO1G	NC-Marta UP
1503	MYO7A	NC-Marta UP
1504	MYO9B	NC-Marta UP
1505	MYOF	NC-Marta UP
1506	N4BP2	NC-Marta UP
1507	NAALADL2	NC-Marta UP
1508	NABP1	NC-Marta UP
1509	NAGA	NC-Marta UP
1510	NAIP	NC-Marta UP
1511	NAPSA	NC-Marta UP
1512	NAT1	NC-Marta UP
1513	NBEAL1	NC-Marta UP
1514	NCF1	NC-Marta UP
1515	NCF2	NC-Marta UP
1516	NCF4	NC-Marta UP
1517	NCKAP1L	NC-Marta UP
1518	NCSTN	NC-Marta UP
1519	NFAM1	NC-Marta UP
1520	NFATC1	NC-Marta UP
1521	NFATC2	NC-Marta UP
1522	NFKBIA	NC-Marta UP
1523	NFKBID	NC-Marta UP
1524	NFKBIZ	NC-Marta UP
1525	NHLRC2	NC-Marta UP
1526	NINJ1	NC-Marta UP
1527	NLRC5	NC-Marta UP
1528	NLRP3	NC-Marta UP
1529	NMI	NC-Marta UP
1530	NOD1	NC-Marta UP
1531	NOL12	NC-Marta UP
1532	NOP10	NC-Marta UP
1533	NPC2	NC-Marta UP
1534	NPIPA8	NC-Marta UP
1535	NPL	NC-Marta UP
1536	NR1I3	NC-Marta UP
1537	NR4A2	NC-Marta UP
1538	NRM	NC-Marta UP
1539	NRP2	NC-Marta UP
1540	NRROS	NC-Marta UP
1541	NT5C	NC-Marta UP
1542	NUDT17	NC-Marta UP
1543	NUMB	NC-Marta UP
1544	NUP85	NC-Marta UP
1545	OAS1	NC-Marta UP
1546	OAS2	NC-Marta UP
1547	ODF3B	NC-Marta UP
1548	OLFML2B	NC-Marta UP
1549	OLFML3	NC-Marta UP
1550	OLR1	NC-Marta UP
1551	ORMDL1	NC-Marta UP
1552	ORMDL2	NC-Marta UP
1553	OSBPL3	NC-Marta UP
1554	OSCAR	NC-Marta UP
1555	OSM	NC-Marta UP
1556	OST4	NC-Marta UP
1557	OXA1L	NC-Marta UP
1558	P2RX1	NC-Marta UP
1559	P2RX4	NC-Marta UP
1560	P2RX7	NC-Marta UP
1561	P2RY12	NC-Marta UP
1562	P2RY13	NC-Marta UP
1563	P2RY6	NC-Marta UP
1564	P4HA1	NC-Marta UP
1565	PABPC1	NC-Marta UP
1566	PAG1	NC-Marta UP
1567	PAGR1	NC-Marta UP
1568	PALD1	NC-Marta UP
1569	PARP14	NC-Marta UP
1570	PARP4	NC-Marta UP
1571	PARP8	NC-Marta UP
1572	PARP9	NC-Marta UP
1573	PARVG	NC-Marta UP
1574	PATL2	NC-Marta UP
1575	PCED1B	NC-Marta UP
1576	PCK2	NC-Marta UP
1577	PDCD11	NC-Marta UP
1578	PDK1	NC-Marta UP
1579	PDK3	NC-Marta UP
1580	PDPN	NC-Marta UP
1581	PGGT1B	NC-Marta UP
1582	PGM2	NC-Marta UP
1583	PGM5	NC-Marta UP
1584	PHC3	NC-Marta UP
1585	PIAS1	NC-Marta UP
1586	PIAS3	NC-Marta UP
1587	PIEZO1	NC-Marta UP
1588	PIGO	NC-Marta UP
1589	PIGY	NC-Marta UP
1590	PIK3AP1	NC-Marta UP
1591	PIK3CG	NC-Marta UP
1592	PIK3R5	NC-Marta UP
1593	PIK3R6	NC-Marta UP
1594	PILRA	NC-Marta UP
1595	PIM1	NC-Marta UP
1596	PLA2G15	NC-Marta UP
1597	PLA2G4A	NC-Marta UP
1598	PLA2G4B	NC-Marta UP
1599	PLA2G7	NC-Marta UP
1600	PLAC8	NC-Marta UP
1601	PLAGL1	NC-Marta UP
1602	PLAU	NC-Marta UP
1603	PLAUR	NC-Marta UP
1604	PLB1	NC-Marta UP
1605	PLBD1	NC-Marta UP
1606	PLCB2	NC-Marta UP
1607	PLCG2	NC-Marta UP
1608	PLD1	NC-Marta UP
1609	PLD4	NC-Marta UP
1610	PLEK	NC-Marta UP
1611	PLK3	NC-Marta UP
1612	PLSCR1	NC-Marta UP
1613	PLVAP	NC-Marta UP
1614	PLXDC2	NC-Marta UP
1615	PMFBP1	NC-Marta UP
1616	POGLUT1	NC-Marta UP
1617	POLD1	NC-Marta UP
1618	POLD4	NC-Marta UP
1619	POLM	NC-Marta UP
1620	POLR3E	NC-Marta UP
1621	POU2F2	NC-Marta UP
1622	PPM1N	NC-Marta UP
1623	PPP1R15A	NC-Marta UP
1624	PPP1R3B	NC-Marta UP
1625	PPT1	NC-Marta UP
1626	PQLC3	NC-Marta UP
1627	PRAM1	NC-Marta UP
1628	PRDM1	NC-Marta UP
1629	PRICKLE3	NC-Marta UP
1630	PRIM1	NC-Marta UP
1631	PRIM2	NC-Marta UP
1632	PRKCD	NC-Marta UP
1633	PRKD3	NC-Marta UP
1634	PROCR	NC-Marta UP
1635	PRPF40A	NC-Marta UP
1636	PSMB8	NC-Marta UP
1637	PSMB9	NC-Marta UP
1638	PSME1	NC-Marta UP
1639	PSMG2	NC-Marta UP
1640	PSTPIP1	NC-Marta UP
1641	PSTPIP2	NC-Marta UP
1642	PTAFR	NC-Marta UP
1643	PTBP3	NC-Marta UP
1644	PTGER4	NC-Marta UP
1645	PTGIR	NC-Marta UP
1646	PTGS1	NC-Marta UP
1647	PTPN2	NC-Marta UP
1648	PTPN6	NC-Marta UP
1649	PTPN7	NC-Marta UP
1650	PTPRC	NC-Marta UP
1651	PTPRE	NC-Marta UP
1652	PTPRJ	NC-Marta UP
1653	PYCARD	NC-Marta UP
1654	PYGL	NC-Marta UP
1655	RAB20	NC-Marta UP
1656	RAB33B	NC-Marta UP
1657	RAB39A	NC-Marta UP
1658	RAC2	NC-Marta UP
1659	RAD51B	NC-Marta UP
1660	RASAL3	NC-Marta UP
1661	RASGRP4	NC-Marta UP
1662	RASSF4	NC-Marta UP
1663	RASSF7	NC-Marta UP
1664	RB1	NC-Marta UP
1665	RBM47	NC-Marta UP
1666	RCBTB2	NC-Marta UP
1667	RCN3	NC-Marta UP
1668	RCSD1	NC-Marta UP
1669	REEP4	NC-Marta UP
1670	REL	NC-Marta UP
1671	RENBP	NC-Marta UP
1672	RFT1	NC-Marta UP
1673	RGS1	NC-Marta UP
1674	RGS10	NC-Marta UP
1675	RGS16	NC-Marta UP
1676	RGS18	NC-Marta UP
1677	RGS19	NC-Marta UP
1678	RGS2	NC-Marta UP
1679	RHBDF2	NC-Marta UP
1680	RHOG	NC-Marta UP
1681	RHOH	NC-Marta UP
1682	RIN2	NC-Marta UP
1683	RIN3	NC-Marta UP
1684	RIPK3	NC-Marta UP
1685	RNASE12	NC-Marta UP
1686	RNASE2	NC-Marta UP
1687	RNASE3	NC-Marta UP
1688	RNASE4	NC-Marta UP
1689	RNASE6	NC-Marta UP
1690	RNASET2	NC-Marta UP
1691	RNF135	NC-Marta UP
1692	RNF138	NC-Marta UP
1693	RNF144B	NC-Marta UP
1694	RNF166	NC-Marta UP
1695	RNF213	NC-Marta UP
1696	RNF217	NC-Marta UP
1697	RNFT1	NC-Marta UP
1698	RPA4	NC-Marta UP
1699	RPGRIP1	NC-Marta UP
1700	RPL21	NC-Marta UP
1701	RPN2	NC-Marta UP
1702	RPS17	NC-Marta UP
1703	RPS19	NC-Marta UP
1704	RPS26	NC-Marta UP
1705	RPS6KA1	NC-Marta UP
1706	RREB1	NC-Marta UP
1707	RUNX1	NC-Marta UP
1708	RUNX2	NC-Marta UP
1709	RYR1	NC-Marta UP
1710	S100A11	NC-Marta UP
1711	S100A4	NC-Marta UP
1712	S100A8	NC-Marta UP
1713	S100A9	NC-Marta UP
1714	S100Z	NC-Marta UP
1715	SAMD9L	NC-Marta UP
1716	SAMSN1	NC-Marta UP
1717	SASH3	NC-Marta UP
1718	SAT1	NC-Marta UP
1719	SCAMP2	NC-Marta UP
1720	SCIMP	NC-Marta UP
1721	SCIN	NC-Marta UP
1722	SCPEP1	NC-Marta UP
1723	SELL	NC-Marta UP
1724	SELPLG	NC-Marta UP
1725	SERPINA1	NC-Marta UP
1726	SERPINB1	NC-Marta UP
1727	SERPINB9	NC-Marta UP
1728	SF3B1	NC-Marta UP
1729	SFMBT2	NC-Marta UP
1730	SFT2D2	NC-Marta UP
1731	SFXN2	NC-Marta UP
1732	SH2B3	NC-Marta UP
1733	SH2D4A	NC-Marta UP
1734	SH3BGRL3	NC-Marta UP
1735	SH3BP2	NC-Marta UP
1736	SH3D19	NC-Marta UP
1737	SH3KBP1	NC-Marta UP
1738	SH3TC1	NC-Marta UP
1739	SHKBP1	NC-Marta UP
1740	SHMT1	NC-Marta UP
1741	SHPRH	NC-Marta UP
1742	SIGLEC10	NC-Marta UP
1743	SIGLEC11	NC-Marta UP
1744	SIGLEC14	NC-Marta UP
1745	SIGLEC5	NC-Marta UP
1746	SIGLEC7	NC-Marta UP
1747	SIGLEC8	NC-Marta UP
1748	SIGLEC9	NC-Marta UP
1749	SIPA1	NC-Marta UP
1750	SIRPB1	NC-Marta UP
1751	SIRPB2	NC-Marta UP
1752	SKAP2	NC-Marta UP
1753	SLA	NC-Marta UP
1754	SLAMF8	NC-Marta UP
1755	SLC11A1	NC-Marta UP
1756	SLC15A3	NC-Marta UP
1757	SLC16A3	NC-Marta UP
1758	SLC17A9	NC-Marta UP
1759	SLC1A5	NC-Marta UP
1760	SLC25A19	NC-Marta UP
1761	SLC25A35	NC-Marta UP
1762	SLC25A37	NC-Marta UP
1763	SLC25A45	NC-Marta UP
1764	SLC26A6	NC-Marta UP
1765	SLC29A1	NC-Marta UP
1766	SLC29A3	NC-Marta UP
1767	SLC2A5	NC-Marta UP
1768	SLC2A9	NC-Marta UP
1769	SLC37A2	NC-Marta UP
1770	SLC37A4	NC-Marta UP
1771	SLC40A1	NC-Marta UP
1772	SLC46A1	NC-Marta UP
1773	SLC50A1	NC-Marta UP
1774	SLC51A	NC-Marta UP
1775	SLC7A6	NC-Marta UP
1776	SLC7A6OS	NC-Marta UP
1777	SLC7A7	NC-Marta UP
1778	SLC8B1	NC-Marta UP
1779	SLC9A9	NC-Marta UP
1780	SLCO2B1	NC-Marta UP
1781	SLFN11	NC-Marta UP
1782	SMAD5	NC-Marta UP
1783	SMAGP	NC-Marta UP
1784	SMCO4	NC-Marta UP
1785	SNAI3	NC-Marta UP
1786	SNAP23	NC-Marta UP
1787	SNX2	NC-Marta UP
1788	SNX20	NC-Marta UP
1789	SNX29	NC-Marta UP
1790	SOAT1	NC-Marta UP
1791	SOCS6	NC-Marta UP
1792	SORL1	NC-Marta UP
1793	SP100	NC-Marta UP
1794	SP110	NC-Marta UP
1795	SP140	NC-Marta UP
1796	SP140L	NC-Marta UP
1797	SPATA13	NC-Marta UP
1798	SPATA6	NC-Marta UP
1799	SPC25	NC-Marta UP
1800	SPCS1	NC-Marta UP
1801	SPDYE2	NC-Marta UP
1802	SPINK9	NC-Marta UP
1803	SPINT1	NC-Marta UP
1804	SPN	NC-Marta UP
1805	SPNS3	NC-Marta UP
1806	SPP1	NC-Marta UP
1807	SPP2	NC-Marta UP
1808	SPPL2A	NC-Marta UP
1809	SPRYD4	NC-Marta UP
1810	SPTLC2	NC-Marta UP
1811	SPTLC3	NC-Marta UP
1812	SQRDL	NC-Marta UP
1813	SRGAP1	NC-Marta UP
1814	SRGAP2	NC-Marta UP
1815	SRGN	NC-Marta UP
1816	SSH1	NC-Marta UP
1817	SSH2	NC-Marta UP
1818	SSR1	NC-Marta UP
1819	SSR3	NC-Marta UP
1820	SSR4	NC-Marta UP
1821	ST3GAL6	NC-Marta UP
1822	ST6GAL1	NC-Marta UP
1823	ST6GALNAC3	NC-Marta UP
1824	ST8SIA4	NC-Marta UP
1825	STAB1	NC-Marta UP
1826	STAG3	NC-Marta UP
1827	STARD5	NC-Marta UP
1828	STAT5A	NC-Marta UP
1829	STEAP3	NC-Marta UP
1830	STK10	NC-Marta UP
1831	STK3	NC-Marta UP
1832	STK4	NC-Marta UP
1833	STT3A	NC-Marta UP
1834	STXBP2	NC-Marta UP
1835	SULT1B1	NC-Marta UP
1836	SUMO4	NC-Marta UP
1837	SUSD3	NC-Marta UP
1838	SWSAP1	NC-Marta UP
1839	SYK	NC-Marta UP
1840	SYNGR2	NC-Marta UP
1841	SYT6	NC-Marta UP
1842	SYTL3	NC-Marta UP
1843	TAGAP	NC-Marta UP
1844	TAL1	NC-Marta UP
1845	TAP1	NC-Marta UP
1846	TAPBPL	NC-Marta UP
1847	TBXAS1	NC-Marta UP
1848	TCF12	NC-Marta UP
1849	TCIRG1	NC-Marta UP
1850	TEFM	NC-Marta UP
1851	TENM4	NC-Marta UP
1852	TEP1	NC-Marta UP
1853	TET2	NC-Marta UP
1854	TET3	NC-Marta UP
1855	TFEC	NC-Marta UP
1856	TGFBI	NC-Marta UP
1857	TGFBR1	NC-Marta UP
1858	THBD	NC-Marta UP
1859	THEMIS2	NC-Marta UP
1860	THOC6	NC-Marta UP
1861	TIFA	NC-Marta UP
1862	TLR1	NC-Marta UP
1863	TLR10	NC-Marta UP
1864	TLR2	NC-Marta UP
1865	TLR3	NC-Marta UP
1866	TLR5	NC-Marta UP
1867	TLR6	NC-Marta UP
1868	TLR7	NC-Marta UP
1869	TM6SF1	NC-Marta UP
1870	TMBIM4	NC-Marta UP
1871	TMC6	NC-Marta UP
1872	TMC8	NC-Marta UP
1873	TMCO6	NC-Marta UP
1874	TMEM106A	NC-Marta UP
1875	TMEM109	NC-Marta UP
1876	TMEM119	NC-Marta UP
1877	TMEM150A	NC-Marta UP
1878	TMEM156	NC-Marta UP
1879	TMEM173	NC-Marta UP
1880	TMEM176A	NC-Marta UP
1881	TMEM176B	NC-Marta UP
1882	TMEM179B	NC-Marta UP
1883	TMEM19	NC-Marta UP
1884	TMEM220	NC-Marta UP
1885	TMEM255B	NC-Marta UP
1886	TMEM37	NC-Marta UP
1887	TMEM39A	NC-Marta UP
1888	TMEM52B	NC-Marta UP
1889	TMEM71	NC-Marta UP
1890	TMEM86A	NC-Marta UP
1891	TMIGD2	NC-Marta UP
1892	TMLHE	NC-Marta UP
1893	TMSB4X	NC-Marta UP
1894	TMX1	NC-Marta UP
1895	TNF	NC-Marta UP
1896	TNFAIP2	NC-Marta UP
1897	TNFAIP3	NC-Marta UP
1898	TNFAIP8	NC-Marta UP
1899	TNFAIP8L2	NC-Marta UP
1900	TNFRSF10B	NC-Marta UP
1901	TNFRSF10C	NC-Marta UP
1902	TNFRSF11B	NC-Marta UP
1903	TNFRSF12A	NC-Marta UP
1904	TNFRSF14	NC-Marta UP
1905	TNFRSF1A	NC-Marta UP
1906	TNFRSF1B	NC-Marta UP
1907	TNFSF10	NC-Marta UP
1908	TNFSF13	NC-Marta UP
1909	TNFSF13B	NC-Marta UP
1910	TNFSF8	NC-Marta UP
1911	TP53INP1	NC-Marta UP
1912	TPK1	NC-Marta UP
1913	TPP1	NC-Marta UP
1914	TRABD	NC-Marta UP
1915	TRAF3IP3	NC-Marta UP
1916	TREM1	NC-Marta UP
1917	TREM2	NC-Marta UP
1918	TREML1	NC-Marta UP
1919	TRIM14	NC-Marta UP
1920	TRIM21	NC-Marta UP
1921	TRIM22	NC-Marta UP
1922	TRIM25	NC-Marta UP
1923	TRIM34	NC-Marta UP
1924	TRIM38	NC-Marta UP
1925	TRIM5	NC-Marta UP
1926	TRPM2	NC-Marta UP
1927	TRPT1	NC-Marta UP
1928	TRPV2	NC-Marta UP
1929	TSPAN14	NC-Marta UP
1930	TSPO	NC-Marta UP
1931	TTC7A	NC-Marta UP
1932	TTF2	NC-Marta UP
1933	TTLL4	NC-Marta UP
1934	TUBA1C	NC-Marta UP
1935	TXNDC17	NC-Marta UP
1936	TYMP	NC-Marta UP
1937	TYROBP	NC-Marta UP
1938	UBA52	NC-Marta UP
1939	UBA7	NC-Marta UP
1940	UCP2	NC-Marta UP
1941	ULK4	NC-Marta UP
1942	UNC13D	NC-Marta UP
1943	USP15	NC-Marta UP
1944	USP6NL	NC-Marta UP
1945	UTP15	NC-Marta UP
1946	UTP6	NC-Marta UP
1947	VAMP8	NC-Marta UP
1948	VAV1	NC-Marta UP
1949	VENTX	NC-Marta UP
1950	VMO1	NC-Marta UP
1951	VMP1	NC-Marta UP
1952	VNN2	NC-Marta UP
1953	VSIG4	NC-Marta UP
1954	WAS	NC-Marta UP
1955	WBSCR27	NC-Marta UP
1956	WDFY2	NC-Marta UP
1957	WDFY4	NC-Marta UP
1958	WNT5A	NC-Marta UP
1959	XRCC3	NC-Marta UP
1960	ZBED6	NC-Marta UP
1961	ZC3H12A	NC-Marta UP
1962	ZDHHC12	NC-Marta UP
1963	ZFHX3	NC-Marta UP
1964	ZFP36	NC-Marta UP
1965	ZFP36L1	NC-Marta UP
1966	ZFP36L2	NC-Marta UP
1967	ZKSCAN8	NC-Marta UP
1968	ZMYM6NB	NC-Marta UP
1969	ZNF100	NC-Marta UP
1970	ZNF124	NC-Marta UP
1971	ZNF143	NC-Marta UP
1972	ZNF207	NC-Marta UP
1973	ZNF333	NC-Marta UP
1974	ZNF347	NC-Marta UP
1975	ZNF431	NC-Marta UP
1976	ZNF460	NC-Marta UP
1977	ZNF490	NC-Marta UP
1978	ZNF562	NC-Marta UP
1979	ZNF563	NC-Marta UP
1980	ZNF660	NC-Marta UP
1981	ZNF677	NC-Marta UP
1982	ZNF678	NC-Marta UP
1983	ZNF737	NC-Marta UP
1984	ZNF780A	NC-Marta UP
1985	ZNF814	NC-Marta UP
1986	ZNF816	NC-Marta UP
1987	ZNF836	NC-Marta UP
1988	ZNF85	NC-Marta UP
1989	ZNF90	NC-Marta UP
1990	ZSCAN25	NC-Marta UP
1991	PRMT5	Nature-Hansruedi UP
1992	ICMT	Nature-Hansruedi UP
1993	DOLPP1	Nature-Hansruedi UP
1994	CORO2A	Nature-Hansruedi UP
1995	CCDC154	Nature-Hansruedi UP
1996	APOA1BP	Nature-Hansruedi UP
1997	B3GALT6	Nature-Hansruedi UP
1998	QSOX2	Nature-Hansruedi UP
[truncated: 3,213 more rows]

## Sheet: mass spectrometry data
Differentially expressed proteins detected by mass spectrometry of bulk LES tissue (p-value: two-sided Wilcoxon rank sum test)
protein	gene	Control	Case	Case/Control	p_value
P12273	PIP	2429.91	5969.41	2.45664	0.0979077
Q01105	SET	559.947	160.652	0.286905	0.109758
P30520	PURA2	17535.2	52415.5	2.98916	0.0996359
Q92900	RENT1	4703.61	4125.11	0.877009	0.786159
P06310	KV230	445.689	239.15	0.536585	0.218103
P01042	KNG1	45988.9	48112.1	1.04617	0.808426
Q9Y6D5	BIG2	3071.61	5188.06	1.68903	0.899647
O76014	KRT37	11996.1	4513.88	0.376279	0.254471
Q969Q5	RAB24	549.695	741.846	1.34956	0.263271
P50336	PPOX	426.239	769.826	1.80609	0.869104
P32856	STX2	1627.03	2466.67	1.51606	0.00585641
O95218	ZRAB2	3358.36	2622.27	0.780819	0.0564984
Q13185	CBX3	4587.86	4344.21	0.946891	0.595666
P01889	HLAB	13381.9	8881.83	0.663719	0.136259
Q86TI0	TBCD1	1263.49	1535.89	1.21559	0.406555
P11166	GTR1	23637.9	16138.7	0.682744	0.12092
Q13630	FCL	6197.6	5282.49	0.852344	0.712615
P01920	DQB1	14971.9	11029.3	0.736664	0.169678
O00743	PPP6	4340.99	5649.52	1.30144	0.726125
O14735	CDIPT	4771.05	6720.69	1.40864	0.335388
O94901	SUN1	4895.54	25901.5	5.29084	0.0140445
P51692	STA5B	2603.11	8552.11	3.28534	0.0407735
P30876	RPB2	488.2	264.268	0.541312	0.00418955
Q92747	ARC1A	9987.04	18744	1.87683	0.0454742
Q96QK1	VPS35	6449.09	7853.47	1.21776	0.434961
Q9UBQ5	EIF3K	3403.29	3778.68	1.1103	0.619385
Q9Y3X0	CCDC9	1217.39	1677.18	1.37768	0.0536886
P01282	VIP	8289.65	20958.6	2.52829	0.0606541
Q9H477	RBSK	630.101	520.065	0.825367	0.207162
Q9NSE4	SYIM	5036.1	5579.95	1.10799	0.968557
Q8TE49	OTU7A	439.506	635.679	1.44635	0.898894
Q69YU5	BWNIN	274.209	617.142	2.25062	9.23895e-05
P62333	PRS10	5345.07	7527.33	1.40827	0.205563
O43670	ZN207	45328.1	44509.8	0.981948	0.838274
Q8NDH3	PEPL1	6751.65	9151.53	1.35545	0.0598859
P14672	GLUT4	3731.19	4998.83	1.33974	0.613388
Q9NYJ8	TAB2	21372.2	40770	1.90762	0.77752
Q9ULI4	KI26A	6162.25	8227.89	1.33521	0.71539
Q9UBT2	SAE2	3143.84	3251.17	1.03414	0.694577
P0DOX6	IGM	1093.14	3494.19	3.19648	0.000988949
Q9HAC7	SUCHY	606.376	231.04	0.381018	0.635841
O43741	AAKB2	2042.93	3171.78	1.55256	0.137932
P48637	GSHB	2538.64	3954.84	1.55786	0.0896518
P51965	UB2E1	337.476	723.471	2.14377	0.776206
Q9Y3L5	RAP2C	1091.16	2881	2.6403	0.0892096
Q9NZ43	USE1	950.54	1140.91	1.20027	0.470916
Q92764	KRT35	804.004	1424.88	1.77223	0.515407
P62330	ARF6	6503.83	5686.3	0.8743	0.13092
Q8N5N7	RM50	369.578	706.832	1.91254	0.746705
A6NKN8	PC4L1	1605.2	1581.39	0.985166	0.310846
Q08289	CACB2	1245.46	1037.21	0.832794	0.851273
Q15819	UB2V2	2133.43	2428.35	1.13823	0.747804
Q9HDB5	NRX3B	2177.17	2047.74	0.940553	0.4847
Q9Y5F6	PCDGM	6516.75	13409	2.05761	0.300239
Q712K3	UB2R2	558.365	988.055	1.76955	0.122336
Q9UL52	TM11E	297.765	91.3628	0.306829	0.0270149
P15954	COX7C	989.865	3442.73	3.47798	0.190613
Q9H7M9	VISTA	724.793	931.231	1.28482	0.357859
P52907	CAZA1	10056.5	11003.3	1.09415	0.603021
Q01459	DIAC	9304.41	10163.8	1.09237	0.564889
P01700	LV147	6183.39	10488	1.69616	0.239987
Q03405	UPAR	4038.58	2906.48	0.719678	0.801383
O75915	PRAF3	29605.9	38330.9	1.2947	0.102594
P10599	THIO	50637.4	106407	2.10136	0.00510713
O00533	NCHL1	4416.39	8379.34	1.89733	0.0867093
P00395	COX1	10739.8	19116.6	1.77998	0.276747
Q9BPY8	HOP	9698	3227.77	0.332828	0.1677
P50897	PPT1	12248.4	15480.1	1.26385	0.751418
Q9NTI5	PDS5B	2020.15	2786.64	1.37942	0.321505
P27487	DPP4	8838.23	5666.62	0.641149	0.810221
Q04446	GLGB	3516.18	16078	4.57258	0.0723858
Q13347	EIF3I	2954.95	2763.79	0.935309	0.567512
O60518	RNBP6	1851.09	1670.04	0.90219	0.905998
P03897	NU3M	1016.53	1389.26	1.36667	0.437126
P00738	HPT	145137	218114	1.50281	0.454178
Q9H3M7	TXNIP	109.36	2590.73	23.69	0.125415
P14868	SYDC	8856.02	13212	1.49187	0.222284
Q9BV57	MTND	1721.73	4623.72	2.6855	0.0790684
Q15717	ELAV1	2845.94	4565.18	1.6041	0.106708
Q8WUQ7	CATIN	27895.6	33741.9	1.20958	0.927372
P28482	MK01	6474.03	7356.62	1.13633	0.946591
P63098	CANB1	50473.7	53309	1.05617	0.933091
Q6RW13	ATRAP	1260.43	1689.64	1.34053	0.813438
Q99570	PI3R4	1779.34	158.976	0.0893458	0.562959
P19827	ITIH1	51039.5	46717.4	0.915318	0.537339
P02549	SPTA1	13237.6	15128.3	1.14283	0.642611
P30419	NMT1	2816.23	2034.36	0.722369	0.0351876
Q969M7	UBE2F	2964.13	3281.88	1.1072	0.732095
Q99536	VAT1	25722.8	28942.6	1.12517	0.939248
Q96PD5	PGRP2	26479.7	21110.9	0.797248	0.175125
Q9Y2D2	S35A3	257.581	696.233	2.70297	0.0163104
Q9H2D6	TARA	15673.9	19804.2	1.26351	0.573856
Q9BY42	RTF2	229.009	146.996	0.641879	0.0677515
P05997	CO5A2	30020.6	55186.6	1.83829	0.617051
P15848	ARSB	1234.36	2379.7	1.92789	0.00279093
O43815	STRN	4259.83	14380	3.37572	0.549739
P33121	ACSL1	110872	32665.7	0.294625	0.256589
Q9BYE2	TMPSD	4829.06	3730.26	0.772462	0.407685
O43399	TPD54	16999.7	32497	1.91162	0.104894
Q08554	DSC1	2292.36	3921.34	1.71061	0.0026506
P08240	SRPRA	261.125	508.319	1.94665	0.888189
Q9NRX3	NUA4L	377.274	646.793	1.71439	0.729384
Q92692	NECT2	1043.89	1243.98	1.19167	0.403515
Q5JNZ5	RS26L	5295.45	4539.7	0.857283	0.10214
Q9BVA1	TBB2B	1563.18	957.869	0.61277	0.117969
O75521	ECI2	1762.38	2142.71	1.21581	0.472284
Q9HA65	TBC17	6109.16	2944.02	0.481903	0.345776
P22570	ADRO	1321.92	1204.8	0.911401	0.468675
P54652	HSP72	37215.8	31652.9	0.850524	0.118357
P42345	MTOR	3443.46	4207.76	1.22196	0.642851
Q96EK5	KBP	1624.14	2005.45	1.23477	0.572848
Q5J8M3	EMC4	508.519	3772.19	7.418	0.223805
Q9H3U1	UN45A	6960.69	19128	2.74801	0.0231283
Q9BRL6	SRSF8	3529.6	7951.26	2.25274	0.310675
Q16629	SRSF7	7736.7	10287.4	1.32968	0.218182
Q13263	TIF1B	9948.77	8962.86	0.900901	0.986981
Q9UIG0	BAZ1B	1245.98	1131.89	0.908429	0.963363
Q16513	PKN2	2542.61	4306.51	1.69373	0.289913
Q14258	TRI25	52821.3	48488.3	0.917968	0.747503
Q8WXX5	DNJC9	1056.49	1660.08	1.57132	0.555381
Q16595	FRDA	7721.92	7683.39	0.995009	0.933049
P51648	AL3A2	11781.4	15305.7	1.29914	0.454092
Q53H96	P5CR3	679.885	147.504	0.216954	2.66195e-07
Q13428	TCOF	11843.3	25882.7	2.18543	0.681481
Q96RU2	UBP28	10987.3	6976.72	0.63498	0.0269778
P11908	PRPS2	2980.22	2465.2	0.827187	0.872969
Q6Y1H2	HACD2	1059.62	1109.23	1.04682	0.596466
P26022	PTX3	686.794	431.47	0.628238	0.00266815
Q8WW22	DNJA4	510.06	347.661	0.681607	0.0127192
Q5UCC4	EMC10	822.174	1029.19	1.25179	0.682565
Q9BTZ2	DHRS4	457.634	432.865	0.945877	0.100629
P01130	LDLR	7843.87	2677.65	0.341369	0.59642
P46734	MP2K3	4349.86	3902.15	0.897075	0.530925
P03923	NU6M	508.581	1138.52	2.23861	0.0420111
Q06323	PSME1	712927	657157	0.921773	0.538725
P04626	ERBB2	10386	1542.64	0.14853	0.600253
Q9H2P0	ADNP	1853.52	1925.19	1.03867	0.414113
Q15545	TAF7	487.651	501.939	1.0293	0.370394
Q8N5M4	TTC9C	576.165	768.784	1.33431	0.666275
Q02487	DSC2	1636.11	718.004	0.438848	0.841045
O75962	TRIO	1641.91	1628.82	0.99203	0.819058
Q6PL24	TMED8	7950.85	7788.08	0.979529	0.942375
P12956	XRCC6	11278.1	17868.5	1.58436	0.202207
Q15836	VAMP3	790.899	3001.72	3.79532	0.174298
O15144	ARPC2	16885.4	17509.5	1.03696	0.620625
P61923	COPZ1	4429.95	4770.19	1.07681	0.895901
P19957	ELAF	389.152	301.088	0.773703	0.125214
Q01995	TAGL	361767	610811	1.68841	0.076602
Q15772	SPEG	10695.6	14555.7	1.36091	0.474988
Q05639	EF1A2	102622	105202	1.02513	0.519237
Q9NQH7	XPP3	389.076	1179.87	3.03249	0.452323
P08571	CD14	4791.35	4922.91	1.02746	0.784423
O95372	LYPA2	1984.35	2163.95	1.09051	0.889287
O00410	IPO5	5431.59	5737.84	1.05638	0.845697
P61225	RAP2B	956.571	2310.43	2.41533	0.0329452
P51805	PLXA3	486.674	1516.09	3.11521	0.285095
P56199	ITA1	41131.7	67767.1	1.64756	0.0488815
O75940	SPF30	821.297	286.007	0.348238	0.66902
P00403	COX2	17948.4	26262.5	1.46322	0.131304
Q8IVB4	SL9A9	343.071	193.867	0.565092	0.370019
P51649	SSDH	5933.04	5191.75	0.875058	0.852774
P15336	ATF2	8549.26	7659.53	0.895929	0.514109
P53004	BIEA	8274.39	9705.35	1.17294	0.560683
Q5T6F2	UBAP2	1872.27	1999.83	1.06813	0.85041
Q96G03	PGM2	19770.3	29266.1	1.48031	0.482219
Q9Y623	MYH4	575.021	710.98	1.23644	0.591006
Q9UKV3	ACINU	34433.6	50163.2	1.45681	0.233272
P78559	MAP1A	5490.51	9671.85	1.76156	0.363941
Q9Y584	TIM22	219.824	409.601	1.86331	0.432983
P34896	GLYC	5651.05	6234.64	1.10327	0.318199
Q99962	SH3G2	2838.88	2848.09	1.00324	0.801505
Q9UL25	RAB21	10622.3	11630.7	1.09493	0.743151
Q9BYN8	RT26	212.147	120.204	0.566609	0.369138
Q8NBJ4	GOLM1	13898.2	9160.07	0.659085	0.0521756
O00299	CLIC1	82794.6	125672	1.51788	0.45403
Q6P9H5	GIMA6	1450.04	1775.96	1.22476	0.683176
Q8N0X7	SPART	4237.86	5285.69	1.24725	0.717667
Q6NUK1	SCMC1	5243.82	5891.86	1.12358	0.998976
P24666	PPAC	6052.83	7456.62	1.23192	0.454952
Q13200	PSMD2	8252.34	13263	1.60718	0.380244
Q6QEF8	CORO6	655.78	539.73	0.823035	0.117632
Q96PE2	ARHGH	3525.41	3432.6	0.973676	0.730096
P45974	UBP5	8685.31	11191.5	1.28856	0.904666
Q86UP8	GTD2A	446.242	855.964	1.91816	0.44158
Q96JG6	VPS50	12947.9	37833.7	2.922	6.26894e-06
P0DME0	SETLP	65395	18830.1	0.287945	0.266235
Q9NZN5	ARHGC	2802.04	3069.3	1.09538	0.235969
P19878	NCF2	2804.64	1601.6	0.571055	0.0774662
P46019	KPB2	1247.65	271.69	0.217761	0.00603968
Q9NY47	CA2D2	4260.71	2885.81	0.677307	0.00337613
Q9UFN0	NPS3A	1871.96	11990.9	6.40555	0.0331873
Q16644	MAPK3	228.972	94.8382	0.414192	0.0593897
P09488	GSTM1	1733.49	4619.33	2.66476	0.707222
P01767	HV353	746.532	875.905	1.1733	0.444038
P05387	RLA2	49688.5	71136.5	1.43165	0.103062
Q96RP9	EFGM	2820.99	2027.98	0.718889	0.379919
Q5JTB6	PLAC9	961.031	740.464	0.770489	0.056509
Q6N022	TEN4	1855.75	4387.39	2.36422	0.58354
Q9BPX5	ARP5L	17738.5	16198.3	0.913172	0.93801
Q15438	CYH1	1474.1	1300.18	0.882017	0.179883
Q7Z6B0	CCD91	18524.4	18074.6	0.975717	0.707128
O75410	TACC1	38381.7	28378.3	0.739371	0.888435
Q15113	PCOC1	6215.91	4957.57	0.797562	0.123596
Q9NZU5	LMCD1	3508.85	5589.68	1.59302	0.0838334
Q86XA9	HTR5A	179.702	612.969	3.41103	0.631954
Q641Q2	WAC2A	60.3545	206.904	3.42814	0.18819
P06276	CHLE	4515.8	4286.67	0.94926	0.579942
P11413	G6PD	5509.98	5125.67	0.930251	0.782178
P52435	RPB11	400.862	1735.26	4.32881	0.195177
P60174	TPIS	148798	315802	2.12235	0.00248794
Q9UEY8	ADDG	16695.3	14155.4	0.847866	0.825778
Q99471	PFD5	2952.42	4157.79	1.40826	0.168521
P48595	SPB10	1508.77	1299.48	0.861283	0.352409
P24593	IBP5	3370.61	3901.36	1.15746	0.606038
P00966	ASSY	2799.71	3915.76	1.39863	0.411086
P01031	CO5	17346.4	10838.1	0.624802	0.0170693
P50570	DYN2	3124.46	5038.85	1.61271	0.0390448
Q9UNZ2	NSF1C	14022.4	9797.01	0.698668	0.591525
Q86UV5	UBP48	4789.27	6068.5	1.2671	0.722937
P15170	ERF3A	2825.32	2084.35	0.737742	0.189992
Q8N5I9	NOPC1	308.412	404.682	1.31215	0.928496
P49023	PAXI	7269.12	12594.8	1.73265	0.149952
Q3KQU3	MA7D1	6122.71	4755.44	0.776688	0.514634
Q9H2U2	IPYR2	10834.8	14234.8	1.3138	0.522597
Q6L8Q7	PDE12	3681.71	2236.67	0.607508	0.356811
Q8IY17	PLPL6	11820.6	17370.8	1.46953	0.902421
Q96BM9	ARL8A	1564.88	2183.17	1.39511	0.310048
Q32MK0	MYLK3	599.212	1059.04	1.76739	0.256665
O75165	DJC13	1548.06	6001.37	3.87669	0.00494302
Q9NXA8	SIR5	557.662	7223.5	12.9532	0.103851
P61221	ABCE1	9202.19	14993.3	1.62931	0.48634
O95466	FMNL1	9282.28	13280.9	1.43078	0.398616
Q969P0	IGSF8	4492.02	4880.09	1.08639	0.890537
P13611	CSPG2	31162	32365.4	1.03862	0.897641
O60234	GMFG	879.128	976.648	1.11093	0.653761
P08311	CATG	36409.5	36046	0.990015	0.690583
Q9P013	CWC15	1867.73	2392.67	1.28106	0.316772
Q9BRP8	PYM1	4555.91	7224.49	1.58574	0.208023
Q96KP1	EXOC2	2009.17	3099.15	1.5425	0.818797
P54252	ATX3	856.461	401.443	0.468722	0.0115777
Q9NP97	DLRB1	4832.11	11567.3	2.39384	0.000176855
Q13445	TMED1	1586.54	3218.74	2.02877	0.056318
P08637	FCG3A	779.365	3313.4	4.25141	0.0246545
Q15018	ABRX2	2319.56	2312.78	0.997077	0.830249
O75663	TIPRL	2613.61	2268.32	0.867888	0.302948
P05771	KPCB	2486.91	3875.98	1.55855	0.174904
P07311	ACYP1	2066.15	2753.29	1.33257	0.0260055
Q8IZV5	RDH10	253.506	912.456	3.59934	0.233252
P41091	IF2G	6446.84	4769.34	0.739796	0.343116
O15116	LSM1	282.102	652.252	2.31212	0.342541
O95084	PRS23	259.467	261.728	1.00871	0.6384
P49207	RL34	16151.2	19410.4	1.2018	0.36386
P35070	BTC	2349.18	3275.16	1.39417	0.239643
Q96F85	CNRP1	3701.63	3371.19	0.910729	0.277062
P14598	NCF1	1639.18	2982.02	1.81922	0.0462107
Q9UK22	FBX2	5585.88	5334.86	0.955062	0.924648
Q8IY63	AMOL1	393.046	478.435	1.21725	0.376846
A6NHG4	DDTL	17393.9	23163.8	1.33172	0.268823
Q13188	STK3	904.215	1055.2	1.16698	0.184481
P13645	K1C10	79841	152048	1.90438	0.104993
Q9UHB6	LIMA1	19410.6	16101.2	0.829504	0.830254
B5ME19	EIFCL	9724.19	10174.6	1.04631	0.896776
Q8IZQ5	SELH	399.114	497.304	1.24602	0.726363
P02671	FIBA	404687	229044	0.565978	0.0346981
P62899	RL31	6533.13	5294.6	0.810423	0.742014
P62942	FKB1A	9909.95	20726.5	2.09148	0.211821
P26440	IVD	6853.37	4310.43	0.62895	0.0759708
P29692	EF1D	9682.99	11966.5	1.23583	0.406685
Q9NRP2	COXM2	2395.39	3905.84	1.63057	0.0480556
O95359	TACC2	6557.14	9242.59	1.40955	0.161869
Q5SRE7	PHYD1	1002.4	1139.32	1.13659	0.364154
P23219	PGH1	10698.4	104545	9.77203	0.00326099
Q66LE6	2ABD	121.747	120.851	0.992638	0.998948
Q92973	TNPO1	15511.3	10855.1	0.69982	0.138329
Q15404	RSU1	37170.6	50184.2	1.3501	0.637282
Q86WC4	OSTM1	3007.09	3740.19	1.24379	0.561424
Q8IVM0	CCD50	13311.9	10283.8	0.772527	0.529467
Q9Y5A9	YTHD2	5252.65	10097.9	1.92243	0.357074
P48739	PIPNB	4759.06	5949.31	1.2501	0.709819
Q8IUX4	ABC3F	627.828	523.899	0.834463	0.157964
P0CAP2	GRL1A	212.808	275.347	1.29387	0.549678
Q9UNF0	PACN2	11621.2	9787.53	0.842212	0.26439
Q58EX2	SDK2	6014.25	3634.99	0.604396	0.170037
Q9P2C4	TM181	172.031	140.535	0.816912	0.808478
P32926	DSG3	6468.86	5031.84	0.777856	0.176752
Q86X55	CARM1	1374.23	1950.9	1.41963	0.0968086
Q3SY84	K2C71	406.866	2330.37	5.72759	0.950253
Q9H254	SPTN4	7588.01	22953.4	3.02496	0.196041
Q9Y4E5	ZN451	710.428	1089.49	1.53356	0.994552
P30405	PPIF	1344.43	2356.02	1.75243	0.0211875
P43304	GPDM	22767.4	56759.8	2.49304	0.793949
P11279	LAMP1	4645.29	7474.24	1.60899	0.24344
P37837	TALDO	22381	25875.8	1.15615	0.833739
O60884	DNJA2	15826.2	18578.9	1.17393	0.894801
Q92626	PXDN	18326.9	30426.9	1.66023	0.698386
Q9NR56	MBNL1	4812.86	5859.75	1.21752	0.238847
Q15233	NONO	8822.98	9120.67	1.03374	0.811432
Q9H0U4	RAB1B	1611.99	3045.33	1.88918	0.0426851
Q9UK41	VPS28	2862.15	3480.14	1.21592	0.588762
P20929	NEBU	11384.3	9186.27	0.806924	0.469214
Q7L5Y1	ENOF1	8799.23	12108.4	1.37607	0.687925
Q96TA1	NIBA2	6733.19	5967.19	0.886234	0.721038
Q96ND0	F210A	7525.58	9397.06	1.24868	0.581543
Q16570	ACKR1	246.922	244.61	0.990633	0.987988
Q08174	PCDH1	1036.22	723.727	0.698432	0.433707
Q13443	ADAM9	571.574	631.733	1.10525	0.673605
Q8IXQ3	CI040	6555.53	6601.48	1.00701	0.40283
O15231	ZN185	732.186	416.994	0.56952	0.12138
Q8NCU8	MTLN	119.556	96.1694	0.80439	0.523302
P01834	IGKC	132508	94527.5	0.71337	0.115938
Q15181	IPYR	10740.3	9784.35	0.910995	0.249486
P08246	ELNE	13686	13625.5	0.995576	0.664529
P11117	PPAL	253.777	197.823	0.779516	0.0290522
P02760	AMBP	40206.1	48902.7	1.2163	0.507624
Q8N2F6	ARM10	15364.6	10868.5	0.707374	0.369733
O14558	HSPB6	176448	213358	1.20918	0.545905
Q92743	HTRA1	172.655	248.531	1.43946	0.924204
O95816	BAG2	26251.9	23980.2	0.913464	0.785009
O60673	REV3L	3213.66	2767.03	0.861021	0.616514
P49221	TGM4	190.484	308.944	1.62189	0.876004
O14936	CSKP	2863.55	2458.85	0.85867	0.625325
Q15075	EEA1	13369.9	22926.1	1.71476	0.833708
Q08AM6	VAC14	2901.2	4643.76	1.60063	0.305336
P04792	HSPB1	206197	373056	1.80922	0.015017
O95166	GBRAP	912.97	335.9	0.36792	0.00393497
Q30154	DRB5	1830.35	2430.41	1.32784	0.844303
Q99707	METH	39.9712	319.458	7.9922	0.132106
O00264	PGRC1	37108.9	78721.7	2.12137	0.0580112
Q6YP21	KAT3	1656.14	1818.18	1.09784	0.506632
Q9BQL6	FERM1	10410.6	11803.3	1.13378	0.604629
P19013	K2C4	7803.5	9971.03	1.27776	0.347842
Q8WUP2	FBLI1	7504.57	12462.4	1.66064	0.224121
P0C0L4	CO4A	22388.6	22187.3	0.991008	0.641406
Q13283	G3BP1	2351.37	3541.13	1.50599	0.0686611
Q9NQ66	PLCB1	6752.51	13114.8	1.9422	0.437973
P47813	IF1AX	1130.64	1496.57	1.32366	0.323806
Q9BZL1	UBL5	3643.15	3426.62	0.940565	0.49377
Q9P121	NTRI	5802.62	6994.96	1.20548	0.569512
Q9H3K6	BOLA2	3014.9	3275.01	1.08627	0.896847
Q86U06	RBM23	812.44	957.095	1.17805	0.298844
P20290	BTF3	2780.27	2275.9	0.81859	0.453626
P02008	HBAZ	21839.7	22328.2	1.02237	0.22971
Q8N3Y7	RDHE2	269.401	117.848	0.437446	0.356346
P35237	SPB6	8090.26	10911.5	1.34872	0.432856
P43487	RANG	9848.35	10230.3	1.03878	0.701992
Q9H2C0	GAN	5026.06	2107.01	0.419217	0.667077
P35222	CTNB1	4448.04	7577.6	1.70358	0.169701
Q9NQX7	ITM2C	759.391	1039.57	1.36896	0.222783
P37275	ZEB1	2496.6	1544.45	0.618623	0.28541
Q9Y3E0	GOT1B	1266.17	2104.95	1.66245	0.141354
Q14257	RCN2	28240.2	18383.4	0.650967	0.801788
P11831	SRF	461.345	658.941	1.42831	0.481717
Q9H000	MKRN2	1191.91	359.848	0.301908	0.211429
O94973	AP2A2	4080.51	6187.37	1.51632	0.435793
Q15042	RB3GP	2301.22	2978.5	1.29431	0.540896
Q9H7Z7	PGES2	2982.44	2841.78	0.952839	0.959738
Q969E2	SCAM4	846.321	1011.1	1.1947	0.448514
Q5VU43	MYOME	3327.05	1248.32	0.375202	0.0428894
Q9BR39	JPH2	16555.9	13301.1	0.803403	0.412028
O95825	QORL1	776.897	856.519	1.10249	0.241233
P45954	ACDSB	22033.3	14013.6	0.636018	0.291177
Q58FF7	H90B3	33784.8	27974.2	0.828011	0.876125
O60220	TIM8A	4611.3	7069.07	1.53299	0.288304
Q92890	UFD1	4286.15	3055.84	0.712957	0.163906
P21281	VATB2	2426.03	3821.09	1.57504	0.769827
P14151	LYAM1	2120.32	3526.42	1.66315	0.168524
Q5TFE4	NT5D1	4427.63	5690.16	1.28515	0.948058
P53680	AP2S1	2298.94	1875.99	0.816022	0.249832
P20292	AL5AP	2497.39	8332.97	3.33667	0.0872757
Q9UNN5	FAF1	2051.96	5664.44	2.7605	0.0355248
Q6PDB4	ZN880	5111.94	755.864	0.147862	0.000947476
P31943	HNRH1	5337.5	8437.13	1.58073	0.0595262
Q9UBG3	CRNN	14300.9	24554.5	1.71699	0.348158
A6NHT5	HMX3	645.585	644.017	0.99757	0.0376376
P51553	IDH3G	2798.27	2749.82	0.982686	0.403943
O14618	CCS	2271.34	3820.82	1.68219	0.147247
Q9Y2D4	EXC6B	1764.5	911.013	0.516302	0.0267804
O14656	TOR1A	732.738	732.036	0.999041	0.261127
P07451	CAH3	5825.57	5485.17	0.941568	0.219048
A6NGN9	IGLO5	900.958	167.473	0.185883	2.63132e-05
P10253	LYAG	4858.96	5960.41	1.22668	0.351647
P29144	TPP2	3136.81	4581.01	1.4604	0.557738
Q93045	STMN2	565.251	1332.43	2.35724	0.20896
Q9UEU0	VTI1B	2629.44	3223.37	1.22588	0.420277
Q96H20	SNF8	24880	24546.1	0.98658	0.930098
Q13620	CUL4B	1480.63	1256.69	0.848751	0.17646
Q96NT1	NP1L5	1109.94	1982.8	1.78641	0.164345
Q99969	RARR2	2198.44	2566.95	1.16762	0.366618
Q9BWH6	RPAP1	325.344	767.105	2.35783	0.0007243
O95622	ADCY5	4913.2	7304.11	1.48663	0.477005
P14927	QCR7	46863.8	74711.6	1.59423	0.0146287
P58876	H2B1D	2673.92	3365.51	1.25864	0.919824
Q9NQ79	CRAC1	2129.38	3141.65	1.47538	0.306517
P16109	LYAM3	2047.57	2673.38	1.30564	0.648674
O95169	NDUB8	12864.5	14535	1.12985	0.503956
Q93088	BHMT1	1705.82	4529.92	2.65557	0.202055
Q92629	SGCD	26857.1	28981.6	1.0791	0.986911
P47755	CAZA2	27116.8	24755.8	0.912934	0.327357
P02741	CRP	3417.27	5820.47	1.70325	0.362209
Q96G61	NUD11	498.955	486.342	0.97472	0.0254886
Q96I99	SUCB2	11173.8	27501.6	2.46125	0.0446519
P49137	MAPK2	227.228	119.976	0.528	0.139675
Q16401	PSMD5	7070.99	7197.49	1.01789	0.958679
P58658	EVA1C	2064.93	2509.6	1.21535	0.650378
P61956	SUMO2	255.525	312.517	1.22304	0.401897
O96011	PX11B	2656.14	2574.77	0.969367	0.8061
Q6NUK4	REEP3	3655.44	6409.02	1.75328	0.890171
P35221	CTNA1	8780.73	13562.8	1.54461	0.220986
P48643	TCPE	85083.6	39932.9	0.469337	0.516809
P42126	ECI1	10132.9	17810.6	1.75769	0.0707313
Q15365	PCBP1	19958.3	23554.2	1.18017	0.899289
P55268	LAMB2	70071.8	60048.5	0.856957	0.82701
P51531	SMCA2	1407.12	1066.03	0.757595	0.233991
Q9H074	PAIP1	3286.59	66395.2	20.2018	0.0892186
Q7Z406	MYH14	12000.7	17560.3	1.46328	0.255774
P16401	H15	17719.7	15816.6	0.892601	0.68006
P42858	HD	13683.5	14712.2	1.07518	0.623561
Q16563	SYPL1	20600.7	19018.7	0.923205	0.87477
P51991	ROA3	33532.1	28883.8	0.861377	0.146067
P08138	TNR16	3168.81	9273.82	2.92659	0.0434051
Q92667	AKAP1	1329.32	1413.15	1.06306	0.636224
P00156	CYB	907.205	1160.66	1.27938	0.595073
P37108	SRP14	3186.04	5600.96	1.75797	0.0258838
Q86U86	PB1	55633.9	28740.3	0.516597	0.293584
Q9P2P6	STAR9	34686.9	16093.7	0.463971	0.0044558
Q9Y2B9	IPKG	1734.76	3551.56	2.04729	0.699277
P27361	MK03	8851.33	9150.73	1.03383	0.701587
Q03167	TGBR3	4400.19	3105.4	0.705744	0.202532
Q9BQA9	CYBC1	664.664	742.128	1.11655	0.933576
Q13615	MTMR3	6382.27	3464.05	0.542761	0.143852
Q14508	WFDC2	120.676	362.831	3.00666	0.438915
Q8TCT9	HM13	4174.79	3290.72	0.788235	0.0709177
Q9NRG7	D39U1	1134.27	1269.89	1.11956	0.775011
P14866	HNRPL	10131.6	12494.4	1.23321	0.462354
Q9H582	ZN644	8765.54	5258.48	0.599903	0.229032
Q86TX2	ACOT1	13713.3	15587.9	1.1367	0.852157
B2RPK0	HGB1A	80405.5	81933	1.019	0.717446
O96033	MOC2A	266.265	622.11	2.33644	0.17078
P31937	3HIDH	10893.8	14167.7	1.30053	0.344476
Q687X5	STEA4	11900.5	12884.8	1.08271	0.931197
Q93034	CUL5	4488.23	3670.59	0.817826	0.937714
P02511	CRYAB	46852.1	71247.1	1.52068	0.161827
P13647	K2C5	19203.4	30792.6	1.60349	0.721259
P26583	HMGB2	38558.7	31366.5	0.813474	0.535919
Q9UKU9	ANGL2	6220.69	5610.22	0.901865	0.545661
Q9UBQ7	GRHPR	15817.5	18928.8	1.1967	0.601138
Q86Y39	NDUAB	8790.49	14071.4	1.60075	0.121083
O15078	CE290	806.613	1126.48	1.39655	0.436972
O43719	HTSF1	349.462	160.331	0.458794	0.000596255
O95760	IL33	2656.89	1536.85	0.578439	0.193506
O75122	CLAP2	3424.36	4734.1	1.38248	0.997887
O94979	SC31A	5840.35	10673	1.82746	0.161468
P17568	NDUB7	29135.1	34823.1	1.19523	0.668415
A0A075B6H9	LV469	7138.77	3280.99	0.459602	0.0671408
P19404	NDUV2	14090.9	18085.9	1.28352	0.203829
Q8IUG5	MY18B	2351.73	2740.34	1.16524	0.125274
Q9BSJ2	GCP2	3243.49	4822.96	1.48697	0.270289
Q96QZ7	MAGI1	703.815	949.042	1.34843	0.3076
P04275	VWF	21290.7	18089.3	0.84963	0.221593
P35268	RL22	5307.71	8734.47	1.64562	0.162909
O95630	STABP	2173.94	4124.63	1.89731	0.234386
O00442	RTCA	16615.8	4445.86	0.267567	0.0157284
P06744	G6PI	59282.6	88830.9	1.49843	0.394642
P58215	LOXL3	45167.4	37603.2	0.83253	0.304743
P08579	RU2B	3530.78	3925.82	1.11188	0.763786
Q16473	TENXA	6165.93	8419.14	1.36543	0.320924
P98082	DAB2	3250.64	3228.11	0.993068	0.464722
Q9NVG8	TBC13	243.432	274.871	1.12915	0.858527
Q96CN7	ISOC1	10032.8	18369.5	1.83094	0.057029
P16989	YBOX3	3825.3	6328.92	1.65449	0.158061
O43924	PDE6D	260.704	246.465	0.945381	0.0524162
Q14108	SCRB2	6990.21	9440.81	1.35058	0.333558
P24311	COX7B	2241.05	3036.07	1.35475	0.701649
O00151	PDLI1	9306.59	17918.5	1.92536	0.0677225
A8MUM7	LEG16	230.295	168.656	0.732347	0.217285
Q9NQE9	HINT3	4300.5	4686.61	1.08978	0.936765
P01040	CYTA	606.996	2505.26	4.12731	0.215235
Q96AX1	VP33A	928.604	745.439	0.802752	0.138196
O95757	HS74L	871.003	7723.69	8.86758	0.00017154
P26012	ITB8	321.015	110.039	0.342784	0.574208
O00116	ADAS	226.813	449.621	1.98234	0.949774
Q7L4S7	ARMX6	289.045	222.861	0.771024	0.0162274
P62854	RS26	5295.45	4539.7	0.857283	0.10214
Q96PE3	INP4A	631.986	823.988	1.30381	0.690997
Q02952	AKA12	42426.7	160816	3.79044	0.258963
Q14432	PDE3A	4117.07	3493.3	0.848492	0.646386
Q9BUH6	PAXX	1635	2992.53	1.83029	0.129922
Q70J99	UN13D	937.76	1158.07	1.23494	0.409445
O75911	DHRS3	1628.18	991.695	0.609081	0.0528941
Q9UBF2	COPG2	117.373	523.451	4.45972	0.175625
P40763	STAT3	6345.12	6083.62	0.958789	0.232156
Q5JTJ3	COA6	1533.58	3116.91	2.03244	0.0870844
Q9UQ13	SHOC2	449.256	446.412	0.99367	0.935212
Q96T58	MINT	3005.44	4098.09	1.36356	0.518372
O43681	GET3	9574.32	18061.7	1.88647	0.283349
Q86TU7	SETD3	374.732	413.539	1.10356	0.973538
Q9UKX7	NUP50	1132.6	4746.45	4.19077	0.931686
P30838	AL3A1	2971.94	3144.78	1.05816	0.497252
Q5QGZ9	CL12A	765.936	372.758	0.48667	0.139789
Q16270	IBP7	7502.61	9811.06	1.30769	0.396212
Q5QJ74	TBCEL	1671.02	1923.17	1.1509	0.508557
Q9HCN8	SDF2L	1292.67	2151.25	1.66419	0.144628
P46782	RS5	19670.7	31860.6	1.6197	0.194346
P42356	PI4KA	2156.11	2583.93	1.19843	0.579646
O60869	EDF1	1032.89	3625.04	3.5096	0.0123031
P60673	PROF3	813.362	557.085	0.684916	0.556894
Q96RF0	SNX18	2547.94	4849.9	1.90346	0.0680743
P28799	GRN	15630.9	11751.5	0.751813	0.105378
Q14694	UBP10	2697.18	1977.65	0.73323	0.0276241
O95139	NDUB6	8212.57	12272	1.4943	0.13207
Q2UY09	COSA1	4256.79	4905.06	1.15229	0.981121
O75636	FCN3	11658.7	8580.1	0.735937	0.653666
Q14254	FLOT2	11161.6	16278	1.4584	0.548423
O95292	VAPB	12496.1	17591.3	1.40774	0.129819
P13747	HLAE	6628.12	6493.18	0.979641	0.916589
O60547	GMDS	3931.37	4792.43	1.21902	0.549854
Q13522	PPR1A	1048.28	2329.96	2.22266	0.97281
P01615	KVD28	1277.02	3004.3	2.35258	0.159356
O95741	CPNE6	5227.2	5545.96	1.06098	0.238424
P55769	NH2L1	3988.16	4102.98	1.02879	0.95348
Q9NZ32	ARP10	2673.29	2638.47	0.986976	0.730379
Q5D862	FILA2	2793.39	4482.43	1.60466	0.362008
Q86XP6	GKN2	20074.7	6980.17	0.34771	0.34967
Q7L311	ARMX2	1988.73	2614.55	1.31469	0.336891
Q8N9N7	LRC57	6327.81	6016.56	0.950813	0.479678
Q15375	EPHA7	2212.81	2201.75	0.995003	0.849342
Q8IXH7	NELFD	203.192	400.686	1.97196	0.934012
P14324	FPPS	4645.25	7122.7	1.53333	0.0749067
P20338	RAB4A	2684.56	2519.62	0.938561	0.948449
Q7Z422	SZRD1	1921.94	12748.4	6.6331	0.0904156
Q15102	PA1B3	5749.97	4061	0.706264	0.100417
Q15417	CNN3	14343.2	10657.8	0.743055	0.261048
O95782	AP2A1	7157.53	14942	2.08759	0.000162441
Q9H1E5	TMX4	2838.7	3763.87	1.32591	0.226838
Q9NY35	CLDN1	401.649	1087.78	2.70828	0.90966
O75380	NDUS6	9447.23	18217.5	1.92834	0.0851194
Q5T9L3	WLS	2345.3	3004.61	1.28112	0.433326
O14613	BORG1	13661.4	8960.06	0.655868	0.155077
O43493	TGON2	1323.55	6127.9	4.6299	0.00991351
Q9UN36	NDRG2	5681.42	6993.13	1.23088	0.833631
O75056	SDC3	6515.18	12007.5	1.84301	0.211857
Q14554	PDIA5	6112.08	4074.25	0.666589	0.620427
P12829	MYL4	814.573	3112.87	3.82147	0.769393
P07204	TRBM	1211.17	1365.54	1.12745	0.491346
Q9HDC9	APMAP	10886.3	11942.4	1.09701	0.401497
A1X283	SPD2B	5166.83	5459.2	1.05659	0.703467
Q96HS1	PGAM5	21227.3	11799.4	0.555861	0.111349
Q8IZP2	ST134	980.429	1478.17	1.50767	0.823302
Q969R2	OSBP2	1173.13	2266.58	1.93208	0.0648468
Q9NQ36	SCUB2	204.995	97.0839	0.473591	0.202793
Q12769	NU160	6046.92	7309.65	1.20882	0.400293
Q5SW79	CE170	361.99	162.639	0.449293	0.00124646
Q08722	CD47	34780.9	8585.22	0.246837	0.42514
Q15185	TEBP	10028.3	10819.1	1.07885	0.738348
Q96HY6	DDRGK	3004.77	3989.36	1.32768	0.363474
Q08499	PDE4D	825.466	3508.64	4.2505	0.983646
P51809	VAMP7	346.871	1191.56	3.43516	0.279164
O15131	IMA6	648.595	1775.27	2.73709	0.140617
Q9H270	VPS11	2784.27	59541	21.3848	0.18471
Q6NW29	RWDD4	301.024	661.819	2.19856	0.533361
Q9P291	ARMX1	1551.04	1844.93	1.18948	0.690429
P51674	GPM6A	4252.13	9605.93	2.25909	0.174448
Q9ULI3	HEG1	1386.38	1540.85	1.11142	0.48134
Q96FX8	PERP	407.928	829.798	2.03418	0.596199
P00492	HPRT	7813.86	9389.24	1.20161	0.281704
Q9Y6W5	WASF2	4520.67	7652.58	1.6928	0.134869
P08603	CFAH	88695	61808.1	0.696861	0.0137516
O95274	LYPD3	373.37	865.828	2.31896	0.271943
O15212	PFD6	2719.81	7930.44	2.91581	0.0174834
P31948	STIP1	17891.6	24985.7	1.3965	0.0109317
Q9BRX2	PELO	1085.68	1187.88	1.09413	0.577036
Q16881	TRXR1	7831.82	11130.8	1.42123	0.322619
Q9H0Q3	FXYD6	1191.53	788.137	0.661452	0.196657
Q5T750	XP32	1224.24	2060.31	1.68293	0.186938
Q8NBQ5	DHB11	11180.3	11445.6	1.02373	0.99704
Q14894	CRYM	385.125	444.498	1.15417	0.118749
P25398	RS12	14493.3	13697.3	0.945075	0.901282
Q14192	FHL2	9804.58	8973.4	0.915226	0.732765
Q8NBU5	ATAD1	3877.04	2378.36	0.613448	0.54637
Q9Y4D1	DAAM1	3925.78	5249.79	1.33726	0.9307
P69892	HBG2	2993.43	3397.73	1.13506	0.555238
Q15599	NHRF2	7664.2	6773.7	0.88381	0.953329
O95167	NDUA3	1324.12	2038.28	1.53934	0.154728
Q7Z2K6	ERMP1	42857.1	103651	2.41853	0.328191
P02771	FETA	275.863	501.265	1.81708	0.696318
O94760	DDAH1	4943.01	4808.59	0.972805	0.603327
O76024	WFS1	6712.57	9752.6	1.45289	0.199378
Q9Y2H0	DLGP4	1773.59	4338.21	2.44601	0.0191725
Q8N9B5	JMY	230.468	211.501	0.917706	0.533674
O00178	GTPB1	2457.49	2479.75	1.00906	0.8626
P16152	CBR1	17673.5	19376.4	1.09635	0.703989
Q9NV96	CC50A	11256.1	21161.7	1.88002	0.00439349
Q9H492	MLP3A	984.086	1556.2	1.58137	0.0467616
P63162	RSMN	5926.55	10429	1.75971	0.269943
Q66PJ3	AR6P4	252.791	1609.94	6.36865	0.146047
Q9Y625	GPC6	7167.47	9549.7	1.33237	0.29639
P04196	HRG	89584.9	58437.1	0.652309	0.0866489
Q765P7	MTSS2	910.628	1415.21	1.55411	0.239576
P0CG12	DERPC	57234.1	67328.4	1.17637	0.891251
Q13464	ROCK1	15210.7	27377.4	1.79988	0.0637415
Q5T1J5	CHCH9	1694.14	3468.66	2.04744	0.00116892
Q9UJU6	DBNL	10509.5	18129.2	1.72503	0.0240678
P33527	MRP1	65467.7	114026	1.74171	0.356866
P08172	ACM2	885.84	406.186	0.458531	0.0891761
Q8N3E9	PLCD3	573.919	1300.73	2.26639	0.615848
Q13363	CTBP1	2673.25	2765.52	1.03452	0.887712
O43181	NDUS4	5113.57	14224.4	2.7817	0.000817893
P62491	RB11A	271.678	182.833	0.672978	0.0121121
Q9BU40	CRDL1	34568.5	13670.3	0.395454	0.992984
P02743	SAMP	23499.9	33229.9	1.41405	0.408015
P20742	PZP	24421.9	38686.5	1.58409	0.897796
P02812	PRB2	568.722	527.431	0.927396	0.014929
Q53GL0	PKHO1	11604.7	27151.3	2.33968	0.465806
Q16873	LTC4S	1346.78	1891.59	1.40453	0.431933
Q9UID3	VPS51	5505.72	6024.91	1.0943	0.485463
O14556	G3PT	2746.3	5845.61	2.12854	0.592647
P54619	AAKG1	108747	87915.3	0.80844	0.644165
P48426	PI42A	46003.6	26189.5	0.569293	0.00496804
P78380	OLR1	334.916	628.467	1.87649	0.882362
Q9UHB9	SRP68	1419.21	3935.57	2.77308	0.0309984
Q6DKJ4	NXN	4587.96	4880.24	1.0637	0.376479
Q9Y3B8	ORN	2481.87	6410.26	2.58283	0.00183254
O95232	LC7L3	1926.2	1416.53	0.735398	0.0666024
Q9NRQ2	PLS4	104737	123107	1.17539	0.981374
Q9NYU1	UGGG2	14843.5	17882.6	1.20474	0.33402
O43760	SNG2	4603.91	12404.2	2.69428	0.000405112
Q8IVP5	FUND1	344.61	902.789	2.61974	0.371925
Q5XPI4	RN123	4649.09	750.666	0.161465	0.172757
A0A0B4J1V0	HV315	10496.1	40336.4	3.84299	0.0882399
Q8TDG4	HELQ	4275.94	6944.85	1.62417	0.338503
P61009	SPCS3	2113.42	2483.86	1.17528	0.447021
P35232	PHB	15405	19054.6	1.23691	0.54612
Q14141	2022-09-06	8499.91	11550.3	1.35887	0.25701
P07711	CATL1	1395.86	1156.21	0.828314	0.804502
Q9NZT1	CALL5	3661.6	7641.19	2.08685	0.0396158
P34096	RNAS4	2148.81	8244.1	3.83658	0.000712738
P10620	MGST1	5118.71	4065.03	0.794151	0.248479
P36578	RL4	9317.74	10548.7	1.13211	0.799975
Q93009	UBP7	3384.77	8028.36	2.37191	0.150049
Q5JPE7	NOMO2	30510.3	29486.7	0.966449	0.762047
O43739	CYH3	1474.1	1300.18	0.882017	0.179883
Q92541	RTF1	406.246	745.412	1.83488	0.349252
O96000	NDUBA	14225.6	22053.8	1.55029	0.0263612
Q96H79	ZCCHL	1231.38	2237.91	1.81741	0.951912
P54840	GYS2	1565.65	2032	1.29786	0.468304
P05089	ARGI1	4954.56	7826.26	1.57961	0.0768672
P18124	RL7	5690.55	12884.2	2.26414	0.146251
Q9H1A7	RPB1C	400.862	1735.26	4.32881	0.195177
O75874	IDHC	112185	56200.9	0.500968	0.00032319
Q96RW7	HMCN1	3527.74	37921	10.7494	0.143711
P02787	TRFE	455119	504136	1.1077	0.824869
P26373	RL13	9346.65	9954.01	1.06498	0.931657
Q5TZA2	CROCC	13239.6	16158.4	1.22046	0.412335
Q14353	GAMT	1311.02	1361.56	1.03855	0.328844
Q96IJ6	GMPPA	3479.55	6692.86	1.92348	0.785308
A0A087WW87	KV240	1196.22	1430.79	1.19609	0.616212
P13671	CO6	16216.9	13086.4	0.806963	0.305335
Q8TAE8	G45IP	2065.26	9236.13	4.47214	0.0486205
P61601	NCALD	9668.18	8022.93	0.829828	0.649333
Q9H7C4	SYNCI	5979.5	8763.24	1.46555	0.964034
Q13190	STX5	235.465	113.763	0.483141	0.0930794
P20160	CAP7	21293.8	13411	0.629808	0.341997
O76021	RL1D1	220.365	1596.28	7.24382	0.920816
O15382	BCAT2	3673.2	5979.71	1.62793	0.0851771
Q6UW02	CP20A	3468.38	3892.86	1.12239	0.594769
Q9BZQ8	NIBA1	14516.2	15304.4	1.05429	0.640855
Q15208	STK38	797.913	1157.92	1.45119	0.104392
Q9UPN3	MACF1	49908.8	65367.1	1.30973	0.722884
Q6NVV1	R13P3	2268.54	4816.51	2.12318	0.229651
Q7Z739	YTHD3	1332.64	1655.83	1.24252	0.661432
O95456	PSMG1	919.674	4980.77	5.4158	0.133121
Q9NS69	TOM22	1039.41	1592.85	1.53245	0.0931109
P30622	CLIP1	9377.03	8999.43	0.959731	0.910853
P07858	CATB	6725.75	9286.66	1.38076	0.18376
O14786	NRP1	2957.52	7287.45	2.46404	0.0144438
Q96IR2	ZN845	1532.6	1506.81	0.983169	0.671617
P60900	PSA6	9117.31	10643.5	1.16739	0.447615
P04070	PROC	3152.3	8282.05	2.6273	0.295501
Q6ZMP0	THSD4	12482.3	19628.9	1.57253	0.57865
Q5T6V5	QSPP	1400.72	1536.63	1.09703	0.307045
A4D2B0	MBLC1	1520.09	2560.72	1.68459	0.36871
Q9UI10	EI2BD	3664.77	7941.13	2.16688	0.163035
Q96LD1	SGCZ	2835.94	4314.58	1.52139	0.41719
O60216	RAD21	1805.44	1824.32	1.01046	0.945144
P63146	UBE2B	3056.55	1347.69	0.440919	0.0153034
O60832	DKC1	5278.37	9197.99	1.74258	0.351913
Q96EK2	PF21B	41065.4	55960.6	1.36272	0.345752
F5H284	PAL4D	833.2	829.067	0.99504	0.775484
Q92947	GCDH	3145.71	3234.17	1.02812	0.821749
P61020	RAB5B	14343.4	13943.2	0.972097	0.634169
Q96ET8	TV23C	1272.69	7179.35	5.64108	0.386943
P05155	IC1	66266.5	74574.3	1.12537	0.841342
Q92783	STAM1	2068.61	2395.25	1.1579	0.461957
Q13043	STK4	649.473	817.777	1.25914	0.22094
Q13616	CUL1	23219.7	17267.6	0.743662	0.0270073
Q9ULT8	HECD1	896.655	2418.08	2.69678	0.0102104
Q52LJ0	FA98B	2756.17	4205.83	1.52597	0.475518
Q12874	SF3A3	5715.63	9293.44	1.62597	0.693278
Q9UFG5	CS025	1179.24	1309.21	1.11021	0.441682
P23526	SAHH	14935.4	16244	1.08762	0.792716
Q00610	CLH1	37301.5	24699.5	0.662157	0.563873
P14174	MIF	77929.9	129876	1.66658	0.0630438
P49448	DHE4	791.82	3168.37	4.00138	0.0651695
P11532	DMD	222476	253695	1.14033	0.631982
Q86UQ4	ABCAD	1005.21	1589.54	1.5813	0.0724735
O94856	NFASC	4863.05	5052.95	1.03905	0.809536
P0DN37	PAL4G	336.612	209.706	0.622989	0.609294
Q13641	TPBG	6962.16	10709.4	1.53824	0.292176
Q13094	LCP2	757.036	1083.33	1.43101	0.0429667
Q9UHX3	AGRE2	1042.15	1145.35	1.09903	0.934029
Q03403	TFF2	2678.18	1420.56	0.530418	0.171872
P14207	FOLR2	2704.62	2877.86	1.06405	0.681376
P08047	SP1	270.094	380.592	1.40911	0.933556
P37840	SYUA	12068.9	21735.7	1.80097	0.0100602
P18510	IL1RA	4358.97	7423.34	1.703	0.142069
P15559	NQO1	2064.17	1674.89	0.811414	0.35321
Q92621	NU205	1627.51	976.018	0.5997	0.115337
P16930	FAAA	1726.96	2393.25	1.38581	0.895084
O75347	TBCA	14161.6	23099.3	1.63112	0.014339
Q9UBS4	DJB11	3002.58	2608.86	0.868872	0.300666
P61970	NTF2	25752.9	35401.7	1.37467	0.0363255
P78385	KRT83	299.009	444.029	1.485	0.941994
Q14919	NC2A	1033.25	1055.14	1.02118	0.664042
Q629K1	TRIQK	477.449	1142.25	2.3924	0.207288
Q9NPR2	SEM4B	12687.3	3405.4	0.268409	0.802672
O94874	UFL1	11164.1	16619	1.48861	0.943747
Q06587	RING1	418.503	474.337	1.13341	0.45617
Q9UKV8	AGO2	4261.81	3108.35	0.729349	0.622956
Q9Y6D6	BIG1	920.993	980.897	1.06504	0.373174
O43790	KRT86	11997	15230.6	1.26954	0.834214
Q9BUF5	TBB6	17479	24117.5	1.3798	0.549159
Q5VT06	CE350	3982.07	2084.07	0.523363	0.369315
P08237	PFKAM	11560.3	19491.1	1.68603	0.156329
O60762	DPM1	9312.06	5566.16	0.597737	0.189445
O75751	S22A3	5796.32	12614.6	2.17631	0.748652
Q9H0R4	HDHD2	3057.69	4203.66	1.37478	0.166253
Q9GZT3	SLIRP	7923.31	8811.92	1.11215	0.715743
O94855	SC24D	1124.64	3080.9	2.73945	0.140297
Q7Z7K0	COXM1	2010.21	3533.95	1.758	0.0218948
Q9UGM5	FETUB	5030.92	4015.84	0.798232	0.283538
Q16537	2A5E	4521.9	2875.63	0.635935	0.849605
Q9UGM3	DMBT1	19079.6	17925.4	0.939507	0.733666
A0A0A0MT36	KVD21	1094.27	2165.8	1.97921	0.0618405
Q9Y3F4	STRAP	10998	16273.7	1.47969	0.102666
Q9Y3P9	RBGP1	8707.34	14030.4	1.61133	0.0179973
P25101	EDNRA	23802	19885	0.835433	0.909976
O95487	SC24B	8415.82	14572.9	1.73161	0.303287
Q5T5P2	SKT	13299	19529	1.46846	0.468912
Q96NH3	BROMI	262.607	1905.55	7.25628	0.176774
Q9Y5S8	NOX1	621.705	454.095	0.730403	0.488277
P52758	RIDA	2801.8	3832.36	1.36782	0.579175
P46821	MAP1B	20685.8	35082.2	1.69595	0.112187
P56545	CTBP2	6353.11	10025	1.57797	0.348858
P61916	NPC2	2640.89	3205.66	1.21386	0.424753
Q53FP2	NACHO	9020.27	12083.1	1.33956	0.233038
Q14195	DPYL3	176477	205639	1.16525	0.473907
Q9Y4Y9	LSM5	302.637	927.488	3.06469	0.668777
Q8IXS6	PALM2	2172.5	2560.66	1.17867	0.695143
P68104	EF1A1	102622	105202	1.02513	0.519237
Q8WUY3	PRUN2	30715.5	36388.3	1.18469	0.55768
P78310	CXAR	1176.71	10021.2	8.51628	0.0361954
Q15080	NCF4	1758.05	2763.08	1.57168	0.281558
P30711	GSTT1	9871.22	11935.2	1.20909	0.787636
P21452	NK2R	2289.46	594.563	0.259696	0.031364
Q9Y3C0	WASC3	2469.54	3078.82	1.24672	0.788686
Q10567	AP1B1	2140.99	4964.39	2.31873	0.00150117
P62820	RAB1A	6054.12	5514.28	0.910831	0.273165
Q9Y5B0	CTDP1	12869.9	9058.31	0.703836	0.297714
O15121	DEGS1	4134.5	1228.88	0.297225	0.078028
Q9BSJ8	ESYT1	8618.44	10772.1	1.24988	0.205402
P12821	ACE	1093.83	2422.11	2.21434	0.123034
Q96JE9	MAP6	13900.9	7276.4	0.52345	0.00151295
P83881	RL36A	1606.9	8019.14	4.99043	0.975512
P31150	GDIA	15947.1	22836.6	1.43202	0.66181
Q9NSB2	KRT84	5767.95	9703.63	1.68234	0.172016
Q9UI09	NDUAC	4728.68	8265.82	1.74802	0.000755289
Q15661	TRYB1	94238.9	62351.1	0.661628	0.275695
Q99623	PHB2	14028	19359.3	1.38005	0.670301
Q6K0P9	IFIX	839.339	1482.92	1.76677	0.402872
Q15155	NOMO1	30510.3	29486.7	0.966449	0.762047
P22234	PUR6	7463.16	7452.64	0.99859	0.981272
Q9Y266	NUDC	12018.8	13307.6	1.10723	0.745457
Q9BRF8	CPPED	36569.8	34944.2	0.955547	0.940481
P04899	GNAI2	33425.9	31223	0.934096	0.217065
Q5T9A4	ATD3B	4778.73	2490.69	0.521203	0.553546
P10589	COT1	1291.99	673.201	0.521056	0.281774
P22413	ENPP1	9839.35	17441.6	1.77264	0.0848761
Q9NRW1	RAB6B	4016.78	6517.9	1.62267	0.223965
P11488	GNAT1	1383.84	745.625	0.538808	0.231553
Q32P44	EMAL3	1151.44	945.153	0.820848	0.290115
P23396	RS3	19853.6	15556	0.783536	0.333067
Q7Z5L7	PODN	7458.16	25210.6	3.38027	0.00873472
Q9H3Q1	BORG4	1842.02	2007.27	1.08971	0.410721
P0DPH8	TBA3D	5396.45	8546.94	1.58381	0.200073
Q9BZL4	PP12C	30075	22402.2	0.744878	0.284653
Q12798	CETN1	691.079	1193.11	1.72644	0.145636
Q96GE6	CALL4	0	1743.61	Inf	0.00019788
O00231	PSD11	5208.46	7517.46	1.44332	0.144679
P11055	MYH3	201.896	129.22	0.640033	0.303686
Q9BTW9	TBCD	2634.48	3189.82	1.21079	0.516451
Q9BX68	HINT2	2531.92	4572	1.80574	0.0252223
P07196	NFL	3186.27	2560.62	0.803643	0.0751298
O60240	PLIN1	3268.21	20545.3	6.28643	0.00143232
Q9HD45	TM9S3	5268.59	3687.85	0.699968	0.177937
P07305	H10	29371.5	34476.8	1.17382	0.836755
P17936	IBP3	90156.1	169374	1.87868	0.591049
Q10713	MPPA	3196.54	3521.3	1.1016	0.681643
Q86VM9	ZCH18	646.486	768.95	1.18943	0.327152
O14974	MYPT1	25807.6	68261.7	2.64503	0.0622255
O95155	UBE4B	561.116	376.807	0.671531	0.0103804
O15511	ARPC5	10400.2	13158.6	1.26522	0.157038
Q5T2T1	MPP7	13351.3	69276.6	5.18877	0.212061
Q9Y2Z9	COQ6	3371.94	3149.79	0.934118	0.851392
Q9Y4W6	AFG32	7001.6	8346.49	1.19208	0.583137
Q13435	SF3B2	4285.8	5672.56	1.32357	0.179457
Q9P016	THYN1	29625.3	26845.9	0.906181	0.883959
Q03252	LMNB2	14676.5	20708	1.41097	0.171631
Q96EY4	TMA16	169.144	869.464	5.14037	0.15573
Q9NWV8	BABA1	1019.2	1180.17	1.15794	0.414505
O60927	PP1RB	2742.27	5127.19	1.86969	0.0129735
Q5VZF2	MBNL2	4676.31	4702.19	1.00553	0.963885
P49354	FNTA	3915.04	6608.46	1.68797	0.104248
Q27J81	INF2	29450.4	41332.9	1.40347	0.988996
P50914	RL14	8862.59	10309.9	1.1633	0.71602
Q09161	NCBP1	221.628	250.628	1.13085	0.694121
P20774	MIME	78965.9	80668.3	1.02156	0.841991
Q9UI26	IPO11	461.501	221.877	0.480772	0.00110365
O75396	SC22B	11939.3	15114.9	1.26598	0.410208
Q6P2Q9	PRP8	15367.9	12999.3	0.845875	0.44266
O95295	SNAPN	982.825	848.54	0.863368	0.326395
Q00059	TFAM	4214.21	7955.7	1.88783	0.0080939
Q08495	DEMA	6748.11	8194.01	1.21427	0.396812
O15228	GNPAT	465.289	1326.75	2.85146	0.0279586
O00303	EIF3F	1563.76	2487.28	1.59058	0.0453445
O75746	CMC1	7930.58	10228.8	1.28979	0.324505
A0A0C4DH42	HV366	2853.28	1897.23	0.664928	0.309987
Q9UHA4	LTOR3	2542.78	2709.85	1.06571	0.853973
P14625	ENPL	21966.4	48234	2.19581	0.00765367
Q16181	2022-09-07	77279	84016.9	1.08719	0.589032
O14828	SCAM3	2440.51	2870.81	1.17632	0.251532
Q96QA5	GSDMA	2026.19	1335.83	0.659282	0.986573
P63092	GNAS2	16261.8	18950.4	1.16533	0.956292
P07814	SYEP	5918.97	6682.05	1.12892	0.724122
Q0ZGT2	NEXN	17539	27816	1.58595	0.218516
Q9BUR5	MIC26	4399.49	4384.25	0.996536	0.729178
Q6NYC8	PPR18	1029.81	1464.69	1.42229	0.229193
Q00587	BORG5	5032.58	8109.62	1.61142	0.857811
Q13131	AAPK1	4135.01	3908.88	0.945313	0.973428
P01033	TIMP1	1226.04	1608.53	1.31198	0.707635
Q00613	HSF1	610.392	788.717	1.29215	0.706886
O75594	PGRP1	3000.48	2541.22	0.846937	0.352679
P37198	NUP62	12372	12905.8	1.04315	0.707866
Q16832	DDR2	1912.87	4760.09	2.48845	0.065642
Q8WXI9	P66B	9768.31	11854.9	1.21361	0.444077
Q92506	DHB8	2330.05	3045.4	1.30701	0.175808
Q99832	TCPH	17706.7	23354.4	1.31896	0.64371
Q16568	CART	3859.74	2312.39	0.599105	0.0773371
Q13496	MTM1	448.56	138.102	0.307879	0.0657597
Q92530	PSMF1	8570.05	9602.04	1.12042	0.626935
Q92928	RAB1C	2417.1	2123.12	0.878377	0.864573
O00233	PSMD9	9478.7	17228.4	1.81759	0.014016
Q9BQI9	NRIP2	4785.7	4127.8	0.862529	0.475098
P09234	RU1C	9783.08	5867.54	0.599764	0.459649
A0A075B6I0	LV861	95.1736	191.172	2.00866	0.951924
Q93077	H2A1C	3458.15	5417.44	1.56657	0.964405
P46060	RAGP1	4874.8	4997.29	1.02513	0.839836
Q9UQ35	SRRM2	4052.99	7305.68	1.80254	0.139347
O95297	MPZL1	3750.95	4267.89	1.13782	0.674768
P51858	HDGF	5182.27	8426.71	1.62606	0.0875787
Q99700	ATX2	973.723	939.847	0.96521	0.99727
O43143	DHX15	2416.6	2611.33	1.08058	0.790374
P62424	RL7A	15404.4	21103.3	1.36995	0.413466
Q14103	HNRPD	14010.2	23624.4	1.68623	8.67347e-05
P00734	THRB	141909	112111	0.790023	0.0973171
P24071	FCAR	495.386	11949.3	24.1213	0.172638
Q96L92	SNX27	6759.76	6699.69	0.991114	0.715241
O75367	H2AY	22747.9	33388.5	1.46777	0.784092
Q92882	OSTF1	3841.07	10073.5	2.62258	0.22532
Q9Y2T7	YBOX2	8610.85	7055.55	0.819379	0.0930231
Q07507	DERM	24119.6	27633.8	1.1457	0.531489
Q9Y5Y7	LYVE1	270.304	608.112	2.24973	0.308409
P80297	MT1X	1568.51	1047.04	0.667533	0.106764
P58107	EPIPL	15598.9	12222.1	0.783524	0.255852
Q9UDY2	ZO2	19911.9	18322	0.920153	0.751119
O75083	WDR1	82840.9	108612	1.31109	0.880966
P15502	ELN	2289.46	7542.15	3.29429	0.0152942
P49721	PSB2	4259.31	7778.57	1.82625	0.0159824
P52594	AGFG1	1032.04	2052.93	1.98919	0.898851
P61978	HNRPK	39637.4	41226.9	1.0401	0.799359
P12004	PCNA	1998.36	4883.85	2.44392	0.0384297
P54577	SYYC	1710.64	3863.5	2.25851	0.0326791
P50461	CSRP3	328.342	686.704	2.09143	0.694271
P14406	CX7A2	3567.74	6828.6	1.91398	0.0192076
Q8TD16	BICD2	11719.3	15696.2	1.33935	0.290471
P00390	GSHR	78479.6	44488	0.566873	0.290904
Q96SZ5	AEDO	60284.6	38695.2	0.641874	0.0333896
P62253	UB2G1	1064.5	1575.04	1.47961	0.0373622
O00602	FCN1	1593.47	2064.62	1.29567	0.0992133
P16298	PP2BB	4207.06	14220.6	3.38018	0.177357
Q9NQ39	RS10L	5498.58	3995.32	0.72661	0.0296627
O75190	DNJB6	1066.69	1568.83	1.47075	0.300584
Q86WI3	NLRC5	407.428	138.054	0.338843	0.000146694
P00533	EGFR	5329.71	4117.54	0.772564	0.0393094
P02775	CXCL7	44163.9	20775.6	0.470421	0.589975
Q9NQ48	LZTL1	5100.16	2560.93	0.502129	0.463594
P08574	CY1	25089.5	34935.7	1.39244	0.0963318
Q5VW32	BROX	3803.83	3239.16	0.851553	0.210191
Q14011	CIRBP	890.214	2300.56	2.58428	0.000739646
P28161	GSTM2	12178.6	20972.9	1.72212	0.0551083
Q562R1	ACTBL	224982	310534	1.38026	0.314843
Q9Y312	AAR2	352.877	1481.93	4.19957	0.782325
Q9H3G5	CPVL	4288.13	5715.4	1.33284	0.61822
Q8N6H7	ARFG2	4520.31	1904.56	0.421333	0.171663
P52943	CRIP2	139387	229736	1.64818	0.175506
P27695	APEX1	5970.75	17365.2	2.90838	0.0175817
Q09666	AHNK	142906	313183	2.19154	0.000776108
P46063	RECQ1	11373	6518.47	0.573153	0.628278
Q9NRF2	SH2B1	582.255	1403.05	2.40969	0.456996
O43617	TPPC3	1720	4008.63	2.3306	0.0345616
Q96EI5	TCAL4	426.577	297.988	0.698558	0.859777
Q9BWS9	CHID1	1719.56	2362.63	1.37397	0.59081
Q16740	CLPP	2481.12	2952.92	1.19015	0.496728
Q8TDL5	BPIB1	24785	36027.4	1.4536	0.401262
Q9ULD2	MTUS1	4074.19	9461.8	2.32238	0.771693
P07951	TPM2	355771	424133	1.19215	0.697568
Q14320	FA50A	639.683	3714.17	5.80627	0.716094
Q9Y5M8	SRPRB	2686.8	6835.1	2.54396	0.367824
Q5VSL9	STRP1	1824.22	3222.35	1.76643	0.177779
Q8IWA5	CTL2	6349.82	6698.37	1.05489	0.952573
Q16799	RTN1	3904.21	6055.66	1.55106	0.328794
P50395	GDIB	32124.7	29096.5	0.905736	0.209519
O00629	IMA3	3777.09	4835.71	1.28027	0.976423
Q99567	NUP88	1154.77	635.516	0.55034	0.0416447
A8MVU1	NCF1C	1639.18	2982.02	1.81922	0.0462107
Q8N1T3	MYO1H	1070.7	766.109	0.715518	0.179469
Q4G0N4	NAKD2	4041.62	3531.29	0.873731	0.318813
Q03013	GSTM4	5894.37	4217.27	0.715475	0.0763753
A8MWL6	SNG2L	1746.56	3901.66	2.23391	0.0751271
Q14161	GIT2	7613.87	5673.72	0.745181	0.593294
Q12830	BPTF	3704.46	8518.78	2.2996	0.26161
Q9BVC4	LST8	1158.04	40335.3	34.8306	0.0112213
P62937	PPIA	65071.6	111171	1.70844	0.00781932
P52799	EFNB2	901.718	364.243	0.403944	0.00675091
Q8TF72	SHRM3	40681.9	55092.3	1.35422	0.0898026
P49321	NASP	2322.91	1739.92	0.749026	0.778228
Q15121	PEA15	7570.68	11176.7	1.47631	0.0437672
Q9NP79	VTA1	3301.16	3318.69	1.00531	0.99007
P31949	S10AB	11445.1	17830.8	1.55794	0.191318
Q15555	MARE2	3597.88	2137.69	0.594151	0.044209
O15090	ZN536	723.704	835.417	1.15436	0.186466
O14684	PTGES	1228.73	773.419	0.629445	0.846152
P62072	TIM10	2755.24	6916.78	2.51041	0.00672426
Q49B96	COX19	1322.44	3131.76	2.36816	0.0821703
P51452	DUS3	11049.7	15722.7	1.4229	0.20884
Q5TEC6	H3PS2	35990.8	36602	1.01698	0.924625
P04180	LCAT	2316.7	2256.72	0.974109	0.956904
Q9H0B6	KLC2	426.687	340.179	0.797257	0.53037
P01824	HV439	346.026	2878.6	8.31903	0.33311
P60891	PRPS1	4446.48	8995.59	2.02308	0.979612
Q96LZ3	CANB2	171.932	688.241	4.00299	0.316893
O75880	SCO1	918.422	913	0.994097	0.177332
Q9HC38	GLOD4	8780.16	12674.4	1.44353	0.0485273
Q8N668	COMD1	2241.5	1486.67	0.663249	0.433443
P51888	PRELP	106926	99409.3	0.929698	0.281667
O15155	BET1	1768.53	2263.59	1.27993	0.915058
P13498	CY24A	4740.55	3544.79	0.747759	0.156264
Q96JH7	VCIP1	17831.6	20712.2	1.16155	0.791191
Q7L7L0	H2A3	3458.15	5417.44	1.56657	0.964405
P0DMM9	ST1A3	174.037	256.103	1.47154	0.939862
Q9Y285	SYFA	2541.76	2420.83	0.952424	0.824233
Q9UBD6	RHCG	72.1532	294.338	4.07934	0.890546
P46977	STT3A	4147.1	4745.1	1.14419	0.736647
Q9UM54	MYO6	42504	32697.8	0.769287	0.640172
Q6NW40	RGMB	598.207	3599.79	6.01763	0.842654
Q9BRG1	VPS25	2796.12	3792	1.35617	0.291972
P23368	MAOM	3699.26	4527.97	1.22402	0.384696
P09104	ENOG	8143.55	15790.9	1.93907	0.0251377
P53985	MOT1	19942.6	36676.6	1.83911	0.311928
P20618	PSB1	7669.97	9051.4	1.18011	0.503625
P55327	TPD52	4085.23	7558.42	1.85018	0.178829
P48444	COPD	2094.01	4908.08	2.34386	0.0224484
O95433	AHSA1	19316.9	31192.1	1.61475	0.539294
P62341	SELT	2486.63	1322.43	0.531815	0.321372
O95319	CELF2	2941.21	4877.6	1.65836	0.194813
P83916	CBX1	4303.19	6608.42	1.5357	0.638322
O95786	DDX58	285.802	149.618	0.523502	0.936596
P49821	NDUV1	7978.83	14297.1	1.79188	0.190838
P26196	DDX6	3475.72	4611.44	1.32676	0.852878
Q9BRH9	ZN251	831.646	1046.07	1.25783	0.416179
Q6YN16	HSDL2	3535.28	3848.39	1.08857	0.492944
P38919	IF4A3	5615.78	5602.67	0.997666	0.998755
Q9NQR4	NIT2	21954	49082.5	2.2357	0.189655
P46108	CRK	5923.92	6593.46	1.11302	0.96538
P47897	SYQ	14672.1	16135.5	1.09974	0.724166
Q32P28	P3H1	1116.98	1403.38	1.25641	0.637184
O00170	AIP	1539.67	2000.4	1.29924	0.0808967
Q6DN03	H2B2C	8340.45	3922.65	0.470316	0.0713209
P02652	APOA2	43226.6	64994.4	1.50358	0.197935
O43169	CYB5B	10768.3	11044	1.0256	0.767763
Q6NXS1	IPP2B	3056.38	7614.6	2.49138	0.0179612
Q96RD7	PANX1	12799.4	8231.03	0.64308	0.863823
Q99798	ACON	27370.4	35971.1	1.31423	0.767554
O15371	EIF3D	8071.42	6728.83	0.833661	0.82757
Q9NUM4	T106B	520.429	516.068	0.991619	0.996032
Q8N4T8	CBR4	27593.9	23921.1	0.866899	0.445297
Q6Y288	B3GLT	468.393	939.879	2.00661	0.872421
P30740	ILEU	9901.35	11969.1	1.20883	0.782206
P49591	SYSC	8926.71	25051.3	2.80633	0.0263984
Q8WUM4	PDC6I	10827.5	10657.1	0.984266	0.993588
Q6IBS0	TWF2	14208.5	26034.9	1.83235	0.0284052
A0A075B6S5	KV127	17569.9	6992.58	0.397985	0.49652
Q14642	I5P1	1557.36	2488.35	1.5978	0.0400198
C9J7I0	UMAD1	283.023	604.34	2.1353	0.243038
Q96B23	CR025	1789.89	1359.02	0.75928	0.0310135
Q92597	NDRG1	12935.8	9209.54	0.711939	0.26258
Q12899	TRI26	292.687	366.382	1.25179	0.565546
Q9Y4P3	TBL2	1663.65	11160.1	6.70823	0.439636
Q9NY12	GAR1	2320.74	1339.17	0.577047	0.1075
P11441	UBL4A	3715.54	4163.74	1.12063	0.810426
Q9Y5U8	MPC1	2579.75	2807.07	1.08812	0.559516
P0DOX5	IGG1	603613	854387	1.41545	0.184643
Q9NQC3	RTN4	125439	133359	1.06314	0.693122
Q14956	GPNMB	6639.22	9175.82	1.38206	0.341387
P0DJD8	PEPA3	64821.2	16241.5	0.250559	0.237593
Q9NR46	SHLB2	4410.17	3632.46	0.823656	0.381236
O14841	OPLA	674.108	638.586	0.947306	0.594009
P38606	VATA	7346	6598.27	0.898212	0.210289
Q99685	MGLL	4012.56	4067.98	1.01381	0.263895
Q9NP90	RAB9B	174.865	166.529	0.952333	0.836023
P26641	EF1G	7852.24	7363.6	0.937771	0.469277
Q8N5M1	ATPF2	869.543	930.051	1.06959	0.803836
O75475	PSIP1	8417.86	7841.99	0.93159	0.608939
O60701	UGDH	4385.09	5951.58	1.35723	0.939305
P42226	STAT6	7759.95	9309.62	1.1997	0.808875
P49407	ARRB1	6897.34	7226.29	1.04769	0.69518
P19474	RO52	10097.6	14017.1	1.38817	0.752536
Q9UGV2	NDRG3	1231.45	1679.77	1.36406	0.367555
P01721	LV657	12655.3	13892.4	1.09775	0.947474
P84098	RL19	8264.85	11387.9	1.37787	0.110967
P20908	CO5A1	31085.9	37562	1.20833	0.438913
B7ZAP0	RBG10	1384.42	1357.27	0.980392	0.532771
Q15714	T22D1	1147.95	1466.45	1.27745	0.305081
Q15517	CDSN	1180.54	3803.63	3.22195	0.0189302
O60245	PCDH7	8624.36	10084.7	1.16933	0.710324
Q9Y4P8	WIPI2	2803.08	6509.32	2.3222	0.604325
Q9P0I2	EMC3	183.514	90.3893	0.492547	0.274854
Q96GG9	DCNL1	3037.73	6621.64	2.1798	0.12111
O60749	SNX2	11970.4	19665.6	1.64285	0.344402
Q14697	GANAB	28165	26863.3	0.953785	0.584292
Q9UHL0	DDX25	366.715	552.857	1.50759	0.0199396
P09211	GSTP1	57801.8	76225.2	1.31873	0.204403
Q9BWG4	SSBP4	78.7157	310.149	3.94012	0.0372729
Q96FZ7	CHMP6	3820.21	5794.07	1.51669	0.319526
P15289	ARSA	761.195	763.432	1.00294	0.886785
P27987	IP3KB	4121.41	3460.43	0.839624	0.399851
P49903	SPS1	11414.8	6894.16	0.603968	0.0717761
P49915	GUAA	3513.43	4029.35	1.14684	0.995456
Q9NRV9	HEBP1	12671.2	10649.8	0.840472	0.568311
O95721	SNP29	6402.26	25950.1	4.05327	0.0176997
P29466	CASP1	1072.41	2142.39	1.99773	0.280505
P53384	NUBP1	2746.36	3700.91	1.34757	0.57728
Q14376	GALE	1078.16	960.944	0.891284	0.282459
Q96C86	DCPS	18010.9	18137.7	1.00704	0.679908
O95302	FKBP9	32112.6	40450.2	1.25963	0.302471
Q03519	TAP2	987.772	1868.4	1.89153	0.355302
P15924	DESP	34657.6	31054.7	0.896042	0.914783
Q9UQQ2	SH2B3	582.255	1403.05	2.40969	0.456996
Q9Y5K3	PCY1B	1574.35	1605.65	1.01988	0.634083
Q96QG7	MTMR9	2479.2	4612.49	1.86047	0.899604
O95573	ACSL3	2280.86	3693.49	1.61934	0.372604
Q9Y618	NCOR2	467.259	951.138	2.03557	0.644368
Q96KP4	CNDP2	4294.59	6931.83	1.61409	0.0851324
Q7Z7H5	TMED4	3736.48	3035.19	0.812312	0.128714
Q9NRL3	STRN4	1124.8	986.49	0.877034	0.514939
Q16186	ADRM1	1512.91	833.441	0.550888	0.0448671
Q9BQ04	RBM4B	2319.28	2037.53	0.878519	0.845135
Q96LZ2	MAGBA	270.279	631.136	2.33512	0.493614
Q9Y2I6	NINL	3205.85	5020.41	1.56602	0.404408
Q92953	KCNB2	1617.09	329.225	0.203591	0.00223828
P62191	PRS4	6245.92	6494.16	1.03975	0.876975
Q6EMK4	VASN	4564.89	3662.71	0.802367	0.713759
P79483	DRB3	550.739	1001.42	1.81832	0.971075
O94906	PRP6	956.908	704.259	0.735974	0.223036
P49589	SYCC	3803.48	2887.09	0.759064	0.303892
Q96JJ3	ELMO2	1723.31	1707.74	0.990965	0.997275
P06396	GELS	182555	228173	1.24989	0.34852
Q8TD55	PKHO2	18904	20870.9	1.10404	0.684908
Q3LXA3	TKFC	4010.22	3411.59	0.850724	0.115004
Q96PY5	FMNL2	761.183	462.101	0.607083	0.0354134
P04921	GLPC	3738.71	5908.91	1.58047	0.247185
Q9UKE5	TNIK	524.483	2061.75	3.93103	0.121526
P04439	HLAA	9614.19	15297.8	1.59117	0.0801164
O43639	NCK2	3662.5	4283.11	1.16945	0.500108
Q8IVD9	NUDC3	1602.73	2170.13	1.35402	0.405365
P22897	MRC1	7455.36	8747.35	1.1733	0.555495
Q5U5X0	LYRM7	38.6749	197.994	5.11945	0.233403
P46776	RL27A	5536.87	7097.35	1.28183	0.359849
Q93008	USP9X	15294.1	8439.2	0.551794	0.391701
Q5VT79	AXA81	1700.15	1895.12	1.11468	0.857521
Q9UHD1	CHRD1	1742.08	1913.64	1.09848	0.687315
P40197	GPV	27650	34576	1.25049	0.968912
P40616	ARL1	2875.13	3718.53	1.29334	0.916103
Q9H7C9	AAMDC	13211.8	31689.1	2.39854	0.00538867
O43390	HNRPR	11592.7	25276.1	2.18035	0.096176
Q9UPT8	ZC3H4	495.759	547.438	1.10424	0.169344
P18428	LBP	7061.17	5993.55	0.848804	0.334308
P35914	HMGCL	1963.86	3419.02	1.74097	0.0968188
O00161	SNP23	61819.9	67690.3	1.09496	0.621954
Q7L9L4	MOB1B	5360.82	4844.83	0.903747	0.231549
O75832	PSD10	3591.04	4471.94	1.2453	0.852993
P61201	CSN2	27063.7	21985.3	0.812355	0.648293
P60033	CD81	116481	134666	1.15611	0.676335
Q96SJ8	TSN18	1457.21	2966.28	2.03559	0.0900934
Q15334	L2GL1	5633.12	2807.84	0.498453	0.778916
O75368	SH3L1	40712	106823	2.62387	0.0248122
Q9BRK5	CAB45	425.698	1217.53	2.86008	0.461635
Q99459	CDC5L	5690.88	6147.36	1.08021	0.517328
Q9H8H3	MET7A	9697.23	18355.7	1.89288	0.215058
P03928	ATP8	2328.44	3881.36	1.66693	0.100863
O00391	QSOX1	3210.5	4313.72	1.34363	0.395896
Q92733	PRCC	424.536	568.584	1.33931	0.908644
P10515	ODP2	3816.22	9409.5	2.46566	0.0441988
O43301	HS12A	8050.76	11574.6	1.4377	0.23844
P02765	FETUA	110242	120944	1.09707	0.884546
P13928	ANXA8	1700.15	1895.12	1.11468	0.857521
O43292	GPAA1	9546.78	13107.3	1.37296	0.625343
Q96L73	NSD1	3982.66	6245.77	1.56824	0.0618817
Q7L014	DDX46	2869.12	9668.9	3.36999	0.116465
P54105	ICLN	8662.88	7204.63	0.831667	0.24083
Q01628	IFM3	148.663	102.693	0.690778	0.50928
P14550	AK1A1	17242.5	14438.3	0.837364	0.138744
Q5T035	CI129	3121.95	7671.19	2.45718	0.884012
Q8NFC6	BD1L1	615.938	3500.2	5.68272	0.113406
Q8N1F7	NUP93	5215.14	3445.08	0.660592	0.0128052
O95834	EMAL2	4015.63	7806.15	1.94394	0.445253
Q9UKI2	BORG2	1762.67	5550.41	3.14887	0.00504997
Q9BWP8	COL11	480.25	555.174	1.15601	0.118406
Q9BWJ5	SF3B5	2883.05	3780.24	1.31119	0.455894
Q01518	CAP1	94446.1	82890.1	0.877644	0.155741
Q16363	LAMA4	36971.4	38903.5	1.05226	0.982767
P06737	PYGL	15092.8	22924.5	1.5189	0.0392187
Q13098	CSN1	3102.38	3754.34	1.21015	0.464611
P49961	ENTP1	24700	23861.6	0.966054	0.714815
P05109	S10A8	52812.1	135592	2.56744	0.0446151
P30040	ERP29	11650.4	32378.2	2.77914	0.000655033
P54646	AAPK2	2988.26	7606.46	2.54545	0.250748
Q9GZT8	NIF3L	13743.7	49137.7	3.57528	0.302267
P05156	CFAI	18687.4	17205.5	0.920702	0.305368
P19823	ITIH2	38919.1	62966.4	1.61788	0.267648
P16035	TIMP2	913.163	1997.83	2.18781	0.321605
P31939	PUR9	6528.03	5082.07	0.778499	0.532098
O95070	YIF1A	683.811	666.15	0.974173	0.985316
P84074	HPCA	30882.2	24284.3	0.786353	0.931439
Q92804	RBP56	1668.14	2646.98	1.58679	0.134493
P08493	MGP	331.502	753.138	2.27189	0.362498
Q13201	MMRN1	1825.99	1909.11	1.04552	0.321591
Q96JD6	AKCL2	540.185	1126.55	2.0855	0.332124
Q9HAV7	GRPE1	1600.89	2704.75	1.68953	0.156899
Q16798	MAON	12046.6	10341.9	0.858486	0.113671
A0A075B6K5	LV39	1553.96	5431.54	3.49528	0.0156154
P01116	RASK	2823.53	3384.7	1.19875	0.694162
O43837	IDH3B	2533.19	3988.83	1.57463	0.208472
Q8N126	CADM3	8395.1	2738.79	0.326236	0.0175471
P49418	AMPH	2004.03	2257.82	1.12664	0.773553
Q92979	NEP1	1146.03	1309.39	1.14254	0.0606741
O96007	MOC2B	2321.2	3557.17	1.53247	0.315303
Q9NSA3	CNBP1	424.768	680.928	1.60306	0.0958927
P16455	MGMT	3396.42	4813.73	1.4173	0.449995
Q92974	ARHG2	1301.93	908.441	0.697764	0.119054
Q96PU8	QKI	2129.09	2318.09	1.08877	0.544296
Q12907	LMAN2	3685.44	14687.4	3.98526	0.0253781
Q9H6V9	LDAH	5526.32	6845.19	1.23865	0.528577
O75382	TRIM3	122.621	215.23	1.75524	0.45986
P04350	TBB4A	360.704	2770.82	7.6817	0.00113539
Q96BQ5	CC127	353.447	49202.4	139.207	0.599761
Q8WVM8	SCFD1	3904.91	10712.4	2.74331	0.177225
Q96KG9	SCYL1	3807.03	1941.14	0.509884	0.0497098
Q9Y305	ACOT9	7681.43	13763.4	1.79178	0.472872
O95835	LATS1	2032.33	3270.97	1.60947	0.272389
P11310	ACADM	18034	35634.4	1.97596	0.29586
Q96N67	DOCK7	347.575	261.639	0.752755	0.0596677
Q96N66	MBOA7	3014.34	3973.67	1.31826	0.364049
Q6P4A7	SFXN4	450.905	1058.82	2.34822	0.565244
Q15195	PLGA	10742.8	4207.86	0.391693	0.0198363
P35555	FBN1	271062	233869	0.862791	0.639402
Q9UL62	TRPC5	5656.23	5453.55	0.964168	0.947572
Q6WCQ1	MPRIP	3110.43	4081.06	1.31206	0.320538
P48556	PSMD8	35062.3	58473.6	1.6677	0.442245
P55285	CADH6	1267.85	2128.13	1.67854	0.00138688
A0A0C4DH67	KV108	173.77	476.788	2.74379	0.580843
P26599	PTBP1	28287.5	29869.6	1.05593	0.902426
Q8N8J7	F241A	981.144	1288.92	1.31369	0.120229
Q96S52	PIGS	1641.33	1633.09	0.994975	0.981841
Q14134	TRI29	6878.06	10477.6	1.52334	0.391452
P0DOY3	IGLC3	257.69	183.546	0.712276	0.302495
P14780	MMP9	6392.56	10994	1.71981	0.0773472
P08514	ITA2B	3450.46	7714.34	2.23575	0.284112
P62269	RS18	11415.3	10971.5	0.961126	0.448066
Q92985	IRF7	4899.94	5222.26	1.06578	0.881625
P00325	ADH1B	24230.8	27418.5	1.13156	0.975257
Q96ST3	SIN3A	308.375	976.963	3.1681	0.96896
Q8TB24	RIN3	981.437	794.003	0.809021	0.00353224
Q13510	ASAH1	4833.6	8928.77	1.84723	0.0123047
O00154	BACH	2547.28	2697.37	1.05892	0.667221
Q96HE7	ERO1A	2855.02	5125.57	1.79528	0.051261
P35813	PPM1A	32049.1	27835.8	0.868535	0.936054
Q9H8M1	CQ10B	352.912	517.289	1.46577	0.663798
Q9NPY3	C1QR1	2185.66	2551.81	1.16753	0.596265
O14545	TRAD1	258.291	522.54	2.02307	0.14572
Q9Y3E7	CHMP3	5164.95	5074.44	0.982476	0.921817
Q14240	IF4A2	35133.2	36401.6	1.0361	0.889201
Q8TD19	NEK9	5809.97	7923.4	1.36376	0.943729
Q15084	PDIA6	17598	21241.8	1.20706	0.127384
A0A0C4DH30	HV316	2450.75	1412.32	0.576278	0.509068
Q9BZ71	PITM3	397.275	536.808	1.35122	0.387933
O00712	NFIB	13437.1	5808.3	0.432257	0.319524
O43488	ARK72	9661.73	11359.4	1.17571	0.724524
Q99972	MYOC	3789.07	5164.05	1.36288	0.317832
P15428	PGDH	1835.57	6820.36	3.71566	0.133015
P30408	T4S1	738.624	707.219	0.957481	0.177695
Q93050	VPP1	3803.75	5731.1	1.5067	0.320948
Q9BRP4	PAAF1	2013.5	2929.51	1.45493	0.777888
Q8N8N7	PTGR2	447.328	1079.43	2.41306	0.941427
P59796	GPX6	1144.87	2548.19	2.22574	0.10095
P05204	HMGN2	404.271	721.921	1.78574	0.576045
P51114	FXR1	628.598	1038.59	1.65223	0.160252
P35580	MYH10	14937.9	34487.1	2.30869	0.168389
Q9NUU7	DD19A	2783.29	2475.46	0.889399	0.816853
A1L157	TSN11	537.383	261.904	0.48737	0.0132724
P07948	LYN	10406.5	14319.3	1.376	0.931869
A6NMY6	AXA2L	200574	176514	0.880045	0.185342
O60664	PLIN3	10893.6	30536.8	2.80319	0.0873207
P46926	GNPI1	3394.51	5224.67	1.53915	0.117906
Q86V88	MGDP1	1178.84	1678.17	1.42358	0.0804125
Q96MM3	ZFP42	544.014	937.843	1.72393	0.793349
Q8N6L1	KTAP2	978.296	615.327	0.628978	0.703196
P09486	SPRC	6239.8	24024	3.85012	0.0460602
Q15120	PDK3	4598.98	2513.14	0.546457	0.178559
P02790	HEMO	100420	174918	1.74185	0.0585405
Q9UI08	EVL	17909.2	87981	4.91262	0.797248
O75146	HIP1R	528.518	694.294	1.31366	0.466782
Q9UPR0	PLCL2	1154.33	1868.83	1.61897	0.760786
Q9H0L4	CSTFT	3339.63	2648.72	0.793116	0.987369
O60885	BRD4	303.9	309.339	1.0179	0.159169
Q9NY15	STAB1	2986.79	4086.95	1.36834	0.441371
Q7Z434	MAVS	4355.34	6902.24	1.58478	0.216953
P11234	RALB	6218.92	4951.43	0.796188	0.0473514
O43759	SNG1	981.61	1066.57	1.08655	0.708498
P15259	PGAM2	33829.7	23598.6	0.697572	0.185777
Q96PC5	MIA2	488.065	8435.5	17.2836	0.183368
Q9BZG1	RAB34	17136.6	8751.15	0.510669	0.324867
A0A0C4DH35	HV335	12713.8	12573.5	0.988962	0.980622
Q16864	VATF	4633.27	4200.65	0.906627	0.509868
Q13835	PKP1	33379.4	44038.7	1.31934	0.841519
P39687	AN32A	4065.74	6289.43	1.54693	0.0620546
Q92878	RAD50	2006.11	6296.26	3.13854	0.00575899
Q9UPU5	UBP24	14812.8	24450	1.6506	0.289113
P61586	RHOA	20130.9	23550.8	1.16989	0.380818
Q9Y5G2	PCDGE	615.725	128.569	0.208809	0.0562258
O75155	CAND2	4363.93	6562.38	1.50378	0.7113
Q9BRT2	UQCC2	979.638	966.337	0.986423	0.580771
Q96E39	RMXL1	3070.55	15281.2	4.9767	0.278315
Q8TAA3	PSMA8	12597.1	13431.7	1.06625	0.949549
Q9P003	CNIH4	428.417	837.835	1.95565	0.297556
Q14847	LASP1	25454.4	50049.9	1.96626	0.0664755
P20700	LMNB1	8772.78	13008.2	1.48279	0.440942
Q8NDA2	HMCN2	443.565	984.054	2.21851	0.00141358
P13798	ACPH	24495.5	16167.9	0.660038	0.7551
P49748	ACADV	9055.56	10620	1.17276	0.840937
Q8N6M0	OTU6B	2504.55	3064.28	1.22349	0.380103
Q5HYK7	SH319	1245.93	580.1	0.465598	0.331703
Q9UBI1	COMD3	2796.98	3028.18	1.08266	0.706851
Q13474	DRP2	2613.66	11263.5	4.30947	0.331846
Q15722	LT4R1	8354.01	9552.47	1.14346	0.488242
A8MWD9	RUXGL	3840.38	4401.51	1.14611	0.570286
O95294	RASL1	2347.92	2632.48	1.1212	0.721426
P80511	S10AC	22013.4	12616.2	0.573118	0.493653
A0A075B6I4	LVX54	1775.49	3056.99	1.72177	0.144617
P15151	PVR	5371.29	6690.9	1.24568	0.337243
Q5BKX8	CAVN4	15336.9	8150.12	0.531406	0.518107
P07741	APT	4462.57	6413.22	1.43712	0.0787197
Q6ZVX7	FBX50	3493.98	4655.36	1.33239	0.505575
Q02413	DSG1	2505.96	4999.38	1.995	0.0161925
P04406	G3P	218370	350369	1.60447	0.0288159
Q9BY44	EIF2A	8187	16839.3	2.05683	0.0867522
Q96M27	PRRC1	1633.34	2622.2	1.60542	0.325783
Q9Y508	RN114	806.978	1039.78	1.28849	0.539482
P12235	ADT1	33734.6	60343.3	1.78877	0.2322
Q9BTM9	URM1	950.445	1274.8	1.34126	0.265219
P55287	CAD11	3863.44	6821.25	1.76559	0.0957885
P08779	K1C16	11342.7	20450	1.80293	0.10865
Q13884	SNTB1	15921.2	18041	1.13314	0.95409
A0A0B4J1U7	HV601	3372.12	2923.87	0.867072	0.191917
P56385	ATP5I	10585.5	15672.7	1.48057	0.111607
Q9NUQ9	CYRIB	2684.37	2936.56	1.09395	0.481275
Q5NDL2	EOGT	17570.9	40321.5	2.29479	0.537391
P62258	1433E	50777.3	52010	1.02428	0.551864
Q13576	IQGA2	3831.58	14805.7	3.86411	0.0598729
Q14156	EFR3A	1199.85	3069.81	2.5585	0.252953
P02794	FRIH	2033.21	3483.57	1.71333	0.0480082
Q99439	CNN2	4432.09	6950.12	1.56814	0.090258
Q9Y4C0	NRX3A	1834.71	1824.47	0.994421	0.78812
O75643	U520	6264.05	14218.3	2.26983	0.395963
Q15746	MYLK	172410	322144	1.86848	5.52615e-07
P04259	K2C6B	2279.89	2994.7	1.31353	0.615139
O43684	BUB3	18030.7	14273	0.791592	0.245592
Q13153	PAK1	24617.7	35168.5	1.42859	0.617005
Q6PI78	TMM65	550.155	619.118	1.12535	0.645288
P36404	ARL2	1355.01	1663.12	1.22739	0.577678
Q9UKG1	DP13A	2853.5	3953.74	1.38557	0.363553
Q86X83	COMD2	4254.89	1346.79	0.316528	0.76273
O43164	PJA2	4410.25	6055.65	1.37309	0.42688
Q8WWM7	ATX2L	255.691	1363.96	5.3344	0.258377
A0A075B6H7	KV37	6183.76	6474.32	1.04699	0.822715
Q8TAM6	ERMIN	858.874	1752.85	2.04087	0.463832
Q14696	MESD	7258.32	5409.47	0.745279	0.599123
P36915	GNL1	726.384	970.835	1.33653	0.22511
P35998	PRS7	4545.05	7356.8	1.61864	0.0993735
Q9H0E2	TOLIP	2107.79	3580.79	1.69884	0.0703276
Q9P2B2	FPRP	12543.7	15044	1.19932	0.364021
P17927	CR1	205.747	168.73	0.820085	0.665222
Q8N6G6	ATL1	9279.32	8615.09	0.928419	0.93352
P78371	TCPB	32485.2	31191.5	0.960175	0.919951
P07477	TRY1	2231.19	5414.2	2.4266	0.0131718
Q9BYN0	SRXN1	146.409	349.092	2.38436	0.974616
Q13561	DCTN2	20898.1	26759	1.28045	0.00883081
P45880	VDAC2	31510.1	46200.5	1.46621	0.0449889
Q16555	DPYL2	49784.8	47522	0.954548	0.61836
O14907	TX1B3	7201.32	8075.55	1.1214	0.802433
P30048	PRDX3	34195.2	38447.7	1.12436	0.638007
Q14761	PTCA	147.024	867.702	5.90177	0.328357
O14513	NCKP5	137661	134056	0.973814	0.82278
Q9Y4F5	C170B	4184.85	3644.68	0.870921	0.659599
Q9HC35	EMAL4	9856.9	15981.9	1.62139	0.207115
O95861	BPNT1	25683.8	41160.9	1.6026	0.292012
P13929	ENOB	29127	37265.8	1.27942	0.86647
P36507	MP2K2	4979.3	5613.78	1.12742	0.56613
P62857	RS28	4868.24	8753.36	1.79805	0.00286959
O95881	TXD12	2666.67	3307.5	1.24031	0.289427
Q13162	PRDX4	7784.48	7736.58	0.993847	0.62262
Q6UX71	PXDC2	3981.33	6021.52	1.51244	0.194409
P41226	UBA7	437.809	658.913	1.50502	0.305082
Q96S44	PRPK	447.5	317.189	0.708803	0.0111997
Q96C23	GALM	2277.54	30983.5	13.604	0.00389696
Q08623	HDHD1	1807.69	2598.66	1.43756	0.366487
P13762	DRB4	550.502	6816.85	12.383	0.00754395
Q8IUE6	H2A2B	17195.2	16729.1	0.972895	0.445729
Q0VGL1	LTOR4	614.707	842.507	1.37058	0.284135
O00244	ATOX1	6896.22	14928.9	2.1648	0.0385765
Q9HB71	CYBP	3816	4219.34	1.1057	0.811177
P21964	COMT	6989.56	6648.32	0.951178	0.312993
A1L0T0	HACL2	3655.18	3749.69	1.02585	0.323464
P01814	HV270	1187.67	1571.12	1.32286	0.349786
Q8IZP0	ABI1	3554.26	7248	2.03924	0.0844679
P05787	K2C8	11119.3	14107.3	1.26873	0.755368
O95210	STBD1	3227.72	5673.53	1.75775	0.143876
Q86TV6	TTC7B	7410.54	5609.99	0.757028	0.99593
Q13733	AT1A4	560.037	367.293	0.655837	0.691554
Q9BU23	LMF2	1305.29	1099.01	0.84197	0.106877
P49773	HINT1	42815.8	59362.7	1.38647	0.0248446
Q9H4M9	EHD1	10480.4	16381.4	1.56305	0.289629
P19484	TFEB	85.9367	106.013	1.23361	0.95797
Q68EM7	RHG17	3810.8	1806.51	0.474051	0.0588
A0A087WSY4	HV432	4153.38	2222.38	0.535079	0.547602
Q9UBX5	FBLN5	10469.4	16640.4	1.58943	0.153321
P04080	CYTB	53485.1	63817.3	1.19318	0.362436
A0A0C4DH36	HV338	1929.81	3443.73	1.78449	0.446207
O00267	SPT5H	1861.27	1968.91	1.05783	0.927017
O95613	PCNT	2703.29	1851.39	0.684865	0.305515
Q9NVT9	ARMC1	2511.56	3038.46	1.20979	0.812103
Q8N3U4	STAG2	916.869	1608.79	1.75466	0.973848
Q9Y678	COPG1	8494.08	5775.11	0.679898	0.0653091
O00339	MATN2	33324.4	72652.9	2.18017	0.0992258
P21817	RYR1	204.688	561.849	2.7449	0.600813
O15488	GLYG2	1582.36	10101.1	6.38356	0.710265
Q96JA1	LRIG1	320.762	593.279	1.84959	0.767899
Q00266	METK1	1454.65	781.079	0.536951	0.371029
P16435	NCPR	10076.6	26465	2.62639	0.265587
Q99720	SGMR1	643.328	782.29	1.216	0.295933
Q9BUA6	MYL10	5829.35	9804.49	1.68192	0.34088
A0A0C4DH38	HV551	1717.7	2526.5	1.47086	0.100058
Q9UKR5	ERG28	1288.42	1548	1.20148	0.392724
A2RTX5	SYTC2	386.507	838.625	2.16975	0.325306
P61254	RL26	33039.8	23623.8	0.71501	0.407802
P03973	SLPI	6270.61	8274	1.31949	0.634114
P19367	HXK1	12717.1	20761.2	1.63254	0.288289
Q53TN4	CYBR1	6575.9	6996.3	1.06393	0.987181
Q8NFH4	NUP37	523.521	371.718	0.710035	0.00238473
P01011	AACT	111828	142418	1.27355	0.379993
Q9Y3A5	SBDS	14792.4	20627	1.39444	0.45027
P02545	LMNA	128508	155598	1.21081	0.498296
Q9UBB6	NCDN	8044.73	9903.63	1.23107	0.988799
Q9C0D5	TANC1	8680.73	16802.6	1.93562	0.221652
O00330	ODPX	2340.4	4165.99	1.78003	0.0364266
P14770	GPIX	721.789	830.583	1.15073	0.253787
O14745	NHRF1	2682.25	6212.4	2.31611	0.00494825
Q5JSH3	WDR44	3681.36	3201.84	0.869742	0.520449
Q9H446	RWDD1	1213.14	1456.63	1.20071	0.749691
P46777	RL5	22716.6	23806.2	1.04796	0.788928
P16949	STMN1	2554.47	3989.39	1.56173	0.00317657
P27797	CALR	79270.5	81063.2	1.02262	0.865539
O76015	KRT38	11996.1	4513.88	0.376279	0.254471
A0A0J9YXX1	HV5X1	2477.49	5365.6	2.16574	0.122202
O60331	PI51C	2788.66	5384.17	1.93074	0.0175185
Q29RF7	PDS5A	4337.06	2496.73	0.575674	0.0210076
Q9NSK0	KLC4	2177.67	2155.33	0.989741	0.947331
O15327	INP4B	12608	15069.7	1.19525	0.786548
Q96J84	KIRR1	2289.84	3322.87	1.45114	0.281049
Q7LBR1	CHM1B	424.657	13185.3	31.0493	0.136288
P04040	CATA	43700.8	38964	0.891609	0.986593
P09467	F16P1	565.477	1362.08	2.40873	0.691764
P0DPK3	NT2NB	241.225	691.197	2.86536	0.209756
O60763	USO1	5573.26	4719.26	0.846768	0.520212
Q6ZMI0	PPR21	4255.49	4881.55	1.14712	0.598151
Q3SY69	AL1L2	277.481	351.806	1.26786	0.84486
A0A0B4J1Y8	LV949	879.192	1273.08	1.44802	0.931149
Q8IXB1	DJC10	5164.94	4848.09	0.938654	0.683826
Q58FG1	HS904	119.836	447.512	3.73437	0.250918
Q96P63	SPB12	925.236	2746.91	2.96888	0.000927726
Q9BXK5	B2L13	3136.85	11326.1	3.61067	0.0226422
Q8TEP8	CE192	377.732	720.348	1.90703	0.154873
A6NDR6	ME3L1	1287.67	351.768	0.273181	0.735492
Q9Y2B0	CNPY2	10570.9	13721.1	1.29801	0.650537
P78536	ADA17	3787.17	8243.88	2.17679	0.127504
Q8N283	ANR35	1538.64	3346.47	2.17495	0.68161
Q9BW60	ELOV1	176.086	95.1601	0.540417	0.501781
Q9ULU8	CAPS1	2115.19	2393.78	1.13171	0.333575
Q14008	CKAP5	6542.96	9070.62	1.38632	0.750203
P35542	SAA4	28181.2	32709	1.16067	0.694683
P41587	VIPR2	573.599	1600.66	2.79056	0.0099144
Q9H3F6	BACD3	171.367	4065.64	23.7248	0.371903
P50583	AP4A	2336.48	2314.71	0.990679	0.877636
Q5JVS0	HABP4	14620.3	25020.7	1.71136	0.3738
Q99460	PSMD1	4959.3	13417.5	2.70552	0.167312
Q96DE0	NUD16	717.923	929.184	1.29427	0.265382
Q9NX55	HYPK	839.164	1492.76	1.77886	0.085544
O75116	ROCK2	21670.8	66149.9	3.05249	0.0877728
Q92556	ELMO1	1667.53	1832.39	1.09887	0.448022
Q8NEZ2	VP37A	5485.3	4769.94	0.869587	0.780966
P14735	IDE	1947.6	2071.34	1.06354	0.596807
P21796	VDAC1	26609.1	41863.9	1.57329	0.0273665
P23497	SP100	1186.17	1131.94	0.954276	0.388627
P02792	FRIL	3557.17	2276.41	0.639948	0.0815098
Q7Z794	K2C1B	8728.14	10715.2	1.22766	0.955616
P41208	CETN2	7429.35	9433.25	1.26973	0.364634
Q969E4	TCAL3	1997.7	2422.39	1.21259	0.450079
Q5T749	KPRP	3340.78	4690.28	1.40395	0.304967
Q9UJW0	DCTN4	49245.3	31991.2	0.649629	0.185695
P14314	GLU2B	27437	29746.8	1.08419	0.587141
O60282	KIF5C	35877.3	35568.3	0.991387	0.413473
Q96PP8	GBP5	942.459	1008.22	1.06978	0.647948
P11169	GTR3	8836.08	7082.58	0.801552	0.0507592
P01593	KVD33	18601.6	29105.7	1.56469	0.475912
P22307	SCP2	12702.2	3007.49	0.236769	0.181447
P50502	F10A1	995.034	1505	1.51251	0.81728
Q9P0K7	RAI14	11570.5	16060	1.38802	0.374231
Q9NRX2	RM17	10218.7	29128.5	2.85052	0.242231
P10124	SRGN	208.738	98.3245	0.471041	0.279285
Q9BYD6	RM01	637.083	1328.88	2.08588	0.849147
O96008	TOM40	3463.67	5048.78	1.45764	0.209928
Q15147	PLCB4	2305.06	3097.06	1.34359	0.394113
Q96P47	AGAP3	526.861	383.588	0.728062	0.0780528
A0A0A0MS15	HV349	3690.41	6273.85	1.70004	0.119989
Q86V48	LUZP1	1753.96	3475.33	1.98141	0.000119767
O00754	MA2B1	7238.7	9882.77	1.36527	0.8252
Q9UBC5	MYO1A	2308.63	1778.29	0.770282	0.18066
P55822	SH3BG	372.106	4488.36	12.0621	0.00670191
Q8NI60	COQ8A	906.321	1233.76	1.36129	0.241442
P21397	AOFA	21517.5	28226.2	1.31178	0.703696
P08962	CD63	3117.59	3798.41	1.21838	0.493056
O60936	NOL3	4194.02	8609.82	2.05288	0.00273078
P04179	SODM	9417.07	18050.8	1.91681	0.0150245
Q96RM1	SPR2F	1356.35	396.613	0.292412	0.146713
P43307	SSRA	2518.39	3296.02	1.30878	0.117413
Q14031	CO4A6	15549.6	19461.1	1.25155	0.47869
P50402	EMD	13796.9	20891.5	1.51422	0.289344
Q9Y536	PAL4A	2344.17	3785.34	1.61479	0.0662495
Q9UKS6	PACN3	19034.6	22562.1	1.18532	0.986638
Q9UHQ4	BAP29	10418.4	9062.5	0.869852	0.112707
O43765	SGTA	34746.1	41032	1.18091	0.804609
P41217	OX2G	5898.82	9823.36	1.66531	0.314672
O43293	DAPK3	5216.24	11990.1	2.29862	0.687301
Q14974	IMB1	18059.9	21027.5	1.16432	0.710757
P15735	PHKG2	2028.64	1420.66	0.700301	0.185603
Q9HD89	RETN	7190.71	5557.74	0.772906	0.533826
Q9H9F9	ARP5	683.015	1572.62	2.30247	0.112251
Q16626	MEA1	731.427	3122.05	4.26843	0.0334933
Q9UPY8	MARE3	1040.45	1346.36	1.29401	0.403176
P08648	ITA5	25896.1	56975.7	2.20017	0.360606
Q92797	SYMPK	10651.3	7342.93	0.689395	0.0643103
P01817	HV205	5999.31	4176.68	0.696193	0.207213
P16157	ANK1	30262.9	26911.1	0.889243	0.91984
Q8N5C1	CAHM5	699.076	573.184	0.819916	0.875568
Q99714	HCD2	5445.47	14742.8	2.70736	0.0286218
P0DPK2	H3Y1	660.924	469.788	0.710805	0.0803445
Q9HAU0	PKHA5	5362.22	7315.66	1.3643	0.918409
Q8N1N4	K2C78	6155.82	4449.21	0.722765	0.235715
Q6I9Y2	THOC7	412.03	456.905	1.10891	0.566588
Q6ZMJ2	SCAR5	594.543	882.328	1.48404	0.363697
Q6ZUT6	CCD9B	2881.68	8179.87	2.83858	0.11649
P02647	APOA1	573190	827020	1.44284	0.161987
O95631	NET1	7722.51	10958.1	1.41898	0.487198
P14543	NID1	56631.6	55402.2	0.978291	0.950701
Q66K14	TBC9B	120.132	198.575	1.65297	0.756938
Q9NWT6	HIF1N	1091.05	2247.82	2.06023	0.759265
P24588	AKAP5	494.585	2051.5	4.14791	0.0117584
O43865	SAHH2	2774.31	2973.27	1.07171	0.262742
Q4VC31	MIX23	2496.97	2662.85	1.06643	0.804751
A0A0J9YX35	HV64D	11412.1	11025.7	0.966144	0.84828
Q4VXU2	PAP1L	2406.76	3422.69	1.42211	0.148319
Q9Y2H1	ST38L	8599.51	15001.5	1.74447	0.544805
P19338	NUCL	14626.3	48157.9	3.29255	9.80315e-05
Q9UK32	KS6A6	1287.19	1552.8	1.20635	0.547255
Q8IUR7	ARMC8	611.924	5997.86	9.80163	0.289253
P28072	PSB6	4971.4	11282.6	2.2695	0.364912
O15397	IPO8	2573.9	3721.11	1.44571	0.995557
Q9BU02	THTPA	3725.58	3283.13	0.881239	0.591171
Q96A72	MGN2	3216.59	2958.3	0.9197	0.298239
O75436	VP26A	18547.9	32604.1	1.75783	0.699226
P13727	PRG2	15361.8	32810	2.13582	0.242884
P10321	HLAC	4892.11	12830	2.6226	0.0819845
A8MV81	HIG1C	1966.58	2005.08	1.01958	0.4607
P55795	HNRH2	2942.38	3513.43	1.19408	0.644776
Q92599	2022-09-08	4128.91	4827.95	1.1693	0.774405
P49368	TCPG	11935.7	15544.8	1.30238	0.404742
P43007	SATT	25619.5	14594.7	0.569671	0.310698
A0A096LP55	QCR6L	817.816	1725.53	2.10993	0.259526
Q86VN1	VPS36	7057.92	10670.4	1.51183	0.975513
Q13572	ITPK1	2644.35	2210.22	0.835825	0.392207
O94992	HEXI1	291.428	316.394	1.08567	0.493953
P15531	NDKA	7273.24	6544.42	0.899794	0.561856
Q08379	GOGA2	237.811	81.4909	0.34267	0.0390627
P56159	GFRA1	1302.37	1385.94	1.06417	0.448911
P26927	HGFL	8669.55	9187.02	1.05969	0.861774
Q2VIR3	IF2GL	4907.92	4975.38	1.01375	0.573127
P01100	FOS	535.541	1339.45	2.50111	0.0510551
Q9Y2X8	UB2D4	23288	36800.7	1.58024	0.246761
O15260	SURF4	4316.6	6251.09	1.44815	0.378961
Q9ULA0	DNPEP	8157.78	8432.55	1.03368	0.794631
Q04917	1433F	13360	14872.4	1.1132	0.782899
P06756	ITAV	15598.8	26552.4	1.70221	0.0965615
Q15560	TCEA2	1116.94	1191.72	1.06695	0.623375
Q9H9B4	SFXN1	1704.2	2258.89	1.32548	0.432222
O75525	KHDR3	461.789	1460.81	3.16338	0.454579
Q96CW5	GCP3	4356.78	2426.85	0.557029	0.241623
P00751	CFAB	108906	120721	1.1085	0.698902
O14964	HGS	2136.35	2959.27	1.3852	0.143648
P63151	2ABA	3963.89	7166.78	1.80802	0.362861
Q6P1X6	CH082	441	317.279	0.719453	0.0466709
P10301	RRAS	93806.1	88570.7	0.94419	0.490326
Q14683	SMC1A	81548	86085.5	1.05564	0.783949
Q8NFP7	NUD10	498.955	486.342	0.97472	0.0254886
P48047	ATPO	22873.9	34159.3	1.49338	0.246216
Q96AP7	ESAM	1404.28	2409	1.71548	0.0165659
P23786	CPT2	51165.7	98431.1	1.92377	0.909965
O75208	COQ9	6765.92	8448.31	1.24866	0.413086
P0DUB6	AMY1A	10514.4	21773.6	2.07083	0.196239
Q15036	SNX17	578.766	419.387	0.724623	0.0900268
Q9UNE7	CHIP	8304.54	9140.58	1.10067	0.897551
P62633	CNBP	9698.11	15912.6	1.64079	0.0420007
Q5HYC2	K2026	25713.4	30070.2	1.16944	0.703901
Q9H4A6	GOLP3	862.127	875.484	1.01549	0.536834
Q9BY43	CHM4A	31733.1	18997.4	0.59866	0.771099
Q9Y2Q3	GSTK1	4422.71	7080.12	1.60085	0.231196
A0A0B4J1X8	HV343	1604.47	1607.63	1.00197	0.948469
O75317	UBP12	770.048	432.031	0.561044	0.729716
Q8NEY8	PPHLN	2486.21	392.057	0.157693	0.0894029
Q9UEW8	STK39	3914.29	4637.88	1.18486	0.813487
Q9Y342	PLLP	3118.93	2208.42	0.70807	0.0524555
Q92796	DLG3	261.272	882.745	3.37864	0.446671
P12532	KCRU	542.068	36353.8	67.065	0.194366
P50453	SPB9	7861.41	9902.26	1.2596	0.724864
Q5F1R6	DJC21	1659.68	1558.51	0.939044	0.77439
Q53T59	H1BP3	7298.35	8350.54	1.14417	0.855721
Q8WUH2	TGFA1	396.02	989.788	2.49934	0.225084
Q9H307	PININ	53801.4	165116	3.06899	0.439181
P18077	RL35A	2644.64	1875.42	0.70914	0.148207
P13667	PDIA4	11235.7	10805.2	0.96169	0.373846
Q9H3Z4	DNJC5	4526.26	5724.55	1.26474	0.857832
P05543	THBG	6234.73	5754.66	0.923001	0.451589
Q49MG5	MAP9	90.2154	279.012	3.09273	0.803802
P01112	RASH	489.618	1291.83	2.63844	0.0765703
P78406	RAE1L	2136.75	2573.53	1.20442	0.591634
A0M8Q6	IGLC7	2395.24	1494.19	0.623815	0.187486
Q9H0N5	PHS2	2257.81	2866.4	1.26955	0.281838
O75298	RTN2	5389.79	6437.97	1.19448	0.466896
Q71UI9	H2AV	29863.4	33067.9	1.10731	0.868966
Q8N684	CPSF7	7913.63	11030.1	1.39382	0.668301
Q7Z7B0	FLIP1	3087.48	7923.39	2.56629	0.497534
Q96QE3	ATAD5	1379.51	1629.33	1.18109	0.374979
Q6R327	RICTR	3212.43	4478.97	1.39427	0.436157
Q9BWM7	SFXN3	3862.81	3778.82	0.978258	0.654158
P62995	TRA2B	4458.29	4675.96	1.04882	0.683861
Q14160	SCRIB	1861.26	1357.76	0.729484	0.019644
Q9UFH2	DYH17	2811.48	3434.02	1.22143	0.657849
Q9Y624	JAM1	2003.95	1677.51	0.837102	0.218592
Q14573	ITPR3	660.728	1169.02	1.76929	0.0861819
P36969	GPX4	3834.19	5385.82	1.40468	0.206537
Q9Y5K8	VATD	1257.58	1862.64	1.48113	0.0317511
A6NIX2	WTIP	3208.83	7894.46	2.46023	0.0788126
P54886	P5CS	239217	312219	1.30517	0.744594
O14576	DC1I1	1210.6	3571.54	2.95023	0.879299
P54852	EMP3	896.237	3399.8	3.79341	0.701603
P0DPI2	GAL3A	8650.43	10904.6	1.26059	0.361407
P16083	NQO2	5665.89	4795.11	0.846313	0.968928
O00423	EMAL1	9997.18	14349.6	1.43537	0.195178
Q96DA0	ZG16B	2015.35	7435.45	3.6894	0.0790488
P11177	ODPB	7058.85	9902.06	1.40279	0.173631
P82970	HMGN5	727.112	2029.39	2.79104	0.000606203
Q10588	BST1	7679.75	3388.93	0.441281	0.025768
Q9P246	STIM2	15224.4	2821.37	0.185319	0.73594
P08185	CBG	22010.5	23568.9	1.0708	0.879379
P02458	CO2A1	13362.7	23148.2	1.7323	0.399274
Q8WUH6	TM263	2241.64	2108.97	0.940818	0.229525
Q9NZP8	C1RL	2094.56	2300.64	1.09839	0.821492
Q9Y6B6	SAR1B	738.414	780.942	1.05759	0.780733
Q8NFH3	NUP43	1214.81	2730.44	2.24762	0.836675
Q6UWY5	OLFL1	35506.7	50593.6	1.4249	0.754195
Q8NHG7	SVIP	5027.87	7032.79	1.39876	0.468908
Q13724	MOGS	2331.16	1653.03	0.709103	0.110274
Q9BSH5	HDHD3	1414.11	1953.77	1.38162	0.702582
Q8IUX7	AEBP1	56778	71398.8	1.25751	0.801033
Q13418	ILK	66439.9	66134.4	0.995402	0.338597
Q96QE2	MYCT	509.756	456.464	0.895457	0.320081
P01210	PENK	1276.62	1493.12	1.16959	0.519895
Q9Y5S2	MRCKB	4745.71	6538.96	1.37787	0.9039
Q9P1F3	ABRAL	1567.24	2457.12	1.5678	0.0599583
O15031	PLXB2	54342.3	80038.8	1.47286	0.707188
Q5VTE0	EF1A3	102622	105202	1.02513	0.519237
P62993	GRB2	9429.55	8426.35	0.89361	0.169382
P09105	HBAT	2547.21	2404.7	0.944051	0.752455
Q9NTJ5	SAC1	28120.4	29216.1	1.03896	0.712028
Q9Y2P4	S27A6	5096.73	4973.87	0.975895	0.651379
P25440	BRD2	344.521	159.67	0.463455	0.141812
P55283	CADH4	1503.63	3135.12	2.08503	0.159636
P28906	CD34	12194.4	18085.6	1.4831	0.151276
P53618	COPB	50197.5	54846.2	1.09261	0.76092
Q53FV1	ORML2	573.199	1520.31	2.65232	0.806317
Q14CN4	K2C72	1066.24	2161.73	2.02744	0.110084
Q9C0G6	DYH6	10345.5	3803.67	0.367665	0.000170629
P04083	ANXA1	123297	82261.5	0.667181	0.0632873
Q9UHL4	DPP2	2686.85	2099.31	0.781325	0.394215
P48509	CD151	52393.5	85222.9	1.62659	0.180585
P08134	RHOC	1933.05	2702.18	1.39788	0.304368
O43813	LANC1	12786.9	17667.6	1.3817	0.306192
Q8N490	PNKD	838.072	848.123	1.01199	0.848029
Q96Q06	PLIN4	26926.6	25010	0.928819	0.968761
P61960	UFM1	2703.43	4140.84	1.5317	0.188641
Q8IXB3	TARG1	479.791	413.33	0.861478	0.692403
Q8TDI0	CHD5	1565.45	387.07	0.247258	0.796779
Q8NB90	AFG2H	608.75	1203.9	1.97766	0.00953052
Q8N8A2	ANR44	523.532	552.864	1.05603	0.0921768
Q9Y5P6	GMPPB	2413.78	3110.79	1.28876	0.0832327
Q13642	FHL1	357273	683336	1.91264	0.0520161
Q96A05	VATE2	3372.35	11671	3.4608	0.928502
P21283	VATC1	3695.35	2627.16	0.710936	0.649579
Q53FT3	HIKES	1314.21	3038.03	2.31168	0.00152652
O00429	DNM1L	13803	18577	1.34587	0.342432
Q8N8J6	ZN615	490.526	495.425	1.00999	0.105668
O15243	OBRG	676.387	459.542	0.679406	0.0341272
P22033	MUTA	4730.63	3510	0.741973	0.346729
Q08945	SSRP1	1347.77	1731.23	1.28452	0.116454
Q6N069	NAA16	1822.51	2781.2	1.52603	0.606466
O14569	C56D2	371.468	835.515	2.24923	0.464959
O43396	TXNL1	6167.23	5549.03	0.899761	0.219348
Q6UVK1	CSPG4	48418.4	56543.1	1.1678	0.855673
P49184	DNSL1	166.42	341.984	2.05494	0.383878
Q9NTK5	OLA1	8000.06	8336.78	1.04209	0.543341
Q9Y4L1	HYOU1	6251.3	8526.32	1.36393	0.143957
Q9UNH7	SNX6	2246.52	2922.02	1.30068	0.316731
P36269	GGT5	5364.49	3124.3	0.582405	0.0411445
Q8TDX7	NEK7	3465.75	6612.48	1.90795	0.00646626
O76071	CIAO1	178.401	178.553	1.00085	0.977438
Q9NZW5	PALS2	6902.26	5790.32	0.838902	0.919008
P27338	AOFB	22288.1	33645.6	1.50957	0.576588
P27482	CALL3	4688.23	4144.19	0.883955	0.794344
P20718	GRAH	647.428	606.762	0.937188	0.39712
Q9Y680	FKBP7	1436.36	2349.41	1.63567	0.187152
P06681	CO2	6529.71	13424.9	2.05597	0.106546
Q8NBJ5	GT251	1771.84	2909.9	1.6423	0.0657281
Q969Q0	RL36L	1909.83	8299.56	4.3457	0.241351
P12035	K2C3	4363.46	2161.28	0.495314	0.0319496
Q8NHP1	ARK74	3195.79	3609.22	1.12937	0.76619
Q96LW7	CAR19	2164.89	2441.31	1.12769	0.488796
P28289	TMOD1	8277.43	10968.9	1.32515	0.699522
Q58FF8	H90B2	2347.83	4694.29	1.99941	0.150958
P61952	GBG11	837.066	2265.44	2.70641	0.0373828
Q9Y6A4	CFA20	210.978	456.482	2.16365	0.732736
Q9C0A0	CNTP4	1445.48	1283.82	0.88816	0.257487
P01763	HV348	1103.67	1584.72	1.43587	0.998407
O15254	ACOX3	331.969	433.482	1.30579	0.650891
Q96AT9	RPE	1759.27	2786.29	1.58378	0.066635
Q13148	TADBP	6144.18	6321.97	1.02894	0.891779
O43451	MGA	4666.24	12773.7	2.73746	0.0494808
P11387	TOP1	6675.84	9408.24	1.4093	0.416887
Q6UUV7	CRTC3	12538.3	26092.4	2.08101	0.0371755
P49908	SEPP1	3712.64	5242.81	1.41215	0.619875
Q13045	FLII	73572	14752.6	0.200519	0.283386
O95260	ATE1	6861.96	3560.24	0.518837	0.201886
P50440	GATM	681.136	1007.08	1.47853	0.147041
Q9NYL9	TMOD3	8977.98	10666.4	1.18806	0.676006
P16615	AT2A2	26578.8	17482.4	0.657755	0.0655575
Q86SG6	NEK8	16113.9	14254.4	0.884607	0.965394
P11226	MBL2	2384.22	17587.5	7.37662	0.0713349
Q99523	SORT	2118.98	2964.99	1.39925	0.639279
Q13608	PEX6	242.689	62.9714	0.259474	0.137872
Q9H0C2	ADT4	195.602	104.043	0.531913	0.288153
Q8IW45	NNRD	7930.92	13157.2	1.65897	0.310426
Q16558	KCMB1	5524.53	7023.96	1.27141	0.234594
Q9Y5Z7	HCFC2	654.108	452.213	0.691343	0.932915
Q9H6K4	OPA3	869.223	969.165	1.11498	0.661089
P36955	PEDF	29186.9	21055.5	0.721403	0.0557346
O00165	HAX1	3866.86	2900.7	0.750144	0.758947
P10644	KAP0	9496.23	13235.8	1.3938	0.318885
Q8NHP8	PLBL2	8937.55	1411.13	0.157888	0.41236
Q92600	CNOT9	559.491	100.734	0.180046	0.325705
P49459	UBE2A	10749.7	8133.92	0.756662	0.386681
P25940	CO5A3	2357.99	3035.64	1.28739	0.696151
Q14980	NUMA1	20040.5	57960.6	2.89217	0.10935
P18564	ITB6	426.737	28.7729	0.0674252	0.253658
P35606	COPB2	2858.17	6894.86	2.41234	0.0147099
P04075	ALDOA	104853	165917	1.58238	0.196159
Q01804	OTUD4	391.153	187.996	0.48062	0.270269
P53779	MK10	5152.4	7311.58	1.41906	0.759034
Q8IUD2	RB6I2	38253.4	67131	1.7549	0.294623
P07359	GP1BA	1610.47	1842.19	1.14389	0.478809
Q32MZ4	LRRF1	7369.08	14970	2.03146	0.0356582
P35625	TIMP3	25349	12664.8	0.499618	0.66701
P0DJD7	PEPA4	68394.1	15935.8	0.232999	0.158481
A0A087WSY6	KVD15	2243.37	2093.3	0.933106	0.455076
P22692	IBP4	588.95	1124.47	1.90927	0.515718
Q15393	SF3B3	2727.16	4999.9	1.83337	0.07855
Q9HCY8	S10AE	11159.7	16789	1.50443	0.533726
O15247	CLIC2	3005.84	2889.44	0.961276	0.533457
Q6PGP7	TTC37	1371.35	1241.74	0.905486	0.777999
P26678	PPLA	3055.8	2541.3	0.831632	0.66604
Q9UIQ6	LCAP	7775.19	7100.7	0.913251	0.490332
P23588	IF4B	3622.71	7256.88	2.00316	0.0116063
Q5T9S5	CCD18	5523	7395.85	1.3391	0.884133
Q9Y3Q0	NALD2	60808.1	29071.4	0.478085	0.0977864
Q9BTV4	TMM43	22924.3	22876.7	0.997925	0.864847
Q71UM5	RS27L	910.053	5481.23	6.02297	0.101799
P42892	ECE1	3257.9	6330.34	1.94307	0.146392
Q99747	SNAG	3391.75	4336.51	1.27854	0.213415
Q6WKZ4	RFIP1	1069.12	126.559	0.118377	0.0801961
P22079	PERL	2447.04	7617.9	3.11311	0.121763
P05106	ITB3	11229.1	9771.52	0.870193	0.258265
Q9HBL7	PLRKT	2156.04	3594.57	1.66721	0.0451558
P36980	FHR2	1665.69	3073.21	1.845	0.00346255
Q14019	COTL1	5239.45	9460.64	1.80566	0.243654
P13796	PLSL	11182.1	11822.4	1.05726	0.575255
Q8NDC0	MISSL	432.076	1146.34	2.6531	0.0315283
O95967	FBLN4	4450.47	4961.84	1.1149	0.820641
O94925	GLSK	3394	4743.54	1.39763	0.421628
Q58FG0	HS905	2386.68	3372.25	1.41295	0.242448
O00142	KITM	116.617	841.093	7.21246	0.100331
P30566	PUR8	4560.47	6884.32	1.50956	0.0835702
Q6NUM9	RETST	6023.12	8913.19	1.47983	0.258022
Q9BZ72	PITM2	831.785	513.063	0.616821	0.141678
A4D1P6	WDR91	1273.63	2554.73	2.00587	0.15728
Q92522	H1X	11072.2	13593.9	1.22775	0.334292
Q9BQ69	MACD1	1429.99	2802.71	1.95996	0.715573
Q9BQB6	VKOR1	1718.81	4661.17	2.71185	0.0536323
P23280	CAH6	12881.8	7222.74	0.560694	0.361294
O15344	TRI18	876.506	1049.37	1.19721	0.401061
P99999	CYC	29710.5	54934.2	1.84898	0.00973057
P62910	RL32	10448.7	7461.32	0.71409	0.0127059
Q8WXF1	PSPC1	7229.86	5318.58	0.73564	0.960712
Q9Y5J7	TIM9	4378.22	4447.67	1.01586	0.606883
Q13554	KCC2B	464.636	695.758	1.49743	0.475052
Q86SX6	GLRX5	474.392	747.602	1.57592	0.0342849
P63096	GNAI1	10442.6	14003.3	1.34098	0.998064
Q16720	AT2B3	0	207.304	Inf	0.00133624
Q86VQ6	TRXR3	1786.15	1837.25	1.02861	0.620171
Q9NWV4	CZIB	16144.4	27224.8	1.68633	0.0339128
Q04828	AK1C1	1416.77	598.337	0.422325	0.0261181
P20036	DPA1	1508	2198.72	1.45804	0.0604883
P23528	COF1	55477	79161.9	1.42693	0.0266498
P51606	RENBP	774.153	402.682	0.520157	0.0340602
P04440	DPB1	2382.28	2403.2	1.00878	0.853515
O43761	SNG3	945.624	387.336	0.409609	0.00376106
A0A0C4DH34	HV428	3397.28	8873.79	2.61203	0.337194
Q8TB37	NUBPL	3087.72	3337.29	1.08083	0.961317
Q9Y2T2	AP3M1	597.589	601.491	1.00653	0.057146
P17813	EGLN	3831.84	9992.67	2.6078	0.0960388
Q99447	PCY2	1182.01	1045.65	0.88464	0.83518
Q16777	H2A2C	31835.8	35817.2	1.12506	0.793243
Q96QR8	PURB	2454.71	3630.84	1.47913	0.309944
Q58FF3	ENPLL	21820.5	23859.1	1.09342	0.810318
Q00688	FKBP3	8151.81	10344	1.26892	0.227415
Q9BXX2	AN30B	1503.49	1582.77	1.05274	0.481036
P40939	ECHA	16947.3	49130	2.89898	0.262742
P25788	PSA3	11153.7	19335	1.73351	0.0590975
Q8N8S7	ENAH	13736.3	17697.6	1.28838	0.551936
P31994	FCG2B	186.878	525.155	2.81015	0.485015
Q8TCT8	SPP2A	454.24	647.143	1.42467	0.783435
Q9H5V8	CDCP1	228.23	467.905	2.05014	0.354787
Q9C073	F117A	1850.59	3228.02	1.74432	0.0857585
Q8IZ40	RCOR2	9496.33	20293.6	2.137	0.530078
P0DP01	HV108	1466.91	1434.93	0.978194	0.677004
O00571	DDX3X	3311.25	4284.23	1.29384	0.734059
P61224	RAP1B	20843.2	29880.7	1.4336	0.328236
P56378	ATP68	5105.75	5497.74	1.07677	0.993723
P63244	RACK1	10207.5	12333.6	1.20829	0.557375
Q96EP5	DAZP1	6227.21	4090.12	0.656814	0.258306
Q8N5X7	IF4E3	1317.4	1600.23	1.21468	0.440076
Q15773	MLF2	999.124	2271.69	2.27368	0.0577887
E9PQ53	NDUCR	12026.1	25768.9	2.14275	0.0265355
P09651	ROA1	8343.67	7287.99	0.873475	0.391473
A6NGU5	GGT3	4355.78	1673.36	0.384171	0.213991
Q99584	S10AD	10076.8	13737.8	1.36331	0.141331
Q14C86	GAPD1	6472.58	7386.49	1.1412	0.872013
Q6UUV9	CRTC1	4331.01	1415.1	0.326736	0.375481
Q9Y315	DEOC	1901.09	2246.55	1.18172	0.163154
Q8NG06	TRI58	1944.55	4441.39	2.28402	0.695237
O94804	STK10	454.165	1491.99	3.28512	0.000383914
P28838	AMPL	8914.41	10094.3	1.13236	0.542183
P53999	TCP4	6838.69	12286	1.79654	0.0201883
P00568	KAD1	25548.1	22144.1	0.866761	0.377284
Q15629	TRAM1	831.459	13382.6	16.0953	0.0630792
Q6IAN0	DRS7B	7859.97	4519.05	0.574945	0.87162
Q9HCU0	CD248	2543.63	6176.35	2.42816	0.310947
O15145	ARPC3	15332.9	15306.6	0.998284	0.547646
Q8TDM6	DLG5	102.719	176.296	1.71629	0.742016
P24821	TENA	13398	11816.8	0.881988	0.749828
P49768	PSN1	2336.43	1593.75	0.682132	0.922356
Q9NWU1	OXSM	238.715	233.74	0.97916	0.83246
Q96FN4	CPNE2	7403.49	9977.08	1.34762	0.626435
Q9ULD0	OGDHL	199.261	76.917	0.386012	0.194101
Q8NFZ8	CADM4	1330.05	1203.35	0.90474	0.284745
Q9Y237	PIN4	416.31	1102.07	2.64724	0.00126669
P19075	TSN8	946.721	1628.94	1.72061	0.700579
Q9H936	GHC1	4636.06	1484.03	0.320107	0.159018
Q03938	ZNF90	527.378	3255.7	6.17338	0.000953001
P41252	SYIC	1743.34	4164.35	2.38872	0.0200628
Q9ULB4	CADH9	883.89	1407.36	1.59223	0.240816
P08754	GNAI3	5859.48	6951.74	1.18641	0.891376
P0DTE8	AMY1C	10514.4	21773.6	2.07083	0.196239
P49792	RBP2	2003.32	1684.8	0.841003	0.197311
P49619	DGKG	1223.66	1030.7	0.842307	0.31046
Q99816	TS101	3043.26	3906.57	1.28368	0.841633
P49770	EI2BB	650.297	791.596	1.21728	0.64921
Q9UDY4	DNJB4	8986.31	8875.38	0.987656	0.511559
Q13247	SRSF6	6718.82	7462.41	1.11067	0.528272
P47985	UCRI	4211.56	6145.08	1.4591	0.742721
P00414	COX3	3049.45	3696.51	1.21219	0.871032
O15417	TNC18	198978	68637.5	0.344949	0.192039
P28065	PSB9	4282.46	4616.72	1.07805	0.638201
P62847	RS24	2462.41	5508.5	2.23703	0.0431254
P49790	NU153	5732.6	543.68	0.09484	0.0506406
Q9Y2S2	CRYL1	7666.83	19269.4	2.51335	0.0292272
Q6P4A8	PLBL1	8067.41	10741.1	1.33142	0.419534
O95498	VNN2	448.963	1699.38	3.78513	0.771035
P63272	SPT4H	976.195	816.65	0.836564	0.428408
Q9UIA9	XPO7	2032.54	14399	7.08423	0.0172429
Q6FI13	H2A2A	31835.8	35817.2	1.12506	0.793243
Q8WWP7	GIMA1	11286.3	24171.6	2.14168	0.249401
Q8WU68	U2AF4	1580.28	553.352	0.350161	0.406018
Q08378	GOGA3	1622.69	2250.04	1.38661	0.370245
Q969N2	PIGT	650.368	17662.8	27.1582	0.186348
A6NIH7	U119B	243.62	4053.1	16.637	0.332648
P59666	DEF3	423.946	46.8237	0.110447	0.333199
P35658	NU214	2251.71	1477.1	0.655991	0.919665
Q9BQS8	FYCO1	3169.14	4476.57	1.41255	0.251848
Q9BS26	ERP44	5108.35	4223.7	0.826823	0.0181765
P09497	CLCB	8456.47	11029.6	1.30428	0.526
P0DTE1	HV383	1101.89	978.433	0.887959	0.16876
Q6P597	KLC3	935.224	1185	1.26708	0.480293
P06730	IF4E	4034.25	5022.88	1.24506	0.606523
P0DMV8	HS71A	92137.4	86165.7	0.935188	0.370483
O60613	2022-09-15	1527.07	1550.18	1.01514	0.951654
Q8WXG9	AGRV1	2501.62	3177.18	1.27005	0.150123
P49069	CAMLG	288.306	918.793	3.18687	0.801167
P22105	TENX	45722.4	45055.2	0.985407	0.887759
P02749	APOH	237192	148650	0.626707	0.027798
Q9H2H8	PPIL3	69747.3	22136.4	0.31738	0.103218
P63279	UBC9	8210.9	8005.35	0.974966	0.897199
Q93084	AT2A3	9231.06	8031.41	0.870042	0.938522
P01893	HLAH	1239.6	1290.62	1.04116	0.706987
P11233	RALA	6077.15	9184.43	1.51131	0.0415558
Q8TBC4	UBA3	3579.38	5700.28	1.59253	0.339621
O75489	NDUS3	10248	16081.6	1.56924	0.212674
Q9BSK0	MALD1	1365.27	1147.44	0.840451	0.199838
O60645	EXOC3	1069.8	1199.27	1.12103	0.416909
P00813	ADA	3399.59	4732.62	1.39211	0.563863
Q9BQ24	ZFY21	2470.53	3783.13	1.5313	0.407547
Q9NVA2	2022-09-11	19987.9	15591.4	0.78004	0.0750848
P05107	ITB2	4454.29	6244.94	1.402	0.486205
E9PAV3	NACAM	7637.39	10148.1	1.32874	0.188264
Q92879	CELF1	1187.62	2975.06	2.50507	0.0921728
P51148	RAB5C	6996.74	11605.7	1.65873	0.148078
Q9NXN4	GDAP2	456.366	1581.48	3.46537	0.158465
P01111	RASN	325.373	185.225	0.569271	0.402363
Q969M3	YIPF5	2049.49	1203.5	0.587219	0.0705766
Q03518	TAP1	0	440.654	Inf	0.000485449
O95197	RTN3	40778.1	31278	0.76703	0.0409371
Q15059	BRD3	302.498	381.558	1.26136	0.912942
Q7Z4H3	HDDC2	751.663	2821.81	3.75408	0.053841
Q9UK45	LSM7	11204	5816.95	0.519183	0.329438
P51116	FXR2	1415.83	2706.96	1.91192	0.210898
P26006	ITA3	42631	74488.4	1.74728	0.350021
P21399	ACOHC	19774.9	12544.6	0.634371	0.0141965
Q96FE7	P3IP1	2597	5720.85	2.20286	0.400194
P15927	RFA2	3982.17	8714.03	2.18826	0.101777
O75351	VPS4B	3066.77	3971.41	1.29498	0.177572
Q07020	RL18	8533.12	8292.63	0.971817	0.557619
O14986	PI51B	699.013	840.83	1.20288	0.516892
Q9BWD1	THIC	1739.28	2276.36	1.3088	0.412119
Q52LD8	RFTN2	280.156	346.329	1.2362	0.904384
Q9HBH5	RDH14	2047.89	2521.07	1.23105	0.354307
Q15363	TMED2	6154.33	4152.88	0.67479	0.00232215
P02724	GLPA	18407.5	16580	0.900721	0.929257
Q13795	ARFRP	47.1533	2109.8	44.7435	0.00433332
P16402	H13	4989.33	15489.7	3.10456	0.0338721
Q9UIC8	LCMT1	6126.96	5304.98	0.865843	0.775909
Q9HCE7	SMUF1	9665.95	19178.1	1.98409	0.280036
P26639	SYTC	3470.93	4927.3	1.41959	0.0218234
P56211	ARP19	4950.79	8116.55	1.63945	0.73827
O00505	IMA4	1823.75	2839.22	1.5568	0.0553041
P00441	SODC	77577.6	167267	2.15613	0.0172978
Q9Y277	VDAC3	25772.9	35869.8	1.39176	0.190371
P09455	RET1	4008.49	4831.14	1.20523	0.655036
Q8NCA5	FA98A	5556.32	6531.17	1.17545	0.696142
Q15165	PON2	4652.58	6428.16	1.38163	0.468053
P31689	DNJA1	2646.23	3159.76	1.19406	0.563688
P53007	TXTP	6235.66	8765.2	1.40566	0.200329
P35908	K22E	39796.6	75073.2	1.88642	0.209713
P04839	CY24B	6835.66	9690.91	1.4177	0.207954
P17026	ZNF22	886.253	1667.89	1.88196	0.157184
P07947	YES	207436	388038	1.87064	0.490087
Q96EC8	YIPF6	473.639	235.519	0.497254	0.00424165
Q9Y371	SHLB1	13604.1	12906.5	0.948719	0.404979
P25789	PSA4	4335.47	8961.42	2.067	0.000463563
Q9H832	UBE2Z	1950.93	3229.04	1.65513	0.302793
P98088	MUC5A	20322.6	60828.2	2.99313	0.079431
Q9UH65	SWP70	2652.61	12797.1	4.82435	0.0089319
Q02161	RHD	6501.72	4894.49	0.7528	0.546249
Q14515	SPRL1	8224.03	13631.1	1.65747	0.278253
P29590	PML	17115.4	18999.9	1.11011	0.788521
Q8TBQ9	KISHA	50100.4	172501	3.44311	0.0945844
Q8NBN3	TM87A	460.96	440.48	0.955569	0.589408
P05455	LA	8628.05	10678.4	1.23764	0.490956
Q9Y2W1	TR150	4444.11	5586.03	1.25695	0.560335
Q13405	RM49	1446.51	2344.26	1.62063	0.320931
Q9BZF1	OSBL8	1255.71	1196.41	0.95277	0.0840568
P50993	AT1A2	8562.83	6865.67	0.801798	0.610351
Q9NV70	EXOC1	6396.32	4119.18	0.643992	0.63785
P00748	FA12	24328.6	22159.6	0.910843	0.21487
Q86TI2	DPP9	1209.87	4017.23	3.32038	0.00518343
Q9UIL1	SCOC	598.687	823.265	1.37512	0.132013
Q8WZ42	TITIN	16801.9	21870.3	1.30166	0.354645
P55060	XPO2	68420.2	89080.2	1.30196	0.604364
O00214	LEG8	1325.58	1025.85	0.773888	0.913688
P00367	DHE3	12164.8	15197	1.24926	0.699659
Q9NSD9	SYFB	6599.75	8568.93	1.29837	0.736154
P21246	PTN	1196.14	1618.34	1.35297	0.131483
A0A0B4J2D9	KVD13	3944.88	4839.69	1.22683	0.69384
P84103	SRSF3	6558.65	8106.43	1.23599	0.241546
O75526	RMXL2	0	506.75	Inf	2.66291e-05
O60841	IF2P	4433.59	5881.76	1.32664	0.832752
P32942	ICAM3	2001.59	1229.15	0.614089	0.0548064
Q8NBS9	TXND5	12121.1	11386.4	0.93939	0.702007
P13224	GP1BB	2528.57	8616.06	3.40749	0.329531
Q8N4C6	NIN	1541.05	1889.5	1.22611	0.799861
P06703	S10A6	60468.1	47748.5	0.789648	0.324526
P30049	ATPD	11099.5	21552.2	1.94172	0.00960627
P01024	CO3	227188	178171	0.784247	0.152739
P46937	YAP1	4712.85	9288.54	1.9709	0.0192057
P00491	PNPH	15196.2	9700.27	0.638337	0.175995
P01705	LV223	901.587	672.628	0.746049	0.19603
P50991	TCPD	13594.4	9494.83	0.698438	0.0275797
Q2TB90	HKDC1	5912.88	5871.02	0.99292	0.290541
P52790	HXK3	2055.3	2707.86	1.3175	0.26282
Q9P0J0	NDUAD	9512.85	15352.5	1.61387	0.156366
O15498	YKT6	4575.58	2932.74	0.640954	0.543328
P25189	MYP0	43872	25713.1	0.586095	0.709635
Q9P253	VPS18	727.54	1252.64	1.72175	0.334293
P21695	GPDA	4156.5	3227.34	0.776455	0.498619
Q8N3F0	MTURN	1815.01	5834.26	3.21445	0.0551834
Q9BT78	CSN4	2308.33	8933.19	3.86998	0.00966394
O43747	AP1G1	2734.06	3732.2	1.36507	0.756969
Q6PIF6	MYO7B	1114.89	1661.93	1.49067	0.552051
Q8WVM7	STAG1	999.399	655.458	0.655852	0.0211123
Q96A33	CCD47	2103.82	3026.18	1.43842	0.21513
P61086	UBE2K	3874.03	6205.01	1.60169	0.0568353
Q9BUQ8	DDX23	640.877	580.627	0.905989	0.00699855
Q9Y243	AKT3	3844.62	2427.64	0.631439	0.707585
Q96PU5	NED4L	1553.23	3572.77	2.30022	0.00644212
Q6UX06	OLFM4	5273.97	5189.87	0.984052	0.614405
Q9NQ88	TIGAR	1942.26	2015.68	1.0378	0.475802
Q5JTV8	TOIP1	32095.4	38293.7	1.19312	0.869827
P41250	GARS	5148.73	12297.3	2.38841	0.0598102
Q96HN2	SAHH3	804.086	920.197	1.1444	0.63775
P31040	SDHA	19030.5	17991.4	0.945398	0.697676
Q08211	DHX9	3555.47	6235.01	1.75364	0.108959
P40425	PBX2	538.466	485.132	0.900952	0.0845009
O60925	PFD1	3902.16	8009.21	2.0525	0.00154017
P10114	RAP2A	352.723	1397.49	3.96201	0.0902448
[truncated: 3,317 more rows]
