# Supplementary material for: A single-cell transcriptional landscape of immune cells shows disease-specific changes of T cell and macrophage populations in human achalasia
Source: Nat Commun. 2023 Aug 4;14:4685. doi: 10.1038/s41467-023-39750-5 (PMC10403544; doi:10.1038/s41467-023-39750-5)
Supplement: Supplementary file 4 — Supplementary Data 1-13 [file 41467_2023_39750_MOESM4_ESM.zip › Supplementary Data 6. Subclustered lymphocytes.xlsx]

## Sheet: Proportion of cell types
Proportion of Lymphoid cell types in each sample
	Tc1_CD8-CCR7	Th1_CD4-CCR7	Th2_CD4-PASK	Th3_CD4-LYAR	Tc2_CD8-GZMK	Tc3_CD8-SLC4A10	Th4_CD4-FOXP3	Th5_CD4-XCL1	Th6_CD4-FOS	Tc4_CD8-FOS	Tc5_CD8-ZNF683	Tc6_CD8-KLRC1	Tc7_CD8-TYMS	Tc8_CD8-GNLY	Th7_CD4-GNLY	γδ T_TRGV/TRDV	NKT1_KLRF1-CCR7	NKT2_KLRF1-KLRG1	NK1_CCR7	NK2_GSN	NK3_LAG3	NK4_CD69	B1_CCR7	B2_CD27	B3_CD69	Plasma_CD38	All
case1.blood	137	131	79	129	96	40	10	7	0	0	1	4	10	656	7	203	5	32	17	249	452	2	224	101	0	2	2594
case2.blood	199	356	173	182	143	87	16	15	1	0	5	6	4	174	20	38	9	8	32	686	127	0	142	120	0	14	2557
case3.blood	115	443	232	242	86	19	24	27	0	2	3	10	8	73	14	50	12	7	19	317	83	0	423	123	0	13	2345
case4.blood	171	533	182	263	167	158	19	14	1	1	3	6	3	837	231	381	21	40	40	311	469	2	241	116	0	7	4217
case5.blood	161	445	471	463	499	184	63	20	0	1	2	8	22	721	41	550	109	239	13	327	2217	1	287	181	0	31	7056
case6.blood	123	192	194	344	520	87	43	32	2	4	4	28	11	1475	91	84	5	25	15	56	82	1	53	42	0	4	3517
case7.blood	182	288	201	171	102	38	19	12	1	0	1	6	2	46	5	48	8	5	30	343	93	0	142	129	0	5	1877
case8.blood	797	1820	855	755	653	186	50	30	2	4	2	22	10	1593	372	174	152	149	44	437	1276	5	790	654	1	49	10882
case10.blood	143	528	482	862	262	290	50	35	1	0	1	15	6	178	29	60	16	6	37	154	533	0	59	82	0	23	3852
case11.blood	880	1617	618	751	332	205	71	30	0	1	7	6	12	139	8	46	27	15	46	275	79	0	364	527	0	58	6114
case12.blood	216	461	352	262	191	45	33	34	1	2	4	5	17	797	140	313	23	95	17	288	91	8	297	314	0	29	4035
control1.blood	426	338	427	537	256	30	26	31	1	0	4	7	4	156	55	74	37	27	25	888	143	0	297	113	0	7	3909
control2.blood	94	122	143	171	129	296	12	6	0	0	0	7	3	144	20	38	7	16	14	184	338	1	15	72	1	3	1836
control3.blood	291	547	193	163	97	145	21	6	0	1	1	3	2	283	64	231	11	51	13	149	158	2	309	79	0	7	2827
control4.blood	139	615	265	162	234	145	14	11	0	0	0	10	4	289	48	64	25	20	9	278	299	3	290	90	0	6	3020
case1.tissue	38	37	39	216	251	19	15	440	109	437	449	455	19	125	3	32	1	4	2	25	64	6	20	52	17	1	2876
case2.tissue	4	1	1	2	5	0	0	1	3	17	12	1	13	1	0	0	0	0	0	0	1	0	0	0	0	2	64
case3.tissue	8	41	20	30	27	8	4	21	20	101	44	24	18	5	5	6	0	1	5	19	4	10	9	5	5	0	440
case4.tissue	15	98	44	79	156	44	14	20	26	97	67	84	2	179	66	58	0	4	1	31	75	10	16	19	3	5	1213
case5.tissue	4	21	77	382	381	35	146	2187	391	980	3866	1138	167	198	15	104	3	37	2	6	123	6	15	42	6	4	10336
case6.tissue	13	53	53	127	347	42	26	290	352	1146	459	259	61	1008	94	77	1	20	6	40	53	21	7	10	2	3	4570
case7.tissue	4	20	6	31	15	9	8	107	98	500	843	101	17	13	1	7	0	1	1	21	19	7	8	26	1	1	1865
case8.tissue	30	67	37	55	149	18	11	708	144	531	1767	714	31	225	61	42	6	14	7	30	120	9	26	49	14	0	4865
case12.tissue	37	58	12	47	37	30	2	62	4	14	57	65	15	179	11	48	1	1	1	5	16	2	12	11	0	0	727
control1.tissue	28	23	41	50	72	11	10	65	29	232	308	312	16	47	13	20	0	4	13	77	23	2	32	15	4	0	1447
control2.tissue	21	43	114	221	193	188	30	421	103	525	123	113	10	432	69	85	9	33	9	187	355	55	14	41	10	2	3406
control3.tissue	39	70	23	63	111	54	10	121	145	1466	408	526	44	396	141	380	6	56	3	51	179	36	25	6	2	3	4364
control4.tissue	77	322	151	164	339	237	18	321	520	1374	218	265	76	329	92	111	14	29	18	211	269	276	137	64	112	3	5747
Summary
case.blood	3124	6814	3839	4424	3051	1339	398	256	9	15	33	116	105	6689	958	1947	387	621	310	3443	5502	19	3022	2389	1	235	49046
control.blood	950	1622	1028	1033	716	616	73	54	1	1	5	27	13	872	187	407	80	114	61	1499	938	6	911	354	1	23	11592
case.tissue	153	396	289	969	1368	205	226	3836	1147	3823	7564	2841	343	1933	256	374	12	82	25	177	475	71	113	214	48	16	26956
control.tissue	165	458	329	498	715	490	68	928	797	3597	1057	1216	146	1204	315	596	29	122	43	526	826	369	208	126	128	8	14964
	Tc1_CD8-CCR7	Th1_CD4-CCR7	Th2_CD4-PASK	Th3_CD4-LYAR	Tc2_CD8-GZMK	Tc3_CD8-SLC4A10	Th4_CD4-FOXP3	Th5_CD4-XCL1	Th6_CD4-FOS	Tc4_CD8-FOS	Tc5_CD8-ZNF683	Tc6_CD8-KLRC1	Tc7_CD8-TYMS	Tc8_CD8-GNLY	Th7_CD4-GNLY	γδ T_TRGV/TRDV	NKT1_KLRF1-CCR7	NKT2_KLRF1-KLRG1	NK1_CCR7	NK2_GSN	NK3_LAG3	NK4_CD69	B1_CCR7	B2_CD27	B3_CD69	Plasma_CD38	All
case1.blood	0.0528142	0.0505012	0.0304549	0.0497301	0.0370085	0.0154202	0.00385505	0.00269854	0	0	0.000385505	0.00154202	0.00385505	0.252891	0.00269854	0.0782575	0.00192753	0.0123362	0.00655359	0.0959907	0.174248	0.00077101	0.0863531	0.038936	0	0.00077101	1
case2.blood	0.0778256	0.139226	0.0676574	0.0711772	0.0559249	0.0340242	0.00625733	0.00586625	0.000391083	0	0.00195542	0.0023465	0.00156433	0.0680485	0.00782167	0.0148612	0.00351975	0.00312867	0.0125147	0.268283	0.0496676	0	0.0555338	0.04693	0	0.00547517	1
case3.blood	0.0490405	0.188913	0.0989339	0.103198	0.0366738	0.00810235	0.0102345	0.0115139	0	0.000852878	0.00127932	0.00426439	0.00341151	0.0311301	0.00597015	0.021322	0.00511727	0.00298507	0.00810235	0.135181	0.0353945	0	0.180384	0.052452	0	0.00554371	1
case4.blood	0.0405502	0.126393	0.0431586	0.0623666	0.0396016	0.0374674	0.00450557	0.0033199	0.000237135	0.000237135	0.000711406	0.00142281	0.000711406	0.198482	0.0547783	0.0903486	0.00497984	0.00948542	0.00948542	0.0737491	0.111217	0.000474271	0.0571496	0.0275077	0	0.00165995	1
case5.blood	0.0228175	0.0630669	0.0667517	0.0656179	0.07072	0.0260771	0.00892857	0.00283447	0	0.000141723	0.000283447	0.00113379	0.00311791	0.102183	0.00581066	0.0779478	0.0154478	0.0338719	0.0018424	0.0463435	0.314201	0.000141723	0.0406746	0.0256519	0	0.00439342	1
case6.blood	0.034973	0.054592	0.0551606	0.0978106	0.147853	0.024737	0.0122263	0.00909866	0.000568666	0.00113733	0.00113733	0.00796133	0.00312767	0.419392	0.0258743	0.023884	0.00142167	0.00710833	0.004265	0.0159227	0.0233153	0.000284333	0.0150697	0.011942	0	0.00113733	1
case7.blood	0.0969632	0.153436	0.107086	0.0911028	0.054342	0.0202451	0.0101225	0.00639318	0.000532765	0	0.000532765	0.00319659	0.00106553	0.0245072	0.00266383	0.0255727	0.00426212	0.00266383	0.015983	0.182738	0.0495471	0	0.0756526	0.0687267	0	0.00266383	1
case8.blood	0.0732402	0.167249	0.0785701	0.0693806	0.0600074	0.0170924	0.00459474	0.00275685	0.00018379	0.000367579	0.00018379	0.00202169	0.000918949	0.146389	0.0341849	0.0159897	0.013968	0.0136923	0.00404337	0.0401581	0.117258	0.000459474	0.0725969	0.0600992	9.18949e-05	0.00450285	1
case10.blood	0.0371236	0.137072	0.12513	0.22378	0.0680166	0.0752856	0.0129803	0.00908619	0.000259605	0	0.000259605	0.00389408	0.00155763	0.0462098	0.00752856	0.0155763	0.00415369	0.00155763	0.0096054	0.0399792	0.13837	0	0.0153167	0.0212876	0	0.00597092	1
case11.blood	0.143932	0.264475	0.101079	0.122833	0.0543016	0.0335296	0.0116127	0.00490677	0	0.000163559	0.00114491	0.000981354	0.00196271	0.0227347	0.00130847	0.00752372	0.00441609	0.00245339	0.00752372	0.0449787	0.0129212	0	0.0595355	0.0861956	0	0.00948642	1
case12.blood	0.0535316	0.11425	0.0872367	0.0649318	0.0473358	0.0111524	0.00817844	0.00842627	0.000247831	0.000495663	0.000991326	0.00123916	0.00421314	0.197522	0.0346964	0.0775713	0.00570012	0.023544	0.00421314	0.0713755	0.0225527	0.00198265	0.0736059	0.0778191	0	0.00718711	1
control1.blood	0.108979	0.0864671	0.109235	0.137375	0.0654899	0.0076746	0.00665132	0.00793042	0.00025582	0	0.00102328	0.00179074	0.00102328	0.0399079	0.0140701	0.0189307	0.00946534	0.00690714	0.0063955	0.227168	0.0365822	0	0.0759785	0.0289076	0	0.00179074	1
control2.blood	0.0511983	0.0664488	0.0778867	0.0931373	0.0702614	0.16122	0.00653595	0.00326797	0	0	0	0.00381264	0.00163399	0.0784314	0.0108932	0.0206972	0.00381264	0.0087146	0.00762527	0.100218	0.184096	0.000544662	0.00816993	0.0392157	0.000544662	0.00163399	1
control3.blood	0.102936	0.193491	0.0682703	0.0576583	0.034312	0.0512911	0.00742837	0.00212239	0	0.000353732	0.000353732	0.0010612	0.000707464	0.100106	0.0226388	0.0817121	0.00389105	0.0180403	0.00459851	0.052706	0.0558896	0.000707464	0.109303	0.0279448	0	0.00247612	1
control4.blood	0.0460265	0.203642	0.0877483	0.0536424	0.0774834	0.0480132	0.00463576	0.00364238	0	0	0	0.00331126	0.0013245	0.0956954	0.015894	0.0211921	0.00827815	0.00662252	0.00298013	0.092053	0.0990066	0.000993377	0.0960265	0.0298013	0	0.00198675	1
case1.tissue	0.0132128	0.0128651	0.0135605	0.0751043	0.087274	0.0066064	0.00521558	0.15299	0.0378999	0.151947	0.15612	0.158206	0.0066064	0.0434631	0.00104312	0.0111266	0.000347705	0.00139082	0.00069541	0.00869263	0.0222531	0.00208623	0.0069541	0.0180807	0.00591099	0.000347705	1
case2.tissue	0.0625	0.015625	0.015625	0.03125	0.078125	0	0	0.015625	0.046875	0.265625	0.1875	0.015625	0.203125	0.015625	0	0	0	0	0	0	0.015625	0	0	0	0	0.03125	1
case3.tissue	0.0181818	0.0931818	0.0454545	0.0681818	0.0613636	0.0181818	0.00909091	0.0477273	0.0454545	0.229545	0.1	0.0545455	0.0409091	0.0113636	0.0113636	0.0136364	0	0.00227273	0.0113636	0.0431818	0.00909091	0.0227273	0.0204545	0.0113636	0.0113636	0	1
case4.tissue	0.012366	0.0807914	0.0362737	0.0651278	0.128607	0.0362737	0.0115416	0.016488	0.0214345	0.079967	0.055235	0.0692498	0.0016488	0.147568	0.0544106	0.0478153	0	0.00329761	0.000824402	0.0255565	0.0618302	0.00824402	0.0131904	0.0156636	0.00247321	0.00412201	1
case5.tissue	0.000386997	0.00203173	0.00744969	0.0369582	0.0368615	0.00338622	0.0141254	0.211591	0.0378289	0.0948142	0.374033	0.110101	0.0161571	0.0191563	0.00145124	0.0100619	0.000290248	0.00357972	0.000193498	0.000580495	0.0119002	0.000580495	0.00145124	0.00406347	0.000580495	0.000386997	1
case6.tissue	0.00284464	0.0115974	0.0115974	0.0277899	0.07593	0.00919037	0.00568928	0.0634573	0.0770241	0.250766	0.100438	0.056674	0.0133479	0.220569	0.0205689	0.016849	0.000218818	0.00437637	0.00131291	0.00875274	0.0115974	0.00459519	0.00153173	0.00218818	0.000437637	0.000656455	1
case7.tissue	0.00214477	0.0107239	0.00321716	0.016622	0.0080429	0.00482574	0.00428954	0.0573727	0.0525469	0.268097	0.452011	0.0541555	0.00911528	0.00697051	0.000536193	0.00375335	0	0.000536193	0.000536193	0.0112601	0.0101877	0.00375335	0.00428954	0.013941	0.000536193	0.000536193	1
case8.tissue	0.0061665	0.0137718	0.00760534	0.0113052	0.0306269	0.0036999	0.00226105	0.145529	0.0295992	0.109147	0.363207	0.146763	0.00637205	0.0462487	0.0125385	0.00863309	0.0012333	0.0028777	0.00143885	0.0061665	0.024666	0.00184995	0.0053443	0.0100719	0.0028777	0	1
case12.tissue	0.0508941	0.0797799	0.0165062	0.0646492	0.0508941	0.0412655	0.00275103	0.085282	0.00550206	0.0192572	0.0784044	0.0894085	0.0206327	0.246217	0.0151307	0.0660248	0.00137552	0.00137552	0.00137552	0.00687758	0.0220083	0.00275103	0.0165062	0.0151307	0	0	1
control1.tissue	0.0193504	0.015895	0.0283345	0.0345543	0.0497581	0.00760194	0.00691085	0.0449205	0.0200415	0.160332	0.212854	0.215619	0.0110574	0.032481	0.00898411	0.0138217	0	0.00276434	0.00898411	0.0532135	0.015895	0.00138217	0.0221147	0.0103663	0.00276434	0	1
control2.tissue	0.00616559	0.0126248	0.0334703	0.0648855	0.0566647	0.0551967	0.00880799	0.123605	0.0302408	0.15414	0.0361127	0.0331767	0.002936	0.126835	0.0202584	0.024956	0.0026424	0.00968878	0.0026424	0.0549031	0.104228	0.016148	0.00411039	0.0120376	0.002936	0.000587199	1
control3.tissue	0.00893676	0.0160403	0.00527039	0.0144363	0.0254354	0.012374	0.00229148	0.0277269	0.0332264	0.33593	0.0934922	0.120532	0.0100825	0.0907424	0.0323098	0.0870761	0.00137489	0.0128323	0.000687443	0.0116865	0.0410174	0.00824931	0.00572869	0.00137489	0.000458295	0.000687443	1
control4.tissue	0.0133983	0.0560292	0.0262746	0.0285366	0.0589873	0.0412389	0.00313207	0.0558552	0.090482	0.239081	0.0379328	0.046111	0.0132243	0.0572473	0.0160084	0.0193144	0.00243605	0.00504611	0.00313207	0.0367148	0.046807	0.0480251	0.0238385	0.0111362	0.0194884	0.000522011	1
Summary
case.blood	0.0636953	0.138931	0.0782735	0.090201	0.0622069	0.0273009	0.00811483	0.00521959	0.000183501	0.000305835	0.000672838	0.00236513	0.00214085	0.136382	0.0195327	0.0396974	0.00789055	0.0126616	0.0063206	0.0701994	0.11218	0.000387391	0.0616156	0.0487094	2.0389e-05	0.00479142	1
control.blood	0.0819531	0.139924	0.0886818	0.0891132	0.0617667	0.0531401	0.00629745	0.00465839	8.62664e-05	8.62664e-05	0.000431332	0.00232919	0.00112146	0.0752243	0.0161318	0.0351104	0.00690131	0.00983437	0.00526225	0.129313	0.0809179	0.000517598	0.0785887	0.0305383	8.62664e-05	0.00198413	1
case.tissue	0.00567592	0.0146906	0.0107212	0.0359475	0.0507494	0.00760499	0.00838403	0.142306	0.0425508	0.141824	0.280605	0.105394	0.0127244	0.0717095	0.00949696	0.0138745	0.00044517	0.00304199	0.000927437	0.00656626	0.0176213	0.00263392	0.00419202	0.00793886	0.00178068	0.00059356	1
control.tissue	0.0110265	0.0306068	0.0219861	0.0332799	0.0477813	0.0327453	0.00454424	0.0620155	0.0532612	0.240377	0.0706362	0.0812617	0.00975675	0.0804598	0.0210505	0.0398289	0.00193798	0.0081529	0.00287356	0.035151	0.0551991	0.0246592	0.0139	0.00842021	0.00855386	0.000534616	1

## Sheet: marker genes
Marker genes of each clusters (p_val: two-sided Wilcoxon rank sum test, p_val_adj: two-sided Wilcoxon rank sum test after bonferroni correction)
gene	p_val	avg_log2FC	pct.1	pct.2	p_val_adj	cluster
HLA-DRA	0	4.02267	1	0.227	0	B1_CCR7
CD79A	0	3.82326	0.994	0.05	0	B1_CCR7
TCL1A	0	3.80935	0.863	0.004	0	B1_CCR7
CD74	0	3.71404	1	0.838	0	B1_CCR7
MS4A1	0	3.48728	0.983	0.075	0	B1_CCR7
HLA-DRB1	0	3.11185	0.999	0.44	0	B1_CCR7
HLA-DQA1	0	3.01511	0.978	0.203	0	B1_CCR7
CD79B	0	2.85678	0.923	0.098	0	B1_CCR7
LINC00926	0	2.84551	0.862	0.028	0	B1_CCR7
HLA-DQB1	0	2.82843	0.95	0.174	0	B1_CCR7
HVCN1	0	2.80435	0.882	0.061	0	B1_CCR7
FCER2	0	2.78298	0.802	0.011	0	B1_CCR7
MEF2C	0	2.65593	0.81	0.031	0	B1_CCR7
FAM129C	0	2.60668	0.815	0.025	0	B1_CCR7
HLA-DPA1	0	2.57912	0.994	0.497	0	B1_CCR7
HLA-DPB1	0	2.5566	0.994	0.522	0	B1_CCR7
NCF1	0	2.5555	0.925	0.198	0	B1_CCR7
IGHM	0	2.54328	0.789	0.021	0	B1_CCR7
IGKV3-20	0	2.53649	0.101	0.01	0	B1_CCR7
IGHV3-30	0	2.48196	0.121	0.005	0	B1_CCR7
BANK1	0	2.42813	0.824	0.033	0	B1_CCR7
HLA-DMA	0	2.30017	0.877	0.154	0	B1_CCR7
CD37	0	2.23933	0.999	0.876	0	B1_CCR7
HLA-DRB5	0	2.16328	0.796	0.215	0	B1_CCR7
PLPP5	0	2.11508	0.693	0.074	0	B1_CCR7
VPREB3	0	2.06604	0.632	0.018	0	B1_CCR7
RP11-693J15.5	0	2.06138	0.669	0.018	0	B1_CCR7
IL4R	0	2.04682	0.647	0.117	0	B1_CCR7
RALGPS2	0	2.04441	0.695	0.042	0	B1_CCR7
HLA-DMB	0	1.95856	0.719	0.068	0	B1_CCR7
FCRLA	0	1.94772	0.64	0.024	0	B1_CCR7
SNX2	0	1.8966	0.85	0.233	0	B1_CCR7
CD22	0	1.87134	0.608	0.017	0	B1_CCR7
CD72	0	1.8583	0.582	0.026	0	B1_CCR7
IGLC3	0	1.85676	0.3	0.009	0	B1_CCR7
AFF3	0	1.83841	0.61	0.025	0	B1_CCR7
HLA-DOB	0	1.82466	0.605	0.018	0	B1_CCR7
CD19	0	1.8223	0.612	0.021	0	B1_CCR7
BACH2	0	1.80858	0.611	0.078	0	B1_CCR7
IGHD	0	1.7412	0.524	0.006	0	B1_CCR7
FCRL1	0	1.729	0.553	0.013	0	B1_CCR7
IRF8	0	1.72504	0.586	0.039	0	B1_CCR7
RNASE6	0	1.71294	0.544	0.027	0	B1_CCR7
MARCH1	0	1.70137	0.567	0.022	0	B1_CCR7
SWAP70	0	1.6678	0.599	0.042	0	B1_CCR7
SPIB	0	1.66446	0.517	0.024	0	B1_CCR7
FCMR	0	1.6538	0.887	0.429	0	B1_CCR7
ADAM28	0	1.63794	0.508	0.022	0	B1_CCR7
TSPAN13	0	1.61667	0.517	0.012	0	B1_CCR7
FAM26F	0	1.61484	0.56	0.048	0	B1_CCR7
CD40	0	1.61096	0.541	0.027	0	B1_CCR7
STX7	0	1.55597	0.641	0.126	0	B1_CCR7
CYB561A3	0	1.5341	0.605	0.112	0	B1_CCR7
BLNK	0	1.51843	0.517	0.02	0	B1_CCR7
IGKV1-39	0	1.51794	0.103	0.005	0	B1_CCR7
ADK	0	1.45727	0.598	0.155	0	B1_CCR7
IGLL5	0	1.4312	0.297	0.004	0	B1_CCR7
CD180	0	1.43086	0.467	0.017	0	B1_CCR7
BTLA	0	1.41855	0.53	0.069	0	B1_CCR7
EAF2	0	1.41793	0.471	0.032	0	B1_CCR7
POU2F2	0	1.40934	0.568	0.116	0	B1_CCR7
KIAA0226L	0	1.40748	0.461	0.017	0	B1_CCR7
GAPT	0	1.40343	0.453	0.017	0	B1_CCR7
LY86	0	1.40207	0.478	0.025	0	B1_CCR7
BLK	0	1.38301	0.476	0.029	0	B1_CCR7
BTK	0	1.37571	0.466	0.019	0	B1_CCR7
SELL	0	1.37222	0.844	0.334	0	B1_CCR7
LTB	0	1.35284	0.967	0.565	0	B1_CCR7
CD24	0	1.34173	0.426	0.022	0	B1_CCR7
LYN	0	1.34127	0.583	0.117	0	B1_CCR7
IFNGR2	0	1.34103	0.507	0.063	0	B1_CCR7
FGD2	0	1.29712	0.442	0.023	0	B1_CCR7
GNG7	0	1.2842	0.438	0.029	0	B1_CCR7
TSPAN3	0	1.27867	0.515	0.079	0	B1_CCR7
PLEKHF2	0	1.27313	0.53	0.106	0	B1_CCR7
IGHV5-78	0	1.26642	0.396	0.011	0	B1_CCR7
CXCR5	0	1.26567	0.419	0.025	0	B1_CCR7
IGKC	0	1.25597	0.388	0.018	0	B1_CCR7
CYBB	0	1.25141	0.398	0.017	0	B1_CCR7
SYNGR2	0	1.23143	0.737	0.345	0	B1_CCR7
ALOX5	0	1.22977	0.398	0.021	0	B1_CCR7
POLD4	0	1.21558	0.796	0.445	0	B1_CCR7
PAX5	0	1.21438	0.382	0.011	0	B1_CCR7
CDCA7L	0	1.21219	0.406	0.031	0	B1_CCR7
SYK	0	1.20723	0.429	0.047	0	B1_CCR7
PTPN6	0	1.20435	0.817	0.45	0	B1_CCR7
TCF4	0	1.20434	0.398	0.026	0	B1_CCR7
LAT2	0	1.20326	0.531	0.116	0	B1_CCR7
HHEX	0	1.19161	0.404	0.025	0	B1_CCR7
CIITA	0	1.19023	0.392	0.024	0	B1_CCR7
CD200	0	1.17441	0.352	0.008	0	B1_CCR7
HLA-DOA	0	1.17398	0.382	0.018	0	B1_CCR7
FCGR2B	0	1.17195	0.398	0.026	0	B1_CCR7
BIRC3	0	1.17051	0.608	0.219	0	B1_CCR7
LTA4H	0	1.15513	0.579	0.199	0	B1_CCR7
POU2AF1	0	1.1497	0.391	0.026	0	B1_CCR7
PKIG	0	1.14838	0.367	0.017	0	B1_CCR7
PDLIM1	0	1.1408	0.519	0.107	0	B1_CCR7
ID3	0	1.14021	0.468	0.115	0	B1_CCR7
RP11-231C14.7	0	1.11679	0.337	0.008	0	B1_CCR7
RCSD1	0	1.10288	0.854	0.561	0	B1_CCR7
SMIM14	0	1.09733	0.468	0.118	0	B1_CCR7
TNFRSF13C	0	1.09719	0.342	0.016	0	B1_CCR7
SYPL1	0	1.09562	0.645	0.251	0	B1_CCR7
BCL7A	0	1.09386	0.329	0.014	0	B1_CCR7
COL19A1	0	1.09049	0.321	0.004	0	B1_CCR7
SPI1	0	1.08703	0.358	0.022	0	B1_CCR7
BCL11A	0	1.08125	0.34	0.012	0	B1_CCR7
TPD52	0	1.07447	0.534	0.163	0	B1_CCR7
FOXP1	0	1.06592	0.688	0.335	0	B1_CCR7
CTSS	0	1.0603	0.63	0.306	0	B1_CCR7
CD83	0	1.05966	0.282	0.039	0	B1_CCR7
STAP1	0	1.05335	0.343	0.02	0	B1_CCR7
SNX22	0	1.03128	0.308	0.012	0	B1_CCR7
QRSL1	0	1.02188	0.386	0.066	0	B1_CCR7
KIAA0125	0	1.01563	0.283	0.013	0	B1_CCR7
SNHG7	0	1.00868	0.533	0.229	0	B1_CCR7
TMEM154	0	1.00381	0.434	0.106	0	B1_CCR7
SNX29	0	0.997518	0.379	0.068	0	B1_CCR7
CD55	0	0.98301	0.518	0.211	0	B1_CCR7
CLEC17A	0	0.982419	0.301	0.007	0	B1_CCR7
PLD4	0	0.982156	0.265	0.013	0	B1_CCR7
ARHGAP24	0	0.964702	0.291	0.016	0	B1_CCR7
LAPTM5	0	0.95666	0.971	0.875	0	B1_CCR7
IGLC2	0	0.951442	0.224	0.009	0	B1_CCR7
PNOC	0	0.942981	0.295	0.013	0	B1_CCR7
KIAA0040	0	0.941249	0.454	0.142	0	B1_CCR7
ZCCHC7	0	0.927496	0.463	0.162	0	B1_CCR7
FCHSD2	0	0.924337	0.346	0.065	0	B1_CCR7
ORAI2	0	0.915994	0.351	0.07	0	B1_CCR7
MTSS1	0	0.915925	0.452	0.156	0	B1_CCR7
PCDH9	0	0.913379	0.228	0.003	0	B1_CCR7
LIMD2	0	0.908205	0.957	0.731	0	B1_CCR7
SCIMP	0	0.907694	0.268	0.021	0	B1_CCR7
ARHGAP17	0	0.906821	0.416	0.119	0	B1_CCR7
SEC62	0	0.904363	0.786	0.503	0	B1_CCR7
SNX3	0	0.894562	0.748	0.469	0	B1_CCR7
FAM65B	0	0.892623	0.76	0.478	0	B1_CCR7
MARCH3	0	0.878845	0.292	0.028	0	B1_CCR7
CTB-133G6.1	0	0.873373	0.494	0.22	0	B1_CCR7
GUCD1	0	0.872599	0.348	0.079	0	B1_CCR7
CAMK2D	0	0.870221	0.393	0.113	0	B1_CCR7
ZFP36L1	0	0.867263	0.832	0.599	0	B1_CCR7
NT5E	0	0.863911	0.279	0.043	0	B1_CCR7
PHACTR1	0	0.862249	0.248	0.006	0	B1_CCR7
CCR7	0	0.861763	0.557	0.215	0	B1_CCR7
C15orf57	0	0.857645	0.394	0.12	0	B1_CCR7
APLP2	0	0.85604	0.385	0.116	0	B1_CCR7
REL	0	0.854683	0.549	0.245	0	B1_CCR7
COBLL1	0	0.841749	0.246	0.014	0	B1_CCR7
PLEKHA2	0	0.839332	0.378	0.111	0	B1_CCR7
KMO	0	0.835774	0.256	0.007	0	B1_CCR7
RAB30	0	0.834213	0.282	0.035	0	B1_CCR7
BLOC1S2	0	0.833363	0.468	0.195	0	B1_CCR7
CXXC5	0	0.83108	0.326	0.07	0	B1_CCR7
CTSH	0	0.826598	0.329	0.072	0	B1_CCR7
DAPP1	0	0.825407	0.309	0.053	0	B1_CCR7
C16orf74	0	0.825013	0.272	0.024	0	B1_CCR7
AGPAT5	0	0.816249	0.294	0.058	0	B1_CCR7
CCR6	0	0.810367	0.312	0.066	0	B1_CCR7
PLCG2	0	0.807332	0.341	0.076	0	B1_CCR7
MARCKSL1	0	0.805231	0.364	0.15	0	B1_CCR7
UVRAG	0	0.803063	0.41	0.142	0	B1_CCR7
GGA2	0	0.798916	0.369	0.113	0	B1_CCR7
YBX3	0	0.798549	0.236	0.039	0	B1_CCR7
MTPN	0	0.797327	0.563	0.295	0	B1_CCR7
GRB2	0	0.792413	0.604	0.335	0	B1_CCR7
ADAM19	0	0.790258	0.295	0.058	0	B1_CCR7
METTL7A	0	0.773568	0.272	0.037	0	B1_CCR7
MBD4	0	0.772714	0.408	0.166	0	B1_CCR7
PRKCB	0	0.772468	0.421	0.189	0	B1_CCR7
RNF141	0	0.768562	0.292	0.058	0	B1_CCR7
RPL18A	0	0.768306	0.999	0.999	0	B1_CCR7
TCTN1	0	0.768093	0.228	0.022	0	B1_CCR7
STRBP	0	0.755598	0.256	0.032	0	B1_CCR7
GCA	0	0.751958	0.29	0.059	0	B1_CCR7
AC079767.4	0	0.749967	0.189	0.011	0	B1_CCR7
FAM3C	0	0.747676	0.298	0.096	0	B1_CCR7
FCRL2	0	0.746761	0.2	0.011	0	B1_CCR7
RB1	0	0.746422	0.373	0.141	0	B1_CCR7
TLR10	0	0.740007	0.224	0.013	0	B1_CCR7
MZB1	0	0.738306	0.232	0.02	0	B1_CCR7
KIAA1033	0	0.737857	0.374	0.135	0	B1_CCR7
KHDRBS2	0	0.73693	0.209	0.004	0	B1_CCR7
ITPR1	0	0.734618	0.302	0.077	0	B1_CCR7
SCPEP1	0	0.734533	0.291	0.073	0	B1_CCR7
RPS11	0	0.727246	0.976	0.905	0	B1_CCR7
FCRL3	0	0.726395	0.267	0.087	0	B1_CCR7
DRAM2	0	0.716893	0.392	0.15	0	B1_CCR7
HS3ST1	0	0.716801	0.195	0.003	0	B1_CCR7
CAMK1D	0	0.713962	0.35	0.125	0	B1_CCR7
TMEM243	0	0.712441	0.563	0.316	0	B1_CCR7
IFT57	0	0.710274	0.288	0.091	0	B1_CCR7
UBE2E2	0	0.705576	0.228	0.016	0	B1_CCR7
TMEM156	0	0.703893	0.292	0.083	0	B1_CCR7
FAM96A	0	0.698172	0.465	0.234	0	B1_CCR7
SMC6	0	0.697431	0.295	0.094	0	B1_CCR7
HDAC9	0	0.688991	0.227	0.026	0	B1_CCR7
RPL8	0	0.687513	0.998	0.997	0	B1_CCR7
EBLN3	0	0.685801	0.409	0.188	0	B1_CCR7
SYVN1	0	0.67952	0.305	0.093	0	B1_CCR7
SHMT2	0	0.678562	0.383	0.163	0	B1_CCR7
APPL1	0	0.675915	0.388	0.166	0	B1_CCR7
SNX10	0	0.672081	0.32	0.107	0	B1_CCR7
RP11-796E2.4	0	0.671692	0.292	0.091	0	B1_CCR7
LSM10	0	0.670657	0.448	0.22	0	B1_CCR7
RPS5	0	0.659385	0.996	0.989	0	B1_CCR7
FCRL5	0	0.657399	0.164	0.006	0	B1_CCR7
CHI3L2	0	0.650628	0.212	0.036	0	B1_CCR7
CPNE5	0	0.647384	0.195	0.02	0	B1_CCR7
NUAK2	0	0.646532	0.283	0.091	0	B1_CCR7
RP11-164H13.1	0	0.64358	0.144	0	0	B1_CCR7
ZNF107	0	0.637125	0.308	0.119	0	B1_CCR7
MPEG1	0	0.63112	0.18	0.008	0	B1_CCR7
TREML2	0	0.630831	0.182	0.005	0	B1_CCR7
EBF1	0	0.628548	0.186	0.009	0	B1_CCR7
CNTNAP2	0	0.619029	0.153	0.003	0	B1_CCR7
LYL1	0	0.617693	0.198	0.028	0	B1_CCR7
SEL1L3	0	0.615602	0.277	0.091	0	B1_CCR7
ATP10D	0	0.612373	0.227	0.045	0	B1_CCR7
AKAP2	0	0.612193	0.221	0.044	0	B1_CCR7
RPS8	0	0.607703	1	0.999	0	B1_CCR7
SPINT2	0	0.607674	0.301	0.104	0	B1_CCR7
RP9	0	0.606528	0.276	0.1	0	B1_CCR7
PRCP	0	0.606361	0.3	0.103	0	B1_CCR7
PXK	0	0.606143	0.262	0.078	0	B1_CCR7
DBNDD1	0	0.604224	0.165	0.006	0	B1_CCR7
RPS23	0	0.601189	0.998	0.999	0	B1_CCR7
KYNU	0	0.600511	0.195	0.013	0	B1_CCR7
RP6-159A1.4	0	0.598665	0.174	0.01	0	B1_CCR7
EEF2	0	0.58964	0.984	0.916	0	B1_CCR7
HLA-DQA2	0	0.58342	0.186	0.023	0	B1_CCR7
C11orf24	0	0.575786	0.234	0.063	0	B1_CCR7
CCNG2	0	0.572833	0.192	0.033	0	B1_CCR7
GYLTL1B	0	0.572675	0.169	0.015	0	B1_CCR7
BEND5	0	0.569458	0.177	0.01	0	B1_CCR7
WDFY4	0	0.564169	0.166	0.009	0	B1_CCR7
RP11-624C23.1	0	0.556412	0.158	0.004	0	B1_CCR7
RPL15	0	0.550247	0.996	0.989	0	B1_CCR7
NCF4	0	0.549708	0.268	0.085	0	B1_CCR7
CR2	0	0.549044	0.152	0.007	0	B1_CCR7
SEMA4B	0	0.546933	0.178	0.025	0	B1_CCR7
MT-ND3	0	0.545691	0.997	0.989	0	B1_CCR7
KLHL14	0	0.545424	0.152	0.004	0	B1_CCR7
PPP1R14A	0	0.541243	0.122	0.01	0	B1_CCR7
CLIC4	0	0.538715	0.167	0.01	0	B1_CCR7
GM2A	0	0.538169	0.178	0.028	0	B1_CCR7
CNR2	0	0.537078	0.164	0.013	0	B1_CCR7
PLEKHG1	0	0.534567	0.178	0.02	0	B1_CCR7
ZNF318	0	0.531008	0.184	0.033	0	B1_CCR7
BACE2	0	0.53083	0.154	0.011	0	B1_CCR7
TMEM19	0	0.530797	0.237	0.074	0	B1_CCR7
SIPA1L3	0	0.527323	0.176	0.029	0	B1_CCR7
FTL	0	0.525896	0.994	0.97	0	B1_CCR7
IGHG3	0	0.525678	0.122	0.006	0	B1_CCR7
RP11-297B17.3	0	0.525138	0.143	0.003	0	B1_CCR7
RP11-731F5.2	0	0.524658	0.123	0.013	0	B1_CCR7
STAG3	0	0.519917	0.119	0.017	0	B1_CCR7
RP11-126O1.6	0	0.51811	0.154	0.009	0	B1_CCR7
KDM4B	0	0.514536	0.197	0.049	0	B1_CCR7
P2RY14	0	0.514469	0.139	0.006	0	B1_CCR7
ARL11	0	0.506564	0.149	0.007	0	B1_CCR7
ARPC3	0	0.50629	0.94	0.856	0	B1_CCR7
OPN3	0	0.50505	0.168	0.033	0	B1_CCR7
PIK3AP1	0	0.503569	0.224	0.066	0	B1_CCR7
CCDC50	0	0.502215	0.211	0.056	0	B1_CCR7
KCNG1	0	0.499343	0.113	0	0	B1_CCR7
RP11-689B22.2	0	0.49694	0.137	0.006	0	B1_CCR7
EEF1G	0	0.496607	0.97	0.874	0	B1_CCR7
FAM65A	0	0.4961	0.177	0.038	0	B1_CCR7
ABCB4	0	0.495989	0.139	0.002	0	B1_CCR7
LCN10	0	0.491231	0.142	0.007	0	B1_CCR7
HIP1R	0	0.489238	0.19	0.052	0	B1_CCR7
DERL3	0	0.488685	0.142	0.01	0	B1_CCR7
RP11-421L21.3	0	0.486218	0.18	0.047	0	B1_CCR7
JUP	0	0.484558	0.135	0.009	0	B1_CCR7
GCNT1	0	0.482099	0.169	0.035	0	B1_CCR7
C12orf42	0	0.481581	0.15	0.018	0	B1_CCR7
USP6NL	0	0.480589	0.145	0.011	0	B1_CCR7
RPL18	0	0.478052	0.999	0.998	0	B1_CCR7
PTPRK	0	0.477785	0.143	0.008	0	B1_CCR7
SESTD1	0	0.475442	0.147	0.014	0	B1_CCR7
GNB2L1	0	0.473915	0.997	0.988	0	B1_CCR7
CD52	0	0.471687	0.994	0.929	0	B1_CCR7
MACROD2	0	0.470877	0.124	0.001	0	B1_CCR7
P2RX5	0	0.46944	0.15	0.02	0	B1_CCR7
SLC9A7	0	0.469294	0.137	0.008	0	B1_CCR7
FAM177B	0	0.463792	0.119	0.002	0	B1_CCR7
JCHAIN	0	0.462618	0.261	0.026	0	B1_CCR7
RPS9	0	0.458731	0.994	0.987	0	B1_CCR7
RPL12	0	0.4563	0.998	0.996	0	B1_CCR7
LINC01215	0	0.454018	0.152	0.031	0	B1_CCR7
BTN2A2	0	0.453245	0.159	0.035	0	B1_CCR7
BASP1	0	0.446328	0.13	0.01	0	B1_CCR7
GNB4	0	0.432279	0.135	0.009	0	B1_CCR7
C1orf186	0	0.431547	0.126	0.018	0	B1_CCR7
AC022182.1	0	0.429399	0.122	0.012	0	B1_CCR7
MT-CO3	0	0.428405	0.996	0.977	0	B1_CCR7
RPL29	0	0.42337	0.997	0.997	0	B1_CCR7
RPL13	0	0.419776	1	1	0	B1_CCR7
ZNF860	0	0.409485	0.116	0.007	0	B1_CCR7
RASGRP3	0	0.408287	0.134	0.019	0	B1_CCR7
MOB3B	0	0.408079	0.116	0.004	0	B1_CCR7
SIGLEC10	0	0.406554	0.128	0.009	0	B1_CCR7
CNFN	0	0.405917	0.114	0.009	0	B1_CCR7
CXorf21	0	0.404826	0.128	0.015	0	B1_CCR7
LINC01480	0	0.402489	0.11	0.007	0	B1_CCR7
FAU	0	0.400775	0.998	0.999	0	B1_CCR7
MEF2C-AS1	0	0.396028	0.106	0.003	0	B1_CCR7
ENTPD1	0	0.394864	0.117	0.011	0	B1_CCR7
CD1C	0	0.389095	0.102	0.01	0	B1_CCR7
RPS13	0	0.387676	0.997	0.997	0	B1_CCR7
KCNH8	0	0.387444	0.103	0.002	0	B1_CCR7
MT-CO2	0	0.386712	0.998	0.993	0	B1_CCR7
SH2B2	0	0.384871	0.111	0.008	0	B1_CCR7
PRICKLE1	0	0.382995	0.108	0.003	0	B1_CCR7
RPL10A	0	0.381229	0.993	0.984	0	B1_CCR7
UBR5-AS1	0	0.3781	0.113	0.01	0	B1_CCR7
WDR34	0	0.375757	0.133	0.025	0	B1_CCR7
CR1	0	0.372177	0.109	0.013	0	B1_CCR7
PIP5K1B	0	0.371379	0.105	0.008	0	B1_CCR7
TNFRSF17	0	0.370778	0.111	0.006	0	B1_CCR7
FADS3	0	0.368795	0.128	0.023	0	B1_CCR7
ATP6V0A1	0	0.366379	0.106	0.01	0	B1_CCR7
LRRK2	0	0.363537	0.109	0.008	0	B1_CCR7
SLC2A6	0	0.360528	0.117	0.022	0	B1_CCR7
MICAL3	0	0.359099	0.118	0.022	0	B1_CCR7
ZNF667-AS1	0	0.34804	0.104	0.008	0	B1_CCR7
OSBPL10	0	0.347946	0.106	0.011	0	B1_CCR7
E2F5	0	0.34529	0.104	0.01	0	B1_CCR7
IFI30	0	0.333794	0.11	0.018	0	B1_CCR7
RPL37	0	0.333475	0.998	0.999	0	B1_CCR7
NEK8	0	0.332145	0.103	0.017	0	B1_CCR7
RPL39	0	0.313969	0.999	1	0	B1_CCR7
RPL19	0	0.30117	0.999	0.999	0	B1_CCR7
RPL11	0	0.300642	1	1	0	B1_CCR7
TRIM38	2.40378e-307	0.653509	0.357	0.155	8.09929e-303	B1_CCR7
P2RY10	2.99009e-307	0.618883	0.337	0.138	1.00748e-302	B1_CCR7
UNC93B1	1.26756e-306	0.402902	0.152	0.036	4.2709e-302	B1_CCR7
EEF1B2	2.43028e-304	0.413018	0.99	0.945	8.1886e-300	B1_CCR7
PARP1	6.66943e-304	0.684148	0.524	0.292	2.2472e-299	B1_CCR7
ZNF296	6.80149e-304	0.455578	0.182	0.05	2.29169e-299	B1_CCR7
IRF4	2.47698e-302	0.361966	0.126	0.026	8.34594e-298	B1_CCR7
RPLP0	4.54733e-293	0.377854	0.997	0.984	1.53218e-288	B1_CCR7
LGALS9	3.662e-290	0.509669	0.236	0.079	1.23387e-285	B1_CCR7
ATP6V1G1	2.82284e-287	0.585619	0.832	0.682	9.51126e-283	B1_CCR7
NCOA3	1.8436e-283	0.604138	0.335	0.143	6.21182e-279	B1_CCR7
SETBP1	9.83571e-283	0.313479	0.106	0.02	3.31405e-278	B1_CCR7
RABEP2	2.11399e-279	0.478678	0.204	0.064	7.12289e-275	B1_CCR7
BTG1	2.57234e-277	0.505886	0.977	0.911	8.66725e-273	B1_CCR7
SP100	7.46572e-277	0.647219	0.652	0.438	2.5155e-272	B1_CCR7
SNN	4.58501e-276	0.330358	0.115	0.024	1.54487e-271	B1_CCR7
TFEB	2.35786e-275	0.363323	0.134	0.031	7.94457e-271	B1_CCR7
ELOVL5	3.03842e-275	0.67219	0.563	0.339	1.02377e-270	B1_CCR7
DMXL1	1.24164e-269	0.481589	0.213	0.07	4.18357e-265	B1_CCR7
GDI2	3.79148e-269	0.650611	0.662	0.458	1.2775e-264	B1_CCR7
STRADB	2.91348e-262	0.442928	0.173	0.051	9.81668e-258	B1_CCR7
DOPEY2	8.87802e-262	0.498695	0.205	0.068	2.99136e-257	B1_CCR7
RPL7A	3.1075e-261	0.27542	0.998	0.998	1.04704e-256	B1_CCR7
RASGRP2	8.95911e-261	0.659494	0.549	0.333	3.01868e-256	B1_CCR7
SH3TC1	1.17824e-260	0.332831	0.128	0.03	3.96998e-256	B1_CCR7
RPL22	2.36213e-259	0.307388	0.995	0.984	7.95896e-255	B1_CCR7
CTSZ	5.71235e-259	0.345929	0.131	0.032	1.92472e-254	B1_CCR7
DNAJC10	5.93415e-258	0.545789	0.265	0.103	1.99945e-253	B1_CCR7
MT-ND1	6.37288e-258	0.411103	0.985	0.947	2.14728e-253	B1_CCR7
C11orf31	1.87736e-256	0.60995	0.704	0.507	6.32558e-252	B1_CCR7
H3F3A	1.43524e-255	0.437531	0.972	0.919	4.83591e-251	B1_CCR7
RPL13A	6.14184e-255	0.377881	0.984	0.958	2.06943e-250	B1_CCR7
RPSA	1.45645e-252	0.334139	0.994	0.988	4.90736e-248	B1_CCR7
DEF8	3.45885e-250	0.451232	0.196	0.064	1.16543e-245	B1_CCR7
LHPP	2.01397e-249	0.537293	0.217	0.077	6.78588e-245	B1_CCR7
PABPC1	1.06464e-248	0.375402	0.984	0.909	3.58719e-244	B1_CCR7
NFKB2	2.5292e-247	0.541535	0.268	0.107	8.52188e-243	B1_CCR7
PPM1K	1.18115e-241	0.625327	0.418	0.221	3.97978e-237	B1_CCR7
RPS10	5.96671e-236	0.278028	0.999	0.997	2.01042e-231	B1_CCR7
RPL9	4.33165e-234	0.309149	0.991	0.982	1.45951e-229	B1_CCR7
FTH1	7.66373e-234	0.340914	0.99	0.977	2.58222e-229	B1_CCR7
RP11-35G9.3	1.61538e-233	0.406059	0.171	0.053	5.44285e-229	B1_CCR7
TIFA	4.17876e-233	0.47229	0.243	0.094	1.40799e-228	B1_CCR7
APP	1.08342e-232	0.420318	0.189	0.063	3.65046e-228	B1_CCR7
CHPT1	2.02351e-232	0.425778	0.161	0.048	6.81801e-228	B1_CCR7
RFX5	2.71478e-231	0.488957	0.243	0.095	9.14717e-227	B1_CCR7
GLTSCR2	2.53055e-228	0.510947	0.858	0.697	8.52643e-224	B1_CCR7
CYB5A	4.46592e-228	0.54421	0.289	0.127	1.50475e-223	B1_CCR7
MT-ND4L	2.25711e-226	0.318755	0.997	0.989	7.60512e-222	B1_CCR7
RNASET2	2.08067e-224	0.599425	0.61	0.409	7.01059e-220	B1_CCR7
CHD7	2.47625e-223	0.416956	0.162	0.05	8.34347e-219	B1_CCR7
SKAP2	6.1656e-222	0.505123	0.269	0.112	2.07744e-217	B1_CCR7
TRAF4	1.31052e-221	0.358677	0.129	0.034	4.41568e-217	B1_CCR7
MEF2A	4.29782e-221	0.499674	0.242	0.097	1.44811e-216	B1_CCR7
BCAS4	1.1261e-220	0.511144	0.277	0.119	3.79427e-216	B1_CCR7
METTL8	7.4489e-218	0.426899	0.169	0.055	2.50983e-213	B1_CCR7
RIC3	1.37587e-217	0.487608	0.225	0.088	4.63585e-213	B1_CCR7
BTG2	5.88749e-217	0.514933	0.567	0.351	1.98373e-212	B1_CCR7
PLAC8	1.1842e-216	0.499082	0.57	0.347	3.99003e-212	B1_CCR7
NUP88	1.3522e-212	0.43315	0.196	0.07	4.55611e-208	B1_CCR7
CEPT1	1.49932e-210	0.454132	0.22	0.086	5.0518e-206	B1_CCR7
LMBRD1	1.92596e-210	0.562454	0.45	0.258	6.48933e-206	B1_CCR7
SIPA1L1	7.8231e-210	0.386694	0.162	0.052	2.63592e-205	B1_CCR7
GSAP	3.88685e-209	0.472303	0.254	0.105	1.30963e-204	B1_CCR7
SNRNP25	2.32295e-208	0.409172	0.185	0.065	7.82694e-204	B1_CCR7
ATG4C	2.46279e-206	0.375411	0.164	0.053	8.29814e-202	B1_CCR7
TMED8	1.11606e-205	0.302773	0.117	0.031	3.76046e-201	B1_CCR7
AIDA	2.6274e-204	0.496129	0.247	0.105	8.85277e-200	B1_CCR7
PARVB	4.74351e-204	0.351827	0.153	0.048	1.59828e-199	B1_CCR7
DGKD	7.37216e-198	0.52507	0.284	0.131	2.48398e-193	B1_CCR7
LAIR1	7.95528e-197	0.508983	0.328	0.161	2.68045e-192	B1_CCR7
LINC00665	1.57611e-195	0.285486	0.109	0.028	5.31053e-191	B1_CCR7
ZNF581	4.40114e-195	0.465537	0.244	0.104	1.48292e-190	B1_CCR7
DUS2	5.88509e-195	0.290075	0.116	0.031	1.98292e-190	B1_CCR7
KIAA0922	1.25701e-193	0.529877	0.3	0.144	4.23538e-189	B1_CCR7
BLCAP	1.94524e-193	0.535123	0.327	0.165	6.55429e-189	B1_CCR7
DPEP2	4.46849e-192	0.47452	0.217	0.087	1.50561e-187	B1_CCR7
PARP14	2.57575e-191	0.502719	0.291	0.136	8.67875e-187	B1_CCR7
SSBP2	3.14736e-191	0.473204	0.267	0.119	1.06047e-186	B1_CCR7
RPL22L1	4.4375e-189	0.536132	0.575	0.385	1.49517e-184	B1_CCR7
OAZ1	1.65196e-188	0.3591	0.962	0.92	5.56612e-184	B1_CCR7
MAP3K1	5.04716e-188	0.457965	0.215	0.087	1.70059e-183	B1_CCR7
ISG20	2.43983e-187	0.563547	0.691	0.529	8.22077e-183	B1_CCR7
MAP3K8	2.50135e-187	0.479138	0.331	0.163	8.42804e-183	B1_CCR7
EVI2B	3.4064e-187	0.562811	0.556	0.375	1.14775e-182	B1_CCR7
DCK	1.05677e-186	0.529854	0.487	0.304	3.5607e-182	B1_CCR7
UCP2	2.23302e-181	0.504652	0.817	0.671	7.52392e-177	B1_CCR7
SMAP2	1.52066e-180	0.562437	0.346	0.185	5.1237e-176	B1_CCR7
WHSC1L1	7.34123e-179	0.545456	0.462	0.287	2.47356e-174	B1_CCR7
NPC2	5.18419e-178	0.545817	0.436	0.264	1.74676e-173	B1_CCR7
HIST1H2BK	5.99446e-178	0.347581	0.146	0.048	2.01977e-173	B1_CCR7
SH3BP5	2.17208e-176	0.521022	0.442	0.264	7.31862e-172	B1_CCR7
MANBA	4.99989e-175	0.434181	0.236	0.103	1.68466e-170	B1_CCR7
GPR18	5.17018e-174	0.41101	0.185	0.072	1.74204e-169	B1_CCR7
SIDT2	6.69716e-172	0.297189	0.107	0.03	2.25654e-167	B1_CCR7
GABPB1-AS1	1.31412e-171	0.49453	0.3	0.151	4.4278e-167	B1_CCR7
ZNF92	1.55816e-171	0.441026	0.207	0.086	5.25006e-167	B1_CCR7
IFNG-AS1	4.1395e-170	0.324284	0.131	0.042	1.39476e-165	B1_CCR7
SP110	4.26306e-170	0.534748	0.402	0.235	1.4364e-165	B1_CCR7
C1orf162	6.14102e-170	0.418182	0.51	0.305	2.06916e-165	B1_CCR7
PNISR	1.39519e-169	0.511165	0.684	0.525	4.70096e-165	B1_CCR7
HIST1H4C	7.84611e-169	0.434802	0.753	0.579	2.64367e-164	B1_CCR7
AP1B1	5.1135e-168	0.425942	0.223	0.096	1.72294e-163	B1_CCR7
PDE4B	5.33025e-168	0.474985	0.328	0.168	1.79598e-163	B1_CCR7
CEP170	9.72497e-166	0.31536	0.136	0.045	3.27673e-161	B1_CCR7
EIF1AY	5.01803e-165	0.519408	0.219	0.096	1.69077e-160	B1_CCR7
CHCHD10	1.99392e-163	0.533301	0.47	0.299	6.71831e-159	B1_CCR7
FAM126A	2.39558e-163	0.355382	0.148	0.052	8.07168e-159	B1_CCR7
SP140	1.15878e-161	0.493952	0.41	0.239	3.9044e-157	B1_CCR7
ERP29	2.60019e-161	0.448797	0.758	0.615	8.76106e-157	B1_CCR7
EIF2AK3	2.94593e-160	0.33464	0.128	0.042	9.92603e-156	B1_CCR7
SLC50A1	4.2513e-160	0.430163	0.242	0.112	1.43243e-155	B1_CCR7
NT5C	8.1158e-160	0.485249	0.485	0.308	2.73454e-155	B1_CCR7
BICD2	6.51678e-157	0.340567	0.145	0.051	2.19576e-152	B1_CCR7
LRMP	1.82986e-154	0.439527	0.219	0.097	6.16553e-150	B1_CCR7
CYSLTR1	5.10441e-153	0.308842	0.169	0.065	1.71988e-148	B1_CCR7
IFNAR1	2.60599e-151	0.447618	0.272	0.137	8.78062e-147	B1_CCR7
MT-CO1	3.66112e-150	0.255041	0.998	0.99	1.23358e-145	B1_CCR7
IRF5	8.89145e-150	0.290719	0.122	0.039	2.99588e-145	B1_CCR7
METTL21A	5.54296e-149	0.379197	0.198	0.085	1.86765e-144	B1_CCR7
RPS2	2.68176e-147	0.353321	0.987	0.94	9.03593e-143	B1_CCR7
TBC1D5	8.87905e-147	0.466688	0.365	0.212	2.99171e-142	B1_CCR7
SMARCB1	2.22834e-145	0.455202	0.351	0.202	7.50815e-141	B1_CCR7
NT5C3A	7.11079e-141	0.46103	0.361	0.211	2.39591e-136	B1_CCR7
CTD-3184A7.4	9.224e-141	0.437025	0.267	0.138	3.10793e-136	B1_CCR7
PFKL	1.78437e-140	0.461036	0.37	0.219	6.01225e-136	B1_CCR7
LYST	1.07945e-138	0.409554	0.257	0.127	3.6371e-134	B1_CCR7
ST6GAL1	4.29418e-137	0.496327	0.362	0.217	1.44688e-132	B1_CCR7
ITSN2	3.76768e-136	0.507801	0.423	0.271	1.26948e-131	B1_CCR7
TBC1D22A	2.6015e-135	0.390038	0.227	0.109	8.76549e-131	B1_CCR7
LINC00936	7.07258e-134	0.359574	0.193	0.084	2.38304e-129	B1_CCR7
GNB5	1.21626e-132	0.382153	0.205	0.094	4.09806e-128	B1_CCR7
RELB	3.83894e-131	0.372511	0.209	0.096	1.29349e-126	B1_CCR7
VCPKMT	1.23239e-130	0.374069	0.19	0.085	4.15241e-126	B1_CCR7
LPAR5	1.25158e-130	0.338214	0.179	0.077	4.21709e-126	B1_CCR7
AC241585.2	2.26827e-130	0.442959	0.275	0.147	7.64272e-126	B1_CCR7
UTP6	2.06637e-129	0.375754	0.223	0.107	6.96242e-125	B1_CCR7
GRINA	2.35461e-129	0.412078	0.258	0.134	7.93362e-125	B1_CCR7
HIST1H2AC	2.51338e-129	0.507371	0.248	0.127	8.46857e-125	B1_CCR7
PHF21A	1.7197e-128	0.337084	0.168	0.07	5.79437e-124	B1_CCR7
RHOH	1.00797e-127	0.436323	0.589	0.438	3.39626e-123	B1_CCR7
RRAS2	2.83228e-127	0.38457	0.2	0.092	9.5431e-123	B1_CCR7
MIS18BP1	3.91053e-127	0.409245	0.241	0.121	1.31761e-122	B1_CCR7
CAT	3.13742e-126	0.421918	0.321	0.185	1.05712e-121	B1_CCR7
SEP15	5.61646e-126	0.447428	0.608	0.471	1.89241e-121	B1_CCR7
DUSP22	3.20837e-124	0.378632	0.213	0.102	1.08103e-119	B1_CCR7
RNASEH2B	1.40235e-123	0.464393	0.386	0.245	4.72509e-119	B1_CCR7
PNRC1	1.07122e-121	0.411842	0.804	0.69	3.60938e-117	B1_CCR7
RHBDF2	6.0861e-118	0.369065	0.207	0.1	2.05065e-113	B1_CCR7
GRN	4.88951e-117	0.433071	0.215	0.108	1.64747e-112	B1_CCR7
RABEP1	9.23201e-115	0.391808	0.227	0.116	3.11063e-110	B1_CCR7
SLC25A6	6.1475e-114	0.344025	0.885	0.791	2.07134e-109	B1_CCR7
C11orf80	1.97177e-112	0.25425	0.106	0.037	6.64368e-108	B1_CCR7
LBH	3.50586e-112	0.430381	0.647	0.512	1.18126e-107	B1_CCR7
SNAP23	7.41655e-112	0.404435	0.362	0.227	2.49893e-107	B1_CCR7
GPX1	1.63433e-111	0.444506	0.291	0.169	5.50671e-107	B1_CCR7
RP11-325F22.2	2.31909e-111	0.322151	0.183	0.084	7.81395e-107	B1_CCR7
MT-ND2	7.095e-109	0.261881	0.96	0.914	2.39059e-104	B1_CCR7
ORAI3	9.10725e-109	0.269233	0.127	0.05	3.0686e-104	B1_CCR7
UBE2J1	1.91778e-108	0.421587	0.333	0.203	6.46175e-104	B1_CCR7
DIP2B	2.6842e-107	0.31815	0.152	0.066	9.04415e-103	B1_CCR7
SDCCAG8	4.23706e-107	0.348677	0.205	0.103	1.42763e-102	B1_CCR7
DNAJC4	1.3481e-105	0.3901	0.293	0.171	4.54228e-101	B1_CCR7
SP140L	8.58761e-105	0.394087	0.281	0.163	2.89351e-100	B1_CCR7
IMPDH2	1.99466e-104	0.408218	0.355	0.229	6.72081e-100	B1_CCR7
HMGN2	3.04171e-102	0.325303	0.783	0.683	1.02487e-97	B1_CCR7
RP11-108M9.4	2.44387e-101	0.343278	0.197	0.099	8.23437e-97	B1_CCR7
RNF41	3.43722e-101	0.31603	0.184	0.089	1.15814e-96	B1_CCR7
EIF2S3	1.03704e-100	0.404015	0.577	0.446	3.49419e-96	B1_CCR7
ANKAR	1.26412e-100	0.268807	0.126	0.052	4.25934e-96	B1_CCR7
EIF3L	3.11519e-100	0.348467	0.756	0.63	1.04963e-95	B1_CCR7
PARP15	2.34763e-99	0.413706	0.304	0.183	7.91012e-95	B1_CCR7
FAM46A	1.76207e-97	0.267825	0.141	0.061	5.93713e-93	B1_CCR7
NOC3L	3.54918e-95	0.300083	0.144	0.065	1.19586e-90	B1_CCR7
TNFAIP8	3.20413e-94	0.377618	0.598	0.473	1.0796e-89	B1_CCR7
UGCG	3.3785e-94	0.286854	0.156	0.073	1.13835e-89	B1_CCR7
PTK2B	8.82177e-94	0.386612	0.339	0.217	2.97241e-89	B1_CCR7
WDR11	1.32715e-93	0.300353	0.158	0.074	4.47171e-89	B1_CCR7
PPP1CC	1.03533e-92	0.388759	0.481	0.356	3.48845e-88	B1_CCR7
BLOC1S6	4.95456e-92	0.346517	0.228	0.126	1.66939e-87	B1_CCR7
TRAF5	5.39034e-92	0.356068	0.242	0.137	1.81622e-87	B1_CCR7
PNPLA8	8.07718e-92	0.330869	0.217	0.117	2.72152e-87	B1_CCR7
ADD1	3.19192e-91	0.391321	0.308	0.192	1.07548e-86	B1_CCR7
CCS	4.27763e-91	0.366955	0.339	0.219	1.4413e-86	B1_CCR7
TBC1D1	4.4391e-91	0.326103	0.215	0.116	1.49571e-86	B1_CCR7
CSK	5.01958e-91	0.366909	0.557	0.43	1.6913e-86	B1_CCR7
NBPF14	5.44706e-91	0.284595	0.136	0.06	1.83533e-86	B1_CCR7
DCLRE1C	1.33484e-90	0.303818	0.172	0.084	4.49762e-86	B1_CCR7
LILRB1	1.94707e-90	0.260206	0.161	0.075	6.56046e-86	B1_CCR7
ALDH16A1	3.9311e-90	0.327329	0.201	0.107	1.32454e-85	B1_CCR7
SF1	2.16171e-89	0.355826	0.705	0.603	7.28365e-85	B1_CCR7
ZBED5	5.02255e-89	0.323966	0.197	0.104	1.6923e-84	B1_CCR7
P2RY8	3.63049e-88	0.384917	0.362	0.244	1.22326e-83	B1_CCR7
DEGS1	1.13888e-87	0.40263	0.333	0.218	3.83733e-83	B1_CCR7
CSNK1G3	1.39415e-87	0.292653	0.154	0.073	4.69746e-83	B1_CCR7
ODC1	2.61096e-87	0.383903	0.27	0.162	8.79738e-83	B1_CCR7
ZFAS1	4.77226e-87	0.340864	0.711	0.604	1.60797e-82	B1_CCR7
WDSUB1	4.78681e-87	0.265866	0.138	0.062	1.61287e-82	B1_CCR7
MYCBP2	9.06758e-87	0.391388	0.402	0.281	3.05523e-82	B1_CCR7
SERTAD2	4.29333e-86	0.266366	0.142	0.065	1.44659e-81	B1_CCR7
CERS4	5.63112e-86	0.27752	0.154	0.074	1.89735e-81	B1_CCR7
CHMP7	1.29978e-85	0.383104	0.286	0.178	4.37948e-81	B1_CCR7
ECHDC1	6.78841e-85	0.358342	0.31	0.197	2.28729e-80	B1_CCR7
EZR	1.26481e-84	0.28849	0.64	0.507	4.26167e-80	B1_CCR7
FCHO1	2.35027e-84	0.295402	0.176	0.09	7.91901e-80	B1_CCR7
TRAPPC5	6.45955e-84	0.37326	0.354	0.24	2.17648e-79	B1_CCR7
MGAT5	7.81921e-84	0.293469	0.131	0.059	2.63461e-79	B1_CCR7
FAM159A	1.14279e-83	0.334829	0.189	0.101	3.85051e-79	B1_CCR7
SSH2	2.87183e-83	0.380691	0.351	0.235	9.67634e-79	B1_CCR7
NUMB	5.6926e-83	0.282147	0.201	0.108	1.91806e-78	B1_CCR7
RPRD1A	3.22801e-82	0.311023	0.187	0.099	1.08765e-77	B1_CCR7
MCM5	5.27961e-82	0.294695	0.198	0.106	1.77891e-77	B1_CCR7
COMMD3	5.2982e-82	0.286163	0.171	0.088	1.78517e-77	B1_CCR7
CLASRP	1.56835e-81	0.309892	0.225	0.128	5.28441e-77	B1_CCR7
HERPUD1	2.69826e-81	0.446414	0.434	0.312	9.09151e-77	B1_CCR7
CCNI	8.48903e-81	0.254997	0.906	0.859	2.86029e-76	B1_CCR7
OSER1	1.09375e-80	0.312483	0.238	0.138	3.68527e-76	B1_CCR7
LST1	6.5493e-80	0.307907	0.119	0.053	2.20672e-75	B1_CCR7
KIAA0430	9.23065e-80	0.314267	0.198	0.109	3.11017e-75	B1_CCR7
SERP1	7.23869e-79	0.319025	0.723	0.622	2.439e-74	B1_CCR7
RPL23	1.11874e-78	0.280005	0.841	0.763	3.76949e-74	B1_CCR7
KLF2	1.25947e-78	0.38917	0.701	0.563	4.24366e-74	B1_CCR7
HSD17B4	1.94744e-78	0.300415	0.173	0.09	6.56172e-74	B1_CCR7
MX1	6.00422e-78	0.345604	0.204	0.114	2.02306e-73	B1_CCR7
OAS1	8.18382e-78	0.312483	0.155	0.077	2.75746e-73	B1_CCR7
CDC40	6.84835e-77	0.342371	0.285	0.182	2.30748e-72	B1_CCR7
AP3B1	8.60449e-77	0.36032	0.264	0.164	2.8992e-72	B1_CCR7
OXA1L	3.17169e-76	0.356429	0.441	0.329	1.06867e-71	B1_CCR7
FBXW11	8.23297e-76	0.311201	0.233	0.137	2.77402e-71	B1_CCR7
GTF2I	1.62313e-75	0.334837	0.29	0.185	5.46896e-71	B1_CCR7
NSUN5	2.5725e-75	0.299212	0.217	0.125	8.66779e-71	B1_CCR7
PSMC6	4.99675e-75	0.375994	0.341	0.235	1.68361e-70	B1_CCR7
MDM4	8.26215e-75	0.330503	0.24	0.143	2.78385e-70	B1_CCR7
DBNL	1.02363e-74	0.360311	0.425	0.313	3.44903e-70	B1_CCR7
CNPY3	1.31322e-74	0.359635	0.464	0.353	4.42477e-70	B1_CCR7
ZNF580	2.14638e-74	0.28314	0.155	0.079	7.23201e-70	B1_CCR7
HSH2D	2.32641e-74	0.270221	0.248	0.146	7.83861e-70	B1_CCR7
TRIM22	1.10099e-73	0.347487	0.507	0.389	3.70968e-69	B1_CCR7
AC245100.1	3.7434e-73	0.31507	0.226	0.134	1.2613e-68	B1_CCR7
ERGIC1	4.61628e-73	0.267257	0.147	0.073	1.55541e-68	B1_CCR7
SH3BGRL	7.04577e-73	0.308308	0.633	0.534	2.374e-68	B1_CCR7
STAT2	1.43286e-72	0.273348	0.155	0.08	4.82788e-68	B1_CCR7
SLC12A6	1.43593e-72	0.256029	0.138	0.068	4.83822e-68	B1_CCR7
IQCB1	3.01415e-72	0.273111	0.157	0.081	1.01559e-67	B1_CCR7
NFKBID	5.8915e-72	0.282398	0.131	0.063	1.98508e-67	B1_CCR7
TSTD1	2.51862e-71	0.366868	0.519	0.413	8.48622e-67	B1_CCR7
SECISBP2L	2.53818e-71	0.350331	0.265	0.168	8.55215e-67	B1_CCR7
SESN1	2.12461e-70	0.424636	0.297	0.195	7.15865e-66	B1_CCR7
TGFBR2	2.17222e-70	0.362697	0.35	0.243	7.31908e-66	B1_CCR7
ARL4A	2.44178e-70	0.261566	0.18	0.097	8.22735e-66	B1_CCR7
SNX9	1.22271e-69	0.253698	0.143	0.072	4.11981e-65	B1_CCR7
RAB3GAP1	1.39996e-68	0.263768	0.165	0.089	4.71703e-64	B1_CCR7
APEX1	2.23024e-68	0.337176	0.459	0.352	7.51458e-64	B1_CCR7
LYPLAL1	3.5273e-68	0.275685	0.164	0.088	1.18849e-63	B1_CCR7
THRAP3	9.08609e-68	0.341612	0.503	0.398	3.06147e-63	B1_CCR7
DTNBP1	2.73372e-67	0.256039	0.162	0.087	9.21101e-63	B1_CCR7
C5orf15	3.00295e-67	0.299586	0.187	0.107	1.01181e-62	B1_CCR7
PHKB	3.39595e-67	0.250453	0.157	0.083	1.14423e-62	B1_CCR7
IFI16	4.02977e-67	0.317038	0.459	0.345	1.35779e-62	B1_CCR7
LAMTOR5	9.15046e-67	0.316141	0.42	0.312	3.08316e-62	B1_CCR7
AFTPH	8.78503e-66	0.292952	0.216	0.129	2.96003e-61	B1_CCR7
TRAK2	8.89626e-66	0.275235	0.158	0.085	2.99751e-61	B1_CCR7
PARVG	1.42672e-65	0.301306	0.344	0.237	4.80718e-61	B1_CCR7
ATP2A3	2.27825e-65	0.319488	0.309	0.208	7.67634e-61	B1_CCR7
CD82	2.82293e-65	0.258617	0.342	0.226	9.5116e-61	B1_CCR7
NFATC1	6.41041e-65	0.254429	0.15	0.079	2.15992e-60	B1_CCR7
PHB2	1.36924e-64	0.330154	0.551	0.452	4.61351e-60	B1_CCR7
RAB24	2.50683e-64	0.294774	0.283	0.186	8.4465e-60	B1_CCR7
SCAF4	5.11581e-64	0.294182	0.224	0.138	1.72372e-59	B1_CCR7
SLC25A37	5.26965e-64	0.254393	0.122	0.059	1.77556e-59	B1_CCR7
OSGEP	1.74008e-63	0.286692	0.248	0.158	5.86304e-59	B1_CCR7
ARID5B	1.053e-62	0.303615	0.323	0.219	3.54799e-58	B1_CCR7
ANAPC16	1.3617e-62	0.270892	0.732	0.647	4.58813e-58	B1_CCR7
CYB5R4	1.45659e-62	0.268744	0.199	0.117	4.90783e-58	B1_CCR7
LSM7	2.36713e-62	0.305155	0.583	0.486	7.97581e-58	B1_CCR7
SMCHD1	2.54122e-62	0.3706	0.509	0.407	8.56239e-58	B1_CCR7
JMJD1C	6.01652e-62	0.332453	0.334	0.234	2.02721e-57	B1_CCR7
TRPT1	1.56325e-61	0.287152	0.212	0.13	5.2672e-57	B1_CCR7
TRIM44	7.84302e-61	0.279774	0.203	0.122	2.64263e-56	B1_CCR7
ADPGK	8.99177e-61	0.304542	0.239	0.152	3.02969e-56	B1_CCR7
HMGN1	7.04555e-60	0.268382	0.721	0.63	2.37393e-55	B1_CCR7
YBX1	5.21082e-58	0.261452	0.825	0.766	1.75573e-53	B1_CCR7
LAPTM4A	1.42337e-57	0.29506	0.398	0.3	4.79591e-53	B1_CCR7
AC006129.2	1.05112e-56	0.31758	0.4	0.303	3.54163e-52	B1_CCR7
MT-ND6	9.57576e-56	0.296791	0.638	0.533	3.22646e-51	B1_CCR7
UNC119	2.33649e-55	0.261342	0.205	0.126	7.87258e-51	B1_CCR7
SMDT1	2.78397e-55	0.266091	0.651	0.554	9.3803e-51	B1_CCR7
FLOT2	1.11279e-54	0.290448	0.4	0.303	3.74942e-50	B1_CCR7
SNX5	1.13879e-54	0.298669	0.327	0.235	3.83705e-50	B1_CCR7
AFF4	6.37765e-54	0.293823	0.258	0.174	2.14889e-49	B1_CCR7
NBPF26	9.20205e-53	0.28917	0.182	0.11	3.10054e-48	B1_CCR7
STAT6	3.74391e-51	0.297877	0.294	0.208	1.26147e-46	B1_CCR7
PAPOLA	7.76845e-49	0.261934	0.446	0.35	2.6175e-44	B1_CCR7
PRDM2	3.78541e-48	0.280317	0.202	0.13	1.27546e-43	B1_CCR7
NIPA2	1.83985e-47	0.261223	0.238	0.16	6.19919e-43	B1_CCR7
NGLY1	3.01303e-47	0.26025	0.238	0.161	1.01521e-42	B1_CCR7
SNX1	3.88516e-47	0.268351	0.307	0.223	1.30906e-42	B1_CCR7
KDM4C	1.13308e-46	0.253167	0.236	0.158	3.8178e-42	B1_CCR7
CNDP2	4.26456e-46	0.273572	0.254	0.176	1.4369e-41	B1_CCR7
HIF1A	1.07249e-45	0.272598	0.256	0.177	3.61364e-41	B1_CCR7
SGSM3	2.34805e-45	0.258276	0.243	0.166	7.91152e-41	B1_CCR7
CHD9	1.31219e-44	0.25812	0.235	0.158	4.42128e-40	B1_CCR7
USP8	5.08484e-44	0.256674	0.239	0.164	1.71329e-39	B1_CCR7
SNHG8	1.17417e-42	0.264796	0.515	0.424	3.95626e-38	B1_CCR7
SLC44A2	3.44138e-42	0.258126	0.374	0.29	1.15954e-37	B1_CCR7
EIF3D	1.1257e-40	0.263525	0.542	0.466	3.79292e-36	B1_CCR7
CNTRL	1.15937e-40	0.274885	0.247	0.174	3.90639e-36	B1_CCR7
ANKRD44	1.60298e-38	0.2736	0.461	0.382	5.40108e-34	B1_CCR7
SPG21	5.20746e-38	0.250106	0.275	0.203	1.7546e-33	B1_CCR7
ATF7IP	5.93839e-34	0.295864	0.323	0.251	2.00088e-29	B1_CCR7
STK17A	1.08036e-32	0.254166	0.583	0.517	3.64017e-28	B1_CCR7
HLA-DRA	0	3.46534	1	0.237	0	B2_CD27
CD79A	0	3.22818	0.987	0.061	0	B2_CD27
MS4A1	0	3.21382	0.992	0.086	0	B2_CD27
CD74	0	3.18308	1	0.84	0	B2_CD27
IGKV3-20	0	2.84399	0.125	0.011	0	B2_CD27
HLA-DQA1	0	2.57088	0.974	0.212	0	B2_CD27
BANK1	0	2.53679	0.908	0.04	0	B2_CD27
HLA-DRB1	0	2.51092	1	0.447	0	B2_CD27
HLA-DQB1	0	2.44055	0.958	0.182	0	B2_CD27
HLA-DPA1	0	2.41825	0.996	0.503	0	B2_CD27
HLA-DPB1	0	2.39284	0.994	0.527	0	B2_CD27
CD79B	0	2.2251	0.898	0.108	0	B2_CD27
JCHAIN	0	2.07826	0.594	0.018	0	B2_CD27
RALGPS2	0	2.0168	0.775	0.047	0	B2_CD27
LINC00926	0	1.93851	0.805	0.04	0	B2_CD27
SPIB	0	1.92205	0.706	0.024	0	B2_CD27
CD24	0	1.84366	0.652	0.02	0	B2_CD27
FAM129C	0	1.81687	0.717	0.037	0	B2_CD27
FCRLA	0	1.8099	0.69	0.03	0	B2_CD27
HLA-DMA	0	1.8029	0.865	0.163	0	B2_CD27
HLA-DRB5	0	1.79372	0.81	0.221	0	B2_CD27
IGKC	0	1.67698	0.478	0.02	0	B2_CD27
CD37	0	1.67535	0.998	0.877	0	B2_CD27
BLK	0	1.67474	0.676	0.028	0	B2_CD27
POU2AF1	0	1.59469	0.661	0.022	0	B2_CD27
VPREB3	0	1.58591	0.545	0.028	0	B2_CD27
LTB	0	1.57358	0.97	0.569	0	B2_CD27
IGHA1	0	1.56683	0.468	0.005	0	B2_CD27
SCIMP	0	1.56643	0.557	0.015	0	B2_CD27
IGHV3-23	0	1.55794	0.122	0.005	0	B2_CD27
LY86	0	1.53537	0.645	0.025	0	B2_CD27
TCF4	0	1.52642	0.589	0.024	0	B2_CD27
MARCH1	0	1.51792	0.622	0.026	0	B2_CD27
NCF1	0	1.51429	0.822	0.21	0	B2_CD27
SNX2	0	1.5015	0.837	0.24	0	B2_CD27
IGHM	0	1.49064	0.43	0.041	0	B2_CD27
SWAP70	0	1.48462	0.651	0.047	0	B2_CD27
RP5-887A10.1	0	1.47959	0.356	0.004	0	B2_CD27
MEF2C	0	1.46287	0.655	0.045	0	B2_CD27
HVCN1	0	1.44354	0.692	0.077	0	B2_CD27
HLA-DMB	0	1.42636	0.673	0.077	0	B2_CD27
CD19	0	1.41437	0.569	0.029	0	B2_CD27
IGLC3	0	1.40257	0.238	0.015	0	B2_CD27
POU2F2	0	1.40255	0.664	0.118	0	B2_CD27
ID3	0	1.38281	0.59	0.116	0	B2_CD27
SYK	0	1.35839	0.558	0.048	0	B2_CD27
RP11-731F5.2	0	1.35124	0.399	0.006	0	B2_CD27
SYNGR2	0	1.35092	0.874	0.345	0	B2_CD27
ALOX5	0	1.35081	0.532	0.022	0	B2_CD27
IRF8	0	1.34162	0.586	0.046	0	B2_CD27
GNG7	0	1.34044	0.57	0.03	0	B2_CD27
AIM2	0	1.33798	0.522	0.02	0	B2_CD27
IFNGR2	0	1.2895	0.611	0.065	0	B2_CD27
ADAM28	0	1.28618	0.506	0.028	0	B2_CD27
BLNK	0	1.27434	0.551	0.025	0	B2_CD27
TNFRSF13B	0	1.26271	0.487	0.006	0	B2_CD27
ARHGAP24	0	1.24018	0.49	0.013	0	B2_CD27
FGD2	0	1.21991	0.518	0.025	0	B2_CD27
PDLIM1	0	1.21965	0.654	0.108	0	B2_CD27
RP11-693J15.5	0	1.21288	0.526	0.03	0	B2_CD27
CPNE5	0	1.21112	0.461	0.014	0	B2_CD27
CD22	0	1.20505	0.5	0.027	0	B2_CD27
CD82	0	1.19505	0.732	0.215	0	B2_CD27
FCGR2B	0	1.19452	0.509	0.027	0	B2_CD27
PTPN6	0	1.19242	0.879	0.452	0	B2_CD27
TSPAN3	0	1.16969	0.569	0.082	0	B2_CD27
LYN	0	1.16054	0.641	0.121	0	B2_CD27
CCDC50	0	1.16012	0.5	0.048	0	B2_CD27
AFF3	0	1.15331	0.506	0.035	0	B2_CD27
CD40	0	1.14692	0.493	0.035	0	B2_CD27
CD180	0	1.14291	0.486	0.021	0	B2_CD27
GAPT	0	1.13861	0.476	0.022	0	B2_CD27
C1orf186	0	1.11854	0.413	0.011	0	B2_CD27
FCMR	0	1.10975	0.85	0.436	0	B2_CD27
CTSH	0	1.1078	0.522	0.069	0	B2_CD27
HLA-DOB	0	1.10724	0.503	0.029	0	B2_CD27
CLECL1	0	1.1025	0.459	0.026	0	B2_CD27
AC079767.4	0	1.09861	0.322	0.009	0	B2_CD27
SPI1	0	1.09728	0.473	0.022	0	B2_CD27
BTK	0	1.08368	0.491	0.024	0	B2_CD27
PLD4	0	1.07617	0.372	0.012	0	B2_CD27
CYB561A3	0	1.06977	0.545	0.119	0	B2_CD27
KIAA0125	0	1.06495	0.324	0.015	0	B2_CD27
SYPL1	0	1.05524	0.735	0.253	0	B2_CD27
IGHG1	0	1.05213	0.359	0.003	0	B2_CD27
KIAA0226L	0	1.05084	0.447	0.022	0	B2_CD27
ACP5	0	1.02831	0.516	0.097	0	B2_CD27
CD1C	0	1.02601	0.286	0.005	0	B2_CD27
CYBB	0	1.01958	0.431	0.021	0	B2_CD27
TMEM154	0	1.00858	0.549	0.107	0	B2_CD27
CXXC5	0	1.00719	0.489	0.068	0	B2_CD27
TLR10	0	0.981588	0.395	0.01	0	B2_CD27
FAM26F	0	0.980178	0.449	0.058	0	B2_CD27
FCRL2	0	0.971439	0.334	0.01	0	B2_CD27
UBE2J1	0	0.96314	0.609	0.196	0	B2_CD27
CHCHD10	0	0.961975	0.727	0.293	0	B2_CD27
SMARCB1	0	0.961885	0.632	0.195	0	B2_CD27
COBLL1	0	0.951892	0.38	0.013	0	B2_CD27
TNFRSF13C	0	0.939819	0.388	0.019	0	B2_CD27
SNX3	0	0.938584	0.849	0.469	0	B2_CD27
PPP1R14A	0	0.931157	0.261	0.007	0	B2_CD27
PNOC	0	0.907249	0.363	0.015	0	B2_CD27
STX7	0	0.899658	0.543	0.135	0	B2_CD27
SSPN	0	0.894061	0.283	0.002	0	B2_CD27
HHEX	0	0.892959	0.41	0.029	0	B2_CD27
QRSL1	0	0.886375	0.438	0.068	0	B2_CD27
PLCG2	0	0.880384	0.46	0.076	0	B2_CD27
PLEKHF2	0	0.874436	0.512	0.112	0	B2_CD27
GRN	0	0.842342	0.445	0.102	0	B2_CD27
CTSS	0	0.836538	0.705	0.308	0	B2_CD27
EEF2	0	0.834231	0.988	0.917	0	B2_CD27
RNASET2	0	0.828435	0.788	0.406	0	B2_CD27
COCH	0	0.827132	0.205	0.002	0	B2_CD27
SMIM14	0	0.826461	0.437	0.123	0	B2_CD27
LAT2	0	0.819983	0.517	0.121	0	B2_CD27
EAF2	0	0.818273	0.366	0.04	0	B2_CD27
MBD4	0	0.81697	0.53	0.165	0	B2_CD27
IFT57	0	0.80947	0.432	0.089	0	B2_CD27
IGLC2	0	0.801404	0.221	0.011	0	B2_CD27
DAPP1	0	0.798529	0.382	0.054	0	B2_CD27
NCF4	0	0.798072	0.455	0.081	0	B2_CD27
RPS8	0	0.795441	1	0.999	0	B2_CD27
PKIG	0	0.795036	0.345	0.022	0	B2_CD27
RPS11	0	0.794735	0.992	0.906	0	B2_CD27
SNHG7	0	0.791184	0.587	0.231	0	B2_CD27
CXCR5	0	0.787513	0.358	0.032	0	B2_CD27
BCL11A	0	0.784001	0.333	0.016	0	B2_CD27
SHMT2	0	0.778101	0.526	0.162	0	B2_CD27
RNASE6	0	0.777678	0.333	0.039	0	B2_CD27
SEMA4B	0	0.775771	0.327	0.022	0	B2_CD27
CIITA	0	0.775118	0.355	0.03	0	B2_CD27
FCRL1	0	0.77231	0.352	0.026	0	B2_CD27
IGHV5-78	0	0.77183	0.319	0.018	0	B2_CD27
KYNU	0	0.770531	0.327	0.011	0	B2_CD27
PAX5	0	0.769586	0.336	0.017	0	B2_CD27
PRKCB	0	0.767735	0.538	0.188	0	B2_CD27
ODC1	0	0.750302	0.494	0.156	0	B2_CD27
SLC25A6	0	0.743917	0.962	0.789	0	B2_CD27
METTL7A	0	0.743536	0.346	0.037	0	B2_CD27
BIRC3	0	0.73827	0.586	0.224	0	B2_CD27
CD72	0	0.735991	0.293	0.042	0	B2_CD27
ORAI2	0	0.735373	0.383	0.073	0	B2_CD27
EVI2B	0	0.717637	0.716	0.372	0	B2_CD27
TFEB	0	0.715145	0.324	0.027	0	B2_CD27
SP140	0	0.711445	0.588	0.235	0	B2_CD27
HERPUD1	0	0.703082	0.646	0.306	0	B2_CD27
TMEM156	0	0.701078	0.372	0.083	0	B2_CD27
HLA-DOA	0	0.699369	0.308	0.025	0	B2_CD27
ARHGAP17	0	0.697748	0.444	0.122	0	B2_CD27
EBF1	0	0.685112	0.279	0.009	0	B2_CD27
MZB1	0	0.684645	0.305	0.02	0	B2_CD27
BACE2	0	0.684497	0.273	0.009	0	B2_CD27
EEF1B2	0	0.683258	0.997	0.945	0	B2_CD27
DRAM2	0	0.675435	0.476	0.15	0	B2_CD27
TPD52	0	0.670897	0.508	0.168	0	B2_CD27
ZNF296	0	0.669693	0.34	0.047	0	B2_CD27
FAM96A	0	0.669091	0.571	0.234	0	B2_CD27
SNX22	0	0.667483	0.28	0.017	0	B2_CD27
KLK1	0	0.666965	0.189	0.001	0	B2_CD27
METTL8	0	0.657886	0.298	0.052	0	B2_CD27
UVRAG	0	0.6542	0.464	0.143	0	B2_CD27
RPS23	0	0.65269	1	0.999	0	B2_CD27
SEL1L3	0	0.651109	0.384	0.09	0	B2_CD27
SPINT2	0	0.649408	0.395	0.103	0	B2_CD27
GGA2	0	0.6469	0.415	0.115	0	B2_CD27
CAMK1D	0	0.641863	0.427	0.125	0	B2_CD27
HCK	0	0.631428	0.229	0.006	0	B2_CD27
PARP1	0	0.624061	0.617	0.292	0	B2_CD27
FCER2	0	0.623226	0.285	0.036	0	B2_CD27
RNF141	0	0.622953	0.317	0.06	0	B2_CD27
EEF1G	0	0.621856	0.988	0.874	0	B2_CD27
RPL8	0	0.62119	1	0.997	0	B2_CD27
MTSS1	0	0.621173	0.457	0.159	0	B2_CD27
NCOA3	0	0.619991	0.44	0.142	0	B2_CD27
RPS2	0	0.618432	0.994	0.94	0	B2_CD27
MARCKS	0	0.618189	0.242	0.005	0	B2_CD27
OSBPL10	0	0.611874	0.247	0.008	0	B2_CD27
WDFY4	0	0.611032	0.245	0.008	0	B2_CD27
BCAS4	0	0.610683	0.415	0.117	0	B2_CD27
KIAA1033	0	0.605558	0.421	0.136	0	B2_CD27
SMC6	0	0.603562	0.354	0.094	0	B2_CD27
IGHA2	0	0.594777	0.136	0.002	0	B2_CD27
DDAH2	0	0.590425	0.409	0.121	0	B2_CD27
FCHSD2	0	0.589302	0.334	0.069	0	B2_CD27
CD86	0	0.588222	0.218	0.004	0	B2_CD27
RPS5	0	0.583532	0.999	0.989	0	B2_CD27
DOK3	0	0.580247	0.23	0.006	0	B2_CD27
RAB31	0	0.574602	0.227	0.008	0	B2_CD27
HLA-DQA2	0	0.573754	0.244	0.023	0	B2_CD27
RIC3	0	0.562544	0.334	0.086	0	B2_CD27
RPL13A	0	0.56216	0.995	0.958	0	B2_CD27
GUCD1	0	0.561473	0.338	0.082	0	B2_CD27
SIGLEC10	0	0.556866	0.229	0.007	0	B2_CD27
FCRL5	0	0.549415	0.156	0.009	0	B2_CD27
IGHG3	0	0.546721	0.159	0.006	0	B2_CD27
RPLP1	0	0.546117	1	1	0	B2_CD27
LYPLAL1	0	0.545564	0.288	0.085	0	B2_CD27
SNX10	0	0.544803	0.364	0.108	0	B2_CD27
LYL1	0	0.543706	0.247	0.028	0	B2_CD27
STAP1	0	0.542809	0.256	0.026	0	B2_CD27
IFI30	0	0.541435	0.227	0.015	0	B2_CD27
SYVN1	0	0.537001	0.351	0.094	0	B2_CD27
TSPAN13	0	0.534393	0.234	0.026	0	B2_CD27
SLC2A6	0	0.533327	0.227	0.02	0	B2_CD27
RPS18	0	0.532503	1	0.999	0	B2_CD27
CDCA7L	0	0.532265	0.27	0.04	0	B2_CD27
RHBDF2	0	0.531846	0.345	0.097	0	B2_CD27
BASP1	0	0.523872	0.212	0.009	0	B2_CD27
CDK14	0	0.523678	0.207	0.005	0	B2_CD27
RPL18A	0	0.523441	1	0.999	0	B2_CD27
MAP3K1	0	0.521196	0.322	0.085	0	B2_CD27
TBC1D9	0	0.519617	0.199	0.005	0	B2_CD27
CCR6	0	0.519538	0.304	0.069	0	B2_CD27
IGHG2	0	0.517633	0.19	0.002	0	B2_CD27
MPEG1	0	0.514683	0.202	0.009	0	B2_CD27
LHPP	0	0.514606	0.281	0.077	0	B2_CD27
SKAP2	0	0.5139	0.365	0.111	0	B2_CD27
HSH2D	0	0.513153	0.414	0.142	0	B2_CD27
ZNF581	0	0.511564	0.342	0.103	0	B2_CD27
BTLA	0	0.509575	0.314	0.081	0	B2_CD27
LRMP	0	0.505546	0.319	0.096	0	B2_CD27
GCA	0	0.500799	0.281	0.062	0	B2_CD27
MNDA	0	0.500004	0.195	0.014	0	B2_CD27
FAM65A	0	0.498837	0.247	0.038	0	B2_CD27
MEF2A	0	0.498182	0.317	0.096	0	B2_CD27
CTSZ	0	0.497413	0.237	0.029	0	B2_CD27
ZNF860	0	0.496995	0.199	0.005	0	B2_CD27
DNAJC10	0	0.494793	0.334	0.103	0	B2_CD27
STRBP	0	0.494577	0.243	0.035	0	B2_CD27
AKAP2	0	0.49301	0.258	0.045	0	B2_CD27
CSGALNACT1	0	0.489502	0.246	0.054	0	B2_CD27
DUS2	0	0.486562	0.229	0.029	0	B2_CD27
CLEC17A	0	0.485266	0.205	0.014	0	B2_CD27
HDAC9	0	0.481356	0.23	0.029	0	B2_CD27
CR1	0	0.477106	0.197	0.011	0	B2_CD27
PXK	0	0.476603	0.302	0.079	0	B2_CD27
ADAM19	0	0.472488	0.28	0.061	0	B2_CD27
RPS13	0	0.470203	1	0.997	0	B2_CD27
SCPEP1	0	0.469309	0.293	0.076	0	B2_CD27
RPLP0	0	0.466892	0.999	0.984	0	B2_CD27
RPL12	0	0.465838	1	0.996	0	B2_CD27
RPL18	0	0.465714	1	0.998	0	B2_CD27
RPL11	0	0.464455	1	1	0	B2_CD27
IRF5	0	0.464006	0.24	0.037	0	B2_CD27
FTL	0	0.458371	0.998	0.97	0	B2_CD27
CYSLTR1	0	0.448604	0.286	0.062	0	B2_CD27
CNR2	0	0.447561	0.195	0.014	0	B2_CD27
GYLTL1B	0	0.443854	0.178	0.016	0	B2_CD27
RPLP2	0	0.440469	1	0.998	0	B2_CD27
KDM4B	0	0.437249	0.236	0.05	0	B2_CD27
USP6NL	0	0.435903	0.189	0.011	0	B2_CD27
RPL39	0	0.435025	1	1	0	B2_CD27
GNB2L1	0	0.431564	1	0.988	0	B2_CD27
CNFN	0	0.431228	0.158	0.009	0	B2_CD27
JUP	0	0.428892	0.171	0.009	0	B2_CD27
IGHD	0	0.428253	0.164	0.024	0	B2_CD27
BCL7A	0	0.42761	0.189	0.022	0	B2_CD27
RPSA	0	0.426174	0.998	0.988	0	B2_CD27
NXPH4	0	0.419268	0.142	0.002	0	B2_CD27
P2RX5	0	0.416842	0.186	0.02	0	B2_CD27
UBE2E2	0	0.415066	0.192	0.02	0	B2_CD27
RPL29	0	0.413652	1	0.997	0	B2_CD27
C16orf74	0	0.412049	0.18	0.03	0	B2_CD27
GRAMD1C	0	0.411935	0.146	0.006	0	B2_CD27
TEX9	0	0.408949	0.139	0.002	0	B2_CD27
LRRK2	0	0.40864	0.166	0.007	0	B2_CD27
UNC93B1	0	0.4078	0.21	0.036	0	B2_CD27
NEK6	0	0.406644	0.199	0.034	0	B2_CD27
RPS16	0	0.405021	0.997	0.988	0	B2_CD27
ZBTB32	0	0.404466	0.15	0.005	0	B2_CD27
DERL3	0	0.400696	0.155	0.011	0	B2_CD27
LCN10	0	0.400112	0.154	0.008	0	B2_CD27
CXorf21	0	0.396534	0.171	0.015	0	B2_CD27
SH2B2	0	0.395469	0.16	0.008	0	B2_CD27
SETBP1	0	0.394742	0.183	0.019	0	B2_CD27
EBI3	0	0.39438	0.125	0.003	0	B2_CD27
CBFA2T3	0	0.391924	0.145	0.004	0	B2_CD27
TRAF4	0	0.391313	0.2	0.033	0	B2_CD27
RPL15	0	0.390519	0.999	0.989	0	B2_CD27
CLIC4	0	0.389235	0.17	0.012	0	B2_CD27
RPS6	0	0.386566	0.999	0.996	0	B2_CD27
GM2A	0	0.386317	0.191	0.029	0	B2_CD27
RPL19	0	0.385917	1	0.999	0	B2_CD27
RAB30	0	0.384262	0.209	0.04	0	B2_CD27
RPS10	0	0.384107	1	0.997	0	B2_CD27
SNN	0	0.382636	0.182	0.023	0	B2_CD27
PIK3AP1	0	0.380229	0.258	0.067	0	B2_CD27
ZDHHC21	0	0.379837	0.219	0.047	0	B2_CD27
DAAM1	0	0.379529	0.197	0.045	0	B2_CD27
RPL37	0	0.379112	1	0.999	0	B2_CD27
CHPT1	0	0.375948	0.209	0.048	0	B2_CD27
SOWAHD	0	0.369622	0.153	0.009	0	B2_CD27
PARVB	0	0.36514	0.223	0.047	0	B2_CD27
RPL13	0	0.36216	1	1	0	B2_CD27
FAU	0	0.361925	1	0.999	0	B2_CD27
HMOX1	0	0.359098	0.158	0.009	0	B2_CD27
E2F5	0	0.356584	0.149	0.01	0	B2_CD27
WDR34	0	0.353503	0.184	0.025	0	B2_CD27
TLR9	0	0.350354	0.138	0.002	0	B2_CD27
PLEKHG1	0	0.349658	0.164	0.022	0	B2_CD27
KCNN4	0	0.347983	0.204	0.047	0	B2_CD27
FAM212A	0	0.347639	0.149	0.009	0	B2_CD27
RPL7A	0	0.346484	1	0.998	0	B2_CD27
PIP5K1B	0	0.345324	0.141	0.008	0	B2_CD27
OPN3	0	0.342381	0.18	0.034	0	B2_CD27
RPS21	0	0.341544	1	0.999	0	B2_CD27
COL9A3	0	0.341114	0.127	0.003	0	B2_CD27
LY96	0	0.338819	0.17	0.028	0	B2_CD27
CTD-2509G16.5	0	0.335627	0.13	0.001	0	B2_CD27
RPS28	0	0.335189	1	1	0	B2_CD27
CD1D	0	0.334042	0.132	0.004	0	B2_CD27
IL7	0	0.330636	0.14	0.009	0	B2_CD27
AC090498.1	0	0.326661	1	1	0	B2_CD27
RP11-689B22.2	0	0.325638	0.138	0.007	0	B2_CD27
TUBB6	0	0.325357	0.121	0.007	0	B2_CD27
DENND5B	0	0.32223	0.128	0.005	0	B2_CD27
KMO	0	0.321889	0.14	0.014	0	B2_CD27
ENTPD1	0	0.321149	0.14	0.011	0	B2_CD27
CCNG2	0	0.320831	0.176	0.035	0	B2_CD27
KHDRBS2	0	0.320313	0.129	0.009	0	B2_CD27
SCRN1	0	0.313939	0.138	0.01	0	B2_CD27
TMED8	0	0.313642	0.165	0.03	0	B2_CD27
PHACTR1	0	0.312411	0.131	0.013	0	B2_CD27
RP11-16E12.2	0	0.312213	0.12	0.004	0	B2_CD27
CKAP4	0	0.305867	0.143	0.023	0	B2_CD27
ST14	0	0.3018	0.111	0.001	0	B2_CD27
ARL11	0	0.293155	0.125	0.009	0	B2_CD27
LINC01480	0	0.289489	0.101	0.008	0	B2_CD27
UBR5-AS1	0	0.289441	0.12	0.011	0	B2_CD27
CD68	0	0.285507	0.117	0.01	0	B2_CD27
ADRBK2	0	0.285164	0.115	0.005	0	B2_CD27
SLC9A7	0	0.284452	0.12	0.01	0	B2_CD27
RP11-445F6.2	0	0.283738	0.104	0.002	0	B2_CD27
SIGLEC6	0	0.280158	0.103	0.001	0	B2_CD27
RASGRP3	0	0.278481	0.135	0.02	0	B2_CD27
CLMN	0	0.275735	0.108	0.005	0	B2_CD27
DOK7	0	0.274248	0.108	0.004	0	B2_CD27
KLHL14	0	0.271808	0.106	0.007	0	B2_CD27
BEND5	0	0.270125	0.121	0.014	0	B2_CD27
MRVI1-AS1	0	0.268059	0.103	0.004	0	B2_CD27
RP11-333E1.1	0	0.263776	0.107	0.008	0	B2_CD27
PPFIBP2	0	0.258241	0.113	0.009	0	B2_CD27
RP11-126O1.6	0	0.256621	0.115	0.011	0	B2_CD27
KLF8	0	0.255328	0.113	0.014	0	B2_CD27
HIP1R	1.15764e-307	0.376468	0.217	0.053	3.90057e-303	B2_CD27
RP11-231C14.7	7.39359e-307	0.260659	0.118	0.018	2.4912e-302	B2_CD27
KIAA0040	1.59063e-303	0.544201	0.404	0.147	5.35947e-299	B2_CD27
SIPA1L3	2.28989e-303	0.29221	0.158	0.031	7.71555e-299	B2_CD27
FAM49A	8.54227e-302	0.325156	0.204	0.048	2.87823e-297	B2_CD27
OAS1	9.24592e-302	0.473533	0.264	0.075	3.11532e-297	B2_CD27
RPL32	1.13427e-300	0.325564	1	1	3.82183e-296	B2_CD27
ANKRD13A	3.26449e-298	0.435183	0.277	0.081	1.09994e-293	B2_CD27
SIDT2	1.50101e-297	0.291654	0.152	0.029	5.0575e-293	B2_CD27
RPL23A	1.56127e-295	0.362999	1	0.994	5.26054e-291	B2_CD27
CNPY3	2.53392e-293	0.636507	0.678	0.348	8.53779e-289	B2_CD27
NT5E	1.25791e-292	0.421144	0.199	0.048	4.23839e-288	B2_CD27
TOR3A	1.56307e-292	0.439932	0.333	0.109	5.26662e-288	B2_CD27
SP110	1.95478e-290	0.592226	0.533	0.233	6.58642e-286	B2_CD27
FAM65B	4.55043e-290	0.665068	0.796	0.48	1.53322e-285	B2_CD27
DOPEY2	3.54047e-289	0.401038	0.247	0.068	1.19292e-284	B2_CD27
CAPG	7.52217e-288	0.312455	0.549	0.216	2.53452e-283	B2_CD27
SELL	4.00099e-287	0.565379	0.706	0.344	1.34809e-282	B2_CD27
MIS18BP1	1.74403e-285	0.477016	0.348	0.119	5.87633e-281	B2_CD27
CHD7	3.50517e-285	0.353453	0.204	0.05	1.18103e-280	B2_CD27
COTL1	1.81917e-282	0.497919	0.882	0.532	6.1295e-278	B2_CD27
CD83	1.2212e-280	0.51202	0.189	0.045	4.11472e-276	B2_CD27
RABEP2	4.10986e-279	0.361456	0.237	0.065	1.38478e-274	B2_CD27
CTB-133G6.1	5.49483e-279	0.573167	0.512	0.222	1.85143e-274	B2_CD27
PIKFYVE	8.83966e-274	0.424357	0.311	0.101	2.97844e-269	B2_CD27
RPL10A	1.32339e-272	0.387912	0.997	0.984	4.45902e-268	B2_CD27
EEF1A1	4.10066e-270	0.309535	1	1	1.38168e-265	B2_CD27
DUSP22	1.32593e-266	0.440561	0.306	0.1	4.46757e-262	B2_CD27
PABPC1	2.90918e-266	0.440081	0.988	0.909	9.80218e-262	B2_CD27
RPS7	1.86078e-265	0.324438	1	0.998	6.26971e-261	B2_CD27
LIMD2	1.31847e-264	0.552382	0.947	0.734	4.44244e-260	B2_CD27
SMAGP	5.38331e-264	0.388575	0.21	0.056	1.81385e-259	B2_CD27
FXYD1	3.19694e-263	0.412515	0.211	0.056	1.07718e-258	B2_CD27
PRKCD	1.78159e-261	0.385054	0.258	0.078	6.00289e-257	B2_CD27
C11orf24	4.61747e-260	0.363933	0.23	0.065	1.55581e-255	B2_CD27
NUAK2	6.06615e-259	0.436623	0.287	0.093	2.04393e-254	B2_CD27
RPL9	9.00263e-259	0.382975	0.997	0.981	3.03335e-254	B2_CD27
MCM5	5.30986e-252	0.408665	0.308	0.104	1.7891e-247	B2_CD27
GPR183	1.01859e-251	0.43717	0.523	0.225	3.43204e-247	B2_CD27
FAM60A	4.76242e-250	0.459168	0.367	0.138	1.60465e-245	B2_CD27
TRIM38	6.10727e-245	0.470178	0.395	0.156	2.05778e-240	B2_CD27
ARPC3	6.62678e-245	0.463148	0.97	0.856	2.23283e-240	B2_CD27
SNRNP25	1.8484e-241	0.34446	0.225	0.065	6.22801e-237	B2_CD27
ADK	2.09556e-239	0.538938	0.403	0.166	7.06079e-235	B2_CD27
BTG2	5.94335e-238	0.488743	0.662	0.35	2.00255e-233	B2_CD27
NBPF14	1.30411e-237	0.341134	0.21	0.059	4.39408e-233	B2_CD27
RELT	3.58415e-236	0.250431	0.128	0.026	1.20764e-231	B2_CD27
NFKB2	2.88708e-235	0.434956	0.305	0.108	9.72774e-231	B2_CD27
RNF135	1.49219e-232	0.268925	0.162	0.039	5.02778e-228	B2_CD27
RPS15	6.3812e-230	0.277931	1	0.999	2.15008e-225	B2_CD27
FAM3C	1.0152e-229	0.41153	0.287	0.098	3.42061e-225	B2_CD27
RELB	4.646e-228	0.356332	0.282	0.095	1.56542e-223	B2_CD27
OAZ1	1.79935e-227	0.415868	0.986	0.92	6.06272e-223	B2_CD27
RPL22	4.12307e-227	0.317967	1	0.984	1.38923e-222	B2_CD27
RASGRP2	2.62579e-224	0.568825	0.623	0.333	8.84734e-220	B2_CD27
LTA4H	5.15717e-223	0.476457	0.465	0.207	1.73766e-218	B2_CD27
GANC	7.68087e-221	0.254352	0.163	0.041	2.58799e-216	B2_CD27
POLD4	7.7497e-220	0.59902	0.731	0.451	2.61118e-215	B2_CD27
CLASRP	1.72707e-219	0.41268	0.332	0.125	5.81918e-215	B2_CD27
TMEM243	1.24234e-218	0.521851	0.611	0.318	4.18595e-214	B2_CD27
PLAC8	8.43392e-217	0.567038	0.636	0.347	2.84173e-212	B2_CD27
GRB2	1.60631e-216	0.537164	0.629	0.337	5.41229e-212	B2_CD27
RCSD1	7.193e-216	0.574303	0.827	0.566	2.42361e-211	B2_CD27
RPS9	1.11557e-214	0.338242	0.994	0.987	3.75879e-210	B2_CD27
TTN	9.01215e-212	0.283037	0.151	0.037	3.03655e-207	B2_CD27
GSN	4.42368e-211	0.286005	0.158	0.04	1.49051e-206	B2_CD27
TCEA1	5.88442e-209	0.549167	0.737	0.447	1.98269e-204	B2_CD27
REL	8.52543e-208	0.415462	0.53	0.249	2.87256e-203	B2_CD27
MARCH3	1.02057e-207	0.262568	0.146	0.036	3.4387e-203	B2_CD27
KAT2A	3.41044e-207	0.2635	0.164	0.043	1.14912e-202	B2_CD27
RPL4	1.12598e-206	0.381958	0.98	0.928	3.79386e-202	B2_CD27
LMBRD1	1.19741e-204	0.485933	0.528	0.258	4.03456e-200	B2_CD27
P2RY10	3.68903e-204	0.389609	0.352	0.14	1.24298e-199	B2_CD27
CD55	4.39432e-204	0.44251	0.469	0.216	1.48062e-199	B2_CD27
MTPN	5.01804e-204	0.520774	0.571	0.297	1.69078e-199	B2_CD27
LPAR5	3.60311e-202	0.306692	0.236	0.077	1.21403e-197	B2_CD27
RPS3A	5.67188e-200	0.269061	1	0.999	1.91108e-195	B2_CD27
RPL34	4.46525e-199	0.25787	1	1	1.50452e-194	B2_CD27
BTN2A2	4.92458e-199	0.252556	0.146	0.037	1.65929e-194	B2_CD27
CD52	1.25011e-198	0.382017	0.995	0.93	4.2121e-194	B2_CD27
ITM2C	2.11225e-197	0.415816	0.324	0.128	7.117e-193	B2_CD27
MT-CO2	1.97523e-196	0.334266	1	0.993	6.65534e-192	B2_CD27
RFX5	7.73356e-196	0.352175	0.269	0.096	2.60574e-191	B2_CD27
RB1	4.58839e-195	0.379571	0.355	0.145	1.54601e-190	B2_CD27
ZFAS1	1.99143e-192	0.533526	0.845	0.601	6.70991e-188	B2_CD27
DMXL1	6.22246e-192	0.316869	0.219	0.071	2.09659e-187	B2_CD27
RPS25	4.25096e-190	0.274754	1	0.997	1.43232e-185	B2_CD27
RPL5	1.75952e-189	0.291518	1	0.99	5.92853e-185	B2_CD27
NT5C	5.35188e-189	0.45536	0.588	0.307	1.80326e-184	B2_CD27
EZR	7.97387e-189	0.482966	0.774	0.504	2.68672e-184	B2_CD27
CEP170	5.20078e-188	0.266347	0.163	0.045	1.75235e-183	B2_CD27
ZNF92	5.08479e-186	0.36801	0.245	0.086	1.71327e-181	B2_CD27
MX1	6.13575e-186	0.402192	0.292	0.112	2.06738e-181	B2_CD27
ERGIC1	7.42959e-186	0.29445	0.219	0.072	2.50333e-181	B2_CD27
RPL36	2.73235e-184	0.273126	1	0.996	9.20637e-180	B2_CD27
PARP15	1.4835e-182	0.440249	0.402	0.181	4.99851e-178	B2_CD27
RP11-421L21.3	1.898e-182	0.269807	0.169	0.049	6.39512e-178	B2_CD27
UCP2	1.49499e-178	0.564507	0.865	0.671	5.03722e-174	B2_CD27
ORAI3	5.32943e-178	0.255046	0.17	0.05	1.7957e-173	B2_CD27
MARCKSL1	1.3271e-177	0.544222	0.346	0.153	4.47154e-173	B2_CD27
SNX29	2.13182e-177	0.309576	0.223	0.076	7.18294e-173	B2_CD27
VOPP1	3.10638e-177	0.493093	0.459	0.225	1.04667e-172	B2_CD27
PPM1K	3.93157e-177	0.452967	0.459	0.222	1.3247e-172	B2_CD27
RPL22L1	1.28042e-176	0.522981	0.653	0.384	4.31424e-172	B2_CD27
GPR18	1.78156e-171	0.304194	0.212	0.072	6.00279e-167	B2_CD27
HMGA1	2.07149e-171	0.388033	0.371	0.165	6.97968e-167	B2_CD27
TLE3	5.47318e-170	0.259734	0.168	0.05	1.84413e-165	B2_CD27
RPL17	2.62137e-168	0.285838	0.999	0.99	8.83244e-164	B2_CD27
TMEM19	7.20638e-168	0.281737	0.221	0.077	2.42812e-163	B2_CD27
NME2	1.41781e-167	0.484913	0.853	0.646	4.77717e-163	B2_CD27
NRROS	3.06421e-167	0.294283	0.259	0.097	1.03245e-162	B2_CD27
GSAP	9.56668e-166	0.304455	0.275	0.106	3.2234e-161	B2_CD27
AGPAT5	1.14237e-164	0.259472	0.193	0.064	3.84909e-160	B2_CD27
MT-CO3	2.09873e-164	0.313498	0.991	0.977	7.07146e-160	B2_CD27
METTL21A	6.51465e-163	0.299337	0.235	0.085	2.19505e-158	B2_CD27
APPL1	7.22896e-161	0.387706	0.372	0.169	2.43573e-156	B2_CD27
RP11-35G9.3	3.31406e-160	0.25124	0.174	0.054	1.11664e-155	B2_CD27
RNASEH2B	4.33779e-160	0.441817	0.478	0.243	1.46157e-155	B2_CD27
LILRB1	1.38458e-159	0.256491	0.215	0.075	4.6652e-155	B2_CD27
CEPT1	2.1893e-159	0.307256	0.235	0.087	7.37663e-155	B2_CD27
C15orf57	9.56506e-158	0.330798	0.303	0.126	3.22285e-153	B2_CD27
H3F3A	1.26293e-156	0.352682	0.98	0.919	4.25531e-152	B2_CD27
RPS20	2.69708e-156	0.44372	0.916	0.777	9.08754e-152	B2_CD27
LSM10	1.32026e-155	0.386409	0.453	0.223	4.44847e-151	B2_CD27
ZNF706	1.62114e-155	0.457209	0.644	0.383	5.46226e-151	B2_CD27
RP5-1171I10.5	1.94588e-155	0.454843	0.53	0.286	6.55643e-151	B2_CD27
ATP2B1	2.3034e-153	0.378641	0.488	0.251	7.76107e-149	B2_CD27
PHKB	6.75691e-153	0.28706	0.222	0.081	2.27667e-148	B2_CD27
ISCU	1.29945e-152	0.479261	0.738	0.487	4.37835e-148	B2_CD27
TMEM55B	1.50117e-151	0.333494	0.308	0.131	5.05804e-147	B2_CD27
RPL27	1.82822e-151	0.316832	0.989	0.964	6.16e-147	B2_CD27
ZFAND6	6.6269e-149	0.378869	0.451	0.227	2.23287e-144	B2_CD27
IFNG-AS1	2.71e-148	0.253927	0.143	0.042	9.13109e-144	B2_CD27
RILPL2	1.68295e-147	0.325809	0.336	0.149	5.67052e-143	B2_CD27
TRAF5	4.9034e-147	0.335212	0.312	0.136	1.65215e-142	B2_CD27
ITSN2	9.32457e-147	0.397042	0.507	0.27	3.14182e-142	B2_CD27
GRINA	3.22597e-145	0.325359	0.309	0.134	1.08696e-140	B2_CD27
RNF41	9.39333e-145	0.266248	0.233	0.089	3.16499e-140	B2_CD27
CD81	1.00904e-144	0.257061	0.24	0.092	3.39985e-140	B2_CD27
RPL3	9.21997e-144	0.264514	0.998	0.994	3.10658e-139	B2_CD27
GNB5	1.00319e-143	0.273858	0.242	0.094	3.38014e-139	B2_CD27
HIST1H4C	1.22628e-142	0.401798	0.824	0.579	4.13183e-138	B2_CD27
AFTPH	1.26759e-142	0.301449	0.298	0.127	4.27102e-138	B2_CD27
LAMTOR5	2.92932e-142	0.400053	0.554	0.309	9.87007e-138	B2_CD27
LAPTM5	8.56756e-142	0.434954	0.952	0.877	2.88675e-137	B2_CD27
GLTSCR2	2.02103e-141	0.413098	0.904	0.697	6.80965e-137	B2_CD27
TBC1D5	8.20653e-138	0.348022	0.425	0.212	2.76511e-133	B2_CD27
GDI2	3.61141e-134	0.441102	0.698	0.459	1.21683e-129	B2_CD27
CAT	4.66599e-134	0.324707	0.382	0.185	1.57216e-129	B2_CD27
EPN1	7.25655e-134	0.297383	0.321	0.144	2.44502e-129	B2_CD27
AIDA	5.29137e-133	0.297986	0.255	0.106	1.78287e-128	B2_CD27
DCK	7.33758e-133	0.378015	0.545	0.304	2.47232e-128	B2_CD27
ELOVL5	1.35835e-131	0.399937	0.581	0.341	4.57682e-127	B2_CD27
LINC00936	2.93561e-131	0.27077	0.219	0.085	9.89124e-127	B2_CD27
RPL23	4.62522e-131	0.365328	0.915	0.762	1.55842e-126	B2_CD27
ZCCHC7	1.64035e-129	0.326791	0.352	0.169	5.52699e-125	B2_CD27
ALDH16A1	6.30415e-129	0.280401	0.254	0.107	2.12412e-124	B2_CD27
DNPH1	2.88204e-128	0.298148	0.273	0.12	9.71075e-124	B2_CD27
GPX1	6.26194e-128	0.330047	0.35	0.169	2.1099e-123	B2_CD27
UQCRH	4.10493e-123	0.42687	0.833	0.637	1.38312e-118	B2_CD27
MKNK2	2.11998e-122	0.259739	0.237	0.098	7.14305e-118	B2_CD27
TBC1D22A	7.19051e-121	0.262287	0.255	0.109	2.42277e-116	B2_CD27
MT-ND4L	1.01835e-120	0.255922	0.996	0.989	3.43123e-116	B2_CD27
BCL2A1	1.67339e-120	0.289843	0.254	0.111	5.63833e-116	B2_CD27
EIF3L	3.19467e-120	0.37855	0.841	0.629	1.07641e-115	B2_CD27
ERP29	5.88683e-120	0.395505	0.826	0.614	1.98351e-115	B2_CD27
PPP3CA	6.29061e-120	0.26954	0.284	0.127	2.11956e-115	B2_CD27
TMEM60	7.53048e-120	0.255595	0.262	0.114	2.53732e-115	B2_CD27
IKZF3	1.06771e-119	0.346635	0.512	0.287	3.59753e-115	B2_CD27
MANBA	2.32999e-119	0.257568	0.246	0.105	7.85065e-115	B2_CD27
MT-ND3	9.0577e-119	0.270559	0.999	0.989	3.0519e-114	B2_CD27
EIF2S3	1.56627e-118	0.391702	0.689	0.444	5.2774e-114	B2_CD27
KIAA0430	2.83812e-118	0.256747	0.251	0.108	9.56275e-114	B2_CD27
KIAA0922	1.40618e-117	0.284975	0.31	0.146	4.73798e-113	B2_CD27
PTPN1	1.08914e-116	0.33938	0.418	0.221	3.66973e-112	B2_CD27
PNISR	2.52074e-116	0.400104	0.749	0.525	8.49337e-112	B2_CD27
PLPP5	5.07737e-116	0.308598	0.226	0.096	1.71077e-111	B2_CD27
MAP4K2	5.18784e-116	0.272068	0.28	0.127	1.74799e-111	B2_CD27
PPP1CC	6.65597e-114	0.354032	0.591	0.354	2.24266e-109	B2_CD27
BACH2	6.88965e-114	0.266559	0.227	0.097	2.3214e-109	B2_CD27
SP100	1.75472e-113	0.380177	0.675	0.439	5.91237e-109	B2_CD27
EBLN3	2.83864e-113	0.337367	0.373	0.192	9.56452e-109	B2_CD27
PARP14	4.86974e-113	0.304693	0.292	0.138	1.64081e-108	B2_CD27
NPC2	3.57824e-112	0.348842	0.471	0.265	1.20565e-107	B2_CD27
SNAP23	4.30318e-112	0.309123	0.427	0.227	1.44991e-107	B2_CD27
EIF1AY	8.97871e-111	0.306771	0.225	0.097	3.02529e-106	B2_CD27
PRDM2	1.48066e-110	0.268594	0.279	0.128	4.98892e-106	B2_CD27
TKT	5.79984e-110	0.410696	0.519	0.312	1.9542e-105	B2_CD27
ACADM	2.23613e-109	0.279026	0.311	0.15	7.53443e-105	B2_CD27
MTMR14	2.62588e-109	0.281005	0.328	0.161	8.84766e-105	B2_CD27
ZNF107	4.9383e-109	0.29068	0.267	0.123	1.66391e-104	B2_CD27
ZBTB20	8.95682e-109	0.27142	0.308	0.147	3.01791e-104	B2_CD27
R3HDM4	9.79337e-106	0.339101	0.47	0.267	3.29978e-101	B2_CD27
RP11-796E2.4	1.31522e-105	0.252883	0.221	0.096	4.4315e-101	B2_CD27
CDC40	1.65035e-104	0.269881	0.356	0.181	5.5607e-100	B2_CD27
CMTM6	7.59072e-104	0.307557	0.529	0.307	2.55762e-99	B2_CD27
DBNL	1.19455e-103	0.353154	0.526	0.311	4.02492e-99	B2_CD27
FCRL3	4.15858e-103	0.298823	0.212	0.091	1.40119e-98	B2_CD27
NUDT4	1.40887e-102	0.281458	0.243	0.11	4.74704e-98	B2_CD27
CHMP4B	3.77573e-102	0.252097	0.25	0.114	1.27219e-97	B2_CD27
RGS19	1.10613e-101	0.313185	0.53	0.311	3.72701e-97	B2_CD27
ATP6V1G1	8.6659e-101	0.342848	0.868	0.683	2.91989e-96	B2_CD27
ASAH1	1.66673e-100	0.287485	0.381	0.201	5.61589e-96	B2_CD27
SMAP2	2.37868e-100	0.315987	0.353	0.186	8.01473e-96	B2_CD27
DNAJC4	1.6659e-97	0.282808	0.333	0.172	5.61309e-93	B2_CD27
JMJD1C	5.59678e-96	0.291563	0.419	0.233	1.88578e-91	B2_CD27
RPL27A	2.51449e-93	0.302816	0.959	0.899	8.47233e-89	B2_CD27
KLF2	3.03337e-92	0.364406	0.781	0.562	1.02206e-87	B2_CD27
YBX1	3.38704e-92	0.320078	0.91	0.764	1.14123e-87	B2_CD27
FOXP1	4.19854e-92	0.393024	0.534	0.344	1.41466e-87	B2_CD27
SND1	3.52513e-91	0.300223	0.365	0.2	1.18776e-86	B2_CD27
IMPDH2	2.60274e-90	0.300811	0.405	0.229	8.76966e-86	B2_CD27
SMDT1	3.04001e-89	0.340119	0.768	0.552	1.0243e-84	B2_CD27
SEC62	1.14383e-88	0.34689	0.723	0.508	3.85403e-84	B2_CD27
OXA1L	2.79878e-88	0.302445	0.531	0.327	9.43021e-84	B2_CD27
CYB5R3	1.18397e-87	0.255171	0.387	0.213	3.98928e-83	B2_CD27
ATP2A3	3.76263e-84	0.278736	0.372	0.207	1.26778e-79	B2_CD27
ANXA4	1.10901e-82	0.274979	0.331	0.179	3.73668e-78	B2_CD27
PHB2	3.23993e-74	0.297633	0.655	0.45	1.09166e-69	B2_CD27
S1PR4	8.12942e-72	0.280502	0.448	0.277	2.73913e-67	B2_CD27
SMCHD1	8.39166e-71	0.29966	0.599	0.406	2.82749e-66	B2_CD27
C1QBP	5.50213e-69	0.282519	0.581	0.388	1.85389e-64	B2_CD27
SET	1.49271e-67	0.259223	0.543	0.352	5.02953e-63	B2_CD27
LSM7	3.88817e-67	0.269179	0.687	0.484	1.31008e-62	B2_CD27
MTDH	4.86257e-65	0.288286	0.624	0.435	1.63839e-60	B2_CD27
TNFAIP8	5.29996e-64	0.260305	0.671	0.472	1.78577e-59	B2_CD27
APEX1	7.88861e-64	0.265093	0.536	0.351	2.65799e-59	B2_CD27
ISG20	1.00014e-61	0.28405	0.702	0.53	3.36988e-57	B2_CD27
C11orf31	1.28793e-61	0.252386	0.711	0.509	4.33956e-57	B2_CD27
ZFP36L1	5.41898e-58	0.293241	0.774	0.603	1.82587e-53	B2_CD27
SLC25A5	1.98808e-53	0.276616	0.725	0.551	6.69864e-49	B2_CD27
UBE2I	6.40529e-52	0.256269	0.692	0.516	2.1582e-47	B2_CD27
CD83	0	4.7303	0.972	0.048	0	B3_CD69
NR4A1	0	3.77942	0.955	0.092	0	B3_CD69
CD79A	0	2.73925	0.966	0.088	0	B3_CD69
NFKBID	0	2.65467	0.73	0.064	0	B3_CD69
KIAA0226L	0	2.00806	0.579	0.034	0	B3_CD69
PHACTR1	0	1.45768	0.393	0.016	0	B3_CD69
IL6	0	1.14323	0.174	0.002	0	B3_CD69
BANK1	7.89538e-295	1.78156	0.758	0.064	2.66027e-290	B3_CD69
FCER2	2.33984e-277	1.8462	0.59	0.043	7.88386e-273	B3_CD69
MS4A1	2.59968e-269	2.37253	0.938	0.112	8.75937e-265	B3_CD69
FAM129C	5.41992e-268	1.71332	0.674	0.057	1.82619e-263	B3_CD69
MEF2C	1.67121e-257	2.01323	0.68	0.062	5.63096e-253	B3_CD69
RP11-1100L3.8	2.20457e-250	0.392871	0.101	0.001	7.42808e-246	B3_CD69
IRF8	1.90297e-224	1.93174	0.624	0.061	6.41186e-220	B3_CD69
CD24	3.79069e-210	1.4882	0.483	0.038	1.27723e-205	B3_CD69
LINC00926	7.27642e-205	1.83119	0.618	0.062	2.45172e-200	B3_CD69
NR4A2	3.76229e-194	2.88237	0.848	0.135	1.26767e-189	B3_CD69
FCRLA	4.47625e-194	1.4823	0.534	0.049	1.50823e-189	B3_CD69
AFF3	4.49386e-187	1.54444	0.517	0.049	1.51416e-182	B3_CD69
HLA-DQA1	2.43526e-181	3.13737	0.989	0.233	8.20537e-177	B3_CD69
PEG10	1.87803e-179	0.889577	0.174	0.006	6.32783e-175	B3_CD69
FOSB	9.01154e-179	2.58602	0.775	0.12	3.03635e-174	B3_CD69
HLA-DRA	2.79808e-178	3.54749	1	0.258	9.42787e-174	B3_CD69
ADAM28	1.45012e-177	1.48698	0.466	0.042	4.88605e-173	B3_CD69
IGHM	1.63084e-174	1.43845	0.528	0.052	5.49494e-170	B3_CD69
RASGEF1B	7.25121e-174	1.57692	0.478	0.045	2.44322e-169	B3_CD69
RALGPS2	2.75807e-172	1.59827	0.596	0.068	9.29304e-168	B3_CD69
GNG7	1.97209e-164	1.25031	0.472	0.045	6.64475e-160	B3_CD69
TSPAN13	1.15e-155	1.326	0.382	0.032	3.87482e-151	B3_CD69
TCL1A	6.09379e-155	1.5148	0.433	0.039	2.05324e-150	B3_CD69
FCRL1	3.69441e-145	1.23238	0.388	0.035	1.2448e-140	B3_CD69
CD55	4.07119e-145	2.80844	0.876	0.222	1.37175e-140	B3_CD69
LY86	7.92351e-142	1.06915	0.433	0.043	2.66975e-137	B3_CD69
POU2AF1	3.49627e-137	1.21314	0.41	0.041	1.17803e-132	B3_CD69
SPIB	4.77741e-137	1.3474	0.427	0.043	1.6097e-132	B3_CD69
RNF144B	2.47429e-136	0.694647	0.185	0.009	8.33688e-132	B3_CD69
P2RX1	2.86559e-135	0.50449	0.14	0.005	9.65532e-131	B3_CD69
RP11-693J15.5	5.23434e-134	1.285	0.427	0.045	1.76366e-129	B3_CD69
CDKN1A	1.16606e-130	1.74521	0.489	0.06	3.92891e-126	B3_CD69
CD19	4.79273e-126	1.13312	0.416	0.044	1.61486e-121	B3_CD69
AREG	5.51928e-126	1.45086	0.388	0.039	1.85966e-121	B3_CD69
CXCR5	6.48894e-126	1.32939	0.393	0.041	2.18638e-121	B3_CD69
AC079767.4	2.53733e-122	0.982557	0.253	0.018	8.54927e-118	B3_CD69
HLA-DQB1	2.37392e-119	2.02266	0.843	0.205	7.99868e-115	B3_CD69
KDM6B	8.92235e-118	1.40984	0.438	0.054	3.0063e-113	B3_CD69
HLA-DQA2	9.97898e-117	1.00593	0.32	0.029	3.36232e-112	B3_CD69
HLA-DRB5	1.72839e-116	2.63348	0.837	0.238	5.82364e-112	B3_CD69
CLEC17A	1.56186e-114	0.816833	0.253	0.019	5.26253e-110	B3_CD69
HLA-DRB1	9.0405e-110	2.41163	1	0.463	3.04611e-105	B3_CD69
HVCN1	3.55493e-109	1.37884	0.579	0.094	1.1978e-104	B3_CD69
SWAP70	7.18689e-107	1.22085	0.466	0.064	2.42155e-102	B3_CD69
HERPUD1	6.86172e-106	3.10771	0.871	0.316	2.31199e-101	B3_CD69
JCHAIN	2.32124e-104	0.851798	0.337	0.035	7.82118e-100	B3_CD69
CD69	7.57601e-104	3.09842	0.961	0.433	2.55266e-99	B3_CD69
TCF4	1.93161e-103	1.13063	0.36	0.041	6.50836e-99	B3_CD69
ARHGAP24	2.5887e-103	0.878931	0.292	0.027	8.72235e-99	B3_CD69
ZNF331	7.44387e-103	2.18016	0.534	0.093	2.50814e-98	B3_CD69
CD74	6.17778e-99	2.88586	1	0.845	2.08154e-94	B3_CD69
LYN	1.07764e-98	1.69378	0.64	0.136	3.63099e-94	B3_CD69
ANKRD37	1.72297e-98	1.50177	0.455	0.068	5.80538e-94	B3_CD69
RP11-231C14.7	6.42848e-98	0.856295	0.247	0.021	2.16601e-93	B3_CD69
SGK1	1.64195e-95	1.52284	0.315	0.034	5.53239e-91	B3_CD69
HLA-DPA1	1.95493e-95	2.05605	0.983	0.517	6.58695e-91	B3_CD69
TNFRSF13C	1.02806e-94	0.813713	0.292	0.029	3.46394e-90	B3_CD69
MARCKS	1.16608e-93	0.674185	0.18	0.012	3.92899e-89	B3_CD69
PKIG	1.46149e-93	0.854461	0.298	0.031	4.92434e-89	B3_CD69
VPREB3	1.92354e-93	1.04542	0.36	0.043	6.48117e-89	B3_CD69
CD40	5.19526e-93	0.966235	0.376	0.048	1.75049e-88	B3_CD69
CD37	5.23138e-93	1.84835	1	0.881	1.76266e-88	B3_CD69
HLA-DMA	3.01913e-92	1.61565	0.73	0.183	1.01727e-87	B3_CD69
PPP1R15A	5.89147e-91	1.86562	0.927	0.325	1.98507e-86	B3_CD69
FOS	1.7709e-90	2.06545	0.882	0.264	5.96687e-86	B3_CD69
PELI1	1.06304e-89	1.34889	0.421	0.064	3.5818e-85	B3_CD69
BIRC3	1.84908e-88	2.00699	0.775	0.234	6.23029e-84	B3_CD69
CD22	9.11915e-87	0.847899	0.337	0.041	3.07261e-82	B3_CD69
HLA-DPB1	1.60831e-85	1.80554	0.978	0.541	5.41905e-81	B3_CD69
STAP1	2.47564e-85	0.90831	0.292	0.033	8.34141e-81	B3_CD69
REL	9.21267e-85	1.98206	0.787	0.256	3.10412e-80	B3_CD69
JUNB	8.02505e-83	2.47598	0.966	0.601	2.70396e-78	B3_CD69
BTG2	9.32665e-82	2.2858	0.854	0.359	3.14252e-77	B3_CD69
JUP	1.25423e-81	0.649694	0.18	0.013	4.226e-77	B3_CD69
GRASP	2.77523e-81	0.48489	0.135	0.008	9.35086e-77	B3_CD69
SLC2A3	5.13066e-81	2.02572	0.848	0.346	1.72872e-76	B3_CD69
HLA-DMB	4.84225e-80	1.16872	0.506	0.095	1.63155e-75	B3_CD69
COBLL1	1.59145e-78	0.77477	0.236	0.023	5.36223e-74	B3_CD69
FCGR2B	1.64329e-78	0.952624	0.32	0.041	5.5369e-74	B3_CD69
BACH2	1.17238e-77	1.37393	0.5	0.1	3.95022e-73	B3_CD69
SKIL	1.31443e-76	1.29251	0.433	0.076	4.42884e-72	B3_CD69
PLD4	1.79614e-76	0.780668	0.23	0.023	6.05192e-72	B3_CD69
COL19A1	4.64942e-76	0.648001	0.197	0.017	1.56658e-71	B3_CD69
NR4A3	5.08703e-75	0.799833	0.208	0.019	1.71402e-70	B3_CD69
DUSP1	5.19378e-75	2.1412	0.949	0.477	1.74999e-70	B3_CD69
PDE4B	1.9323e-74	1.68693	0.635	0.174	6.5107e-70	B3_CD69
MARCH1	5.46559e-73	1.05406	0.32	0.044	1.84158e-68	B3_CD69
HLA-DOB	2.69018e-72	0.943352	0.315	0.042	9.06428e-68	B3_CD69
CYBB	4.38129e-71	0.872623	0.27	0.033	1.47623e-66	B3_CD69
ZFP36	8.17036e-71	2.09577	0.944	0.65	2.75292e-66	B3_CD69
CSRNP1	2.28921e-70	1.19408	0.528	0.114	7.71328e-66	B3_CD69
IGLC3	5.22835e-70	0.81712	0.213	0.021	1.76164e-65	B3_CD69
RP11-297B17.3	1.69008e-69	0.395169	0.129	0.008	5.69457e-65	B3_CD69
JUND	3.82181e-69	1.36005	0.612	0.16	1.28772e-64	B3_CD69
PAX5	2.62128e-68	0.789536	0.236	0.026	8.83213e-64	B3_CD69
CXCR4	2.68057e-68	1.96665	0.933	0.558	9.0319e-64	B3_CD69
BCL2A1	5.41774e-68	1.79171	0.494	0.114	1.82545e-63	B3_CD69
RP11-624C23.1	1.08059e-67	0.542527	0.14	0.01	3.64096e-63	B3_CD69
JUN	9.11433e-66	2.06628	0.893	0.408	3.07098e-61	B3_CD69
EIF1	1.973e-64	1.11111	0.994	0.985	6.64782e-60	B3_CD69
HLA-DOA	2.6599e-64	0.776362	0.258	0.033	8.96227e-60	B3_CD69
RP11-325F22.2	4.24755e-64	1.13178	0.438	0.087	1.43117e-59	B3_CD69
SNX9	8.48341e-64	1.30325	0.393	0.074	2.8584e-59	B3_CD69
BTK	1.29716e-63	0.787031	0.275	0.037	4.37064e-59	B3_CD69
YPEL5	2.57637e-63	1.7992	0.725	0.275	8.68083e-59	B3_CD69
FCRL2	3.95722e-63	0.734538	0.191	0.019	1.33334e-58	B3_CD69
IGHV3-23	5.38713e-62	1.61478	0.124	0.008	1.81514e-57	B3_CD69
IGKC	2.88936e-61	0.790508	0.258	0.033	9.7354e-57	B3_CD69
EBF1	7.44833e-61	0.596417	0.174	0.017	2.50964e-56	B3_CD69
IGHV3-30	9.93862e-61	1.80235	0.129	0.009	3.34872e-56	B3_CD69
BTG1	1.52958e-60	1.862	0.972	0.914	5.15375e-56	B3_CD69
UBE2E2	7.45198e-60	0.678904	0.213	0.025	2.51087e-55	B3_CD69
ARL4A	8.69075e-60	1.26664	0.449	0.1	2.92826e-55	B3_CD69
EZR	8.92404e-60	1.77079	0.882	0.511	3.00687e-55	B3_CD69
BLNK	1.80719e-59	0.808867	0.281	0.041	6.08915e-55	B3_CD69
TNFSF9	2.71781e-59	1.75366	0.27	0.038	9.1574e-55	B3_CD69
RAB30	4.02437e-59	0.902488	0.292	0.045	1.35597e-54	B3_CD69
ZBTB10	1.5896e-58	0.727987	0.213	0.025	5.35599e-54	B3_CD69
SPI1	1.87922e-58	0.750131	0.258	0.035	6.33185e-54	B3_CD69
SNX2	1.97622e-57	1.38149	0.708	0.257	6.65866e-53	B3_CD69
KIAA0125	7.43443e-57	0.771729	0.208	0.024	2.50496e-52	B3_CD69
BLK	1.10645e-56	0.872055	0.298	0.047	3.72809e-52	B3_CD69
PLEKHG1	9.51675e-56	0.685163	0.213	0.026	3.20657e-51	B3_CD69
IFNGR2	2.63904e-54	1.00718	0.388	0.08	8.89197e-50	B3_CD69
EGR1	4.03889e-54	2.12101	0.303	0.052	1.36086e-49	B3_CD69
HSP90AB1	4.39431e-54	1.39506	1	0.821	1.48062e-49	B3_CD69
RBKS	1.10968e-53	1.19975	0.287	0.047	3.73895e-49	B3_CD69
CREM	1.41283e-53	1.2644	0.5	0.129	4.76039e-49	B3_CD69
NCF1	1.64316e-53	1.20811	0.68	0.227	5.53647e-49	B3_CD69
KHDRBS2	1.1207e-51	0.49983	0.14	0.013	3.77608e-47	B3_CD69
CD79B	1.382e-51	1.03244	0.511	0.131	4.65651e-47	B3_CD69
IGHD	4.84663e-51	0.646329	0.213	0.028	1.63302e-46	B3_CD69
ABCB4	7.8548e-51	0.377982	0.107	0.008	2.6466e-46	B3_CD69
PMAIP1	2.07611e-50	0.905779	0.315	0.058	6.99524e-46	B3_CD69
IGKV1-39	1.08806e-48	0.769447	0.112	0.009	3.66612e-44	B3_CD69
SOCS3	1.7444e-48	0.871694	0.258	0.042	5.87758e-44	B3_CD69
NFKBIA	2.78427e-48	1.84504	0.781	0.435	9.38131e-44	B3_CD69
CHMP1B	6.23494e-48	2.06157	0.427	0.111	2.1008e-43	B3_CD69
SMIM14	1.00757e-47	1.12937	0.478	0.132	3.39492e-43	B3_CD69
FAM46C	2.71356e-47	1.15293	0.449	0.115	9.14307e-43	B3_CD69
SLC9A7	4.88759e-47	0.496804	0.135	0.013	1.64682e-42	B3_CD69
OTUD1	6.93349e-47	0.467998	0.129	0.012	2.33617e-42	B3_CD69
TRAF4	9.945e-47	0.71824	0.242	0.038	3.35087e-42	B3_CD69
RPS5	2.88946e-46	0.713317	1	0.989	9.73574e-42	B3_CD69
RHOB	7.88397e-46	1.26603	0.393	0.093	2.65642e-41	B3_CD69
PLPP5	8.76078e-46	1.13697	0.404	0.099	2.95186e-41	B3_CD69
RELB	1.10743e-45	1.0733	0.404	0.1	3.73136e-41	B3_CD69
HSP90AA1	2.57454e-45	1.18064	0.983	0.872	8.67464e-41	B3_CD69
PCDH9	3.89311e-45	0.502895	0.129	0.012	1.31174e-40	B3_CD69
SYNGR2	4.57745e-45	1.37988	0.736	0.36	1.54233e-40	B3_CD69
TSPAN3	2.87938e-44	0.911221	0.393	0.096	9.7018e-40	B3_CD69
RPL18A	3.67525e-44	0.644008	1	0.999	1.23834e-39	B3_CD69
PNRC1	2.07775e-43	1.26233	0.904	0.695	7.00078e-39	B3_CD69
WDFY4	2.13328e-43	0.473433	0.14	0.015	7.18788e-39	B3_CD69
ALOX5	2.90588e-43	0.7179	0.23	0.037	9.79106e-39	B3_CD69
CKS2	4.96956e-43	1.15609	0.388	0.098	1.67444e-38	B3_CD69
LAPTM5	8.45025e-43	1.1586	0.961	0.879	2.84723e-38	B3_CD69
CNTNAP2	1.16493e-42	0.349278	0.107	0.009	3.92513e-38	B3_CD69
C1orf186	1.25074e-42	0.597518	0.174	0.022	4.21423e-38	B3_CD69
LY9	1.36506e-42	1.88778	0.624	0.271	4.59942e-38	B3_CD69
IGHV5-78	2.23321e-42	0.587765	0.191	0.027	7.52457e-38	B3_CD69
FTH1	3.17371e-42	1.57469	0.994	0.978	1.06935e-37	B3_CD69
CDCA7L	4.12269e-42	0.728867	0.258	0.046	1.3891e-37	B3_CD69
CENPM	8.32744e-42	0.622419	0.174	0.023	2.80585e-37	B3_CD69
RPL8	4.13403e-40	0.575769	1	0.997	1.39292e-35	B3_CD69
NFKB2	4.38528e-40	1.05003	0.41	0.113	1.47757e-35	B3_CD69
CD200	1.31169e-39	0.606467	0.169	0.022	4.4196e-35	B3_CD69
HSPH1	1.47624e-39	1.48888	0.725	0.315	4.97403e-35	B3_CD69
SNX8	2.51854e-39	0.534846	0.157	0.02	8.48596e-35	B3_CD69
RBBP8	3.49365e-39	0.566975	0.146	0.018	1.17715e-34	B3_CD69
IER2	8.83995e-39	1.74924	0.837	0.594	2.97853e-34	B3_CD69
FGD2	9.67593e-39	0.662128	0.23	0.04	3.26021e-34	B3_CD69
RNASE6	4.3428e-38	0.793297	0.253	0.048	1.46326e-33	B3_CD69
RPS8	6.54777e-38	0.578877	1	0.999	2.2062e-33	B3_CD69
HLA-DQB2	1.2989e-37	0.308883	0.101	0.009	4.37651e-33	B3_CD69
CCR7	1.8301e-36	1.47658	0.601	0.228	6.16635e-32	B3_CD69
GAPT	4.52859e-36	0.597031	0.208	0.035	1.52586e-31	B3_CD69
FAM26F	1.18009e-35	0.741695	0.303	0.069	3.97621e-31	B3_CD69
SAT1	1.73237e-35	1.44335	0.73	0.416	5.83703e-31	B3_CD69
SNX29	3.91138e-35	0.913611	0.32	0.08	1.3179e-30	B3_CD69
HSPD1	1.82358e-34	1.70889	0.758	0.444	6.14436e-30	B3_CD69
IRF4	2.92634e-34	0.708774	0.185	0.03	9.86002e-30	B3_CD69
BCAS2	5.31695e-34	1.30113	0.545	0.225	1.79149e-29	B3_CD69
IER5	1.59977e-33	0.867029	0.242	0.049	5.39027e-29	B3_CD69
SNN	2.82371e-33	0.600674	0.174	0.028	9.5142e-29	B3_CD69
RP1-313I6.12	4.68808e-33	0.572348	0.157	0.023	1.5796e-28	B3_CD69
ATP6V0A1	8.8445e-33	0.466816	0.118	0.014	2.98007e-28	B3_CD69
KDM4B	1.14175e-32	0.794246	0.253	0.055	3.847e-28	B3_CD69
DERL3	2.28494e-32	0.357956	0.124	0.015	7.69887e-28	B3_CD69
IGLC2	3.06691e-32	0.358626	0.135	0.017	1.03337e-27	B3_CD69
P2RY10	1.34626e-31	1.00319	0.433	0.146	4.53608e-27	B3_CD69
GNB4	1.49487e-31	0.401687	0.118	0.014	5.03682e-27	B3_CD69
GPR183	1.88795e-31	1.45014	0.551	0.234	6.36125e-27	B3_CD69
VPS37B	2.85846e-31	1.38562	0.461	0.174	9.63128e-27	B3_CD69
DNAJA1	5.86354e-31	1.18995	0.77	0.462	1.97566e-26	B3_CD69
SYK	5.98954e-31	0.752027	0.27	0.063	2.01811e-26	B3_CD69
KMO	9.11474e-31	0.421371	0.129	0.017	3.07112e-26	B3_CD69
BASP1	2.87238e-30	0.498594	0.118	0.015	9.67819e-26	B3_CD69
PER1	4.95983e-30	0.714463	0.23	0.049	1.67116e-25	B3_CD69
ALG13	4.98663e-30	1.37936	0.399	0.134	1.68019e-25	B3_CD69
RPL39	5.16536e-30	0.461275	1	1	1.74042e-25	B3_CD69
RPS23	6.27461e-30	0.457088	1	0.999	2.11417e-25	B3_CD69
H3F3B	1.45823e-29	0.963036	0.994	0.946	4.91336e-25	B3_CD69
ARRDC2	1.83385e-29	0.961482	0.331	0.096	6.17898e-25	B3_CD69
RPS11	1.90595e-29	0.678746	0.983	0.908	6.42192e-25	B3_CD69
EAF2	1.97125e-29	0.767688	0.23	0.05	6.64194e-25	B3_CD69
GLA	2.76296e-29	1.1248	0.202	0.04	9.30951e-25	B3_CD69
PIP5K1B	3.54169e-29	0.423969	0.101	0.011	1.19334e-24	B3_CD69
TGIF2	4.90375e-29	0.706836	0.27	0.066	1.65227e-24	B3_CD69
NFKBIZ	7.31908e-29	0.982047	0.365	0.115	2.46609e-24	B3_CD69
TSC22D3	8.28952e-29	1.04977	0.916	0.782	2.79307e-24	B3_CD69
PTP4A1	8.67781e-29	0.922807	0.416	0.142	2.9239e-24	B3_CD69
CLIC4	9.14389e-29	0.470015	0.124	0.017	3.08094e-24	B3_CD69
CTSH	1.01445e-28	0.767684	0.303	0.082	3.4181e-24	B3_CD69
CCDC50	1.64784e-28	0.692201	0.258	0.062	5.55224e-24	B3_CD69
CMTM6	1.93951e-28	1.08205	0.618	0.313	6.53498e-24	B3_CD69
CD72	3.18735e-28	0.769813	0.225	0.049	1.07394e-23	B3_CD69
TNFRSF13B	3.71198e-28	0.489905	0.135	0.02	1.25071e-23	B3_CD69
BACE2	7.99931e-28	0.441311	0.124	0.017	2.69529e-23	B3_CD69
FAU	1.77772e-27	0.402012	1	0.999	5.98986e-23	B3_CD69
KLF6	2.76291e-27	1.26776	0.871	0.653	9.30935e-23	B3_CD69
RPS10	4.29306e-27	0.442584	1	0.997	1.4465e-22	B3_CD69
MZB1	9.60026e-27	0.447535	0.163	0.029	3.23471e-22	B3_CD69
SNX3	2.05554e-26	0.890248	0.775	0.48	6.92594e-22	B3_CD69
SCIMP	5.32529e-26	0.518001	0.169	0.031	1.7943e-21	B3_CD69
SAV1	5.82973e-26	0.352647	0.112	0.015	1.96427e-21	B3_CD69
SMCHD1	7.17826e-26	0.892084	0.736	0.411	2.41864e-21	B3_CD69
PRR7	7.35682e-26	0.667609	0.236	0.058	2.47881e-21	B3_CD69
BTLA	1.34396e-25	0.688274	0.303	0.088	4.52834e-21	B3_CD69
METTL21A	1.35902e-25	0.840196	0.303	0.09	4.5791e-21	B3_CD69
BCL7A	1.51434e-25	0.45009	0.152	0.026	5.10242e-21	B3_CD69
YBX3	1.74728e-25	0.773345	0.208	0.047	5.8873e-21	B3_CD69
BACH1	1.77061e-25	0.697933	0.236	0.058	5.96588e-21	B3_CD69
BCL11A	2.57287e-25	0.471042	0.146	0.025	8.66904e-21	B3_CD69
MARCH3	5.32736e-25	0.636601	0.185	0.039	1.795e-20	B3_CD69
HSPE1	1.62381e-24	1.36626	0.826	0.6	5.47127e-20	B3_CD69
SC5D	1.7313e-24	0.872495	0.242	0.063	5.83346e-20	B3_CD69
OSER1	1.82269e-24	0.758966	0.393	0.142	6.14136e-20	B3_CD69
RPL22L1	2.12106e-24	0.993724	0.669	0.392	7.14669e-20	B3_CD69
MPEG1	4.34128e-24	0.315623	0.107	0.015	1.46275e-19	B3_CD69
MAP3K8	5.23359e-24	1.01017	0.427	0.169	1.76341e-19	B3_CD69
RGS2	1.57512e-23	1.07377	0.348	0.115	5.3072e-19	B3_CD69
MT-ND3	2.0782e-23	0.521752	1	0.989	7.00229e-19	B3_CD69
HDAC9	4.28413e-23	0.525934	0.169	0.035	1.44349e-18	B3_CD69
POU2F2	7.08838e-23	0.805413	0.371	0.134	2.38836e-18	B3_CD69
SELK	8.66135e-23	0.973854	0.657	0.395	2.91836e-18	B3_CD69
CYCS	1.2848e-22	0.905284	0.652	0.377	4.32902e-18	B3_CD69
IL4R	1.8561e-22	0.98115	0.371	0.139	6.25395e-18	B3_CD69
RASGRP3	1.98195e-22	0.405244	0.135	0.024	6.67799e-18	B3_CD69
CIITA	2.1552e-22	0.501873	0.18	0.039	7.26173e-18	B3_CD69
STAG3	2.31417e-22	0.770405	0.124	0.021	7.79735e-18	B3_CD69
PIM3	2.54562e-22	1.01735	0.337	0.121	8.57722e-18	B3_CD69
BTN2A2	2.90772e-22	0.546879	0.18	0.04	9.79728e-18	B3_CD69
KYNU	3.57662e-22	0.400816	0.124	0.021	1.20511e-17	B3_CD69
FCMR	4.74058e-22	0.895449	0.725	0.448	1.59729e-17	B3_CD69
HSPA4	1.03416e-21	0.8809	0.478	0.212	3.48449e-17	B3_CD69
RP5-887A10.1	1.1342e-21	0.475977	0.101	0.015	3.82159e-17	B3_CD69
C12orf42	1.4874e-21	0.399552	0.129	0.023	5.01165e-17	B3_CD69
RPL12	1.64612e-21	0.416781	1	0.996	5.54643e-17	B3_CD69
TMEM156	2.39192e-21	0.732705	0.287	0.091	8.05933e-17	B3_CD69
RPL18	5.49536e-21	0.3834	1	0.998	1.85161e-16	B3_CD69
FCHSD2	6.09818e-21	0.590363	0.258	0.076	2.05472e-16	B3_CD69
HIF1A	1.41183e-20	0.936086	0.416	0.18	4.75701e-16	B3_CD69
C16orf74	2.62063e-20	0.535086	0.157	0.034	8.82995e-16	B3_CD69
TPD52	3.82196e-20	0.819287	0.421	0.178	1.28777e-15	B3_CD69
UBB	1.25022e-19	0.751817	0.944	0.839	4.21249e-15	B3_CD69
SELL	2.34407e-19	0.769316	0.674	0.355	7.89811e-15	B3_CD69
SESTD1	2.8139e-19	0.36968	0.112	0.019	9.48117e-15	B3_CD69
IFT57	3.21481e-19	0.815387	0.287	0.099	1.0832e-14	B3_CD69
PDLIM1	3.3382e-19	0.662535	0.343	0.124	1.12477e-14	B3_CD69
DDX21	1.31443e-18	0.88876	0.5	0.254	4.42885e-14	B3_CD69
GGA2	1.5708e-18	0.665877	0.331	0.124	5.29265e-14	B3_CD69
DAPP1	1.58234e-18	0.611987	0.219	0.063	5.33152e-14	B3_CD69
ZCCHC7	3.34351e-18	0.723223	0.399	0.174	1.12656e-13	B3_CD69
SIDT1	5.74676e-18	0.717425	0.292	0.105	1.93631e-13	B3_CD69
SNX22	7.33524e-18	0.368046	0.124	0.024	2.47154e-13	B3_CD69
DNAJB1	7.70366e-18	0.578798	0.82	0.552	2.59567e-13	B3_CD69
GPR18	1.0446e-17	0.751572	0.236	0.076	3.51968e-13	B3_CD69
STX7	1.19079e-17	0.702778	0.36	0.147	4.01225e-13	B3_CD69
QRSL1	1.20808e-17	0.577672	0.247	0.079	4.07052e-13	B3_CD69
EIF2AK3	2.09784e-17	0.510579	0.174	0.045	7.06846e-13	B3_CD69
NUP58	2.24506e-17	0.707926	0.326	0.127	7.56452e-13	B3_CD69
PNOC	2.36652e-17	0.351678	0.124	0.025	7.97376e-13	B3_CD69
EIF1B	2.69534e-17	0.826611	0.601	0.375	9.08167e-13	B3_CD69
RPS13	4.42179e-17	0.314173	1	0.997	1.48988e-12	B3_CD69
SNHG8	5.68369e-17	0.839313	0.669	0.427	1.91506e-12	B3_CD69
SDCBP	5.79823e-17	0.821982	0.522	0.287	1.95365e-12	B3_CD69
MTSS1	6.23818e-17	0.852457	0.382	0.168	2.10189e-12	B3_CD69
GADD45B	6.25916e-17	1.47213	0.511	0.303	2.10896e-12	B3_CD69
RB1	7.03589e-17	0.698609	0.36	0.151	2.37067e-12	B3_CD69
RPL29	7.69174e-17	0.33853	1	0.997	2.59166e-12	B3_CD69
RHOH	8.95496e-17	0.955062	0.64	0.444	3.01728e-12	B3_CD69
PTMA	9.02397e-17	0.419261	1	0.995	3.04054e-12	B3_CD69
ODC1	9.93267e-17	0.762024	0.376	0.166	3.34671e-12	B3_CD69
TUBA1A	1.43141e-16	1.06535	0.624	0.411	4.82299e-12	B3_CD69
UVRAG	1.57599e-16	0.680761	0.36	0.153	5.31015e-12	B3_CD69
MATN1-AS1	1.80185e-16	0.410591	0.112	0.022	6.07114e-12	B3_CD69
MAPK1IP1L	1.85603e-16	0.742723	0.483	0.25	6.25372e-12	B3_CD69
NBPF14	3.79263e-16	0.483669	0.208	0.063	1.27789e-11	B3_CD69
CHPT1	4.18634e-16	0.577751	0.185	0.052	1.41055e-11	B3_CD69
TAGAP	4.23915e-16	0.977245	0.77	0.612	1.42834e-11	B3_CD69
STRBP	2.01328e-15	0.425979	0.157	0.041	6.78354e-11	B3_CD69
KIAA1033	2.07009e-15	0.72399	0.337	0.144	6.97497e-11	B3_CD69
IGFBP4	2.34531e-15	0.503307	0.112	0.023	7.90229e-11	B3_CD69
WDR34	2.46897e-15	0.336311	0.129	0.029	8.31896e-11	B3_CD69
TICAM1	2.82915e-15	0.558357	0.197	0.061	9.53255e-11	B3_CD69
EEF1B2	3.17577e-15	0.390151	0.994	0.947	1.07004e-10	B3_CD69
SNX10	3.92656e-15	0.538782	0.298	0.115	1.32301e-10	B3_CD69
MT-CO2	4.17741e-15	0.354652	1	0.993	1.40754e-10	B3_CD69
USP36	4.68445e-15	0.766894	0.287	0.113	1.57838e-10	B3_CD69
DDX3X	5.19089e-15	0.739662	0.506	0.282	1.74902e-10	B3_CD69
TLR10	6.29414e-15	0.313021	0.107	0.022	2.12075e-10	B3_CD69
CXorf21	6.35047e-15	0.274695	0.101	0.02	2.13973e-10	B3_CD69
PIM2	6.38373e-15	0.880009	0.455	0.249	2.15093e-10	B3_CD69
SMAP2	8.5308e-15	0.716646	0.393	0.191	2.87437e-10	B3_CD69
GUCD1	1.1633e-14	0.582002	0.247	0.09	3.91962e-10	B3_CD69
METTL8	1.47132e-14	0.571873	0.191	0.059	4.95746e-10	B3_CD69
ITPR1	1.67497e-14	0.602123	0.242	0.086	5.64364e-10	B3_CD69
PLCG2	1.96893e-14	0.490716	0.247	0.087	6.63411e-10	B3_CD69
LINC01215	3.25554e-14	0.406617	0.14	0.036	1.09692e-09	B3_CD69
YWHAZ	3.60663e-14	0.479557	0.927	0.876	1.21522e-09	B3_CD69
PRDM2	4.12729e-14	0.664438	0.309	0.132	1.39065e-09	B3_CD69
DDIT3	6.30102e-14	0.664481	0.247	0.092	2.12307e-09	B3_CD69
CPNE5	6.33337e-14	0.302347	0.118	0.027	2.13397e-09	B3_CD69
FAM65A	6.67354e-14	0.436791	0.157	0.044	2.24858e-09	B3_CD69
SERP1	8.77341e-14	0.597224	0.815	0.626	2.95611e-09	B3_CD69
ZFP36L1	9.37661e-14	1.16643	0.73	0.608	3.15935e-09	B3_CD69
PARVB	9.55164e-14	0.403244	0.174	0.052	3.21833e-09	B3_CD69
MEF2A	1.01033e-13	0.575306	0.264	0.102	3.40422e-09	B3_CD69
EBLN3	1.13508e-13	0.675651	0.388	0.197	3.82453e-09	B3_CD69
ADK	1.34355e-13	0.729798	0.36	0.173	4.52695e-09	B3_CD69
CYB561A3	1.58637e-13	0.564754	0.309	0.132	5.34511e-09	B3_CD69
NFKBIE	1.59277e-13	0.278751	0.107	0.023	5.36669e-09	B3_CD69
ELF1	1.71068e-13	0.756826	0.624	0.435	5.76398e-09	B3_CD69
DUSP2	1.85663e-13	1.00636	0.579	0.345	6.25574e-09	B3_CD69
CD70	1.95039e-13	0.602314	0.135	0.035	6.57164e-09	B3_CD69
MANBA	2.10605e-13	0.569848	0.27	0.109	7.09613e-09	B3_CD69
ARHGAP17	2.33546e-13	0.61731	0.303	0.131	7.86909e-09	B3_CD69
TCTN1	2.35854e-13	0.473522	0.124	0.031	7.94685e-09	B3_CD69
ATF7IP	2.4362e-13	0.702117	0.455	0.254	8.20855e-09	B3_CD69
RRM2B	2.74598e-13	0.450939	0.146	0.04	9.25232e-09	B3_CD69
MT-ND4	2.91713e-13	0.393052	0.983	0.949	9.82898e-09	B3_CD69
RPL11	3.2069e-13	0.252113	1	1	1.08053e-08	B3_CD69
RPLP0	3.42646e-13	0.326144	1	0.985	1.15451e-08	B3_CD69
RRAS2	4.47446e-13	0.505981	0.253	0.097	1.50763e-08	B3_CD69
DMXL1	6.33596e-13	0.494865	0.213	0.075	2.13484e-08	B3_CD69
TAF4B	6.7363e-13	0.34588	0.112	0.027	2.26973e-08	B3_CD69
MT-ND2	7.42863e-13	0.458215	0.983	0.916	2.503e-08	B3_CD69
LTB	8.03066e-13	0.323761	0.893	0.581	2.70585e-08	B3_CD69
EEF2	1.42415e-12	0.391112	0.983	0.919	4.79852e-08	B3_CD69
RNF141	1.78294e-12	0.475177	0.197	0.068	6.00745e-08	B3_CD69
DDX5	1.93599e-12	0.451545	0.944	0.89	6.52313e-08	B3_CD69
LTA4H	1.96455e-12	0.692533	0.399	0.215	6.61937e-08	B3_CD69
ARL5B	2.01178e-12	0.532408	0.152	0.045	6.77848e-08	B3_CD69
SIPA1L1	2.20199e-12	0.49876	0.174	0.056	7.41937e-08	B3_CD69
P2RX5	2.27062e-12	0.340555	0.107	0.025	7.65064e-08	B3_CD69
ZNF318	2.481e-12	0.396899	0.14	0.039	8.35949e-08	B3_CD69
GRB2	3.05164e-12	0.570256	0.545	0.346	1.02822e-07	B3_CD69
GNB2L1	7.82489e-12	0.306555	1	0.988	2.63652e-07	B3_CD69
SYPL1	7.85464e-12	0.622025	0.466	0.267	2.64654e-07	B3_CD69
FOXP1	8.3589e-12	0.630212	0.562	0.349	2.81645e-07	B3_CD69
CTD-3252C9.4	9.03208e-12	0.406979	0.146	0.043	3.04327e-07	B3_CD69
ISG20	9.33813e-12	0.709681	0.685	0.535	3.14639e-07	B3_CD69
CCDC117	1.1049e-11	0.461227	0.18	0.062	3.72285e-07	B3_CD69
FKBP4	1.17085e-11	1.08311	0.331	0.169	3.94507e-07	B3_CD69
SCPEP1	1.47365e-11	0.453823	0.219	0.082	4.96531e-07	B3_CD69
GM2A	1.53783e-11	0.35954	0.124	0.034	5.18157e-07	B3_CD69
CAMK2D	1.95055e-11	0.654218	0.275	0.124	6.57217e-07	B3_CD69
CTSS	2.1636e-11	0.636682	0.506	0.319	7.29005e-07	B3_CD69
MYADM	2.17169e-11	0.795395	0.478	0.287	7.3173e-07	B3_CD69
ELL2	2.92348e-11	0.4132	0.112	0.029	9.85037e-07	B3_CD69
TAF1D	3.10102e-11	0.67307	0.545	0.367	1.04486e-06	B3_CD69
TMED8	3.13624e-11	0.320812	0.124	0.034	1.05673e-06	B3_CD69
NR1H2	3.47372e-11	0.623733	0.399	0.223	1.17044e-06	B3_CD69
ZNF10	3.98619e-11	0.491483	0.169	0.057	1.34311e-06	B3_CD69
SIPA1L3	6.28509e-11	0.328517	0.124	0.035	2.1177e-06	B3_CD69
FAM3C	6.3159e-11	0.511522	0.247	0.104	2.12808e-06	B3_CD69
CEP170	6.32065e-11	0.377031	0.152	0.049	2.12968e-06	B3_CD69
SF1	6.45093e-11	0.536747	0.758	0.607	2.17358e-06	B3_CD69
GNB5	9.2119e-11	0.498985	0.236	0.098	3.10386e-06	B3_CD69
ATP6V0C	9.22643e-11	0.690562	0.669	0.538	3.10875e-06	B3_CD69
EIF2S3	9.30058e-11	0.583742	0.607	0.451	3.13374e-06	B3_CD69
MARCKSL1	9.57324e-11	0.593829	0.32	0.159	3.22561e-06	B3_CD69
MT-CO3	9.57791e-11	0.298146	1	0.977	3.22718e-06	B3_CD69
VCPKMT	9.81516e-11	0.56002	0.219	0.089	3.30712e-06	B3_CD69
PRDM4	1.03698e-10	0.368546	0.129	0.038	3.49399e-06	B3_CD69
RPL15	1.38342e-10	0.285128	1	0.989	4.6613e-06	B3_CD69
HOOK2	1.53438e-10	0.41563	0.169	0.058	5.16995e-06	B3_CD69
TGIF1	1.83133e-10	0.648056	0.303	0.149	6.17048e-06	B3_CD69
ZFAS1	1.96476e-10	0.611914	0.758	0.608	6.62006e-06	B3_CD69
BRAF	2.20681e-10	0.423967	0.185	0.068	7.43562e-06	B3_CD69
HNRNPA0	2.71656e-10	0.531056	0.702	0.573	9.15319e-06	B3_CD69
NFKB1	2.75138e-10	0.684151	0.281	0.133	9.27051e-06	B3_CD69
AP1B1	3.18832e-10	0.479781	0.236	0.101	1.07427e-05	B3_CD69
DRAM2	3.35719e-10	0.518651	0.32	0.16	1.13117e-05	B3_CD69
NAMPT	3.92175e-10	0.590308	0.225	0.093	1.32139e-05	B3_CD69
ING3	4.18635e-10	0.432074	0.202	0.08	1.41055e-05	B3_CD69
HIP1R	4.81969e-10	0.440416	0.163	0.058	1.62395e-05	B3_CD69
LYST	6.56437e-10	0.533974	0.281	0.132	2.2118e-05	B3_CD69
KIAA0922	6.71812e-10	0.542432	0.298	0.15	2.2636e-05	B3_CD69
C15orf57	7.53266e-10	0.519426	0.275	0.131	2.53806e-05	B3_CD69
CD82	7.96299e-10	0.503601	0.416	0.23	2.68305e-05	B3_CD69
SLC25A33	8.24467e-10	0.288582	0.112	0.032	2.77796e-05	B3_CD69
RIC3	8.40328e-10	0.509089	0.219	0.093	2.8314e-05	B3_CD69
CAMK1D	9.29115e-10	0.574411	0.275	0.134	3.13056e-05	B3_CD69
ORAI2	1.01024e-09	0.464794	0.202	0.082	3.4039e-05	B3_CD69
C7orf50	1.24319e-09	0.627315	0.326	0.172	4.1888e-05	B3_CD69
CHORDC1	1.37534e-09	0.75345	0.41	0.243	4.63408e-05	B3_CD69
SERTAD1	1.3988e-09	0.576294	0.236	0.104	4.71312e-05	B3_CD69
GCA	1.78531e-09	0.404585	0.18	0.068	6.01541e-05	B3_CD69
PPP1R15B	1.79393e-09	0.402016	0.169	0.062	6.04447e-05	B3_CD69
ELOVL5	2.05126e-09	0.514744	0.517	0.348	6.91152e-05	B3_CD69
LMBRD1	2.22841e-09	0.499778	0.438	0.265	7.50842e-05	B3_CD69
PABPC1	2.25203e-09	0.330446	0.972	0.912	7.588e-05	B3_CD69
SEMA4B	3.00416e-09	0.329346	0.107	0.031	0.000101222	B3_CD69
LAT2	3.09435e-09	0.563005	0.281	0.133	0.000104261	B3_CD69
AGPAT5	3.11996e-09	0.45704	0.174	0.067	0.000105124	B3_CD69
DENND4A	3.29014e-09	0.468853	0.253	0.117	0.000110858	B3_CD69
MT-ND4L	3.35469e-09	0.292735	1	0.99	0.000113033	B3_CD69
PEA15	5.35244e-09	0.556391	0.191	0.08	0.000180345	B3_CD69
FTL	5.61417e-09	0.310061	1	0.971	0.000189164	B3_CD69
CCNL1	7.00223e-09	0.532575	0.528	0.362	0.000235933	B3_CD69
WSB1	9.42271e-09	0.592036	0.534	0.364	0.000317489	B3_CD69
RNASET2	1.14023e-08	0.552961	0.567	0.417	0.000384188	B3_CD69
RALGAPA1	1.41001e-08	0.438241	0.287	0.145	0.000475089	B3_CD69
CHD1	1.46543e-08	0.513397	0.326	0.183	0.000493762	B3_CD69
GOT1	1.78775e-08	0.443807	0.163	0.063	0.000602366	B3_CD69
UBC	2.68554e-08	0.321702	0.966	0.937	0.000904867	B3_CD69
TMEM154	3.21017e-08	0.443445	0.247	0.12	0.00108164	B3_CD69
CYTIP	3.24922e-08	0.620668	0.663	0.587	0.00109479	B3_CD69
ZFAND2A	3.53309e-08	0.776284	0.292	0.155	0.00119044	B3_CD69
TRAF3IP2	3.83546e-08	0.311767	0.112	0.036	0.00129232	B3_CD69
SP140	4.10493e-08	0.498067	0.404	0.246	0.00138312	B3_CD69
IFNAR1	4.80127e-08	0.450183	0.275	0.143	0.00161774	B3_CD69
HNRNPH2	5.79633e-08	0.439808	0.242	0.118	0.00195301	B3_CD69
EIF4A3	6.4831e-08	0.848038	0.315	0.182	0.00218442	B3_CD69
RIC1	6.60538e-08	0.387197	0.18	0.076	0.00222562	B3_CD69
RILPL2	7.38894e-08	0.577086	0.287	0.155	0.00248963	B3_CD69
UBE2B	7.66658e-08	0.561557	0.584	0.463	0.00258318	B3_CD69
MT-ND1	8.47949e-08	0.337603	0.989	0.948	0.00285708	B3_CD69
MRPL18	8.98835e-08	0.593424	0.399	0.258	0.00302853	B3_CD69
TRIM39	9.8658e-08	0.271626	0.107	0.034	0.00332418	B3_CD69
NCOA3	1.00473e-07	0.514577	0.281	0.151	0.00338534	B3_CD69
PXK	1.14386e-07	0.370703	0.191	0.085	0.00385413	B3_CD69
TLR1	1.31139e-07	0.303562	0.101	0.033	0.00441859	B3_CD69
USP12	1.36086e-07	0.322762	0.112	0.038	0.0045853	B3_CD69
RNMT	1.3889e-07	0.497569	0.309	0.173	0.00467975	B3_CD69
GRK5	1.45078e-07	0.320441	0.14	0.054	0.00488825	B3_CD69
NXT1	1.48252e-07	0.549488	0.264	0.142	0.00499519	B3_CD69
LINC00936	1.51602e-07	0.469393	0.197	0.089	0.00510808	B3_CD69
EEF1G	1.5685e-07	0.281251	0.944	0.877	0.00528492	B3_CD69
TWISTNB	1.81354e-07	0.477295	0.191	0.087	0.00611055	B3_CD69
AFF4	1.94243e-07	0.436037	0.315	0.177	0.00654483	B3_CD69
LINC-PINT	2.05247e-07	0.596372	0.376	0.239	0.00691558	B3_CD69
PPP3CA	2.30007e-07	0.38937	0.258	0.132	0.00774987	B3_CD69
RP11-35G9.3	2.33235e-07	0.352814	0.146	0.058	0.0078586	B3_CD69
BCAS4	2.3349e-07	0.391198	0.247	0.125	0.00786723	B3_CD69
ATP2B1	2.34523e-07	0.426351	0.416	0.257	0.00790201	B3_CD69
SNHG7	2.46412e-07	0.470293	0.388	0.241	0.0083026	B3_CD69
BCL2	2.5689e-07	0.462859	0.27	0.143	0.00865564	B3_CD69
APPL1	3.21392e-07	0.433808	0.309	0.175	0.010829	B3_CD69
NFE2L2	3.23363e-07	0.515579	0.36	0.223	0.0108954	B3_CD69
PNPLA8	3.26768e-07	0.517041	0.236	0.121	0.0110101	B3_CD69
IFRD1	3.62469e-07	0.453707	0.247	0.126	0.012213	B3_CD69
SQSTM1	4.51114e-07	0.627725	0.624	0.51	0.0151998	B3_CD69
RAB11FIP1	4.58889e-07	0.36323	0.225	0.109	0.0154618	B3_CD69
LDLRAD4	5.28373e-07	0.459617	0.129	0.05	0.017803	B3_CD69
TRA2A	5.7943e-07	0.470502	0.371	0.235	0.0195233	B3_CD69
ITSN2	6.11912e-07	0.455611	0.416	0.277	0.0206178	B3_CD69
RHBDD1	6.20815e-07	0.282044	0.101	0.034	0.0209177	B3_CD69
OPA3	7.38356e-07	0.26323	0.101	0.034	0.0248782	B3_CD69
MCL1	7.50502e-07	0.586344	0.59	0.48	0.0252874	B3_CD69
MBNL2	7.99793e-07	0.476652	0.315	0.181	0.0269482	B3_CD69
PLEKHA2	8.40855e-07	0.449311	0.236	0.122	0.0283318	B3_CD69
HHEX	8.88291e-07	0.251468	0.112	0.04	0.0299301	B3_CD69
WHSC1L1	9.07593e-07	0.481567	0.433	0.294	0.0305804	B3_CD69
DNAJB4	1.16742e-06	0.529543	0.213	0.105	0.039335	B3_CD69
UGCG	1.19064e-06	0.353804	0.169	0.076	0.0401174	B3_CD69
OAZ1	1.21106e-06	0.278679	0.944	0.922	0.0408054	B3_CD69
TMEM243	1.25579e-06	0.480705	0.455	0.326	0.0423125	B3_CD69
CCDC6	1.26288e-06	0.380745	0.135	0.055	0.0425516	B3_CD69
RUBCN	1.27909e-06	0.346893	0.14	0.058	0.0430976	B3_CD69
RNGTT	1.44139e-06	0.435479	0.202	0.1	0.0485664	B3_CD69
LAMTOR5	1.50935e-06	0.403129	0.455	0.316	0.0508559	B3_CD69
MCPH1	1.60254e-06	0.366504	0.185	0.089	0.0539959	B3_CD69
B4GALT1	1.62569e-06	0.414887	0.298	0.174	0.0547761	B3_CD69
SOD2	1.63193e-06	0.677538	0.292	0.176	0.0549861	B3_CD69
CKAP2	1.75934e-06	0.370679	0.14	0.059	0.0592792	B3_CD69
PPP1CB	1.85969e-06	0.52984	0.309	0.185	0.0626605	B3_CD69
MED30	2.01077e-06	0.393822	0.315	0.188	0.0677509	B3_CD69
SLC35F5	2.3014e-06	0.266816	0.124	0.049	0.0775435	B3_CD69
H3F3A	2.30328e-06	0.312303	0.916	0.921	0.0776068	B3_CD69
SP110	2.55471e-06	0.492366	0.376	0.242	0.0860784	B3_CD69
SNAP23	2.70295e-06	0.545245	0.354	0.233	0.0910732	B3_CD69
DNAJB6	2.80724e-06	0.54954	0.478	0.353	0.0945872	B3_CD69
DGKD	3.09842e-06	0.421594	0.247	0.137	0.104398	B3_CD69
PPP1R10	3.24494e-06	0.459296	0.287	0.168	0.109335	B3_CD69
PRCP	3.3289e-06	0.398663	0.213	0.111	0.112164	B3_CD69
ARID5B	3.45138e-06	0.503749	0.348	0.223	0.116291	B3_CD69
METTL7A	3.54532e-06	0.292823	0.118	0.046	0.119456	B3_CD69
NUP98	3.7072e-06	0.381208	0.258	0.144	0.12491	B3_CD69
PCNXL4	4.11855e-06	0.357667	0.197	0.098	0.138771	B3_CD69
EIF4A2	4.26975e-06	0.374732	0.77	0.701	0.143865	B3_CD69
CCNT1	4.55466e-06	0.332605	0.225	0.118	0.153465	B3_CD69
SLC25A6	4.64856e-06	0.341196	0.843	0.794	0.156629	B3_CD69
CACYBP	5.51416e-06	0.680498	0.539	0.425	0.185794	B3_CD69
HMGCS1	5.98208e-06	0.313726	0.118	0.048	0.20156	B3_CD69
SH3BGRL	6.46413e-06	0.3431	0.663	0.538	0.217803	B3_CD69
NFATC1	6.84617e-06	0.360341	0.169	0.082	0.230675	B3_CD69
PRKCB	8.08203e-06	0.463469	0.315	0.198	0.272316	B3_CD69
PARP15	8.20136e-06	0.369137	0.309	0.188	0.276337	B3_CD69
KIAA0430	9.04957e-06	0.301205	0.213	0.112	0.304916	B3_CD69
SHMT2	9.09114e-06	0.433372	0.281	0.172	0.306317	B3_CD69
KLHL18	9.38567e-06	0.279759	0.112	0.045	0.316241	B3_CD69
AMD1	1.06047e-05	0.522532	0.326	0.211	0.357315	B3_CD69
WDFY2	1.10706e-05	0.286463	0.174	0.086	0.373012	B3_CD69
BORCS5	1.14086e-05	0.390794	0.191	0.099	0.3844	B3_CD69
PARP14	1.24505e-05	0.496964	0.242	0.142	0.419506	B3_CD69
ARF4	1.39634e-05	0.494957	0.382	0.274	0.470483	B3_CD69
CLK1	1.4043e-05	0.348745	0.494	0.363	0.473165	B3_CD69
CHCHD10	1.45752e-05	0.525375	0.421	0.306	0.491096	B3_CD69
CLECL1	1.715e-05	0.31273	0.101	0.039	0.577853	B3_CD69
PAF1	1.72707e-05	0.395386	0.236	0.135	0.581918	B3_CD69
SNHG15	1.74062e-05	0.431617	0.287	0.174	0.586486	B3_CD69
IRF5	1.80576e-05	0.260205	0.107	0.043	0.608434	B3_CD69
FAM53C	1.807e-05	0.310766	0.124	0.053	0.608849	B3_CD69
MAP3K1	1.83108e-05	0.331097	0.18	0.092	0.616963	B3_CD69
GPBP1	1.85839e-05	0.574026	0.461	0.359	0.626166	B3_CD69
AC241585.2	2.14271e-05	0.444302	0.253	0.152	0.721966	B3_CD69
FCRL3	2.46352e-05	0.280735	0.185	0.095	0.83006	B3_CD69
SMC6	2.58276e-05	0.369055	0.191	0.102	0.870236	B3_CD69
NAF1	2.66168e-05	0.33489	0.112	0.047	0.896826	B3_CD69
TP53INP1	2.68517e-05	0.274323	0.101	0.04	0.90474	B3_CD69
TBC1D1	2.72292e-05	0.345843	0.213	0.12	0.917462	B3_CD69
TMEM19	2.81937e-05	0.330402	0.163	0.081	0.949957	B3_CD69
JOSD1	2.84589e-05	0.259844	0.135	0.06	0.958895	B3_CD69
KLHL24	2.90099e-05	0.431814	0.236	0.138	0.977459	B3_CD69
GSAP	3.01057e-05	0.280773	0.208	0.111	1	B3_CD69
ATG4C	3.43096e-05	0.267639	0.129	0.058	1	B3_CD69
LAPTM4A	3.68147e-05	0.465622	0.404	0.304	1	B3_CD69
AKAP2	3.81533e-05	0.26393	0.118	0.052	1	B3_CD69
LHPP	3.9561e-05	0.320404	0.163	0.083	1	B3_CD69
CNST	4.06296e-05	0.313941	0.264	0.161	1	B3_CD69
RP3-395M20.12	4.27156e-05	0.315104	0.14	0.066	1	B3_CD69
HSH2D	4.48362e-05	0.278478	0.258	0.15	1	B3_CD69
IDI1	4.63567e-05	0.443897	0.315	0.2	1	B3_CD69
WDR74	4.8136e-05	0.504637	0.258	0.163	1	B3_CD69
SEL1L3	4.95819e-05	0.320733	0.185	0.098	1	B3_CD69
JMJD1C	5.60212e-05	0.406933	0.348	0.238	1	B3_CD69
RFX5	5.61139e-05	0.393031	0.185	0.101	1	B3_CD69
MKNK2	5.66602e-05	0.455448	0.185	0.102	1	B3_CD69
HNRNPA2B1	6.14878e-05	0.262213	0.938	0.909	1	B3_CD69
MTPN	6.25505e-05	0.392545	0.41	0.306	1	B3_CD69
NUAK2	7.11968e-05	0.342901	0.18	0.099	1	B3_CD69
PTPN1	7.64716e-05	0.360305	0.337	0.227	1	B3_CD69
GLTSCR2	7.79082e-05	0.253673	0.82	0.703	1	B3_CD69
SP100	7.82273e-05	0.365941	0.551	0.446	1	B3_CD69
RNF138	8.26347e-05	0.343465	0.27	0.169	1	B3_CD69
ZNF24	8.62785e-05	0.418719	0.32	0.222	1	B3_CD69
SKAP2	8.78279e-05	0.322279	0.208	0.118	1	B3_CD69
OXR1	8.86533e-05	0.298535	0.191	0.105	1	B3_CD69
TRAPPC2P1	8.90262e-05	0.305562	0.152	0.076	1	B3_CD69
YBX1	9.19728e-05	0.259866	0.843	0.768	1	B3_CD69
MTMR6	9.92216e-05	0.312492	0.157	0.082	1	B3_CD69
CREBRF	0.000102016	0.301423	0.258	0.158	1	B3_CD69
GPR132	0.000107313	0.323958	0.18	0.099	1	B3_CD69
TSC22D2	0.000108639	0.280335	0.157	0.081	1	B3_CD69
IRF2BP2	0.000113715	0.484076	0.202	0.121	1	B3_CD69
POLD4	0.000117051	0.368423	0.545	0.459	1	B3_CD69
APLP2	0.000124214	0.407247	0.213	0.127	1	B3_CD69
SPINT2	0.000125528	0.284833	0.197	0.112	1	B3_CD69
ZFAND5	0.000127067	0.366345	0.309	0.208	1	B3_CD69
UTP6	0.00012837	0.293065	0.197	0.112	1	B3_CD69
RBM8A	0.000135737	0.305457	0.596	0.487	1	B3_CD69
NGLY1	0.000136497	0.318052	0.264	0.164	1	B3_CD69
TRIM38	0.000153412	0.356554	0.258	0.163	1	B3_CD69
TBC1D22A	0.000174927	0.273757	0.197	0.114	1	B3_CD69
AFTPH	0.000178253	0.347847	0.219	0.132	1	B3_CD69
DEDD2	0.000182045	0.473057	0.292	0.198	1	B3_CD69
DAZAP2	0.000192554	0.280456	0.837	0.786	1	B3_CD69
FAM65B	0.000193845	0.366065	0.607	0.489	1	B3_CD69
ZNF706	0.000196075	0.363892	0.478	0.391	1	B3_CD69
STX5	0.000197789	0.376416	0.225	0.14	1	B3_CD69
SESN3	0.000212238	0.348112	0.18	0.102	1	B3_CD69
NRROS	0.000243984	0.44305	0.18	0.102	1	B3_CD69
RBM7	0.000247421	0.26853	0.191	0.11	1	B3_CD69
PHF20	0.000272424	0.372272	0.365	0.267	1	B3_CD69
ERGIC1	0.000300377	0.269559	0.146	0.076	1	B3_CD69
DUSP22	0.000307088	0.280108	0.185	0.106	1	B3_CD69
ICAM1	0.00031976	0.290336	0.101	0.046	1	B3_CD69
HCG18	0.000323	0.295363	0.191	0.112	1	B3_CD69
ADORA2A	0.000362249	0.300958	0.163	0.089	1	B3_CD69
PNPLA2	0.000374692	0.351021	0.371	0.272	1	B3_CD69
CCDC93	0.000381068	0.2738	0.163	0.09	1	B3_CD69
ATP6V0D1	0.000410374	0.381635	0.309	0.224	1	B3_CD69
RIPK2	0.000425912	0.27405	0.14	0.074	1	B3_CD69
TRA2B	0.000427853	0.350442	0.449	0.354	1	B3_CD69
PRMT9	0.000432346	0.33205	0.146	0.079	1	B3_CD69
MGAT5	0.000437866	0.271216	0.124	0.062	1	B3_CD69
ST6GAL1	0.000444408	0.383448	0.315	0.223	1	B3_CD69
ARMCX3	0.000446009	0.32542	0.202	0.124	1	B3_CD69
SDE2	0.000465799	0.294615	0.124	0.063	1	B3_CD69
DNAJC10	0.0004814	0.331737	0.185	0.11	1	B3_CD69
PLK3	0.000488436	0.306928	0.146	0.078	1	B3_CD69
ZMYM2	0.000499355	0.387134	0.23	0.147	1	B3_CD69
RARA	0.000504171	0.452626	0.174	0.102	1	B3_CD69
SFPQ	0.000504799	0.309452	0.438	0.341	1	B3_CD69
MYC	0.000562714	0.551112	0.258	0.173	1	B3_CD69
MOB1A	0.000566814	0.311524	0.438	0.333	1	B3_CD69
SLC25A5	0.000583292	0.313296	0.635	0.556	1	B3_CD69
RBMX	0.000587942	0.388603	0.5	0.427	1	B3_CD69
FNIP1	0.000599093	0.26482	0.152	0.083	1	B3_CD69
SSH2	0.000696262	0.43829	0.326	0.24	1	B3_CD69
RBM38	0.000717181	0.264952	0.169	0.097	1	B3_CD69
ADAM19	0.000721737	0.268839	0.129	0.068	1	B3_CD69
ZNF593	0.000722166	0.290308	0.157	0.091	1	B3_CD69
RBM23	0.000736972	0.347113	0.309	0.22	1	B3_CD69
GRINA	0.000778381	0.28262	0.219	0.139	1	B3_CD69
NCF4	0.000830821	0.287461	0.163	0.092	1	B3_CD69
BCL10	0.000863399	0.325955	0.213	0.135	1	B3_CD69
HMGN2	0.000952625	0.302983	0.747	0.687	1	B3_CD69
SMARCB1	0.00104046	0.28024	0.298	0.208	1	B3_CD69
DNTTIP2	0.00120429	0.324501	0.298	0.214	1	B3_CD69
PLEKHF2	0.0012307	0.342108	0.197	0.124	1	B3_CD69
DIP2B	0.0012508	0.253137	0.129	0.07	1	B3_CD69
CHD9	0.00129001	0.301504	0.242	0.161	1	B3_CD69
STIP1	0.00130403	0.471793	0.298	0.224	1	B3_CD69
CTB-133G6.1	0.00139178	0.308792	0.315	0.231	1	B3_CD69
GLO1	0.00152599	0.31305	0.287	0.205	1	B3_CD69
EHMT1	0.00154921	0.302794	0.208	0.134	1	B3_CD69
GMFB	0.00161151	0.263557	0.152	0.089	1	B3_CD69
RERE	0.00166784	0.259279	0.169	0.102	1	B3_CD69
SYAP1	0.00173566	0.299799	0.253	0.171	1	B3_CD69
ZNF644	0.00173734	0.271642	0.236	0.157	1	B3_CD69
FCHO1	0.00176692	0.302202	0.157	0.093	1	B3_CD69
ZCCHC11	0.00198233	0.297786	0.292	0.213	1	B3_CD69
PWP1	0.0020931	0.305224	0.281	0.205	1	B3_CD69
PPM1K	0.00235839	0.303394	0.309	0.229	1	B3_CD69
EIF4G2	0.00255485	0.264271	0.601	0.551	1	B3_CD69
AZIN1	0.00265285	0.296519	0.242	0.167	1	B3_CD69
CYB5R4	0.0030117	0.283777	0.185	0.121	1	B3_CD69
FAM96A	0.00308517	0.304858	0.32	0.244	1	B3_CD69
DNAJC4	0.00314863	0.263749	0.253	0.176	1	B3_CD69
PAPOLA	0.00322067	0.358916	0.421	0.354	1	B3_CD69
ABHD13	0.00351537	0.285913	0.169	0.107	1	B3_CD69
TSPYL1	0.00375055	0.297293	0.23	0.158	1	B3_CD69
RGS1	0.00391859	0.255104	0.163	0.097	1	B3_CD69
GTF2B	0.00437654	0.351857	0.309	0.241	1	B3_CD69
TNPO1	0.00480017	0.251008	0.202	0.137	1	B3_CD69
C1orf43	0.0048513	0.264922	0.382	0.312	1	B3_CD69
HOOK3	0.00493856	0.255555	0.191	0.127	1	B3_CD69
HSD17B7	0.00501511	0.262386	0.185	0.121	1	B3_CD69
C5orf15	0.00544627	0.31116	0.169	0.11	1	B3_CD69
RASGRP2	0.00546291	0.321513	0.404	0.342	1	B3_CD69
HSPA9	0.00552754	0.337461	0.393	0.324	1	B3_CD69
NABP1	0.00557288	0.305965	0.18	0.117	1	B3_CD69
WDR45B	0.00584052	0.289812	0.163	0.106	1	B3_CD69
ST13	0.00609735	0.275082	0.618	0.568	1	B3_CD69
CNTRL	0.00621429	0.321561	0.242	0.177	1	B3_CD69
NUTM2B-AS1	0.00646214	0.319667	0.208	0.147	1	B3_CD69
TRAPPC8	0.0070295	0.325002	0.118	0.069	1	B3_CD69
KRT10	0.00725238	0.297274	0.506	0.456	1	B3_CD69
CSNK1D	0.00764153	0.274763	0.275	0.207	1	B3_CD69
MAT2A	0.00797241	0.35633	0.331	0.266	1	B3_CD69
ABCB7	0.00852852	0.256945	0.163	0.107	1	B3_CD69
CMSS1	0.00874496	0.252984	0.101	0.058	1	B3_CD69
RHBDF2	0.00960763	0.279524	0.157	0.104	1	B3_CD69
BLOC1S2	0.00979385	0.261445	0.27	0.206	1	B3_CD69
TSPYL2	0.0099091	0.309374	0.208	0.146	1	B3_CD69
FCER1G	0	2.46819	0.954	0.111	0	NK1_CCR7
TRDC	0	2.18285	0.813	0.142	0	NK1_CCR7
IFITM3	0	2.1641	0.847	0.187	0	NK1_CCR7
TYROBP	0	2.07292	0.986	0.214	0	NK1_CCR7
KLRC1	0	1.97147	0.69	0.091	0	NK1_CCR7
KLRF1	0	1.90137	0.866	0.154	0	NK1_CCR7
SPTSSB	0	1.62107	0.513	0.006	0	NK1_CCR7
SH2D1B	0	1.51938	0.722	0.098	0	NK1_CCR7
IGFBP4	0	1.32687	0.383	0.022	0	NK1_CCR7
GSN	0	1.22446	0.472	0.042	0	NK1_CCR7
KIR2DL4	0	1.15024	0.26	0.01	0	NK1_CCR7
ZMAT4	0	0.789868	0.264	0.008	0	NK1_CCR7
TNFRSF11A	0	0.644395	0.219	0.003	0	NK1_CCR7
IL18	0	0.500195	0.157	0.005	0	NK1_CCR7
ADGRG3	0	0.310327	0.1	0.002	0	NK1_CCR7
FES	2.08189e-272	0.73722	0.262	0.02	7.01472e-268	NK1_CCR7
GNLY	7.07254e-259	2.30696	0.973	0.342	2.38302e-254	NK1_CCR7
IL2RB	4.30103e-245	1.9046	0.891	0.291	1.44919e-240	NK1_CCR7
CMC1	3.90568e-242	2.09711	0.897	0.295	1.31598e-237	NK1_CCR7
IL18RAP	6.70652e-242	1.24798	0.535	0.087	2.25969e-237	NK1_CCR7
NCAM1	1.76168e-240	1.0564	0.385	0.047	5.93582e-236	NK1_CCR7
SELL	1.86283e-236	2.14416	0.927	0.353	6.27663e-232	NK1_CCR7
XCL2	3.19316e-223	1.63355	0.934	0.296	1.0759e-218	NK1_CCR7
ATP8B4	2.58155e-219	0.724929	0.269	0.025	8.69827e-215	NK1_CCR7
PDE6G	8.69095e-216	0.447465	0.137	0.007	2.92833e-211	NK1_CCR7
IL18R1	2.79317e-209	0.964057	0.401	0.057	9.4113e-205	NK1_CCR7
NCR1	4.86666e-208	0.995279	0.469	0.075	1.63977e-203	NK1_CCR7
LDB2	9.27563e-207	0.373473	0.121	0.006	3.12533e-202	NK1_CCR7
XCL1	6.4829e-201	1.23311	0.847	0.226	2.18435e-196	NK1_CCR7
IL12RB2	1.56293e-197	0.729969	0.239	0.023	5.26614e-193	NK1_CCR7
CCR1	3.71963e-191	0.649259	0.219	0.02	1.25329e-186	NK1_CCR7
KLRD1	5.81822e-188	1.56957	0.964	0.377	1.96039e-183	NK1_CCR7
GZMK	8.97737e-182	1.31122	0.827	0.225	3.02483e-177	NK1_CCR7
CD300A	1.43286e-180	1.31168	0.679	0.175	4.82787e-176	NK1_CCR7
CTSW	9.66234e-176	1.6026	0.989	0.555	3.25563e-171	NK1_CCR7
CXXC5	3.7941e-167	0.942308	0.437	0.079	1.27838e-162	NK1_CCR7
CD7	2.61477e-162	1.7152	0.952	0.62	8.8102e-158	NK1_CCR7
IGFBP7	3.69936e-162	0.843984	0.362	0.056	1.24646e-157	NK1_CCR7
PLAC8	4.29766e-161	1.54791	0.852	0.354	1.44805e-156	NK1_CCR7
HSH2D	3.47139e-153	1.21124	0.579	0.149	1.16965e-148	NK1_CCR7
IFITM2	4.98978e-151	1.13852	1	0.917	1.68126e-146	NK1_CCR7
ITGAX	3.01875e-142	0.817185	0.294	0.043	1.01714e-137	NK1_CCR7
HOXA10	6.9453e-142	0.35252	0.116	0.008	2.34015e-137	NK1_CCR7
TXK	2.9333e-141	1.05992	0.581	0.152	9.88347e-137	NK1_CCR7
MATK	1.86684e-136	1.30434	0.845	0.342	6.29013e-132	NK1_CCR7
LGALS9C	2.1554e-130	0.536949	0.21	0.025	7.26239e-126	NK1_CCR7
KLRB1	1.46786e-127	1.26908	0.891	0.36	4.94581e-123	NK1_CCR7
MLC1	4.6957e-125	0.545905	0.223	0.029	1.58217e-120	NK1_CCR7
FUT7	9.06361e-122	0.661167	0.221	0.03	3.05389e-117	NK1_CCR7
CAPN12	1.97481e-117	0.824821	0.403	0.087	6.65394e-113	NK1_CCR7
PTGDR	7.76336e-117	0.977802	0.588	0.17	2.61579e-112	NK1_CCR7
CEBPD	3.37859e-109	1.05385	0.349	0.073	1.13838e-104	NK1_CCR7
KLRC2	8.523e-109	0.904516	0.392	0.086	2.87174e-104	NK1_CCR7
TSPAN4	2.53875e-107	0.504082	0.182	0.023	8.55407e-103	NK1_CCR7
SPINK2	2.68103e-101	0.59807	0.171	0.021	9.03347e-97	NK1_CCR7
JAK1	2.29738e-99	1.15072	0.904	0.604	7.7408e-95	NK1_CCR7
RAMP1	5.91987e-99	0.388228	0.125	0.012	1.99464e-94	NK1_CCR7
KLRC3	1.68117e-98	1.07759	0.542	0.164	5.66452e-94	NK1_CCR7
FGR	2.24302e-98	1.01164	0.608	0.207	7.55764e-94	NK1_CCR7
PYROXD2	1.41397e-97	0.505713	0.189	0.026	4.76422e-93	NK1_CCR7
MMP25-AS1	3.48823e-93	0.894541	0.458	0.131	1.17532e-88	NK1_CCR7
IFITM1	1.48658e-92	0.852692	0.995	0.93	5.00888e-88	NK1_CCR7
TRGC1	9.51221e-92	0.683236	0.33	0.073	3.20504e-87	NK1_CCR7
SRGN	1.41625e-91	0.943529	0.97	0.776	4.77192e-87	NK1_CCR7
TPST2	1.25484e-86	0.968702	0.731	0.318	4.22804e-82	NK1_CCR7
ID2	1.5575e-86	1.11272	0.781	0.38	5.24784e-82	NK1_CCR7
MIR181A1HG	2.75372e-85	0.442425	0.175	0.026	9.27839e-81	NK1_CCR7
LINC01504	1.10254e-82	0.368336	0.137	0.017	3.71488e-78	NK1_CCR7
CTNNBIP1	2.93727e-81	0.630692	0.305	0.07	9.89683e-77	NK1_CCR7
C1orf162	3.25926e-81	0.984784	0.706	0.312	1.09818e-76	NK1_CCR7
NKG7	1.35002e-80	0.877115	0.995	0.559	4.54876e-76	NK1_CCR7
CLIC3	4.5131e-80	1.07464	0.601	0.231	1.52064e-75	NK1_CCR7
RP11-1000B6.3	2.8766e-78	0.780435	0.408	0.12	9.69242e-74	NK1_CCR7
AGK	1.95042e-77	0.788548	0.39	0.112	6.57176e-73	NK1_CCR7
ITGAM	8.36103e-75	0.73976	0.435	0.132	2.81716e-70	NK1_CCR7
CLASP1	3.26843e-72	0.67702	0.28	0.066	1.10126e-67	NK1_CCR7
HVCN1	3.68089e-72	0.570675	0.353	0.094	1.24024e-67	NK1_CCR7
XBP1	2.41762e-71	0.907066	0.804	0.445	8.14592e-67	NK1_CCR7
PLCG2	3.37399e-71	0.576667	0.333	0.086	1.13683e-66	NK1_CCR7
CTBP2	9.68634e-69	0.466253	0.214	0.042	3.26371e-64	NK1_CCR7
SOX4	8.63549e-68	0.331468	0.105	0.012	2.90964e-63	NK1_CCR7
ZNF667-AS1	1.00704e-67	0.313053	0.103	0.012	3.39311e-63	NK1_CCR7
CHST2	1.64191e-67	0.543155	0.219	0.045	5.53225e-63	NK1_CCR7
PRF1	1.76359e-67	0.586856	0.941	0.503	5.94223e-63	NK1_CCR7
MCTP2	4.18942e-67	0.690002	0.39	0.119	1.41158e-62	NK1_CCR7
SERPINE2	4.66225e-67	0.397907	0.128	0.018	1.5709e-62	NK1_CCR7
HOPX	5.59711e-67	0.894848	0.879	0.488	1.88589e-62	NK1_CCR7
CD38	1.43225e-66	0.570869	0.248	0.056	4.82582e-62	NK1_CCR7
TNFRSF18	4.26891e-65	0.635409	0.301	0.078	1.43837e-60	NK1_CCR7
SIGLEC7	2.66322e-64	0.468847	0.175	0.032	8.97345e-60	NK1_CCR7
CLEC11A	6.46426e-64	0.332629	0.13	0.019	2.17807e-59	NK1_CCR7
CD63	4.08e-62	0.730644	0.811	0.434	1.37472e-57	NK1_CCR7
MAFF	1.14471e-60	0.429027	0.155	0.027	3.857e-56	NK1_CCR7
SYK	1.7228e-59	0.466232	0.255	0.062	5.80481e-55	NK1_CCR7
RPS24	2.12387e-58	0.384308	1	0.999	7.15616e-54	NK1_CCR7
TMIGD2	2.85876e-58	0.632227	0.28	0.077	9.63231e-54	NK1_CCR7
ERGIC1	4.63238e-58	0.570435	0.28	0.076	1.56083e-53	NK1_CCR7
HAVCR2	7.39015e-57	0.485462	0.2	0.043	2.49004e-52	NK1_CCR7
PLA2G6	3.01808e-56	0.456395	0.18	0.037	1.01691e-51	NK1_CCR7
[truncated: 9,312 more rows]

## Sheet: Merged marker genes of Trm
Core genes of Trm (average expression)
	Tc1_CD8-CCR7	Th1_CD4-CCR7	Th2_CD4-PASK	Th3_CD4-LYAR	Tc2_CD8-GZMK	Tc3_CD8-SLC4A10	Th4_CD4-FOXP3	Th5_CD4-XCL1	Th6_CD4-FOS	Tc4_CD8-FOS	Tc5_CD8-ZNF683	Tc6_CD8-KLRC1	Tc7_CD8-TYMS	Tc8_CD8-GNLY	Th7_CD4-GNLY	γδ T_TRGV/TRDV	NKT1_KLRF1-CCR7	NKT2_KLRF1-KLRG1
AHR	0.0627017	0.0897867	0.20521	0.309109	0.181255	0.10461	0.520911	0.820982	1.15216	0.86415	0.645944	0.573505	0.470009	0.0831465	0.115338	0.0689698	0.134983	0.123852
ANXA1	1.14066	1.95121	4.98905	8.19615	6.94024	5.99413	4.0865	23.7452	31.9514	27.8568	23.9397	21.2371	18.1292	7.98456	8.15159	7.09079	4.9694	6.65851
CAPG	0.0601135	0.110497	0.402252	0.733264	0.424667	0.134955	0.503028	3.52739	2.93126	3.11249	4.39573	3.60735	3.19695	0.106443	0.0575202	0.086935	0.312686	0.175636
CD44	2.11466	2.50156	3.08241	3.17917	2.96712	2.57374	4.4589	6.02705	6.48541	5.77899	5.09008	5.19589	3.38236	2.14306	2.32798	2.713	2.35661	1.96472
CD69	0.658954	1.0113	1.34647	1.75823	2.81313	4.78252	1.43495	4.14264	12.2969	13.5955	4.92679	4.47214	4.2256	2.05005	2.33407	2.66337	1.68991	2.42716
CRIP1	2.01356	3.72899	10.2827	13.3409	10.043	5.82422	19.6214	44.2602	36.4489	30.0924	42.8636	40.3955	56.5408	11.0994	12.5242	8.85518	8.08533	10.9917
DNAJB1	1.83717	2.2851	3.21465	7.05153	9.39943	6.9453	10.498	30.1628	80.2191	80.7498	51.9101	27.9452	28.5966	4.86929	5.22557	3.82388	2.87406	4.80141
DUSP1	0.923034	1.21001	2.53409	4.27137	5.46455	12.1439	5.31169	9.28059	30.3131	27.7324	12.3045	8.53728	9.16612	3.54107	4.34914	4.82609	2.02579	3.14358
DUSP6	0.0102306	0.00581319	0.0189233	0.0346157	0.0538431	0.0370379	0.0550554	0.295548	0.298615	0.242794	0.232829	0.236337	0.157251	0.0803671	0.0641754	0.0938931	0.14809	0.119806
FABP4	0.00142215	0	0	0.000416691	0.000674457	0.000904936	0	0.00567538	0.00220972	0.00193059	0.000670298	0.00192964	0	0.000424781	0	0	0	0.00198059
FABP5	0.200044	0.0673134	0.154247	0.116993	0.590944	0.197486	0.229391	0.610101	0.633404	0.733283	0.826486	0.932898	2.32281	0.267117	0.116586	0.171478	0.110797	0.218212
FOS	0.760393	0.922341	1.4469	3.2149	3.91459	6.96873	1.97323	9.77835	39.511	37.8277	13.7898	9.80644	14.6269	1.95564	2.48695	2.39427	1.31291	1.72187
HSPA1A	1.38182	1.52763	4.35705	16.0291	20.8676	8.32239	24.3191	98.582	160.644	160.207	148.84	87.6926	69.8053	9.69195	10.3233	7.87838	3.79109	9.92584
HSPA1B	0.890434	1.37553	3.23506	10.8562	14.6328	8.93552	14.1519	53.1092	100.18	107.46	89.2084	53.6083	44.3634	7.2808	8.63627	6.41253	2.94717	6.59569
HSPA6	0.206872	0.142191	0.352342	1.3462	2.31106	0.797971	0.291438	9.48747	25.3715	30.4244	19.6687	11.2108	11.5879	1.14594	1.19249	0.766921	0.501441	1.44441
HSPE1	2.05271	1.82561	2.01049	2.6621	3.36038	2.35893	3.60946	7.15873	17.381	19.5532	11.4384	6.77766	9.01642	2.61916	2.568	2.32157	1.95703	2.55078
HSPH1	0.569633	0.51374	0.658288	1.04347	1.30387	0.768432	1.63715	4.46734	9.87441	11.003	7.11077	4.05383	5.46105	0.813919	0.73297	0.667845	0.686052	0.872995
IL10	0	0	0.00128021	0.000240901	0.00517683	0.0018631	0.00346367	0.00622651	0.0522805	0.0684197	0.0141425	0.0243166	0.0426358	0.00120193	0.00623739	0	0	0.00574597
IL2	0.00300497	0.00474363	0.0423797	0.0896434	0.0248195	0.00995911	0.0042635	0.25906	0.3252	0.34289	0.304482	0.118022	0.0890047	0.00859235	0.00612723	0.00178029	0.0158211	0.00591115
ITGA1	0.0166789	0.0157016	0.0309134	0.0933852	0.150266	0.0668047	0	0.211808	0.263318	0.429229	0.243539	0.610545	0.170951	0.0599927	0.0420556	0.0843454	0.0537767	0.0760514
ITGAE	0.264459	0.251435	0.282191	0.336728	0.37618	0.354639	0.406668	0.550234	0.440456	0.480599	0.753007	0.620517	0.737296	0.35752	0.37238	0.380977	0.314344	0.391543
KCNK5	0.000380175	0.000703548	0.00269379	0.00288212	0.0109339	0.00339038	0.0181651	0.0262823	0.0196903	0.0233856	0.0382976	0.0176607	0.0390397	0.00671319	0.00121457	0.00643291	0	0.00495696
LGALS1	0.299072	0.268371	1.41842	3.7501	4.20113	0.830427	8.54249	21.7971	17.1374	20.6346	30.3318	26.1538	34.6338	6.78251	5.19467	3.01032	3.84367	7.51907
LMNA	0.0286055	0.0183481	0.192554	0.565666	0.387483	0.238375	1.93635	4.53953	8.96512	8.76863	3.94608	3.94765	5.98409	0.195105	0.235401	0.113392	0.234761	0.271396
NR4A1	0.0460696	0.0789125	0.062983	0.171244	0.23989	0.347654	0.234709	0.607861	4.13065	4.91684	1.44197	0.729223	1.39415	0.180395	0.14179	0.16099	0.105661	0.262758
NR4A2	0.100687	0.134215	0.192338	0.240273	0.876624	1.01846	0.296464	0.521536	4.01906	5.30619	0.835484	0.862241	1.61457	0.806224	0.535208	0.679022	0.30101	0.773312
PDCD1	0.0115074	0.0156111	0.12145	0.180937	0.412077	0.157799	0.365359	0.53624	1.05266	0.66102	0.213811	0.734676	0.499486	0.13964	0.527745	0.0765932	0.058398	0.0775548
RGS1	0.0207074	0.0359881	0.112477	0.332235	0.727219	0.215333	1.27593	0.98598	3.92828	3.3614	1.27277	0.943391	1.29484	0.212296	0.500185	0.107937	0.0572101	0.217639
RGS2	0.0919327	0.0759002	0.117425	0.311785	0.389743	0.998387	0.253212	0.699587	2.48659	2.41702	0.903563	0.792524	0.754899	0.358688	0.302087	0.520117	0.155788	0.316669
S100A10	3.45975	3.06632	6.12611	10.2115	8.7875	5.91606	16.1493	29.9058	28.1859	30.5857	36.8742	32.6253	32.0657	8.57955	10.5188	6.79692	5.26679	7.39991
UBC	4.79173	5.42259	7.93088	11.3198	14.2973	11.1165	17.035	35.7943	62.6329	61.727	52.0276	34.5183	29.4517	13.3812	12.9386	11.5198	8.58571	13.1083
XCL1	0.0146937	0.00443216	0.028057	0.304574	0.914592	0.10354	0.0386386	5.32251	7.84992	14.7658	12.572	7.23794	5.50091	0.53257	0.191308	0.528233	0.568917	0.758065
XCL2	0.0100382	0.00630005	0.0152504	0.184714	2.13168	0.191498	0.0528605	2.48699	3.51869	10.1063	9.155	6.23911	5.42914	1.51953	0.490413	1.45757	1.37386	2.82572

## Sheet: DEGs (tissue)
Differential expressed genes between case and control (tissue) (p_val_adj: two-sided Wilcoxon rank sum test after bonferroni correction)
genes	clusters	p_val_adj	avg_log2FC (case/control)	pct.case	pct.control
RPS26	B1_CCR7	0.00159908	1.96343	0.787611	0.658654
RPS4Y1	B1_CCR7	0.000930646	1.1366	0.451327	0.173077
RPS29	B1_CCR7	0.0035554	0.533192	0.99115	0.980769
HLA-B	B1_CCR7	0.00290737	0.477554	0.99115	0.990385
RPS18	B1_CCR7	0.0034346	0.37055	1	0.990385
RPLP1	B1_CCR7	0.00578797	0.334577	1	1
RPS27	B1_CCR7	0.0210665	0.283612	1	1
RPS4X	B1_CCR7	0.0203912	-0.383105	1	0.995192
HLA-DQA1	B1_CCR7	0.0253243	-0.590067	0.929204	0.975962
TXNIP	B1_CCR7	0.000315231	-0.720716	0.867257	0.951923
BTG1	B1_CCR7	0.000828776	-0.735346	0.840708	0.975962
HIST1H1D	B1_CCR7	0.00598738	-1.04926	0.0176991	0.245192
HLA-DRB5	B1_CCR7	7.38483e-06	-1.08939	0.60177	0.855769
RPS26	B2_CD27	8.4408e-07	2.13131	0.873832	0.833333
RMRP	B2_CD27	7.96045e-06	1.51467	0.345794	0.047619
ACTG1	B2_CD27	0.0228914	0.636258	0.934579	0.904762
RPS29	B2_CD27	6.23476e-07	0.564216	0.995327	1
RPLP1	B2_CD27	1.39356e-06	0.373824	1	1
RPS18	B2_CD27	3.9567e-06	0.356231	1	1
GPM6A	B2_CD27	0.00333435	-0.437088	0	0.126984
MT-CYB	B2_CD27	0.0066551	-0.444382	0.939252	0.97619
CAMK2D	B2_CD27	0.00809125	-0.523329	0.0654206	0.277778
MT-CO3	B2_CD27	0.000401901	-0.555511	0.897196	0.968254
MT-ND4	B2_CD27	3.58028e-06	-0.586256	0.88785	0.984127
MT-ATP6	B2_CD27	0.000206415	-0.605642	0.953271	0.984127
JUN	B2_CD27	0.000118465	-0.668465	0.429907	0.761905
MT-CO2	B2_CD27	1.22222e-07	-0.70471	0.995327	1
MT-ND4L	B2_CD27	3.32067e-09	-0.719267	0.976636	0.984127
SRGN	B2_CD27	0.00187521	-0.72177	0.149533	0.420635
CXCR4	B2_CD27	0.00142421	-0.754024	0.64486	0.865079
ISG20	B2_CD27	0.000126204	-0.760523	0.350467	0.714286
FCRL2	B2_CD27	0.00292566	-0.779607	0.214953	0.507937
MT-ND5	B2_CD27	2.52187e-07	-0.840159	0.827103	0.928571
H3F3B	B2_CD27	2.65425e-06	-0.866685	0.771028	0.968254
DUSP1	B2_CD27	0.000652703	-0.87936	0.523364	0.809524
HERPUD1	B2_CD27	0.0449434	-0.909098	0.415888	0.65873
PLAC8	B2_CD27	2.42221e-06	-0.94619	0.271028	0.626984
GPR183	B2_CD27	0.000191826	-0.969557	0.345794	0.666667
BTG2	B2_CD27	5.6119e-07	-0.992019	0.317757	0.706349
IER2	B2_CD27	0.0137423	-1.02506	0.448598	0.674603
MT-CO1	B2_CD27	4.93593e-12	-1.04504	0.943925	0.984127
NR4A2	B2_CD27	2.20458e-06	-1.14546	0.116822	0.428571
KLF6	B2_CD27	6.93868e-05	-1.15993	0.415888	0.730159
CD83	B2_CD27	0.0468802	-1.23296	0.303738	0.539683
BTG1	B2_CD27	5.03692e-11	-1.24686	0.733645	0.936508
TSC22D3	B2_CD27	1.69195e-11	-1.26465	0.682243	0.904762
ZFP36	B2_CD27	1.83746e-05	-1.27108	0.528037	0.777778
JUNB	B2_CD27	4.58146e-11	-1.57491	0.369159	0.793651
CD69	B2_CD27	1.49085e-07	-1.84141	0.275701	0.619048
HSPB1	B3_CD69	0.00461781	2.55927	0.6875	0.328125
HSPA1A	B3_CD69	4.04486e-06	2.54161	0.9375	0.53125
RPS26	B3_CD69	0.0282445	2.24486	0.895833	0.820312
BAG3	B3_CD69	0.000134769	1.67325	0.375	0.0390625
LGALS1	B3_CD69	0.0408787	1.39727	0.645833	0.296875
FKBP4	B3_CD69	0.00252198	1.29209	0.625	0.21875
RPS4Y1	B3_CD69	0.00553922	1.25613	0.4375	0.0859375
IGHA1	B3_CD69	0.00930707	1.16064	0.291667	0.03125
SOD1	B3_CD69	0.0105759	1.10782	0.791667	0.484375
HSP90AB1	B3_CD69	0.0164461	0.986471	1	1
FAM102A	B3_CD69	0.0139441	0.804877	0.270833	0.0234375
RPS18	B3_CD69	0.00331096	0.463264	1	1
RPL18A	B3_CD69	0.0148191	-0.379731	1	1
LAPTM5	B3_CD69	0.000484236	-0.864415	0.895833	0.984375
HLA-DQA1	B3_CD69	0.000475421	-0.907994	0.958333	1
PNRC1	B3_CD69	0.00210412	-0.951379	0.770833	0.960938
BTG1	B3_CD69	0.000754671	-1.02305	0.895833	1
ISG20	B3_CD69	0.000482809	-1.29057	0.354167	0.804688
HLA-DRB5	B3_CD69	3.86971e-08	-1.62981	0.666667	0.90625
GZMK	NK2_GSN	0.0102263	1.54178	0.180791	0.0589354
HSPA1B	NK2_GSN	0.0399098	1.16307	0.723164	0.634981
HSP90AB1	NK2_GSN	0.041107	0.630023	0.728814	0.591255
XCL2	NK2_GSN	0.0496308	0.487783	0.694915	0.519011
RPS29	NK2_GSN	1.18138e-08	0.474637	0.988701	0.990494
RPL10A	NK2_GSN	0.00228242	0.384736	0.943503	0.922053
RPL23A	NK2_GSN	0.000398017	0.337058	0.988701	0.984791
RPS21	NK2_GSN	0.000592004	0.31818	0.99435	0.988593
RPLP1	NK2_GSN	0.00839453	0.317975	1	0.998099
RPS18	NK2_GSN	0.015199	0.313119	0.99435	0.998099
RPS27	NK2_GSN	1.72225e-05	0.311223	1	0.996198
MT-ATP6	NK2_GSN	0.00900927	-0.303597	0.971751	0.986692
PRF1	NK2_GSN	3.79287e-07	-0.434882	0.960452	0.996198
FCGR3A	NK2_GSN	0.00745893	-0.45143	0.677966	0.910646
GZMB	NK2_GSN	1.99052e-05	-0.465487	0.915254	0.98289
CYBA	NK2_GSN	0.000172863	-0.538071	0.80791	0.954373
TXNIP	NK2_GSN	0.000593149	-0.574882	0.966102	0.967681
FGFBP2	NK2_GSN	2.16113e-06	-0.602521	0.694915	0.903042
AKR1C3	NK2_GSN	0.00451711	-0.650214	0.214689	0.439163
BTG1	NK2_GSN	1.64071e-08	-0.659085	0.853107	0.973384
LAIR2	NK2_GSN	0.00146841	-0.743265	0.214689	0.452471
PRSS23	NK2_GSN	5.93604e-05	-0.797281	0.327684	0.579848
RPS26	NK3_LAG3	1.42113e-30	1.23206	0.901053	0.815981
HSPA1A	NK3_LAG3	2.35544e-08	1.16653	0.736842	0.59201
XCL2	NK3_LAG3	3.82294e-14	1.06622	0.463158	0.242131
DNAJB1	NK3_LAG3	0.00161155	0.933443	0.696842	0.618644
XCL1	NK3_LAG3	6.66725e-05	0.795862	0.212632	0.0956416
CMC1	NK3_LAG3	2.50978e-16	0.749658	0.667368	0.421308
S100A11	NK3_LAG3	1.54302e-08	0.739268	0.698947	0.548426
HSPH1	NK3_LAG3	0.0109518	0.673567	0.391579	0.255448
HLA-DRB1	NK3_LAG3	6.92372e-11	0.66998	0.684211	0.5
HSPB1	NK3_LAG3	1.13582e-05	0.661932	0.366316	0.208232
COTL1	NK3_LAG3	0.00738345	0.65325	0.130526	0.0520581
TUBA1B	NK3_LAG3	1.33337e-08	0.650469	0.488421	0.284504
PPDPF	NK3_LAG3	1.0775e-14	0.647222	0.768421	0.575061
FCER1G	NK3_LAG3	0.0319639	0.617227	0.389474	0.27724
HSPE1	NK3_LAG3	0.00144436	0.589119	0.705263	0.57385
HSP90AB1	NK3_LAG3	2.72835e-06	0.583736	0.732632	0.583535
VIM	NK3_LAG3	1.07091e-05	0.567266	0.793684	0.717918
HLA-DRA	NK3_LAG3	0.0423482	0.556799	0.353684	0.236077
CD3D	NK3_LAG3	0.00591373	0.549014	0.362105	0.233656
CNN2	NK3_LAG3	3.87722e-06	0.516683	0.48	0.303874
CD74	NK3_LAG3	1.07403e-05	0.515393	0.917895	0.849879
DNAJA1	NK3_LAG3	0.0143751	0.506119	0.465263	0.330508
HSPA8	NK3_LAG3	8.11154e-14	0.498392	0.938947	0.877724
LAG3	NK3_LAG3	0.00689162	0.495227	0.294737	0.175545
WAS	NK3_LAG3	4.98975e-06	0.486978	0.484211	0.306295
APOBEC3G	NK3_LAG3	0.00749469	0.477342	0.477895	0.349879
HLA-DQA1	NK3_LAG3	0.00561772	0.468332	0.334737	0.200969
PFN1	NK3_LAG3	6.31004e-16	0.432813	0.995789	0.995157
GAPDH	NK3_LAG3	4.77029e-08	0.41105	0.962105	0.90799
PTTG1	NK3_LAG3	0.0186921	0.408701	0.12	0.0460048
HLA-DPA1	NK3_LAG3	0.00412646	0.386318	0.713684	0.565375
MZT2B	NK3_LAG3	0.0107649	0.382761	0.271579	0.152542
CTSC	NK3_LAG3	0.0109748	0.359724	0.72	0.589588
PSME2	NK3_LAG3	0.0322418	0.359092	0.608421	0.497579
GSTP1	NK3_LAG3	0.0288157	0.351292	0.776842	0.673123
ACTB	NK3_LAG3	4.48064e-07	0.348145	1	1
TSTD1	NK3_LAG3	0.0223338	0.345125	0.336842	0.199758
CTSW	NK3_LAG3	0.000550188	0.344894	0.926316	0.905569
RAC2	NK3_LAG3	6.70788e-07	0.329143	0.943158	0.88862
ACTG1	NK3_LAG3	0.00885418	0.318659	0.970526	0.961259
PDLIM1	NK3_LAG3	0.00757381	0.308029	0.168421	0.0726392
RP11-553K8.5	NK3_LAG3	0.0275729	0.307513	0.105263	0.0363196
PSMB9	NK3_LAG3	0.0242127	0.304277	0.806316	0.711864
CLIC1	NK3_LAG3	0.026512	0.302415	0.877895	0.8523
RPS29	NK3_LAG3	6.08552e-06	0.299618	0.987368	0.992736
PNP	NK3_LAG3	0.0100271	0.299406	0.197895	0.0932203
CORO1A	NK3_LAG3	5.96457e-05	0.281698	0.911579	0.895884
CYBA	NK3_LAG3	0.0198285	-0.254177	0.894737	0.951574
RPS11	NK3_LAG3	0.0318958	-0.278794	0.850526	0.876513
RPL7	NK3_LAG3	0.00423821	-0.290738	0.854737	0.915254
KLRD1	NK3_LAG3	2.20998e-05	-0.291395	0.941053	0.973366
PRF1	NK3_LAG3	9.46673e-05	-0.299668	0.926316	0.979419
BTG1	NK3_LAG3	0.000148848	-0.319	0.844211	0.928571
GZMB	NK3_LAG3	1.80963e-06	-0.354044	0.898947	0.964891
TXNIP	NK3_LAG3	0.000199355	-0.370865	0.936842	0.961259
ITGB1	NK3_LAG3	0.0407079	-0.401046	0.498947	0.61138
CIRBP	NK3_LAG3	1.96756e-07	-0.408706	0.724211	0.807506
IER2	NK3_LAG3	0.00090665	-0.411127	0.629474	0.74092
SLC38A1	NK3_LAG3	0.00625788	-0.415407	0.307368	0.434625
TSC22D3	NK3_LAG3	6.47062e-06	-0.417911	0.732632	0.853511
ZNF683	NK3_LAG3	0.0172762	-0.42046	0.0694737	0.168281
CXCR4	NK3_LAG3	0.00643492	-0.424702	0.486316	0.625908
DDIT4	NK3_LAG3	0.000374259	-0.438049	0.418947	0.552058
CD52	NK3_LAG3	3.25779e-08	-0.463143	0.753684	0.860775
ERAP2	NK3_LAG3	0.000284153	-0.463185	0.12	0.246973
HAVCR2	NK3_LAG3	0.0142814	-0.464722	0.122105	0.228814
MT-ATP6	NK3_LAG3	2.17691e-22	-0.495698	0.96	0.983051
PPP2R5C	NK3_LAG3	1.18427e-05	-0.535798	0.435789	0.577482
SELL	NK3_LAG3	0.0309361	-0.546767	0.244211	0.363196
SPOCK2	NK3_LAG3	0.000330705	-0.54842	0.258947	0.394673
KIR3DL1	NK3_LAG3	0.000250272	-0.592999	0.162105	0.302663
LINC00299	NK3_LAG3	9.61704e-07	-0.62466	0.0526316	0.180387
KLRC2	NK3_LAG3	0.00175564	-0.655396	0.307368	0.427361
TNFAIP3	NK3_LAG3	0.00237694	-0.675222	0.263158	0.392252
CCL4L2	NK3_LAG3	0.0350944	-0.728441	0.482105	0.602906
GNLY	NK3_LAG3	8.86264e-57	-0.814293	0.915789	0.989104
CCL3	NK3_LAG3	2.48477e-05	-0.885588	0.315789	0.469734
NFKBIA	NK3_LAG3	0.0194328	-0.903571	0.345263	0.445521
PTGDS	NK3_LAG3	2.45447e-07	-1.14782	0.0778947	0.228814
RPS4Y1	NK4_CD69	0.00141495	1.15565	0.394366	0.127371
RPS29	NK4_CD69	0.00112815	0.634161	0.971831	0.98103
RMRP	NK4_CD69	0.0457481	0.474312	0.112676	0.0108401
RPS27	NK4_CD69	1.19527e-05	0.426897	1	1
MT-CO2	NK4_CD69	0.00052	-0.492516	0.985915	1
PNRC1	NK4_CD69	0.00562078	-0.674715	0.71831	0.940379
GZMB	NK4_CD69	0.00591116	-0.6931	0.830986	0.95935
CD247	NK4_CD69	9.97075e-05	-0.728545	0.774648	0.948509
NFKBIA	NK4_CD69	1.32855e-05	-1.37989	0.605634	0.869919
RPS26	NKT2_KLRF1-KLRG1	0.000707626	1.31619	0.987805	0.967213
COTL1	NKT2_KLRF1-KLRG1	0.00449223	0.9504	0.597561	0.254098
VIM	NKT2_KLRF1-KLRG1	0.0215349	0.914179	0.97561	0.860656
CRIP1	NKT2_KLRF1-KLRG1	0.00668404	0.616195	0.95122	0.97541
MT-ATP6	NKT2_KLRF1-KLRG1	0.0112773	-0.491016	1	1
GNLY	NKT2_KLRF1-KLRG1	1.04025e-10	-1.32604	0.902439	0.991803
RPS4Y1	Tc1_CD8-CCR7	0.000138976	0.98621	0.620915	0.284848
RPS29	Tc1_CD8-CCR7	3.72554e-08	0.640162	1	1
RPS27	Tc1_CD8-CCR7	8.58157e-08	0.375053	1	1
RPL23A	Tc1_CD8-CCR7	0.00295831	0.360272	1	0.987879
RPLP1	Tc1_CD8-CCR7	0.0459338	0.281124	1	1
RPS4X	Tc1_CD8-CCR7	0.00433524	-0.326736	1	1
JUN	Tc1_CD8-CCR7	0.00791018	-0.331184	0.398693	0.751515
MT-ATP8	Tc1_CD8-CCR7	0.0114333	-0.389424	0.947712	0.981818
MT-CO2	Tc1_CD8-CCR7	0.0268827	-0.394704	0.993464	0.993939
MT-CO1	Tc1_CD8-CCR7	0.0156642	-0.449234	0.986928	0.993939
SARAF	Tc1_CD8-CCR7	0.000775563	-0.497541	0.895425	0.987879
CXCR4	Tc1_CD8-CCR7	0.0500354	-0.520516	0.581699	0.830303
JUNB	Tc1_CD8-CCR7	0.0131902	-0.548275	0.588235	0.866667
IL7R	Tc1_CD8-CCR7	0.0188294	-0.572978	0.836601	0.975758
BTG1	Tc1_CD8-CCR7	0.000402347	-0.585205	0.888889	0.993939
DUSP1	Tc1_CD8-CCR7	0.0345026	-0.653839	0.496732	0.787879
BCL2	Tc1_CD8-CCR7	0.000807558	-0.742874	0.111111	0.381818
TXNIP	Tc1_CD8-CCR7	7.27253e-08	-0.778166	0.836601	0.981818
TSC22D3	Tc1_CD8-CCR7	7.98895e-08	-0.781974	0.627451	0.921212
NR4A2	Tc1_CD8-CCR7	0.00269057	-0.930161	0.0784314	0.327273
RPS26	Tc2_CD8-GZMK	1.16584e-82	1.72533	0.940789	0.864336
HSPA1A	Tc2_CD8-GZMK	2.74092e-46	1.68584	0.817251	0.648951
HSPA6	Tc2_CD8-GZMK	0.000437104	1.50902	0.230263	0.134266
LGALS1	Tc2_CD8-GZMK	2.61906e-34	1.34439	0.665936	0.45035
TRAV5	Tc2_CD8-GZMK	2.6398e-13	1.28055	0.162281	0.0363636
TRBV5-6	Tc2_CD8-GZMK	6.97042e-14	1.14217	0.143275	0.020979
COTL1	Tc2_CD8-GZMK	4.12886e-43	1.14211	0.718567	0.464336
HSPA1B	Tc2_CD8-GZMK	5.55177e-26	1.12236	0.86038	0.81958
HLA-DRB1	Tc2_CD8-GZMK	8.88979e-31	1.09444	0.730263	0.572028
CRIP1	Tc2_CD8-GZMK	8.96432e-35	1.06264	0.901316	0.826573
S100A11	Tc2_CD8-GZMK	8.99947e-42	1.02617	0.758041	0.553846
RMRP	Tc2_CD8-GZMK	1.04545e-15	1.00379	0.19883	0.0503497
DNAJB1	Tc2_CD8-GZMK	3.31601e-12	0.937898	0.821637	0.813986
HLA-DRA	Tc2_CD8-GZMK	3.69456e-12	0.846911	0.489035	0.337063
S100A6	Tc2_CD8-GZMK	8.82761e-37	0.820398	0.94152	0.902098
DYNLL1	Tc2_CD8-GZMK	8.67508e-20	0.817522	0.552632	0.369231
APOBEC3G	Tc2_CD8-GZMK	6.63876e-20	0.816979	0.508041	0.316084
PLP2	Tc2_CD8-GZMK	1.04888e-17	0.789787	0.498538	0.325874
ALOX5AP	Tc2_CD8-GZMK	2.12581e-19	0.789278	0.666667	0.502098
S100A4	Tc2_CD8-GZMK	2.465e-38	0.754772	0.953216	0.918881
UBC	Tc2_CD8-GZMK	4.1099e-11	0.753779	0.959795	0.969231
HOPX	Tc2_CD8-GZMK	1.0215e-18	0.731105	0.509503	0.303497
TAGLN2	Tc2_CD8-GZMK	2.17307e-25	0.723058	0.828947	0.695105
HLA-DQB1	Tc2_CD8-GZMK	6.98329e-12	0.717289	0.384503	0.229371
ZYX	Tc2_CD8-GZMK	9.90597e-13	0.717283	0.491959	0.34965
PPDPF	Tc2_CD8-GZMK	4.25043e-26	0.707971	0.817982	0.690909
LGALS3	Tc2_CD8-GZMK	7.41904e-11	0.695127	0.236111	0.100699
HSPH1	Tc2_CD8-GZMK	1.6713e-07	0.694048	0.470029	0.355245
HSPB1	Tc2_CD8-GZMK	9.8105e-11	0.682773	0.45614	0.323077
S100A10	Tc2_CD8-GZMK	9.01234e-25	0.676911	0.920322	0.874126
CD74	Tc2_CD8-GZMK	4.61889e-18	0.664928	0.939327	0.907692
CXCR3	Tc2_CD8-GZMK	3.5611e-13	0.658891	0.388889	0.21958
VIM	Tc2_CD8-GZMK	3.48698e-19	0.643582	0.901316	0.883916
ZNF683	Tc2_CD8-GZMK	7.94687e-11	0.639218	0.122076	0.0195804
LY6E	Tc2_CD8-GZMK	3.66906e-15	0.637542	0.662281	0.531469
XCL1	Tc2_CD8-GZMK	0.000138442	0.606979	0.28655	0.174825
RPS4Y1	Tc2_CD8-GZMK	4.57933e-12	0.598858	0.498538	0.313287
GLIPR2	Tc2_CD8-GZMK	3.28118e-09	0.596024	0.333333	0.194406
CAPG	Tc2_CD8-GZMK	5.14528e-07	0.595103	0.208333	0.0965035
ANXA1	Tc2_CD8-GZMK	3.52965e-16	0.591039	0.869883	0.8
MT2A	Tc2_CD8-GZMK	6.90678e-10	0.590577	0.548246	0.436364
PTMS	Tc2_CD8-GZMK	7.11945e-08	0.58772	0.201754	0.0881119
GAPDH	Tc2_CD8-GZMK	9.29154e-33	0.580952	0.970029	0.942657
CLU	Tc2_CD8-GZMK	9.40101e-09	0.578427	0.157895	0.0503497
OASL	Tc2_CD8-GZMK	1.91785e-12	0.572957	0.195906	0.0601399
FABP5	Tc2_CD8-GZMK	1.17338e-06	0.559121	0.247807	0.13007
CD52	Tc2_CD8-GZMK	1.38905e-27	0.557118	0.929825	0.888112
CLIC1	Tc2_CD8-GZMK	7.31593e-20	0.554744	0.857456	0.786014
CD99	Tc2_CD8-GZMK	4.48764e-22	0.553181	0.898392	0.848951
TXN	Tc2_CD8-GZMK	5.18675e-10	0.545397	0.516813	0.372028
CRIP2	Tc2_CD8-GZMK	2.41785e-05	0.534922	0.192982	0.0937063
SIT1	Tc2_CD8-GZMK	1.0346e-09	0.534752	0.406433	0.251748
GZMH	Tc2_CD8-GZMK	9.54923e-10	0.517336	0.636696	0.48951
TRBV9	Tc2_CD8-GZMK	6.28823e-06	0.51473	0.114035	0.0307692
HLA-DMA	Tc2_CD8-GZMK	0.000633368	0.510167	0.305556	0.205594
TSPO	Tc2_CD8-GZMK	1.92591e-06	0.503728	0.46345	0.353846
PSMA7	Tc2_CD8-GZMK	1.95109e-10	0.500928	0.609649	0.492308
IL32	Tc2_CD8-GZMK	6.20773e-39	0.499337	0.994152	0.986014
ANXA5	Tc2_CD8-GZMK	3.87333e-08	0.494659	0.454678	0.316084
MIR155HG	Tc2_CD8-GZMK	1.47045e-05	0.490281	0.160088	0.0657343
PFN1	Tc2_CD8-GZMK	1.31717e-33	0.487007	0.993421	0.995804
HN1	Tc2_CD8-GZMK	0.000116593	0.483284	0.340643	0.233566
ACTG1	Tc2_CD8-GZMK	4.8073e-13	0.480272	0.959064	0.94965
ACTB	Tc2_CD8-GZMK	4.59549e-21	0.474075	0.999269	0.998601
SH3BGRL3	Tc2_CD8-GZMK	9.74423e-27	0.444477	0.989766	0.981818
RBPJ	Tc2_CD8-GZMK	0.00423333	0.442212	0.211988	0.124476
CTSD	Tc2_CD8-GZMK	0.000222569	0.441924	0.453216	0.359441
CACYBP	Tc2_CD8-GZMK	0.000132942	0.440083	0.447368	0.345455
LCP2	Tc2_CD8-GZMK	0.000134856	0.438512	0.53655	0.448951
MYL6	Tc2_CD8-GZMK	3.61312e-19	0.437685	0.942251	0.921678
CCDC167	Tc2_CD8-GZMK	0.0198062	0.426967	0.246345	0.162238
ANXA2	Tc2_CD8-GZMK	0.0350114	0.422103	0.511696	0.440559
TSTD1	Tc2_CD8-GZMK	0.00848308	0.415725	0.358918	0.271329
HLA-DPB1	Tc2_CD8-GZMK	0.000131973	0.41121	0.717836	0.682517
HLA-DPA1	Tc2_CD8-GZMK	0.000995228	0.410239	0.685673	0.646154
CD82	Tc2_CD8-GZMK	0.000248267	0.401571	0.201023	0.103497
PTTG1	Tc2_CD8-GZMK	0.000199259	0.396054	0.160088	0.0713287
PSME1	Tc2_CD8-GZMK	1.06387e-10	0.395799	0.847222	0.81958
LPCAT4	Tc2_CD8-GZMK	0.000988904	0.395535	0.180556	0.0923077
TNFSF14	Tc2_CD8-GZMK	0.000450038	0.394103	0.16155	0.0755245
LSP1	Tc2_CD8-GZMK	3.52457e-10	0.38945	0.864035	0.833566
ARPC2	Tc2_CD8-GZMK	7.04373e-12	0.385368	0.855263	0.801399
TRAF3IP3	Tc2_CD8-GZMK	0.000368046	0.376128	0.608187	0.523077
PSMB9	Tc2_CD8-GZMK	1.62499e-07	0.372448	0.763889	0.702098
CSTB	Tc2_CD8-GZMK	0.0141416	0.371666	0.5	0.411189
LCP1	Tc2_CD8-GZMK	2.93326e-05	0.371263	0.755848	0.72028
PSMB3	Tc2_CD8-GZMK	0.0254575	0.366375	0.46345	0.383217
CTSW	Tc2_CD8-GZMK	1.45991e-06	0.363961	0.649123	0.534266
PNP	Tc2_CD8-GZMK	0.00294734	0.362518	0.204678	0.113287
DRAP1	Tc2_CD8-GZMK	0.023582	0.361505	0.513158	0.440559
CNN2	Tc2_CD8-GZMK	9.23574e-05	0.361001	0.709795	0.636364
PSME2	Tc2_CD8-GZMK	0.0467194	0.360845	0.576023	0.524476
HSPA8	Tc2_CD8-GZMK	5.38055e-10	0.358995	0.926901	0.937063
EMP3	Tc2_CD8-GZMK	1.12665e-08	0.356227	0.891813	0.868531
HSP90AB1	Tc2_CD8-GZMK	0.00794881	0.355427	0.806287	0.795804
APOBEC3H	Tc2_CD8-GZMK	0.000720562	0.347215	0.105994	0.0363636
TMSB4X	Tc2_CD8-GZMK	9.41959e-38	0.345112	1	1
ARHGDIB	Tc2_CD8-GZMK	1.14205e-13	0.342932	0.966374	0.944056
CORO1A	Tc2_CD8-GZMK	4.34314e-10	0.339207	0.932749	0.93007
TC2N	Tc2_CD8-GZMK	0.00361609	0.335887	0.61038	0.53986
PPP1CA	Tc2_CD8-GZMK	0.00122215	0.33247	0.631579	0.570629
COX6A1	Tc2_CD8-GZMK	4.6948e-06	0.330692	0.747807	0.709091
RHOA	Tc2_CD8-GZMK	1.46065e-06	0.330373	0.875	0.827972
SLC9A3R1	Tc2_CD8-GZMK	0.000316853	0.329349	0.655702	0.579021
ATP5E	Tc2_CD8-GZMK	1.37076e-11	0.329107	0.983187	0.969231
LAPTM5	Tc2_CD8-GZMK	2.29598e-07	0.326895	0.834795	0.802797
CFL1	Tc2_CD8-GZMK	3.29903e-11	0.316272	0.978801	0.973427
HLA-DMB	Tc2_CD8-GZMK	0.0174101	0.308167	0.113304	0.0475524
CD2	Tc2_CD8-GZMK	3.87693e-06	0.304725	0.817251	0.767832
RAC2	Tc2_CD8-GZMK	1.93211e-07	0.30426	0.897661	0.871329
PTPRCAP	Tc2_CD8-GZMK	4.6336e-08	0.296873	0.955409	0.93986
MYL12B	Tc2_CD8-GZMK	1.83327e-05	0.293309	0.872807	0.841958
ARPC3	Tc2_CD8-GZMK	3.8103e-05	0.292002	0.814327	0.783217
SUB1	Tc2_CD8-GZMK	0.0420795	0.272164	0.774123	0.742657
SNHG8	Tc2_CD8-GZMK	0.0433745	-0.252315	0.366959	0.478322
RPS4X	Tc2_CD8-GZMK	3.58538e-12	-0.255475	0.997807	1
JAK1	Tc2_CD8-GZMK	0.0162375	-0.255937	0.49269	0.613986
EIF1AX	Tc2_CD8-GZMK	0.00494454	-0.256533	0.247076	0.360839
CST3	Tc2_CD8-GZMK	7.25375e-05	-0.257658	0.0511696	0.125874
GPR183	Tc2_CD8-GZMK	0.00949135	-0.257694	0.219298	0.331469
SERP1	Tc2_CD8-GZMK	0.0100328	-0.261239	0.504386	0.625175
TNFAIP3	Tc2_CD8-GZMK	3.89883e-05	-0.261928	0.312865	0.468531
ERAP2	Tc2_CD8-GZMK	0.0219306	-0.262159	0.177632	0.272727
LPAR6	Tc2_CD8-GZMK	0.00774882	-0.262973	0.0694444	0.138462
H2AFV	Tc2_CD8-GZMK	0.00084366	-0.267841	0.287281	0.408392
UTS2	Tc2_CD8-GZMK	2.62805e-08	-0.268905	0.0738304	0.183217
HSPA5	Tc2_CD8-GZMK	0.00932286	-0.269277	0.33845	0.461538
RUNX3	Tc2_CD8-GZMK	0.00669694	-0.269597	0.192982	0.295105
ARRDC3	Tc2_CD8-GZMK	1.99791e-06	-0.273708	0.0752924	0.170629
EPB41	Tc2_CD8-GZMK	0.0470323	-0.273844	0.216374	0.313287
SATB1	Tc2_CD8-GZMK	0.000353966	-0.274113	0.0899123	0.174825
PPP1CB	Tc2_CD8-GZMK	0.0237772	-0.274188	0.133772	0.218182
DDX5	Tc2_CD8-GZMK	4.43973e-06	-0.274846	0.883772	0.946853
SORL1	Tc2_CD8-GZMK	0.00619363	-0.275013	0.176901	0.278322
ABLIM1	Tc2_CD8-GZMK	0.0178457	-0.277908	0.133772	0.220979
STK38	Tc2_CD8-GZMK	0.00448374	-0.279291	0.267544	0.379021
MALAT1	Tc2_CD8-GZMK	1.3574e-11	-0.280885	1	1
RPS3A	Tc2_CD8-GZMK	2.37977e-23	-0.283555	0.997807	0.998601
TRAT1	Tc2_CD8-GZMK	0.0172398	-0.283643	0.247076	0.356643
RPS13	Tc2_CD8-GZMK	2.12222e-19	-0.28418	0.997807	0.998601
BCL2A1	Tc2_CD8-GZMK	0.00414956	-0.284625	0.122807	0.211189
CIRBP	Tc2_CD8-GZMK	4.05781e-05	-0.285172	0.707602	0.816783
RP11-51J9.5	Tc2_CD8-GZMK	0.000285501	-0.2866	0.0869883	0.170629
AREG	Tc2_CD8-GZMK	0.000481786	-0.289608	0.0402047	0.103497
RASGRP2	Tc2_CD8-GZMK	0.00462918	-0.292683	0.190058	0.288112
ADAM10	Tc2_CD8-GZMK	0.000574314	-0.29297	0.122807	0.216783
BEX4	Tc2_CD8-GZMK	6.15511e-07	-0.293794	0.0650585	0.156643
H3F3B	Tc2_CD8-GZMK	2.91695e-07	-0.295072	0.894006	0.951049
FCMR	Tc2_CD8-GZMK	0.000136999	-0.296778	0.296784	0.437762
ZNF331	Tc2_CD8-GZMK	0.000712322	-0.297728	0.0891813	0.172028
RBKS	Tc2_CD8-GZMK	0.00262742	-0.298081	0.0679825	0.13986
GCC2	Tc2_CD8-GZMK	0.0121788	-0.299305	0.305556	0.418182
C1orf21	Tc2_CD8-GZMK	0.000224131	-0.300366	0.103801	0.194406
LYST	Tc2_CD8-GZMK	0.000116012	-0.30356	0.176901	0.292308
TCF7	Tc2_CD8-GZMK	0.0258214	-0.305215	0.178363	0.268531
ATM	Tc2_CD8-GZMK	0.00673651	-0.306447	0.352339	0.474126
ELF1	Tc2_CD8-GZMK	0.000355761	-0.306963	0.423977	0.560839
RP11-707G18.1	Tc2_CD8-GZMK	0.00178028	-0.307309	0.0869883	0.165035
LEPROTL1	Tc2_CD8-GZMK	9.45317e-05	-0.307577	0.487573	0.618182
KMT2E-AS1	Tc2_CD8-GZMK	0.000466676	-0.308129	0.171053	0.278322
RPL7	Tc2_CD8-GZMK	3.82185e-10	-0.310086	0.848684	0.944056
HIST1H1D	Tc2_CD8-GZMK	0.00620561	-0.311393	0.0767544	0.14965
FOSB	Tc2_CD8-GZMK	0.000150499	-0.312142	0.243421	0.372028
MT-ATP8	Tc2_CD8-GZMK	3.93756e-13	-0.313476	0.944444	0.983217
TRGV2	Tc2_CD8-GZMK	0.00540211	-0.315373	0.120614	0.208392
GABPB1	Tc2_CD8-GZMK	0.000201745	-0.315574	0.15424	0.261538
ARID5B	Tc2_CD8-GZMK	0.0396521	-0.315595	0.169591	0.257343
TMEM2	Tc2_CD8-GZMK	0.0171649	-0.316053	0.214912	0.316084
SYNE2	Tc2_CD8-GZMK	0.00142141	-0.317149	0.380117	0.511888
SRGN	Tc2_CD8-GZMK	7.94615e-07	-0.319193	0.861842	0.921678
SKIL	Tc2_CD8-GZMK	6.23212e-05	-0.319487	0.0877193	0.176224
RALGAPA1	Tc2_CD8-GZMK	0.00664612	-0.320406	0.146199	0.236364
MT-ND6	Tc2_CD8-GZMK	0.00508955	-0.321495	0.336257	0.454545
PPP1R10	Tc2_CD8-GZMK	0.00411615	-0.322548	0.197368	0.299301
RPS2	Tc2_CD8-GZMK	1.6724e-10	-0.323307	0.915936	0.942657
ICAM2	Tc2_CD8-GZMK	0.000893585	-0.323659	0.211988	0.318881
PDE4D	Tc2_CD8-GZMK	2.97385e-09	-0.324162	0.0519006	0.148252
HLA-DRB5	Tc2_CD8-GZMK	0.0277863	-0.332916	0.270468	0.379021
FAM46C	Tc2_CD8-GZMK	1.46821e-05	-0.337074	0.160088	0.276923
P2RY8	Tc2_CD8-GZMK	1.4584e-05	-0.337318	0.184942	0.304895
CYTIP	Tc2_CD8-GZMK	4.61311e-07	-0.339982	0.495614	0.658741
PTPN4	Tc2_CD8-GZMK	1.04187e-06	-0.341001	0.234649	0.376224
CCNH	Tc2_CD8-GZMK	7.1165e-07	-0.343614	0.327485	0.483916
GADD45B	Tc2_CD8-GZMK	1.83127e-07	-0.349549	0.336257	0.504895
TAGAP	Tc2_CD8-GZMK	3.65546e-05	-0.353205	0.545322	0.690909
S1PR1	Tc2_CD8-GZMK	7.6829e-06	-0.353886	0.240497	0.369231
CDKN1B	Tc2_CD8-GZMK	4.75065e-06	-0.355439	0.296053	0.432168
LINC00402	Tc2_CD8-GZMK	1.52247e-11	-0.356678	0.0285088	0.116084
PIK3IP1	Tc2_CD8-GZMK	2.00173e-05	-0.357887	0.25731	0.39021
LAIR2	Tc2_CD8-GZMK	4.04371e-08	-0.358701	0.0519006	0.142657
XXbac-BPG299F13.17	Tc2_CD8-GZMK	1.3447e-08	-0.364234	0.0694444	0.170629
FTL	Tc2_CD8-GZMK	5.77806e-18	-0.365549	0.939327	0.979021
KLRF1	Tc2_CD8-GZMK	5.18143e-10	-0.365586	0.0292398	0.111888
ZEB2	Tc2_CD8-GZMK	5.34345e-06	-0.368669	0.158626	0.275524
MT-CYB	Tc2_CD8-GZMK	1.73828e-23	-0.36989	0.965643	0.984615
CITED2	Tc2_CD8-GZMK	4.11356e-06	-0.370855	0.241959	0.38042
PPP2R5C	Tc2_CD8-GZMK	4.13783e-08	-0.371104	0.403509	0.572028
CTA-29F11.1	Tc2_CD8-GZMK	1.88112e-08	-0.375737	0.0855263	0.195804
MT-ND4	Tc2_CD8-GZMK	1.92715e-17	-0.379198	0.86769	0.955245
LITAF	Tc2_CD8-GZMK	2.88588e-08	-0.383283	0.578216	0.73986
GPR65	Tc2_CD8-GZMK	1.62831e-07	-0.389352	0.22807	0.369231
PDE3B	Tc2_CD8-GZMK	1.28825e-06	-0.390072	0.0840643	0.18042
CREM	Tc2_CD8-GZMK	1.98054e-06	-0.391872	0.109649	0.215385
KLF3	Tc2_CD8-GZMK	1.14993e-08	-0.396997	0.116228	0.237762
PRDM1	Tc2_CD8-GZMK	4.25512e-05	-0.401595	0.145468	0.253147
MT-ND3	Tc2_CD8-GZMK	2.07366e-27	-0.403224	0.961988	0.984615
FCRL3	Tc2_CD8-GZMK	4.51345e-09	-0.404374	0.0957602	0.211189
TSC22D3	Tc2_CD8-GZMK	2.73517e-10	-0.404842	0.773392	0.862937
FKBP5	Tc2_CD8-GZMK	5.56396e-06	-0.407498	0.169591	0.290909
SLC38A1	Tc2_CD8-GZMK	3.11968e-08	-0.408942	0.36038	0.523077
LYAR	Tc2_CD8-GZMK	4.27375e-11	-0.411847	0.424708	0.612587
LINC00861	Tc2_CD8-GZMK	8.64438e-11	-0.416741	0.467836	0.661538
KLRD1	Tc2_CD8-GZMK	0.000419285	-0.418488	0.351608	0.472727
KLF2	Tc2_CD8-GZMK	1.22906e-16	-0.418927	0.289474	0.517483
KLRB1	Tc2_CD8-GZMK	1.12007e-05	-0.424096	0.203216	0.331469
PRF1	Tc2_CD8-GZMK	1.28162e-08	-0.427551	0.556287	0.706294
SELL	Tc2_CD8-GZMK	1.29753e-07	-0.428706	0.156433	0.28951
FOS	Tc2_CD8-GZMK	5.0107e-15	-0.434735	0.434211	0.661538
S1PR5	Tc2_CD8-GZMK	1.70847e-07	-0.440232	0.10307	0.20979
NFKBIZ	Tc2_CD8-GZMK	2.38625e-06	-0.441415	0.105994	0.206993
TXNIP	Tc2_CD8-GZMK	9.15604e-15	-0.448783	0.892544	0.967832
NEAT1	Tc2_CD8-GZMK	3.56801e-09	-0.450542	0.449561	0.626573
RHOB	Tc2_CD8-GZMK	4.98867e-07	-0.455149	0.105263	0.213986
ETS1	Tc2_CD8-GZMK	7.62958e-13	-0.46184	0.385234	0.572028
PTGER2	Tc2_CD8-GZMK	2.25123e-09	-0.468272	0.175439	0.318881
JUN	Tc2_CD8-GZMK	2.17042e-23	-0.477524	0.553363	0.80979
MT-ND4L	Tc2_CD8-GZMK	1.31552e-36	-0.485229	0.969298	0.988811
TYROBP	Tc2_CD8-GZMK	5.17431e-06	-0.493659	0.0657895	0.153846
MGAT4A	Tc2_CD8-GZMK	2.61325e-14	-0.495917	0.194444	0.372028
MT-ATP6	Tc2_CD8-GZMK	2.61522e-30	-0.496511	0.942251	0.984615
SARAF	Tc2_CD8-GZMK	6.86289e-26	-0.499202	0.827485	0.94965
SYTL3	Tc2_CD8-GZMK	1.20324e-12	-0.502162	0.222953	0.398601
EGR1	Tc2_CD8-GZMK	1.88887e-10	-0.506428	0.0950292	0.218182
FAM65B	Tc2_CD8-GZMK	9.45806e-15	-0.512388	0.325292	0.538462
PNRC1	Tc2_CD8-GZMK	5.34078e-15	-0.517854	0.528509	0.709091
DUSP1	Tc2_CD8-GZMK	2.13276e-13	-0.517858	0.660819	0.844755
PABPC1	Tc2_CD8-GZMK	2.10428e-26	-0.525024	0.807018	0.917483
HIST1H1E	Tc2_CD8-GZMK	9.5416e-09	-0.534691	0.0986842	0.211189
TRAV12-1	Tc2_CD8-GZMK	4.2347e-13	-0.550298	0.0489766	0.162238
BTG2	Tc2_CD8-GZMK	1.59944e-16	-0.551738	0.262427	0.471329
NFKBIA	Tc2_CD8-GZMK	1.87548e-06	-0.5931	0.34576	0.48951
CD55	Tc2_CD8-GZMK	5.8728e-18	-0.607431	0.11038	0.275524
IER2	Tc2_CD8-GZMK	1.68856e-21	-0.614811	0.52193	0.735664
MT-CO3	Tc2_CD8-GZMK	2.31583e-51	-0.626194	0.932749	0.977622
MT-ND5	Tc2_CD8-GZMK	3.12796e-34	-0.636338	0.855994	0.941259
TRGV4	Tc2_CD8-GZMK	6.58015e-13	-0.648663	0.0745614	0.198601
CCL3	Tc2_CD8-GZMK	1.42679e-08	-0.688364	0.0818713	0.19021
MT-CO2	Tc2_CD8-GZMK	5.50209e-65	-0.69034	0.977339	0.988811
MT-CO1	Tc2_CD8-GZMK	1.04626e-66	-0.71924	0.961988	0.99021
NR4A2	Tc2_CD8-GZMK	8.77143e-19	-0.727068	0.258041	0.471329
PIK3R1	Tc2_CD8-GZMK	1.66143e-22	-0.739157	0.362573	0.594406
CD69	Tc2_CD8-GZMK	5.89668e-27	-0.781959	0.480994	0.73007
ZFP36L2	Tc2_CD8-GZMK	4.32104e-42	-0.785637	0.802632	0.934266
PLAC8	Tc2_CD8-GZMK	1.75422e-34	-0.791572	0.106725	0.338462
CXCR4	Tc2_CD8-GZMK	1.69179e-40	-0.821053	0.647661	0.874126
JUNB	Tc2_CD8-GZMK	1.80442e-41	-0.833963	0.511696	0.813986
IL7R	Tc2_CD8-GZMK	3.12151e-23	-0.856811	0.473684	0.688112
CMC1	Tc2_CD8-GZMK	2.02373e-23	-0.884061	0.456871	0.655944
ZFP36	Tc2_CD8-GZMK	1.77672e-17	-0.898345	0.56652	0.718881
DUSP2	Tc2_CD8-GZMK	1.73482e-39	-0.904351	0.483918	0.793007
CCL3L3	Tc2_CD8-GZMK	1.80382e-25	-0.90649	0.0277778	0.165035
GNLY	Tc2_CD8-GZMK	6.28238e-06	-0.974525	0.138889	0.25035
CCL4	Tc2_CD8-GZMK	5.54768e-14	-0.981678	0.746345	0.841958
BTG1	Tc2_CD8-GZMK	1.29011e-82	-0.994458	0.800439	0.973427
TRBV4-1	Tc2_CD8-GZMK	6.34233e-34	-2.08454	0.0226608	0.181818
CCL4L2	Tc2_CD8-GZMK	1.2106e-48	-2.14491	0.244883	0.562238
HSPA1A	Tc3_CD8-SLC4A10	1.94608e-05	1.7077	0.663415	0.520408
RPS26	Tc3_CD8-SLC4A10	6.52065e-07	1.46795	0.882927	0.840816
HLA-DRB1	Tc3_CD8-SLC4A10	1.41444e-05	0.845276	0.234146	0.0714286
S100A11	Tc3_CD8-SLC4A10	8.19249e-05	0.787329	0.712195	0.555102
DYNLL1	Tc3_CD8-SLC4A10	0.00811151	0.715772	0.439024	0.269388
RPS29	Tc3_CD8-SLC4A10	7.90543e-24	0.707148	0.985366	1
HSPB1	Tc3_CD8-SLC4A10	0.0396048	0.63649	0.341463	0.183673
RPL36A	Tc3_CD8-SLC4A10	5.45788e-05	0.596052	0.926829	0.914286
RPS4Y1	Tc3_CD8-SLC4A10	0.00892633	0.575907	0.595122	0.365306
CXCR3	Tc3_CD8-SLC4A10	0.00736524	0.542126	0.160976	0.0469388
IL32	Tc3_CD8-SLC4A10	7.36064e-09	0.489396	0.990244	0.991837
RPL41	Tc3_CD8-SLC4A10	1.41114e-05	0.4602	0.970732	0.969388
RPS27	Tc3_CD8-SLC4A10	1.13093e-15	0.406422	1	1
PFN1	Tc3_CD8-SLC4A10	1.97708e-05	0.383609	0.995122	0.991837
TMSB10	Tc3_CD8-SLC4A10	0.000214844	0.38197	0.995122	0.993878
ATP5E	Tc3_CD8-SLC4A10	0.0161035	0.359307	0.956098	0.955102
RPL38	Tc3_CD8-SLC4A10	0.00351985	0.335398	0.980488	0.973469
TMSB4X	Tc3_CD8-SLC4A10	7.67012e-06	0.325928	1	1
RPL37A	Tc3_CD8-SLC4A10	0.00152379	0.306916	0.990244	0.991837
RPL23A	Tc3_CD8-SLC4A10	0.000352442	0.293049	1	0.995918
RPS13	Tc3_CD8-SLC4A10	6.35827e-07	-0.274054	1	1
MT-ND4	Tc3_CD8-SLC4A10	0.0251545	-0.316239	0.956098	0.97551
RPS2	Tc3_CD8-SLC4A10	0.0267228	-0.317327	0.936585	0.979592
MT-CYB	Tc3_CD8-SLC4A10	0.000657623	-0.319157	0.965854	0.987755
IL7R	Tc3_CD8-SLC4A10	0.000458189	-0.36418	0.956098	0.991837
SRGN	Tc3_CD8-SLC4A10	0.0301599	-0.389238	0.902439	0.94898
SARAF	Tc3_CD8-SLC4A10	0.00159417	-0.389345	0.863415	0.959184
MT-ND4L	Tc3_CD8-SLC4A10	7.09234e-09	-0.392545	0.995122	0.993878
CCNI	Tc3_CD8-SLC4A10	0.0262882	-0.398818	0.707317	0.863265
PABPC1	Tc3_CD8-SLC4A10	0.000106046	-0.408208	0.921951	0.965306
MT-ATP8	Tc3_CD8-SLC4A10	2.8175e-06	-0.42557	0.956098	0.983673
MT-CO2	Tc3_CD8-SLC4A10	7.83752e-11	-0.449579	0.990244	0.995918
CDKN1B	Tc3_CD8-SLC4A10	0.012403	-0.493191	0.273171	0.493878
ZFP36L2	Tc3_CD8-SLC4A10	3.74846e-06	-0.53649	0.814634	0.959184
JUNB	Tc3_CD8-SLC4A10	0.00256432	-0.584521	0.658537	0.859184
CXCR4	Tc3_CD8-SLC4A10	5.60839e-06	-0.622087	0.731707	0.914286
PNRC1	Tc3_CD8-SLC4A10	4.4887e-07	-0.648085	0.6	0.830612
MT-ND5	Tc3_CD8-SLC4A10	2.47958e-11	-0.649216	0.936585	0.981633
PRF1	Tc3_CD8-SLC4A10	1.50628e-07	-0.662658	0.712195	0.902041
DUSP2	Tc3_CD8-SLC4A10	8.77473e-07	-0.797	0.619512	0.85102
BTG1	Tc3_CD8-SLC4A10	4.53288e-17	-0.799266	0.912195	0.987755
CD69	Tc3_CD8-SLC4A10	1.69432e-05	-0.889328	0.614634	0.832653
CCL3L3	Tc3_CD8-SLC4A10	0.00103639	-1.11479	0.0341463	0.202041
TRBV6-4	Tc3_CD8-SLC4A10	0.000114048	-1.31998	0.107317	0.316327
ZNF683	Tc4_CD8-FOS	1.30520867473000e-312	1.67772	0.502485	0.100917
RPS26	Tc4_CD8-FOS	9.30251e-177	1.25599	0.923359	0.860717
BAG3	Tc4_CD8-FOS	1.39034e-97	1.05306	0.438399	0.211287
HSPA6	Tc4_CD8-FOS	4.17787e-58	1.02173	0.505101	0.337225
HSPB1	Tc4_CD8-FOS	1.49575e-124	0.887726	0.741303	0.528496
RBPJ	Tc4_CD8-FOS	3.96766e-120	0.853133	0.504316	0.260495
UBC	Tc4_CD8-FOS	3.10832e-121	0.809901	0.998169	0.994162
TRAV3	Tc4_CD8-FOS	4.33948e-38	0.796117	0.100183	0.0233528
HSPA1A	Tc4_CD8-FOS	2.2808e-116	0.792468	0.951347	0.908535
RPS4Y1	Tc4_CD8-FOS	6.76704e-65	0.730784	0.333508	0.158187
COTL1	Tc4_CD8-FOS	1.31752e-113	0.71339	0.741564	0.538226
DNAJB1	Tc4_CD8-FOS	1.7107e-111	0.707855	0.98509	0.956075
HSPA1B	Tc4_CD8-FOS	8.35715e-59	0.638778	0.947162	0.957465
MT2A	Tc4_CD8-FOS	1.07701e-32	0.603958	0.42192	0.296358
HSPE1	Tc4_CD8-FOS	1.7346e-74	0.533605	0.926759	0.840701
HLA-DRB1	Tc4_CD8-FOS	2.6574e-30	0.533301	0.56317	0.447039
HSP90AB1	Tc4_CD8-FOS	1.17009e-78	0.530401	0.977766	0.946066
TRAV12-2	Tc4_CD8-FOS	1.26589e-24	0.530364	0.102799	0.0358632
CD200R1	Tc4_CD8-FOS	4.17896e-59	0.525929	0.213445	0.0758966
BATF	Tc4_CD8-FOS	2.26795e-22	0.524779	0.421135	0.316653
ITGB1	Tc4_CD8-FOS	1.47436e-47	0.522741	0.616532	0.471782
LTB	Tc4_CD8-FOS	3.97674e-22	0.485469	0.453832	0.353628
CD52	Tc4_CD8-FOS	2.38481e-114	0.485059	0.965472	0.928552
NR3C1	Tc4_CD8-FOS	7.27404e-28	0.464726	0.580957	0.47762
DUSP4	Tc4_CD8-FOS	7.37561e-21	0.456912	0.165054	0.0867389
CACYBP	Tc4_CD8-FOS	5.16722e-58	0.452158	0.792571	0.651654
PPDPF	Tc4_CD8-FOS	2.20526e-62	0.451656	0.820298	0.723103
CD6	Tc4_CD8-FOS	1.97723e-32	0.436986	0.296887	0.176258
C1orf162	Tc4_CD8-FOS	4.68911e-26	0.417333	0.216845	0.118988
CD74	Tc4_CD8-FOS	7.27536e-27	0.416894	0.82893	0.782875
HSPH1	Tc4_CD8-FOS	3.9058e-56	0.408237	0.806696	0.643036
DNAJA1	Tc4_CD8-FOS	8.94387e-49	0.395865	0.88046	0.770642
DYNLL1	Tc4_CD8-FOS	1.73423e-37	0.392836	0.716715	0.613011
DNAJB4	Tc4_CD8-FOS	3.60296e-17	0.3922	0.376929	0.281346
ZFAND2A	Tc4_CD8-FOS	6.02595e-07	0.389329	0.452001	0.393105
CD82	Tc4_CD8-FOS	3.72211e-20	0.387856	0.321475	0.223798
APOBEC3G	Tc4_CD8-FOS	8.26844e-33	0.387769	0.532043	0.40089
LGALS3	Tc4_CD8-FOS	6.50718e-18	0.384794	0.502485	0.41757
GLRX	Tc4_CD8-FOS	1.0907e-21	0.381787	0.285901	0.186822
LCP2	Tc4_CD8-FOS	2.61331e-24	0.367223	0.523411	0.418404
UBXN11	Tc4_CD8-FOS	6.2623e-18	0.360137	0.224693	0.140673
ZYX	Tc4_CD8-FOS	1.37328e-22	0.348993	0.612608	0.531276
SLC9A3R1	Tc4_CD8-FOS	2.2005e-25	0.34527	0.589066	0.492077
PPP1R18	Tc4_CD8-FOS	3.11547e-21	0.341761	0.494638	0.398944
NCR3	Tc4_CD8-FOS	4.28914e-16	0.341745	0.169762	0.0984153
TRAF3IP3	Tc4_CD8-FOS	7.54466e-17	0.336256	0.397855	0.307756
KLRC3	Tc4_CD8-FOS	0.00127913	0.333076	0.271515	0.226578
MZT2B	Tc4_CD8-FOS	2.30407e-10	0.331599	0.237771	0.174312
ITGB2-AS1	Tc4_CD8-FOS	2.30942e-18	0.32876	0.23254	0.144565
SERPINH1	Tc4_CD8-FOS	2.473e-14	0.326063	0.189118	0.114262
SIT1	Tc4_CD8-FOS	3.17153e-12	0.322542	0.262359	0.18849
RPL12	Tc4_CD8-FOS	1.86779e-96	0.318913	0.993722	0.9861
AHSA1	Tc4_CD8-FOS	2.79442e-20	0.312809	0.527335	0.418126
CKS2	Tc4_CD8-FOS	4.47193e-12	0.312629	0.229924	0.155963
HSPA8	Tc4_CD8-FOS	1.06133e-44	0.312009	0.989799	0.978037
HLA-DRA	Tc4_CD8-FOS	3.06085e-05	0.305949	0.287732	0.231582
SEPT9	Tc4_CD8-FOS	4.31234e-17	0.303283	0.48836	0.391993
MRPL18	Tc4_CD8-FOS	5.93575e-14	0.298634	0.399163	0.306922
CORO1B	Tc4_CD8-FOS	7.82575e-12	0.296906	0.274653	0.197665
CD5	Tc4_CD8-FOS	3.51294e-18	0.296716	0.223123	0.136781
DOK2	Tc4_CD8-FOS	1.08745e-12	0.296256	0.543552	0.464276
ITGAM	Tc4_CD8-FOS	1.1339e-14	0.29165	0.152498	0.0856269
FCRL6	Tc4_CD8-FOS	5.0491e-14	0.291354	0.292179	0.207117
HSPD1	Tc4_CD8-FOS	3.37379e-22	0.290315	0.755428	0.647484
FABP5	Tc4_CD8-FOS	6.90655e-07	0.285498	0.201674	0.143731
HLA-DPB1	Tc4_CD8-FOS	9.69775e-10	0.284132	0.495946	0.426188
HSP90AA1	Tc4_CD8-FOS	3.08042e-37	0.28331	0.992937	0.983597
TSTD1	Tc4_CD8-FOS	6.96617e-13	0.278805	0.394978	0.310259
PPM1M	Tc4_CD8-FOS	6.5381e-13	0.275176	0.218676	0.144843
HLA-DMA	Tc4_CD8-FOS	7.24009e-12	0.270139	0.174993	0.109814
PNP	Tc4_CD8-FOS	2.53853e-11	0.269393	0.219723	0.149291
HLA-DPA1	Tc4_CD8-FOS	7.29576e-09	0.263641	0.480251	0.413122
EVL	Tc4_CD8-FOS	3.88223e-19	0.263537	0.705728	0.622741
TNFSF14	Tc4_CD8-FOS	2.41821e-10	0.262536	0.262883	0.18849
VOPP1	Tc4_CD8-FOS	9.88102e-10	0.261173	0.203244	0.140951
SH3BP1	Tc4_CD8-FOS	1.46698e-10	0.261099	0.27073	0.197665
DEDD2	Tc4_CD8-FOS	8.95644e-07	0.259223	0.398378	0.334167
TESC	Tc4_CD8-FOS	1.77827e-12	0.258399	0.134973	0.0761746
SEPT11	Tc4_CD8-FOS	7.94769e-08	0.25812	0.343448	0.277175
MT-ATP8	Tc4_CD8-FOS	1.37702e-25	0.253799	0.9966	0.996664
CXCR6	Tc4_CD8-FOS	5.63121e-10	-0.250635	0.144651	0.211565
CCR2	Tc4_CD8-FOS	1.26408e-17	-0.251945	0.0643474	0.130664
KLRB1	Tc4_CD8-FOS	1.645e-07	-0.255279	0.273869	0.348624
CREM	Tc4_CD8-FOS	3.64829e-19	-0.255789	0.301334	0.41896
OXNAD1	Tc4_CD8-FOS	1.68535e-10	-0.256095	0.243788	0.323603
VPS37B	Tc4_CD8-FOS	3.84578e-12	-0.258333	0.195135	0.276897
IL10RA	Tc4_CD8-FOS	1.68798e-14	-0.259113	0.468742	0.564637
ID2	Tc4_CD8-FOS	1.06792e-11	-0.25988	0.432906	0.520156
RNF125	Tc4_CD8-FOS	2.75849e-14	-0.261023	0.27413	0.368363
ITM2B	Tc4_CD8-FOS	5.52718e-31	-0.262842	0.846456	0.901307
SPOCK2	Tc4_CD8-FOS	1.141e-16	-0.267001	0.349987	0.455657
GNPTAB	Tc4_CD8-FOS	3.78268e-18	-0.267239	0.11457	0.196553
DTHD1	Tc4_CD8-FOS	1.38738e-12	-0.267316	0.104891	0.170698
DHRS3	Tc4_CD8-FOS	2.06904e-16	-0.26733	0.16453	0.252433
GZMA	Tc4_CD8-FOS	4.50466e-26	-0.270421	0.518179	0.676397
SDCBP	Tc4_CD8-FOS	4.25007e-18	-0.271739	0.384515	0.500139
ARL4C	Tc4_CD8-FOS	3.75646e-16	-0.272025	0.277269	0.377537
TNFRSF1B	Tc4_CD8-FOS	5.86802e-16	-0.272062	0.258174	0.352794
ZNF600	Tc4_CD8-FOS	5.26261e-13	-0.27328	0.11954	0.189046
IFI6	Tc4_CD8-FOS	8.77806e-15	-0.27449	0.154591	0.235474
CAST	Tc4_CD8-FOS	8.09829e-13	-0.275307	0.465341	0.546289
KLF3	Tc4_CD8-FOS	2.07712e-21	-0.275932	0.0643474	0.137059
FCMR	Tc4_CD8-FOS	6.08776e-18	-0.276571	0.121632	0.204893
NR1H2	Tc4_CD8-FOS	1.84343e-14	-0.279536	0.199581	0.283014
SYAP1	Tc4_CD8-FOS	4.53816e-13	-0.281067	0.221031	0.306088
SPRY1	Tc4_CD8-FOS	2.77644e-12	-0.282127	0.100183	0.165972
TGIF1	Tc4_CD8-FOS	1.86319e-12	-0.284641	0.20272	0.283292
CSNK1D	Tc4_CD8-FOS	9.17048e-16	-0.287908	0.184672	0.272171
NCAM1	Tc4_CD8-FOS	2.76e-26	-0.288527	0.0402825	0.110092
RELB	Tc4_CD8-FOS	2.35741e-15	-0.289575	0.143343	0.22491
CST7	Tc4_CD8-FOS	4.68119e-30	-0.289933	0.75255	0.82541
JUN	Tc4_CD8-FOS	9.54106e-26	-0.29063	0.810358	0.872116
TMEM2	Tc4_CD8-FOS	3.99483e-14	-0.292502	0.319906	0.41479
ARID5A	Tc4_CD8-FOS	2.94703e-17	-0.292974	0.196443	0.289686
XIST	Tc4_CD8-FOS	3.09233e-13	-0.293083	0.14125	0.213511
CCL5	Tc4_CD8-FOS	2.36895e-62	-0.294844	0.956579	0.926884
IPCEF1	Tc4_CD8-FOS	1.75349e-15	-0.296672	0.125033	0.202113
MCL1	Tc4_CD8-FOS	4.35822e-13	-0.297268	0.622548	0.687239
GPR183	Tc4_CD8-FOS	1.226e-18	-0.298962	0.201936	0.306366
CDC42SE1	Tc4_CD8-FOS	4.35927e-18	-0.301241	0.283285	0.384765
KLRC1	Tc4_CD8-FOS	9.59346e-23	-0.302077	0.163746	0.273561
BHLHE40	Tc4_CD8-FOS	4.04188e-20	-0.302764	0.348417	0.468446
MGAT4A	Tc4_CD8-FOS	2.00234e-20	-0.305785	0.145436	0.238532
IFITM2	Tc4_CD8-FOS	1.77008e-36	-0.305933	0.933298	0.967473
PDCD1	Tc4_CD8-FOS	2.05039e-12	-0.307539	0.126864	0.195997
SARAF	Tc4_CD8-FOS	5.11205e-49	-0.308378	0.909757	0.94968
CXCR4	Tc4_CD8-FOS	1.34722e-42	-0.311091	0.846456	0.923269
MT-ATP6	Tc4_CD8-FOS	2.73232e-62	-0.311432	0.992153	0.997498
PHLDA2	Tc4_CD8-FOS	2.79598e-12	-0.313911	0.0925974	0.155129
CDC42	Tc4_CD8-FOS	6.51246e-27	-0.317901	0.580173	0.69419
PFKFB3	Tc4_CD8-FOS	5.95514e-21	-0.320367	0.110646	0.196831
CD83	Tc4_CD8-FOS	9.72246e-24	-0.320556	0.0470834	0.11593
AC092580.4	Tc4_CD8-FOS	1.48534e-21	-0.320663	0.305258	0.424242
IFITM1	Tc4_CD8-FOS	3.56434e-48	-0.32147	0.95344	0.976091
TNFAIP3	Tc4_CD8-FOS	2.06571e-17	-0.323524	0.582788	0.69558
SYNE2	Tc4_CD8-FOS	3.02545e-20	-0.324132	0.396286	0.506811
FOSB	Tc4_CD8-FOS	2.34786e-19	-0.32533	0.410149	0.528218
SATB1	Tc4_CD8-FOS	6.60887e-27	-0.327673	0.0588543	0.138449
ANXA2	Tc4_CD8-FOS	1.35813e-19	-0.334722	0.584096	0.677787
PNRC1	Tc4_CD8-FOS	1.36712e-14	-0.334735	0.587497	0.643314
SQSTM1	Tc4_CD8-FOS	1.88225e-14	-0.3367	0.510855	0.59216
PHLDA1	Tc4_CD8-FOS	5.61704e-29	-0.339141	0.52158	0.657214
MAP3K8	Tc4_CD8-FOS	3.36119e-19	-0.340394	0.166361	0.259939
FAM177A1	Tc4_CD8-FOS	5.96974e-20	-0.343485	0.316505	0.42174
RP11-291B21.2	Tc4_CD8-FOS	2.55877e-18	-0.347999	0.147005	0.239088
DDIT4	Tc4_CD8-FOS	2.84575e-25	-0.348174	0.458017	0.579372
KDM6B	Tc4_CD8-FOS	4.62916e-25	-0.350062	0.0782108	0.16208
FOSL2	Tc4_CD8-FOS	1.49267e-29	-0.350608	0.175255	0.294134
S100A6	Tc4_CD8-FOS	1.15028e-53	-0.352113	0.979336	0.983319
ANXA4	Tc4_CD8-FOS	2.5397e-22	-0.353986	0.199581	0.302196
PLAC8	Tc4_CD8-FOS	3.02198e-40	-0.361245	0.0489145	0.144565
CAPG	Tc4_CD8-FOS	5.26163e-28	-0.366947	0.464818	0.591048
PERP	Tc4_CD8-FOS	4.55783e-26	-0.367685	0.210568	0.321657
TRGV3	Tc4_CD8-FOS	1.10554e-12	-0.374522	0.120324	0.186544
AKNA	Tc4_CD8-FOS	1.99631e-21	-0.376944	0.318598	0.424242
SRSF2	Tc4_CD8-FOS	9.61106e-33	-0.377224	0.467957	0.599944
UTS2	Tc4_CD8-FOS	4.90732e-46	-0.37743	0.0567617	0.166528
CBLB	Tc4_CD8-FOS	1.25855e-30	-0.378464	0.386869	0.522658
NR4A2	Tc4_CD8-FOS	6.13372e-09	-0.378879	0.519226	0.584376
ICAM1	Tc4_CD8-FOS	1.97177e-24	-0.379225	0.0617316	0.137615
GPR65	Tc4_CD8-FOS	5.611e-30	-0.380053	0.232801	0.357798
MYBL1	Tc4_CD8-FOS	1.11683e-41	-0.380837	0.049176	0.146511
LMNA	Tc4_CD8-FOS	7.11388e-50	-0.387782	0.594559	0.747011
SRGN	Tc4_CD8-FOS	2.10249e-89	-0.39087	0.950301	0.979149
FAM46C	Tc4_CD8-FOS	2.07836e-36	-0.393414	0.290609	0.441201
RHOB	Tc4_CD8-FOS	3.16151e-23	-0.393492	0.171593	0.274951
LYAR	Tc4_CD8-FOS	6.2586e-32	-0.401046	0.256866	0.385599
CST3	Tc4_CD8-FOS	3.0589e-38	-0.401237	0.068271	0.170976
FAM129A	Tc4_CD8-FOS	6.92599e-26	-0.401542	0.318075	0.433695
PARP8	Tc4_CD8-FOS	4.81414e-33	-0.403392	0.537536	0.653044
H3F3B	Tc4_CD8-FOS	2.16509e-74	-0.403912	0.927544	0.966083
CLDND1	Tc4_CD8-FOS	3.65341e-25	-0.409367	0.300811	0.41479
RCAN2	Tc4_CD8-FOS	6.61408e-41	-0.416137	0.047345	0.141785
BTG2	Tc4_CD8-FOS	9.9593e-40	-0.421012	0.52001	0.670559
EZR	Tc4_CD8-FOS	3.51511e-34	-0.422117	0.63615	0.741451
PIK3R1	Tc4_CD8-FOS	1.861e-33	-0.425167	0.41198	0.547679
MS4A1	Tc4_CD8-FOS	1.14712e-43	-0.439854	0.0831807	0.198777
AIM1	Tc4_CD8-FOS	9.16534e-38	-0.446317	0.196704	0.332499
HLA-DRB5	Tc4_CD8-FOS	3.29223e-26	-0.465169	0.153544	0.257437
SLC38A1	Tc4_CD8-FOS	1.86039e-48	-0.467513	0.347894	0.509869
ADGRE5	Tc4_CD8-FOS	3.0404e-39	-0.467604	0.509809	0.633028
AC069363.1	Tc4_CD8-FOS	1.94488e-61	-0.470682	0.0156945	0.11176
NEAT1	Tc4_CD8-FOS	4.7569e-40	-0.477042	0.429506	0.57548
SH2D2A	Tc4_CD8-FOS	2.17482e-45	-0.480918	0.288517	0.441757
TRBC1	Tc4_CD8-FOS	4.53855e-37	-0.482836	0.338478	0.48179
PIK3IP1	Tc4_CD8-FOS	2.06132e-46	-0.506779	0.230186	0.385043
ZFP36L2	Tc4_CD8-FOS	1.95374e-86	-0.509422	0.86372	0.916319
NKG7	Tc4_CD8-FOS	5.12653e-92	-0.513845	0.710175	0.863219
IL7R	Tc4_CD8-FOS	2.3302e-35	-0.520363	0.699712	0.77092
HERPUD1	Tc4_CD8-FOS	4.04875e-53	-0.532028	0.307612	0.472338
TSC22D3	Tc4_CD8-FOS	6.33451e-89	-0.532387	0.882291	0.94412
LEPROTL1	Tc4_CD8-FOS	2.15232e-76	-0.535061	0.589066	0.748957
CNOT6L	Tc4_CD8-FOS	8.3851e-51	-0.535589	0.272561	0.438143
TRGV10	Tc4_CD8-FOS	3.35442e-46	-0.543919	0.10306	0.23325
NFKBIZ	Tc4_CD8-FOS	6.64648e-47	-0.549521	0.156422	0.298304
TOB1	Tc4_CD8-FOS	1.08955e-40	-0.550447	0.21423	0.35057
RUNX3	Tc4_CD8-FOS	4.44856e-50	-0.556407	0.284332	0.440923
ETS1	Tc4_CD8-FOS	1.13617e-58	-0.559682	0.437353	0.601334
FKBP5	Tc4_CD8-FOS	3.10249e-49	-0.563936	0.253989	0.411732
ISG20	Tc4_CD8-FOS	1.26491e-61	-0.577149	0.3853	0.559077
CD55	Tc4_CD8-FOS	1.34877e-68	-0.587135	0.151452	0.325271
FYN	Tc4_CD8-FOS	3.01442e-67	-0.587938	0.301072	0.492077
HPGD	Tc4_CD8-FOS	5.89696e-66	-0.595706	0.0489145	0.177092
CD7	Tc4_CD8-FOS	8.79732e-96	-0.603201	0.546168	0.762302
PTGER2	Tc4_CD8-FOS	2.47185e-79	-0.611734	0.1695	0.368641
IER2	Tc4_CD8-FOS	4.61191e-70	-0.613805	0.556631	0.718098
IRF1	Tc4_CD8-FOS	1.99639e-72	-0.622588	0.300026	0.497637
IFNGR1	Tc4_CD8-FOS	2.69724e-59	-0.652298	0.262621	0.427023
LITAF	Tc4_CD8-FOS	6.56645e-86	-0.660928	0.391839	0.603003
CCL3L3	Tc4_CD8-FOS	1.7037e-87	-0.676932	0.0120324	0.133167
JUNB	Tc4_CD8-FOS	7.19191e-147	-0.681213	0.717761	0.897137
FXYD2	Tc4_CD8-FOS	4.06138e-83	-0.694477	0.380068	0.594106
KLRD1	Tc4_CD8-FOS	7.4061e-69	-0.698084	0.375098	0.549903
CD69	Tc4_CD8-FOS	6.30322e-80	-0.70493	0.711483	0.842369
ZFP36	Tc4_CD8-FOS	3.81514e-74	-0.732694	0.72587	0.827912
PDE4D	Tc4_CD8-FOS	2.40913e-118	-0.734309	0.0742872	0.28079
CCL3	Tc4_CD8-FOS	3.71523e-81	-0.77333	0.0680094	0.230748
PRDM1	Tc4_CD8-FOS	8.9638e-105	-0.778871	0.175778	0.403392
SYTL3	Tc4_CD8-FOS	2.22703e-105	-0.802042	0.255558	0.487629
TRDC	Tc4_CD8-FOS	5.18303e-90	-0.802416	0.0462987	0.204337
AREG	Tc4_CD8-FOS	1.983e-69	-0.843394	0.0905048	0.245482
TRDV1	Tc4_CD8-FOS	2.66789e-62	-0.924909	0.0426367	0.16347
PRF1	Tc4_CD8-FOS	3.89269e-164	-0.944643	0.403348	0.670837
GZMB	Tc4_CD8-FOS	2.90206e-160	-1.11441	0.30892	0.597998
GZMK	Tc4_CD8-FOS	1.13848e-200	-1.28677	0.300288	0.629135
NFKBIA	Tc4_CD8-FOS	5.54554e-245	-1.483	0.537013	0.781485
CCL4L2	Tc4_CD8-FOS	4.55199e-170	-1.92166	0.161915	0.460662
GNLY	Tc4_CD8-FOS	3.52824e-176	-2.22646	0.180748	0.45816
TRBV5-4	Tc5_CD8-ZNF683	5.1833e-56	1.96959	0.229508	0.0113529
ZNF683	Tc5_CD8-ZNF683	1.0226e-259	1.82725	0.847964	0.280038
TRAV3	Tc5_CD8-ZNF683	7.01627e-52	1.68369	0.235854	0.0227058
RPS26	Tc5_CD8-ZNF683	1.95951e-179	1.52188	0.94487	0.84106
RBPJ	Tc5_CD8-ZNF683	3.70337e-123	1.17546	0.685748	0.298959
C1orf162	Tc5_CD8-ZNF683	2.48193e-80	1.10121	0.424907	0.10596
RPS2	Tc5_CD8-ZNF683	4.83114e-163	1.07094	0.934691	0.685904
TRAV17	Tc5_CD8-ZNF683	5.59498e-15	0.992847	0.116869	0.0264901
LGALS3	Tc5_CD8-ZNF683	8.56735e-85	0.901232	0.732549	0.451277
CLNK	Tc5_CD8-ZNF683	1.26994e-53	0.878003	0.217213	0.00756859
NCR3	Tc5_CD8-ZNF683	5.16565e-46	0.875694	0.348361	0.116367
BATF	Tc5_CD8-ZNF683	7.26713e-55	0.861182	0.526838	0.25071
LTB	Tc5_CD8-ZNF683	8.80317e-39	0.856302	0.546668	0.329234
HLA-DRB1	Tc5_CD8-ZNF683	3.33094e-53	0.821141	0.621893	0.366131
CD74	Tc5_CD8-ZNF683	1.46668e-58	0.813926	0.858012	0.709555
C19orf43	Tc5_CD8-ZNF683	1.04086e-68	0.811904	0.649921	0.357616
MZT2B	Tc5_CD8-ZNF683	7.97673e-39	0.778304	0.340296	0.133396
CD200R1	Tc5_CD8-ZNF683	1.26168e-44	0.769213	0.263221	0.0548723
KRT86	Tc5_CD8-ZNF683	4.06886e-22	0.684337	0.111185	0.00662252
ITGB1	Tc5_CD8-ZNF683	2.68826e-56	0.679533	0.715362	0.455061
NR3C1	Tc5_CD8-ZNF683	4.5405e-39	0.66017	0.581042	0.350047
ZYX	Tc5_CD8-ZNF683	2.25101e-56	0.655057	0.768641	0.543046
MZT2A	Tc5_CD8-ZNF683	1.91707e-32	0.638966	0.382998	0.178808
TESC	Tc5_CD8-ZNF683	1.84821e-28	0.622096	0.221444	0.0633869
YWHAH	Tc5_CD8-ZNF683	7.42282e-31	0.617915	0.346906	0.14948
GLRX	Tc5_CD8-ZNF683	1.08203e-29	0.617658	0.388022	0.189215
COTL1	Tc5_CD8-ZNF683	9.5303e-50	0.610465	0.782522	0.567644
HLA-DPA1	Tc5_CD8-ZNF683	6.20512e-35	0.609033	0.560947	0.344371
HLA-DPB1	Tc5_CD8-ZNF683	1.41009e-33	0.60793	0.575357	0.366131
CCR8	Tc5_CD8-ZNF683	1.97519e-30	0.599719	0.133924	0.00283822
RPS4Y1	Tc5_CD8-ZNF683	1.50224e-25	0.598621	0.475145	0.280038
CD52	Tc5_CD8-ZNF683	1.80839e-111	0.597778	0.994183	0.950804
ITGB2	Tc5_CD8-ZNF683	1.10567e-54	0.591468	0.850476	0.681173
GNB2	Tc5_CD8-ZNF683	2.3457e-30	0.558153	0.502644	0.292337
CORO1B	Tc5_CD8-ZNF683	6.96288e-20	0.558132	0.336066	0.181646
CD82	Tc5_CD8-ZNF683	7.60937e-23	0.538844	0.420148	0.244087
SH3BP1	Tc5_CD8-ZNF683	2.50606e-24	0.536885	0.361581	0.182592
HLA-DRA	Tc5_CD8-ZNF683	5.85328e-13	0.53303	0.291248	0.166509
HSPB1	Tc5_CD8-ZNF683	1.21968e-46	0.527504	0.729376	0.483444
GCSAM	Tc5_CD8-ZNF683	1.18367e-22	0.527088	0.195664	0.0577105
STUB1	Tc5_CD8-ZNF683	1.97059e-23	0.521293	0.296272	0.131504
LEF1	Tc5_CD8-ZNF683	6.36204e-23	0.520424	0.224617	0.0775781
GYPC	Tc5_CD8-ZNF683	6.94698e-30	0.518033	0.603517	0.394513
TRIM47	Tc5_CD8-ZNF683	9.28105e-23	0.516835	0.176494	0.0454115
CDCA7	Tc5_CD8-ZNF683	1.02465e-23	0.516305	0.123876	0.0104068
KIR3DL2	Tc5_CD8-ZNF683	6.57222e-20	0.515524	0.113961	0.012299
SEPT11	Tc5_CD8-ZNF683	4.15806e-22	0.513683	0.441301	0.262062
CLU	Tc5_CD8-ZNF683	5.10126e-22	0.502081	0.543628	0.373699
PTTG1	Tc5_CD8-ZNF683	2.24606e-20	0.493095	0.269566	0.120151
UBXN11	Tc5_CD8-ZNF683	4.7196e-15	0.491114	0.28715	0.151372
APOBEC3G	Tc5_CD8-ZNF683	6.0174e-27	0.485433	0.595452	0.399243
TSPO	Tc5_CD8-ZNF683	5.65784e-32	0.48508	0.756742	0.591296
SNHG7	Tc5_CD8-ZNF683	9.94737e-20	0.480734	0.200291	0.0690634
SLC9A3R1	Tc5_CD8-ZNF683	9.43671e-31	0.480093	0.682972	0.476821
ITGAM	Tc5_CD8-ZNF683	6.94949e-19	0.477559	0.220518	0.0851466
CMTM3	Tc5_CD8-ZNF683	1.72103e-20	0.475434	0.322713	0.159886
CYSLTR1	Tc5_CD8-ZNF683	1.20931e-19	0.470297	0.137097	0.0264901
DYNLL1	Tc5_CD8-ZNF683	1.1353e-29	0.469203	0.74339	0.55913
STK17A	Tc5_CD8-ZNF683	5.10026e-26	0.467028	0.583686	0.384106
TNFSF10	Tc5_CD8-ZNF683	2.55221e-16	0.463585	0.205447	0.0832545
YBX1	Tc5_CD8-ZNF683	1.63145e-30	0.463575	0.721311	0.551561
STMN3	Tc5_CD8-ZNF683	1.78304e-15	0.461452	0.257668	0.126774
TNFRSF4	Tc5_CD8-ZNF683	2.56158e-12	0.456263	0.12771	0.0397351
NCF4	Tc5_CD8-ZNF683	1.87671e-18	0.455059	0.191169	0.0652791
NENF	Tc5_CD8-ZNF683	1.16809e-16	0.45062	0.177948	0.0624409
RGCC	Tc5_CD8-ZNF683	5.40974e-18	0.450583	0.551957	0.386944
LCP2	Tc5_CD8-ZNF683	7.04401e-25	0.447912	0.628371	0.433302
KLRG1	Tc5_CD8-ZNF683	6.23659e-20	0.443081	0.47184	0.294229
GPX4	Tc5_CD8-ZNF683	5.35752e-19	0.439584	0.581571	0.412488
FMNL1	Tc5_CD8-ZNF683	1.80269e-15	0.438971	0.326943	0.182592
CALHM2	Tc5_CD8-ZNF683	3.38532e-16	0.435544	0.318086	0.171239
CYBA	Tc5_CD8-ZNF683	1.56425e-28	0.434861	0.838974	0.737938
XCL2	Tc5_CD8-ZNF683	6.10757e-28	0.432864	0.793231	0.611164
CTSD	Tc5_CD8-ZNF683	5.12576e-19	0.432636	0.6133	0.458846
HPCAL1	Tc5_CD8-ZNF683	7.47862e-15	0.428427	0.320333	0.1807
TUBA1B	Tc5_CD8-ZNF683	6.31964e-14	0.422564	0.629032	0.499527
SSBP4	Tc5_CD8-ZNF683	2.60008e-12	0.417928	0.269699	0.147588
SRSF9	Tc5_CD8-ZNF683	1.91133e-14	0.417286	0.291777	0.157048
MFSD10	Tc5_CD8-ZNF683	9.74242e-16	0.416159	0.450291	0.294229
SEPT9	Tc5_CD8-ZNF683	1.62713e-15	0.415779	0.527763	0.375591
CD6	Tc5_CD8-ZNF683	3.19698e-13	0.415349	0.263485	0.140019
GLTSCR2	Tc5_CD8-ZNF683	6.5021e-14	0.414636	0.516922	0.368023
PPM1M	Tc5_CD8-ZNF683	1.16629e-12	0.409306	0.285431	0.161779
CAP1	Tc5_CD8-ZNF683	8.29413e-22	0.409214	0.755553	0.623463
TAGLN2	Tc5_CD8-ZNF683	8.75167e-34	0.407198	0.964305	0.9035
CAPN12	Tc5_CD8-ZNF683	1.21047e-12	0.406404	0.231227	0.115421
TNFRSF18	Tc5_CD8-ZNF683	1.08536e-08	0.398693	0.211264	0.112583
NME2	Tc5_CD8-ZNF683	1.09079e-16	0.392367	0.648863	0.502365
GLIPR2	Tc5_CD8-ZNF683	4.33218e-19	0.389556	0.575621	0.399243
APBB1IP	Tc5_CD8-ZNF683	8.04804e-14	0.388447	0.478054	0.331126
KHDRBS1	Tc5_CD8-ZNF683	7.16405e-11	0.387978	0.326547	0.200568
PFN1	Tc5_CD8-ZNF683	1.14297e-61	0.385753	0.999075	0.994324
RPLP1	Tc5_CD8-ZNF683	9.32446e-81	0.384139	0.999868	0.998108
TSTD1	Tc5_CD8-ZNF683	1.02099e-12	0.382893	0.487176	0.341533
TRAF3IP3	Tc5_CD8-ZNF683	1.1415e-15	0.381761	0.536356	0.373699
XBP1	Tc5_CD8-ZNF683	7.99912e-14	0.380699	0.432311	0.282876
PTPRCAP	Tc5_CD8-ZNF683	6.20912e-35	0.380443	0.949365	0.895932
PDLIM1	Tc5_CD8-ZNF683	7.54909e-13	0.380394	0.201613	0.0889309
PECAM1	Tc5_CD8-ZNF683	6.90246e-14	0.380356	0.171206	0.0633869
BTLA	Tc5_CD8-ZNF683	2.28033e-14	0.37741	0.103913	0.0189215
LAPTM5	Tc5_CD8-ZNF683	1.11211e-28	0.376461	0.869646	0.758751
HCFC1R1	Tc5_CD8-ZNF683	6.80415e-11	0.372742	0.241274	0.129612
SFPQ	Tc5_CD8-ZNF683	3.57914e-08	0.370737	0.328794	0.219489
ACTN4	Tc5_CD8-ZNF683	4.31485e-12	0.370157	0.454786	0.315989
TXNL4A	Tc5_CD8-ZNF683	7.02e-12	0.368727	0.151375	0.0567644
RNF187	Tc5_CD8-ZNF683	1.44193e-13	0.368628	0.294289	0.159886
ACOT7	Tc5_CD8-ZNF683	3.39283e-10	0.362593	0.17266	0.0785241
PCAT29	Tc5_CD8-ZNF683	2.10178e-11	0.352678	0.10669	0.0274361
CCDC85B	Tc5_CD8-ZNF683	5.61245e-11	0.351889	0.450952	0.317881
CTSW	Tc5_CD8-ZNF683	3.25174e-18	0.351606	0.871364	0.759697
S100A11	Tc5_CD8-ZNF683	7.29404e-26	0.35142	0.943284	0.879849
ITGAE	Tc5_CD8-ZNF683	1.05719e-09	0.347295	0.206637	0.105014
RPL12	Tc5_CD8-ZNF683	4.0646e-49	0.346669	0.994447	0.975402
KLRC3	Tc5_CD8-ZNF683	1.17617e-07	0.346419	0.446325	0.324503
HINT1	Tc5_CD8-ZNF683	7.39898e-21	0.338752	0.86753	0.781457
SNAP47	Tc5_CD8-ZNF683	3.52742e-10	0.338031	0.14569	0.0577105
C16orf54	Tc5_CD8-ZNF683	7.52529e-09	0.336426	0.172528	0.0832545
TMEM123	Tc5_CD8-ZNF683	1.55988e-08	0.336177	0.390666	0.266793
PSMA7	Tc5_CD8-ZNF683	2.27657e-14	0.335139	0.676758	0.545885
EVL	Tc5_CD8-ZNF683	4.18834e-18	0.3333	0.785563	0.635762
CLTB	Tc5_CD8-ZNF683	1.34721e-10	0.333265	0.228847	0.118259
CSK	Tc5_CD8-ZNF683	2.97424e-10	0.331668	0.362507	0.226112
PSMA6	Tc5_CD8-ZNF683	1.73404e-10	0.330906	0.453199	0.315989
HLA-DRB5	Tc5_CD8-ZNF683	1.60908e-08	0.329094	0.250529	0.146641
COA1	Tc5_CD8-ZNF683	7.22309e-08	0.328546	0.17927	0.0917692
LY9	Tc5_CD8-ZNF683	1.09277e-08	0.326606	0.232681	0.128666
RPS10	Tc5_CD8-ZNF683	7.6182e-49	0.324296	0.995505	0.977294
CXCR3	Tc5_CD8-ZNF683	8.25707e-12	0.324238	0.499339	0.350047
POLR2E	Tc5_CD8-ZNF683	5.48162e-08	0.322905	0.354574	0.238411
PPDPF	Tc5_CD8-ZNF683	7.20114e-13	0.321912	0.808038	0.711447
CALM3	Tc5_CD8-ZNF683	3.61955e-09	0.320779	0.459281	0.33018
PLIN2	Tc5_CD8-ZNF683	8.96879e-06	0.320734	0.257932	0.162725
STOM	Tc5_CD8-ZNF683	2.89988e-10	0.320274	0.548652	0.410596
RPS18	Tc5_CD8-ZNF683	1.81156e-52	0.318213	0.998017	0.993377
LASP1	Tc5_CD8-ZNF683	3.82532e-07	0.316771	0.345717	0.23368
GGA1	Tc5_CD8-ZNF683	4.65921e-07	0.31571	0.201613	0.111637
SNF8	Tc5_CD8-ZNF683	3.19609e-09	0.315623	0.121497	0.0444655
FCRL6	Tc5_CD8-ZNF683	3.53987e-10	0.315445	0.381015	0.243141
TPI1	Tc5_CD8-ZNF683	1.08417e-14	0.314325	0.759254	0.642384
VOPP1	Tc5_CD8-ZNF683	2.79426e-08	0.313452	0.230169	0.129612
NME3	Tc5_CD8-ZNF683	4.98038e-08	0.312913	0.27221	0.164617
SLC25A38	Tc5_CD8-ZNF683	1.49178e-08	0.312859	0.225806	0.123936
RAC2	Tc5_CD8-ZNF683	3.1734e-25	0.312498	0.916314	0.844844
RPSA	Tc5_CD8-ZNF683	3.64996e-32	0.312236	0.983078	0.952696
PKM	Tc5_CD8-ZNF683	5.41514e-08	0.312182	0.625992	0.518448
IL27RA	Tc5_CD8-ZNF683	7.96907e-09	0.310274	0.190111	0.0946074
XCL1	Tc5_CD8-ZNF683	5.91399e-19	0.30868	0.836462	0.690634
SNRNP70	Tc5_CD8-ZNF683	8.02401e-08	0.307156	0.298916	0.188269
PLP2	Tc5_CD8-ZNF683	1.24667e-13	0.306496	0.824432	0.711447
SH3BGRL3	Tc5_CD8-ZNF683	9.38088e-38	0.305674	0.998546	0.994324
MATK	Tc5_CD8-ZNF683	1.37836e-06	0.3055	0.507139	0.394513
DCXR	Tc5_CD8-ZNF683	1.63402e-07	0.304581	0.326282	0.216651
SLC9A9	Tc5_CD8-ZNF683	4.06169e-07	0.304485	0.137758	0.0624409
MT2A	Tc5_CD8-ZNF683	0.00342223	0.304104	0.3555	0.271523
SYTL1	Tc5_CD8-ZNF683	3.18841e-07	0.303614	0.434558	0.315989
SF3B4	Tc5_CD8-ZNF683	8.92562e-09	0.300957	0.261502	0.151372
TMSB10	Tc5_CD8-ZNF683	1.68547e-36	0.299255	0.999207	0.992431
POLR1D	Tc5_CD8-ZNF683	1.85723e-06	0.298954	0.378239	0.266793
SRM	Tc5_CD8-ZNF683	1.26536e-08	0.29888	0.112771	0.0397351
PSMB9	Tc5_CD8-ZNF683	4.7688e-10	0.298058	0.695796	0.580889
AMZ2	Tc5_CD8-ZNF683	2.33491e-07	0.297958	0.277102	0.172185
TANK	Tc5_CD8-ZNF683	7.1829e-07	0.297943	0.281729	0.177862
PDLIM2	Tc5_CD8-ZNF683	3.20652e-07	0.297378	0.312004	0.204352
LAT2	Tc5_CD8-ZNF683	1.01036e-07	0.296871	0.215627	0.119205
HLA-DQA1	Tc5_CD8-ZNF683	0.00101174	0.29667	0.228054	0.148534
ACTG1	Tc5_CD8-ZNF683	1.76863e-21	0.295856	0.986779	0.974456
ITGB2-AS1	Tc5_CD8-ZNF683	6.19825e-07	0.295786	0.251719	0.152318
RPL4	Tc5_CD8-ZNF683	1.0983e-15	0.294578	0.850476	0.77105
OASL	Tc5_CD8-ZNF683	5.94182e-07	0.293844	0.252115	0.153264
TKT	Tc5_CD8-ZNF683	8.11162e-07	0.293691	0.31174	0.206244
COX20	Tc5_CD8-ZNF683	1.81023e-07	0.293346	0.279085	0.172185
COMMD7	Tc5_CD8-ZNF683	2.80138e-08	0.293324	0.295479	0.179754
ANXA6	Tc5_CD8-ZNF683	2.66103e-10	0.293284	0.770624	0.69158
AGTRAP	Tc5_CD8-ZNF683	6.76464e-07	0.291892	0.41129	0.296121
ILK	Tc5_CD8-ZNF683	8.66501e-07	0.291031	0.366605	0.252602
STAT1	Tc5_CD8-ZNF683	0.0440462	0.290114	0.169487	0.110691
MRPL34	Tc5_CD8-ZNF683	6.54646e-08	0.289702	0.206637	0.110691
FDFT1	Tc5_CD8-ZNF683	7.40283e-06	0.289136	0.27221	0.177862
EIF3D	Tc5_CD8-ZNF683	6.68186e-06	0.286471	0.382602	0.274361
METTL9	Tc5_CD8-ZNF683	3.77212e-07	0.285367	0.419355	0.300851
SOCS1	Tc5_CD8-ZNF683	0.00378405	0.285146	0.165785	0.102176
ATP5L	Tc5_CD8-ZNF683	1.27429e-16	0.284033	0.894897	0.817408
CRIP1	Tc5_CD8-ZNF683	7.25063e-25	0.283273	0.99458	0.984863
NAPRT	Tc5_CD8-ZNF683	9.50166e-11	0.283099	0.10312	0.0264901
DUSP23	Tc5_CD8-ZNF683	9.8101e-06	0.283076	0.222766	0.135289
SLA	Tc5_CD8-ZNF683	2.34359e-06	0.282992	0.262031	0.165563
NFATC2	Tc5_CD8-ZNF683	2.25403e-05	0.282226	0.261634	0.169347
KLRC2	Tc5_CD8-ZNF683	0.000582018	0.28016	0.311079	0.221381
EEF1A1	Tc5_CD8-ZNF683	7.53106e-64	0.278983	0.999868	1
MCOLN2	Tc5_CD8-ZNF683	3.41211e-06	0.277871	0.139873	0.0671712
ASF1A	Tc5_CD8-ZNF683	5.14908e-07	0.275718	0.285034	0.178808
MYL6	Tc5_CD8-ZNF683	2.29783e-21	0.275694	0.976467	0.937559
HN1	Tc5_CD8-ZNF683	1.55139e-07	0.275313	0.387361	0.264901
SUSD3	Tc5_CD8-ZNF683	6.4058e-07	0.275011	0.132073	0.0586566
ARPC1B	Tc5_CD8-ZNF683	3.65496e-10	0.274941	0.735986	0.617786
C11orf31	Tc5_CD8-ZNF683	1.46741e-06	0.274578	0.443284	0.323557
CLIC1	Tc5_CD8-ZNF683	9.54612e-19	0.274153	0.944077	0.880795
U2AF1	Tc5_CD8-ZNF683	2.46717e-06	0.273474	0.175701	0.0936613
PRMT2	Tc5_CD8-ZNF683	2.99167e-06	0.273428	0.482549	0.365184
TWF2	Tc5_CD8-ZNF683	3.45393e-05	0.271566	0.416314	0.309366
WAS	Tc5_CD8-ZNF683	1.74201e-07	0.27121	0.413802	0.284768
XRCC6	Tc5_CD8-ZNF683	3.4062e-07	0.271138	0.51441	0.392621
HNRNPL	Tc5_CD8-ZNF683	2.22009e-05	0.270771	0.191698	0.111637
TBC1D20	Tc5_CD8-ZNF683	1.55953e-06	0.270272	0.116869	0.0491958
UCP2	Tc5_CD8-ZNF683	0.00027765	0.267359	0.535695	0.433302
MYADM	Tc5_CD8-ZNF683	1.38211e-06	0.266436	0.469064	0.349101
TALDO1	Tc5_CD8-ZNF683	1.0475e-05	0.265593	0.372158	0.266793
SEMA4D	Tc5_CD8-ZNF683	1.01533e-05	0.265584	0.340561	0.23368
ZFP36L1	Tc5_CD8-ZNF683	5.09952e-15	0.265295	0.509387	0.344371
IL2RG	Tc5_CD8-ZNF683	3.7604e-12	0.265232	0.881015	0.82403
CYB561	Tc5_CD8-ZNF683	1.72958e-07	0.264752	0.111449	0.0416272
RFTN1	Tc5_CD8-ZNF683	1.72683e-06	0.26382	0.173453	0.0908231
KLF10	Tc5_CD8-ZNF683	3.32589e-06	0.263715	0.137493	0.0652791
UNC119	Tc5_CD8-ZNF683	3.9079e-06	0.26196	0.124141	0.0558184
SIRT7	Tc5_CD8-ZNF683	4.2937e-07	0.261269	0.147805	0.0690634
TXN	Tc5_CD8-ZNF683	1.78046e-06	0.260724	0.69487	0.593188
KRT10	Tc5_CD8-ZNF683	1.52563e-05	0.259902	0.424379	0.312204
SSU72	Tc5_CD8-ZNF683	2.66823e-06	0.259295	0.343337	0.230842
DEK	Tc5_CD8-ZNF683	2.62526e-06	0.258686	0.416843	0.302744
CD5	Tc5_CD8-ZNF683	6.77514e-05	0.258656	0.181518	0.105014
PPP1R18	Tc5_CD8-ZNF683	6.38912e-08	0.258303	0.558038	0.428571
HNRNPAB	Tc5_CD8-ZNF683	7.82883e-05	0.256189	0.144104	0.0756859
CITED2	Tc5_CD8-ZNF683	0.00251715	0.255646	0.303675	0.216651
HLA-DMA	Tc5_CD8-ZNF683	8.33252e-06	0.255015	0.177155	0.0964995
ARF6	Tc5_CD8-ZNF683	0.00320041	0.254798	0.3711	0.280984
CLTA	Tc5_CD8-ZNF683	0.000190327	0.25459	0.336991	0.240303
CD99	Tc5_CD8-ZNF683	3.7651e-20	0.25435	0.966949	0.933775
FLT3LG	Tc5_CD8-ZNF683	0.000469427	0.253794	0.362507	0.265847
RNF167	Tc5_CD8-ZNF683	1.28256e-06	0.253336	0.413009	0.294229
PNP	Tc5_CD8-ZNF683	1.18076e-05	0.253278	0.22065	0.133396
NFKB1	Tc5_CD8-ZNF683	2.46877e-05	0.253215	0.143839	0.0737938
ARL6IP5	Tc5_CD8-ZNF683	1.70323e-07	0.252347	0.740085	0.64333
TMEM259	Tc5_CD8-ZNF683	1.81229e-05	0.252129	0.147277	0.0747398
RPS19	Tc5_CD8-ZNF683	1.9188e-30	0.251267	0.999603	0.99527
GBP2	Tc5_CD8-ZNF683	0.000376436	-0.253024	0.125463	0.18543
PRKCB	Tc5_CD8-ZNF683	5.7168e-05	-0.255109	0.0622686	0.110691
KAT2B	Tc5_CD8-ZNF683	2.8784e-05	-0.25518	0.0547329	0.10123
KAT6A	Tc5_CD8-ZNF683	0.00269656	-0.255742	0.0831571	0.130558
PARP15	Tc5_CD8-ZNF683	0.000834981	-0.256477	0.114357	0.170293
PPP1CB	Tc5_CD8-ZNF683	0.0338753	-0.256485	0.156134	0.210028
SPTBN1	Tc5_CD8-ZNF683	7.71786e-07	-0.256665	0.0552618	0.106906
B4GALT1	Tc5_CD8-ZNF683	0.000308634	-0.257563	0.0786621	0.128666
IFITM1	Tc5_CD8-ZNF683	1.52694e-16	-0.260124	0.967478	0.981079
THEMIS	Tc5_CD8-ZNF683	0.0328781	-0.260238	0.205315	0.263955
SELK	Tc5_CD8-ZNF683	0.0256321	-0.261302	0.32615	0.385052
NPIPB5	Tc5_CD8-ZNF683	1.05122e-05	-0.26256	0.0620042	0.112583
TPRG1	Tc5_CD8-ZNF683	3.21438e-07	-0.262741	0.0536753	0.10596
TRGV10	Tc5_CD8-ZNF683	4.2124e-05	-0.267983	0.102723	0.165563
FTL	Tc5_CD8-ZNF683	2.66201e-14	-0.270815	0.932972	0.936613
EVI2A	Tc5_CD8-ZNF683	0.00709615	-0.271326	0.147409	0.20246
CDC42	Tc5_CD8-ZNF683	3.6312e-06	-0.271378	0.554865	0.613056
CIR1	Tc5_CD8-ZNF683	0.0391827	-0.276888	0.160497	0.212867
SRSF5	Tc5_CD8-ZNF683	1.96523e-05	-0.277507	0.468403	0.529801
ANO9	Tc5_CD8-ZNF683	1.25799e-06	-0.277905	0.081835	0.141911
C6orf62	Tc5_CD8-ZNF683	0.000312886	-0.28079	0.118588	0.176916
PDCL3	Tc5_CD8-ZNF683	0.000577935	-0.280916	0.158646	0.221381
PTGDR	Tc5_CD8-ZNF683	0.0189719	-0.283549	0.119381	0.169347
IFITM2	Tc5_CD8-ZNF683	6.19087e-17	-0.2841	0.970254	0.972564
XPO1	Tc5_CD8-ZNF683	0.000580753	-0.284981	0.112903	0.169347
EIF4A1	Tc5_CD8-ZNF683	0.00364479	-0.286064	0.185352	0.246925
CSNK1D	Tc5_CD8-ZNF683	0.000979936	-0.28871	0.125595	0.181646
ZNF600	Tc5_CD8-ZNF683	0.00709329	-0.289422	0.104574	0.15421
VAMP2	Tc5_CD8-ZNF683	0.000816888	-0.291167	0.184294	0.247871
TRBC1	Tc5_CD8-ZNF683	0.0420342	-0.292874	0.355632	0.411542
HSH2D	Tc5_CD8-ZNF683	2.45577e-09	-0.293575	0.0511634	0.106906
AMD1	Tc5_CD8-ZNF683	9.13097e-05	-0.297892	0.120968	0.181646
STAT4	Tc5_CD8-ZNF683	0.0355983	-0.298495	0.267583	0.322611
CAST	Tc5_CD8-ZNF683	0.00202099	-0.299374	0.466684	0.523179
VPS37B	Tc5_CD8-ZNF683	1.24223e-07	-0.299698	0.0769434	0.138127
MT-ND4	Tc5_CD8-ZNF683	1.93059e-08	-0.300423	0.892517	0.901608
MALAT1	Tc5_CD8-ZNF683	2.62083e-17	-0.301223	0.999339	1
G3BP2	Tc5_CD8-ZNF683	0.0384572	-0.301297	0.211925	0.263009
HNRNPH1	Tc5_CD8-ZNF683	0.000206021	-0.302219	0.199233	0.267739
MT-ND2	Tc5_CD8-ZNF683	1.11915e-09	-0.303088	0.881809	0.902554
PREX1	Tc5_CD8-ZNF683	0.00889199	-0.303878	0.173453	0.229896
FAM118A	Tc5_CD8-ZNF683	1.17026e-10	-0.305018	0.0505024	0.109745
C9orf142	Tc5_CD8-ZNF683	2.1619e-06	-0.30568	0.54918	0.596026
CSRNP1	Tc5_CD8-ZNF683	0.000149157	-0.307206	0.117927	0.177862
BCL2	Tc5_CD8-ZNF683	0.000594521	-0.307597	0.119646	0.17597
ARHGAP4	Tc5_CD8-ZNF683	0.0167907	-0.307914	0.310418	0.364238
GIMAP5	Tc5_CD8-ZNF683	1.12264e-13	-0.30825	0.0408514	0.10123
AKNA	Tc5_CD8-ZNF683	0.00562229	-0.308563	0.229508	0.288553
ANKRD37	Tc5_CD8-ZNF683	0.00230007	-0.309625	0.0787943	0.125828
GIMAP1	Tc5_CD8-ZNF683	0.0109827	-0.315698	0.169619	0.225166
AQP3	Tc5_CD8-ZNF683	8.83139e-05	-0.316291	0.105764	0.162725
PARVG	Tc5_CD8-ZNF683	0.000280718	-0.317967	0.241407	0.306528
PERP	Tc5_CD8-ZNF683	1.81516e-05	-0.319049	0.17504	0.245979
H3F3B	Tc5_CD8-ZNF683	3.43518e-08	-0.319095	0.907853	0.902554
OSBPL8	Tc5_CD8-ZNF683	0.00287758	-0.320693	0.162084	0.217597
AOAH	Tc5_CD8-ZNF683	0.000495874	-0.324183	0.214701	0.279092
RBM3	Tc5_CD8-ZNF683	2.03325e-06	-0.325112	0.458884	0.525071
ERN1	Tc5_CD8-ZNF683	8.2219e-08	-0.327373	0.0653094	0.12299
HNRNPDL	Tc5_CD8-ZNF683	2.95018e-13	-0.329215	0.681121	0.747398
CCSER2	Tc5_CD8-ZNF683	7.29083e-05	-0.330239	0.183765	0.252602
XIST	Tc5_CD8-ZNF683	0.000107299	-0.33147	0.0965098	0.151372
SMCHD1	Tc5_CD8-ZNF683	0.0291813	-0.331524	0.288207	0.33964
PCNX	Tc5_CD8-ZNF683	4.53127e-10	-0.331541	0.0842147	0.155156
TRBC2	Tc5_CD8-ZNF683	3.6672e-05	-0.33223	0.532522	0.597919
IL10RA	Tc5_CD8-ZNF683	0.000376679	-0.335705	0.363829	0.422895
MT-ATP6	Tc5_CD8-ZNF683	4.32675e-08	-0.337897	0.942887	0.934721
UGP2	Tc5_CD8-ZNF683	9.12439e-06	-0.338745	0.244712	0.317881
ERAP2	Tc5_CD8-ZNF683	2.62798e-11	-0.342348	0.0699365	0.139073
BLOC1S1	Tc5_CD8-ZNF683	4.25038e-06	-0.342607	0.215098	0.291391
IFRD1	Tc5_CD8-ZNF683	8.20856e-09	-0.342941	0.0983607	0.169347
STK17B	Tc5_CD8-ZNF683	4.76874e-07	-0.344162	0.412348	0.486282
TRIM22	Tc5_CD8-ZNF683	4.74908e-06	-0.344709	0.25	0.326395
SYAP1	Tc5_CD8-ZNF683	5.65059e-05	-0.3459	0.116208	0.17597
ICAM2	Tc5_CD8-ZNF683	9.08883e-14	-0.347819	0.05156	0.117313
PHLDA2	Tc5_CD8-ZNF683	1.18461e-05	-0.348371	0.101798	0.161779
ADRB2	Tc5_CD8-ZNF683	4.0846e-09	-0.348912	0.0797197	0.146641
SLAMF7	Tc5_CD8-ZNF683	2.50717e-15	-0.349109	0.0538075	0.124882
EGR1	Tc5_CD8-ZNF683	1.01311e-11	-0.352436	0.0732417	0.145695
TCIRG1	Tc5_CD8-ZNF683	2.98341e-08	-0.353026	0.267319	0.355724
PDCD1	Tc5_CD8-ZNF683	4.06146e-13	-0.35513	0.047065	0.109745
KMT2E-AS1	Tc5_CD8-ZNF683	6.73397e-16	-0.35833	0.072184	0.155156
INPP4B	Tc5_CD8-ZNF683	0.000253084	-0.359479	0.27816	0.340587
PIP4K2A	Tc5_CD8-ZNF683	2.9988e-12	-0.361633	0.0831571	0.15894
HPGD	Tc5_CD8-ZNF683	1.02636e-07	-0.361953	0.0822316	0.144749
HSP90B1	Tc5_CD8-ZNF683	3.45493e-06	-0.363709	0.414728	0.48439
DNAJB6	Tc5_CD8-ZNF683	0.00568266	-0.364627	0.29614	0.350993
CDKN1B	Tc5_CD8-ZNF683	7.92397e-05	-0.366539	0.199762	0.266793
CST3	Tc5_CD8-ZNF683	1.74467e-16	-0.36705	0.067028	0.148534
IPCEF1	Tc5_CD8-ZNF683	1.13924e-10	-0.370295	0.0769434	0.145695
CENPT	Tc5_CD8-ZNF683	1.76293e-09	-0.37435	0.127181	0.205298
GABARAPL1	Tc5_CD8-ZNF683	1.73536e-08	-0.375395	0.161423	0.243141
RP11-325F22.2	Tc5_CD8-ZNF683	3.17773e-06	-0.376501	0.0942623	0.153264
AC133644.2	Tc5_CD8-ZNF683	3.51463e-15	-0.37685	0.052221	0.122044
SLC38A2	Tc5_CD8-ZNF683	2.24158e-06	-0.3776	0.155341	0.226112
F2R	Tc5_CD8-ZNF683	1.60256e-14	-0.378089	0.07734	0.157048
NAA50	Tc5_CD8-ZNF683	6.16421e-11	-0.381246	0.134849	0.220435
MT-CO1	Tc5_CD8-ZNF683	9.34256e-09	-0.383802	0.965098	0.944182
FCMR	Tc5_CD8-ZNF683	2.66209e-16	-0.386842	0.0626653	0.140019
RPL36A	Tc5_CD8-ZNF683	1.02322e-20	-0.386974	0.70743	0.776727
STK4	Tc5_CD8-ZNF683	2.75228e-11	-0.38732	0.4844	0.573321
RCAN2	Tc5_CD8-ZNF683	7.13022e-18	-0.389615	0.036753	0.10123
C10orf128	Tc5_CD8-ZNF683	1.72363e-50	-0.391335	0.0194342	0.106906
MCL1	Tc5_CD8-ZNF683	0.000312926	-0.391732	0.416314	0.466414
PPP1R15A	Tc5_CD8-ZNF683	3.5695e-08	-0.392277	0.498017	0.581835
GNPTAB	Tc5_CD8-ZNF683	1.92175e-13	-0.393468	0.0865944	0.166509
EZR	Tc5_CD8-ZNF683	1.14672e-06	-0.394757	0.561608	0.600757
PHLDA1	Tc5_CD8-ZNF683	0.000181604	-0.396485	0.325754	0.390728
GIMAP7	Tc5_CD8-ZNF683	9.50018e-08	-0.398973	0.258197	0.342479
SAT1	Tc5_CD8-ZNF683	6.83401e-08	-0.404125	0.277895	0.363292
ITM2B	Tc5_CD8-ZNF683	3.32237e-34	-0.406217	0.835537	0.905393
LINC00861	Tc5_CD8-ZNF683	7.95397e-16	-0.407115	0.0686145	0.148534
CYTIP	Tc5_CD8-ZNF683	1.96717e-13	-0.40835	0.468271	0.565752
PTPN4	Tc5_CD8-ZNF683	3.15655e-12	-0.408426	0.127578	0.214759
CD247	Tc5_CD8-ZNF683	6.3102e-13	-0.410093	0.296536	0.405866
PPP2R5C	Tc5_CD8-ZNF683	2.70429e-07	-0.416436	0.297329	0.380322
RORA	Tc5_CD8-ZNF683	7.03513e-11	-0.417879	0.183633	0.2772
UBE2B	Tc5_CD8-ZNF683	9.80117e-14	-0.420354	0.392121	0.496689
IRF1	Tc5_CD8-ZNF683	2.39782e-07	-0.421299	0.261766	0.341533
MT-ND3	Tc5_CD8-ZNF683	2.20124e-30	-0.421333	0.961264	0.965941
RHOB	Tc5_CD8-ZNF683	7.48865e-07	-0.421859	0.118059	0.187323
SRSF2	Tc5_CD8-ZNF683	8.18105e-11	-0.424014	0.397144	0.492904
MAP3K8	Tc5_CD8-ZNF683	1.5773e-14	-0.429301	0.0687467	0.144749
ATHL1	Tc5_CD8-ZNF683	1.15933e-36	-0.431195	0.0358276	0.128666
ARL4C	Tc5_CD8-ZNF683	5.56833e-11	-0.434775	0.187335	0.276254
FOSB	Tc5_CD8-ZNF683	1.2687e-08	-0.436417	0.176758	0.262062
GPR65	Tc5_CD8-ZNF683	5.69014e-15	-0.437868	0.137626	0.236518
TSC22D3	Tc5_CD8-ZNF683	3.99476e-09	-0.438076	0.864886	0.833491
ISG20	Tc5_CD8-ZNF683	6.9883e-09	-0.44071	0.352856	0.435194
NFKBIZ	Tc5_CD8-ZNF683	3.56758e-17	-0.442676	0.0501058	0.122044
AIM1	Tc5_CD8-ZNF683	2.14539e-11	-0.444514	0.148202	0.235572
SAMSN1	Tc5_CD8-ZNF683	2.05668e-12	-0.446108	0.398599	0.496689
PIK3IP1	Tc5_CD8-ZNF683	3.19765e-08	-0.446306	0.196854	0.275307
LMNA	Tc5_CD8-ZNF683	1.63677e-05	-0.448093	0.498942	0.547777
ANXA4	Tc5_CD8-ZNF683	1.43766e-17	-0.455194	0.195664	0.310312
SH2D2A	Tc5_CD8-ZNF683	1.3781e-15	-0.455239	0.196457	0.306528
RNF19A	Tc5_CD8-ZNF683	2.61753e-12	-0.458487	0.151507	0.243141
SDCBP	Tc5_CD8-ZNF683	3.05219e-14	-0.459889	0.182708	0.283822
SYTL2	Tc5_CD8-ZNF683	3.61596e-44	-0.469629	0.0327869	0.131504
CLIC3	Tc5_CD8-ZNF683	1.16601e-20	-0.471629	0.061872	0.147588
SATB1	Tc5_CD8-ZNF683	8.87599e-77	-0.47253	0.0117663	0.10596
SAMD3	Tc5_CD8-ZNF683	3.00975e-16	-0.476423	0.24762	0.366131
ZFP36L2	Tc5_CD8-ZNF683	2.41344e-06	-0.476781	0.825621	0.793756
ITGA1	Tc5_CD8-ZNF683	4.37163e-26	-0.479429	0.0491803	0.137181
CD7	Tc5_CD8-ZNF683	6.85489e-36	-0.481703	0.622686	0.79754
DDX3X	Tc5_CD8-ZNF683	2.20782e-11	-0.486768	0.187996	0.280038
MYBL1	Tc5_CD8-ZNF683	3.75449e-64	-0.487184	0.0182443	0.116367
CLEC2D	Tc5_CD8-ZNF683	4.05675e-15	-0.488145	0.248017	0.35667
CREM	Tc5_CD8-ZNF683	1.31494e-17	-0.492038	0.0828926	0.171239
CFH	Tc5_CD8-ZNF683	6.32629e-101	-0.492664	0.00647805	0.102176
ETS1	Tc5_CD8-ZNF683	4.96682e-18	-0.492693	0.367134	0.487228
DUSP1	Tc5_CD8-ZNF683	5.86211e-15	-0.504579	0.646219	0.7228
FAM129A	Tc5_CD8-ZNF683	1.298e-14	-0.505798	0.249471	0.354778
CXCR6	Tc5_CD8-ZNF683	3.58537e-36	-0.506591	0.0454786	0.146641
SARAF	Tc5_CD8-ZNF683	1.72848e-42	-0.515575	0.828001	0.874172
NR4A1	Tc5_CD8-ZNF683	0.0121839	-0.517608	0.166843	0.225166
GADD45B	Tc5_CD8-ZNF683	0.000883917	-0.52061	0.236118	0.300851
IFNGR1	Tc5_CD8-ZNF683	1.1214e-15	-0.524976	0.194209	0.299905
TMEM2	Tc5_CD8-ZNF683	7.83216e-19	-0.53005	0.134056	0.241249
GZMM	Tc5_CD8-ZNF683	4.42887e-25	-0.532755	0.30037	0.458846
SYNE2	Tc5_CD8-ZNF683	1.50212e-18	-0.542359	0.336066	0.4579
PIK3R1	Tc5_CD8-ZNF683	4.73271e-13	-0.542525	0.320333	0.418165
GZMH	Tc5_CD8-ZNF683	1.63869e-23	-0.564427	0.227922	0.376537
TSPYL2	Tc5_CD8-ZNF683	9.00055e-15	-0.567155	0.138815	0.235572
TOB1	Tc5_CD8-ZNF683	4.6158e-21	-0.578841	0.091486	0.190161
HERPUD1	Tc5_CD8-ZNF683	2.55236e-21	-0.579245	0.199894	0.322611
TC2N	Tc5_CD8-ZNF683	9.51146e-26	-0.57957	0.361581	0.502365
MGAT4A	Tc5_CD8-ZNF683	6.80607e-64	-0.587942	0.0395293	0.169347
RP11-291B21.2	Tc5_CD8-ZNF683	3.31016e-18	-0.589397	0.187599	0.315989
KLRD1	Tc5_CD8-ZNF683	3.86608e-18	-0.597779	0.397012	0.513718
FOSL2	Tc5_CD8-ZNF683	1.58507e-57	-0.605715	0.045082	0.173132
CST7	Tc5_CD8-ZNF683	9.3081e-36	-0.610791	0.632866	0.73983
CCL3	Tc5_CD8-ZNF683	1.65326e-71	-0.61784	0.0166579	0.118259
CCR2	Tc5_CD8-ZNF683	1.47183e-99	-0.619771	0.0189053	0.148534
RUNX3	Tc5_CD8-ZNF683	7.51206e-35	-0.62443	0.140137	0.288553
CNOT6L	Tc5_CD8-ZNF683	2.7374e-26	-0.625221	0.153094	0.280984
RGS2	Tc5_CD8-ZNF683	1.03086e-19	-0.639186	0.147541	0.261116
PARP8	Tc5_CD8-ZNF683	2.87005e-37	-0.651229	0.449498	0.606433
DTHD1	Tc5_CD8-ZNF683	1.7633e-89	-0.657244	0.0224749	0.151372
SLC38A1	Tc5_CD8-ZNF683	3.97123e-36	-0.670892	0.230434	0.394513
SRGN	Tc5_CD8-ZNF683	1.55947e-67	-0.672877	0.882073	0.929991
CCL5	Tc5_CD8-ZNF683	2.90689e-134	-0.679402	0.985457	0.972564
CLDND1	Tc5_CD8-ZNF683	5.41692e-35	-0.690244	0.241935	0.401135
AC092580.4	Tc5_CD8-ZNF683	2.22947e-36	-0.69161	0.206372	0.372753
NR4A2	Tc5_CD8-ZNF683	9.38864e-18	-0.699242	0.125992	0.230842
NEAT1	Tc5_CD8-ZNF683	3.0203e-35	-0.710857	0.307377	0.472091
FOS	Tc5_CD8-ZNF683	6.16562e-27	-0.71244	0.477525	0.635762
GPR183	Tc5_CD8-ZNF683	8.01142e-67	-0.72054	0.0444209	0.183538
MS4A1	Tc5_CD8-ZNF683	7.61682e-73	-0.721067	0.0528821	0.209082
LITAF	Tc5_CD8-ZNF683	4.24471e-39	-0.728073	0.272343	0.441816
CD55	Tc5_CD8-ZNF683	1.0335e-73	-0.731287	0.0539397	0.210974
GIMAP4	Tc5_CD8-ZNF683	2.10197e-49	-0.740331	0.246298	0.454115
FAM46C	Tc5_CD8-ZNF683	5.29534e-61	-0.778393	0.0707298	0.227058
NFKBIA	Tc5_CD8-ZNF683	0.00389587	-0.781635	0.468932	0.487228
LEPROTL1	Tc5_CD8-ZNF683	8.88822e-50	-0.783165	0.418297	0.593188
CD69	Tc5_CD8-ZNF683	3.57202e-20	-0.798678	0.501851	0.602649
PDE4D	Tc5_CD8-ZNF683	7.3615e-165	-0.803048	0.0101798	0.161779
IER2	Tc5_CD8-ZNF683	4.41135e-38	-0.817752	0.406399	0.567644
BTG2	Tc5_CD8-ZNF683	4.50609e-39	-0.823538	0.195664	0.364238
TNFAIP3	Tc5_CD8-ZNF683	1.67393e-23	-0.82391	0.2188	0.350993
CXCR4	Tc5_CD8-ZNF683	3.388e-47	-0.832608	0.663141	0.754967
TRDV1	Tc5_CD8-ZNF683	8.75506e-41	-0.840438	0.0791909	0.217597
CBLB	Tc5_CD8-ZNF683	2.56247e-61	-0.851203	0.2188	0.433302
PRDM1	Tc5_CD8-ZNF683	9.95959e-70	-0.86159	0.0938657	0.279092
DUSP2	Tc5_CD8-ZNF683	2.92365e-37	-0.876628	0.254627	0.435194
FXYD2	Tc5_CD8-ZNF683	1.86432e-73	-0.876946	0.382998	0.650899
LYAR	Tc5_CD8-ZNF683	3.93397e-75	-0.883802	0.145029	0.364238
TRDC	Tc5_CD8-ZNF683	1.51819e-51	-0.889625	0.0667636	0.210028
FYN	Tc5_CD8-ZNF683	1.28851e-92	-0.917795	0.107218	0.332072
PRF1	Tc5_CD8-ZNF683	1.07117e-80	-1.00358	0.338577	0.580889
IL7R	Tc5_CD8-ZNF683	3.03767e-35	-1.01276	0.577869	0.66036
AREG	Tc5_CD8-ZNF683	1.6278e-107	-1.05166	0.0196986	0.157048
ZFP36	Tc5_CD8-ZNF683	1.64297e-36	-1.10541	0.46166	0.601703
SYTL3	Tc5_CD8-ZNF683	4.71435e-173	-1.18327	0.0635907	0.331126
KLRC1	Tc5_CD8-ZNF683	2.06142e-159	-1.22605	0.0489159	0.292337
JUNB	Tc5_CD8-ZNF683	3.97345e-74	-1.28772	0.415124	0.631977
PTGER2	Tc5_CD8-ZNF683	9.43193740000000e-316	-1.3438	0.0383395	0.374645
NKG7	Tc5_CD8-ZNF683	2.40275e-219	-1.44719	0.526705	0.891202
GZMA	Tc5_CD8-ZNF683	1.06328e-227	-1.55608	0.134585	0.541154
CCL4	Tc5_CD8-ZNF683	4.70776e-184	-1.65783	0.240217	0.649953
GZMB	Tc5_CD8-ZNF683	1.52342601800000e-314	-1.9333	0.0746959	0.474929
CCL4L2	Tc5_CD8-ZNF683	4.29708e-154	-2.06256	0.0342411	0.241249
GZMK	Tc5_CD8-ZNF683	2.03773e-299	-2.15994	0.0686145	0.450331
GNLY	Tc5_CD8-ZNF683	0	-3.81333	0.0564516	0.516556
RPS26	Tc6_CD8-KLRC1	1.92866e-165	1.44972	0.947554	0.847862
ZNF683	Tc6_CD8-KLRC1	5.16402e-38	1.1078	0.297782	0.102796
COTL1	Tc6_CD8-KLRC1	2.10655e-89	0.989556	0.776135	0.509046
HLA-DRB1	Tc6_CD8-KLRC1	1.27905e-49	0.984574	0.659275	0.452303
RPS2	Tc6_CD8-KLRC1	4.19407e-111	0.949797	0.898627	0.646382
TRAV29DV5	Tc6_CD8-KLRC1	2.71624e-16	0.919246	0.119676	0.0271382
RPS4Y1	Tc6_CD8-KLRC1	5.44479e-41	0.850647	0.461457	0.230263
RBPJ	Tc6_CD8-KLRC1	1.46921e-33	0.784004	0.411123	0.211349
TRAV12-2	Tc6_CD8-KLRC1	6.42577e-13	0.782182	0.141499	0.0485197
CD74	Tc6_CD8-KLRC1	5.76874e-44	0.780171	0.894755	0.796875
CD6	Tc6_CD8-KLRC1	3.28168e-31	0.763546	0.330517	0.146382
MZT2B	Tc6_CD8-KLRC1	3.46266e-32	0.758184	0.284055	0.105263
HLA-DRA	Tc6_CD8-KLRC1	3.57207e-14	0.711321	0.3717	0.246711
C19orf43	Tc6_CD8-KLRC1	1.35754e-44	0.70939	0.602957	0.380757
MZT2A	Tc6_CD8-KLRC1	3.07731e-30	0.690976	0.382612	0.197368
HSPB1	Tc6_CD8-KLRC1	6.76409e-36	0.671092	0.561422	0.34375
HLA-DPA1	Tc6_CD8-KLRC1	4.14454e-20	0.596357	0.533615	0.385691
GNB2	Tc6_CD8-KLRC1	1.83467e-25	0.588782	0.470257	0.29523
C1orf162	Tc6_CD8-KLRC1	1.36217e-19	0.587838	0.174234	0.0542763
PPDPF	Tc6_CD8-KLRC1	2.34181e-44	0.583248	0.81767	0.677632
APOBEC3G	Tc6_CD8-KLRC1	6.06438e-28	0.581843	0.606477	0.440789
CORO1B	Tc6_CD8-KLRC1	3.49563e-16	0.56156	0.310806	0.174342
CD200R1	Tc6_CD8-KLRC1	2.60021e-15	0.526947	0.156987	0.0542763
TRBV20-1	Tc6_CD8-KLRC1	0.0192621	0.522023	0.102429	0.0534539
SIT1	Tc6_CD8-KLRC1	6.07516e-18	0.516802	0.417459	0.265625
HLA-DPB1	Tc6_CD8-KLRC1	5.03665e-13	0.516411	0.529743	0.40625
MT2A	Tc6_CD8-KLRC1	8.362e-14	0.51106	0.409011	0.272204
RGCC	Tc6_CD8-KLRC1	4.21165e-19	0.50439	0.449138	0.282072
ZYX	Tc6_CD8-KLRC1	5.31201e-20	0.503394	0.649771	0.534539
DYNLL1	Tc6_CD8-KLRC1	2.77905e-23	0.486364	0.674762	0.542763
RNF187	Tc6_CD8-KLRC1	3.54288e-13	0.472137	0.264344	0.145559
LGALS3	Tc6_CD8-KLRC1	3.27484e-12	0.471388	0.482929	0.36102
PNP	Tc6_CD8-KLRC1	2.35377e-14	0.471288	0.244632	0.123355
SRSF9	Tc6_CD8-KLRC1	2.62068e-12	0.462213	0.292503	0.172697
PTTG1	Tc6_CD8-KLRC1	2.05513e-12	0.460798	0.219641	0.110197
BATF	Tc6_CD8-KLRC1	3.11619e-11	0.458561	0.357269	0.235197
TUBA1B	Tc6_CD8-KLRC1	1.71404e-11	0.456079	0.574446	0.474507
FABP5	Tc6_CD8-KLRC1	3.37196e-09	0.453462	0.222809	0.124178
STK17A	Tc6_CD8-KLRC1	4.97546e-17	0.44583	0.523759	0.369243
CD5	Tc6_CD8-KLRC1	1.41921e-08	0.444513	0.230201	0.134868
CMTM3	Tc6_CD8-KLRC1	1.65536e-12	0.442094	0.300598	0.176809
HLA-DMA	Tc6_CD8-KLRC1	9.92629e-09	0.433537	0.228089	0.131579
APBB1IP	Tc6_CD8-KLRC1	3.28229e-14	0.432377	0.478001	0.346217
WAS	Tc6_CD8-KLRC1	1.51896e-12	0.43226	0.420627	0.287007
SSBP4	Tc6_CD8-KLRC1	1.07091e-08	0.431114	0.229497	0.132401
YBX1	Tc6_CD8-KLRC1	7.90637e-19	0.428405	0.649419	0.522204
SLC9A3R1	Tc6_CD8-KLRC1	2.2218e-16	0.413556	0.612812	0.476151
LCP2	Tc6_CD8-KLRC1	6.35304e-17	0.411518	0.592045	0.444079
SNHG7	Tc6_CD8-KLRC1	1.14212e-10	0.409668	0.172826	0.0789474
OASL	Tc6_CD8-KLRC1	1.59095e-10	0.409021	0.25836	0.145559
CD82	Tc6_CD8-KLRC1	1.90358e-09	0.408314	0.319958	0.209704
YWHAH	Tc6_CD8-KLRC1	7.01824e-09	0.400912	0.268567	0.164474
TRAF3IP3	Tc6_CD8-KLRC1	2.87611e-12	0.399014	0.529743	0.403783
CTSD	Tc6_CD8-KLRC1	5.25431e-12	0.39212	0.574798	0.458882
CYBA	Tc6_CD8-KLRC1	1.01224e-19	0.390667	0.829637	0.771382
GYPC	Tc6_CD8-KLRC1	4.53612e-10	0.386369	0.483281	0.374178
CALHM2	Tc6_CD8-KLRC1	1.81063e-07	0.379479	0.24956	0.155428
HLA-DQA1	Tc6_CD8-KLRC1	0.00432009	0.375792	0.294615	0.217928
MIR155HG	Tc6_CD8-KLRC1	1.68413e-05	0.364145	0.235832	0.148849
NENF	Tc6_CD8-KLRC1	4.17899e-08	0.362328	0.13974	0.0625
CD52	Tc6_CD8-KLRC1	7.09169e-27	0.358232	0.971137	0.942434
HN1	Tc6_CD8-KLRC1	3.95833e-08	0.355378	0.383668	0.270559
CLTB	Tc6_CD8-KLRC1	9.03405e-09	0.353818	0.209785	0.113487
IL16	Tc6_CD8-KLRC1	4.48997e-07	0.353803	0.363252	0.259868
GLRX	Tc6_CD8-KLRC1	8.74336e-07	0.352492	0.26364	0.168586
HSPA8	Tc6_CD8-KLRC1	6.85929e-24	0.349801	0.919043	0.841283
STUB1	Tc6_CD8-KLRC1	5.41461e-06	0.34827	0.241816	0.154605
PSMB9	Tc6_CD8-KLRC1	7.5141e-11	0.341018	0.68673	0.601151
RNF167	Tc6_CD8-KLRC1	3.78156e-07	0.338774	0.414291	0.305921
CXCR3	Tc6_CD8-KLRC1	1.81663e-08	0.338177	0.501584	0.394737
APOBEC3C	Tc6_CD8-KLRC1	1.24412e-05	0.335485	0.337557	0.243421
GLIPR2	Tc6_CD8-KLRC1	2.03334e-09	0.334268	0.5132	0.391447
SH3BP1	Tc6_CD8-KLRC1	2.97788e-07	0.329187	0.287927	0.1875
TESC	Tc6_CD8-KLRC1	1.18283e-05	0.327009	0.144315	0.0748355
GLTSCR2	Tc6_CD8-KLRC1	6.50433e-06	0.324688	0.436114	0.338816
SEPT9	Tc6_CD8-KLRC1	9.88544e-06	0.324058	0.445618	0.351151
ZFP36L1	Tc6_CD8-KLRC1	1.07739e-07	0.323706	0.462865	0.349507
FMNL1	Tc6_CD8-KLRC1	7.54031e-05	0.322311	0.285463	0.197368
TNFSF14	Tc6_CD8-KLRC1	5.8744e-05	0.321351	0.219289	0.137336
SNX3	Tc6_CD8-KLRC1	1.06464e-05	0.320256	0.400211	0.305099
REST	Tc6_CD8-KLRC1	0.000169591	0.318606	0.164027	0.0953947
PFN1	Tc6_CD8-KLRC1	2.01428e-37	0.31788	0.997184	0.993421
LY9	Tc6_CD8-KLRC1	0.000118649	0.317265	0.217881	0.139803
TSTD1	Tc6_CD8-KLRC1	0.00123203	0.316292	0.407603	0.333059
CISH	Tc6_CD8-KLRC1	0.00239275	0.315505	0.217529	0.144737
NME3	Tc6_CD8-KLRC1	0.000145276	0.314794	0.250264	0.168586
LINC00649	Tc6_CD8-KLRC1	1.53221e-06	0.314657	0.145371	0.0707237
SFPQ	Tc6_CD8-KLRC1	0.00193634	0.313405	0.279479	0.205592
KHDRBS1	Tc6_CD8-KLRC1	3.7644e-05	0.311085	0.275607	0.1875
RPS10	Tc6_CD8-KLRC1	2.84891e-42	0.311007	0.995072	0.981908
RPL12	Tc6_CD8-KLRC1	1.4229e-32	0.306272	0.990496	0.964638
PSMA7	Tc6_CD8-KLRC1	1.66689e-08	0.303454	0.645195	0.5625
PTMS	Tc6_CD8-KLRC1	0.0209594	0.303375	0.338613	0.26727
NR3C1	Tc6_CD8-KLRC1	0.00725224	0.303205	0.36466	0.287829
PPP1R18	Tc6_CD8-KLRC1	1.91902e-07	0.302716	0.527279	0.419408
SNRNP70	Tc6_CD8-KLRC1	0.00144435	0.301324	0.26364	0.185033
FYB	Tc6_CD8-KLRC1	1.74343e-05	0.300936	0.631468	0.555921
PLEKHF1	Tc6_CD8-KLRC1	0.000245576	0.295048	0.131292	0.0690789
TXNL4A	Tc6_CD8-KLRC1	0.000113287	0.29466	0.139036	0.0740132
CHCHD10	Tc6_CD8-KLRC1	0.00977083	0.293838	0.282999	0.210526
CCDC167	Tc6_CD8-KLRC1	0.000998921	0.292739	0.269975	0.190789
ARPC5L	Tc6_CD8-KLRC1	0.000747453	0.29076	0.388596	0.302632
RPS19	Tc6_CD8-KLRC1	4.18736e-26	0.289773	0.997888	0.997533
ITGB1BP1	Tc6_CD8-KLRC1	0.000917754	0.286088	0.264696	0.185855
CDIPT	Tc6_CD8-KLRC1	8.0339e-05	0.281842	0.140092	0.0740132
FKBP8	Tc6_CD8-KLRC1	2.06144e-05	0.276111	0.445618	0.346217
TWF2	Tc6_CD8-KLRC1	0.0156369	0.271953	0.364308	0.291118
C16orf54	Tc6_CD8-KLRC1	0.00183407	0.270854	0.162619	0.0970395
B3GAT3	Tc6_CD8-KLRC1	0.000844974	0.270824	0.173882	0.105263
RPL23A	Tc6_CD8-KLRC1	1.02377e-21	0.269022	0.984161	0.976974
S100A11	Tc6_CD8-KLRC1	8.18705e-10	0.268649	0.932066	0.901316
ARRB2	Tc6_CD8-KLRC1	0.00530143	0.267655	0.382964	0.302632
PRELID1	Tc6_CD8-KLRC1	0.00173225	0.267076	0.430834	0.349507
LAPTM5	Tc6_CD8-KLRC1	5.40284e-10	0.265873	0.827878	0.786184
MAP4K1	Tc6_CD8-KLRC1	0.0236695	0.26139	0.2566	0.189145
ACAA2	Tc6_CD8-KLRC1	0.0133776	0.261038	0.26188	0.190789
HCFC1R1	Tc6_CD8-KLRC1	0.0405641	0.259652	0.19817	0.135691
CLIC1	Tc6_CD8-KLRC1	3.95854e-15	0.259426	0.935938	0.897204
MATK	Tc6_CD8-KLRC1	0.00104561	0.258837	0.463569	0.383224
KRT10	Tc6_CD8-KLRC1	0.00700562	0.258629	0.412179	0.332237
TMEM259	Tc6_CD8-KLRC1	0.0199306	0.257882	0.12918	0.0756579
C12orf57	Tc6_CD8-KLRC1	1.52934e-05	0.257345	0.589581	0.484375
EIF3D	Tc6_CD8-KLRC1	0.0322424	0.257301	0.330869	0.259046
TALDO1	Tc6_CD8-KLRC1	0.0316092	0.256954	0.346005	0.269737
RPS18	Tc6_CD8-KLRC1	8.52875e-25	0.256943	0.997184	0.989309
STMN3	Tc6_CD8-KLRC1	0.045063	0.256138	0.222457	0.157072
PARK7	Tc6_CD8-KLRC1	0.000573284	0.255931	0.502992	0.415296
RGS10	Tc6_CD8-KLRC1	0.0123119	0.255683	0.361844	0.285362
SLAMF1	Tc6_CD8-KLRC1	0.00301802	0.254172	0.223513	0.148849
VOPP1	Tc6_CD8-KLRC1	0.00663932	0.254127	0.175994	0.11102
PDLIM1	Tc6_CD8-KLRC1	0.0241099	0.253639	0.157339	0.0986842
MFSD10	Tc6_CD8-KLRC1	0.0308311	0.250948	0.38754	0.317434
GPCPD1	Tc6_CD8-KLRC1	8.2456e-05	-0.25007	0.0844773	0.147204
SPSB3	Tc6_CD8-KLRC1	0.00680784	-0.250231	0.345653	0.432566
TBCC	Tc6_CD8-KLRC1	0.000642034	-0.251569	0.118972	0.185855
ICAM2	Tc6_CD8-KLRC1	0.000115575	-0.252337	0.0689898	0.125822
B4GALT1	Tc6_CD8-KLRC1	5.52378e-05	-0.252832	0.0784935	0.139803
ITM2B	Tc6_CD8-KLRC1	9.46034e-12	-0.260214	0.841253	0.893914
MTFP1	Tc6_CD8-KLRC1	9.52806e-08	-0.261255	0.0485744	0.108553
C6orf62	Tc6_CD8-KLRC1	0.00540429	-0.26131	0.114748	0.175987
CFLAR	Tc6_CD8-KLRC1	0.00076138	-0.262516	0.290391	0.385691
IFITM2	Tc6_CD8-KLRC1	7.35611e-12	-0.263268	0.94861	0.965461
DTHD1	Tc6_CD8-KLRC1	0.00824278	-0.264808	0.126012	0.186678
NR1H2	Tc6_CD8-KLRC1	0.00313835	-0.26811	0.134812	0.198191
EIF4A1	Tc6_CD8-KLRC1	3.48057e-05	-0.268113	0.168955	0.253289
CSNK1D	Tc6_CD8-KLRC1	8.10538e-05	-0.268576	0.105949	0.17352
PIP4K2A	Tc6_CD8-KLRC1	0.00136793	-0.268644	0.0960929	0.15625
UTS2	Tc6_CD8-KLRC1	2.1405e-08	-0.269385	0.0837733	0.162829
SERPINB9	Tc6_CD8-KLRC1	2.47611e-08	-0.269645	0.0506864	0.113487
SH2D2A	Tc6_CD8-KLRC1	0.00406759	-0.272345	0.266455	0.340461
MRPL10	Tc6_CD8-KLRC1	1.99647e-05	-0.275946	0.0911651	0.157895
TGIF1	Tc6_CD8-KLRC1	0.00015289	-0.279311	0.094685	0.157895
PCNX	Tc6_CD8-KLRC1	9.2493e-05	-0.279379	0.0788455	0.13898
REL	Tc6_CD8-KLRC1	0.00263466	-0.279934	0.13446	0.20148
IPCEF1	Tc6_CD8-KLRC1	8.3189e-05	-0.281592	0.0883492	0.150493
IL10RA	Tc6_CD8-KLRC1	0.0147291	-0.282903	0.370292	0.449013
CASP8	Tc6_CD8-KLRC1	0.000356703	-0.283073	0.207673	0.288651
MT-ND3	Tc6_CD8-KLRC1	4.3684e-09	-0.283352	0.949314	0.956414
ANKRD28	Tc6_CD8-KLRC1	0.00325221	-0.283967	0.18233	0.254112
SMCHD1	Tc6_CD8-KLRC1	0.0040393	-0.286917	0.26012	0.337993
SAT1	Tc6_CD8-KLRC1	4.46674e-05	-0.288612	0.271031	0.358553
DDX3X	Tc6_CD8-KLRC1	0.00835645	-0.291626	0.184794	0.253289
HNRNPDL	Tc6_CD8-KLRC1	1.11642e-09	-0.292261	0.63358	0.744243
CCR2	Tc6_CD8-KLRC1	4.26568e-05	-0.292953	0.122492	0.195724
PTPN4	Tc6_CD8-KLRC1	0.000419785	-0.293822	0.159099	0.233553
HNRNPH1	Tc6_CD8-KLRC1	8.87029e-06	-0.295643	0.19113	0.280428
EIF1AX	Tc6_CD8-KLRC1	0.000172943	-0.296051	0.233369	0.317434
FAM65B	Tc6_CD8-KLRC1	1.62934e-08	-0.298152	0.0735656	0.146382
RPL36A	Tc6_CD8-KLRC1	1.73291e-11	-0.298822	0.689546	0.788651
THEM4	Tc6_CD8-KLRC1	0.0225374	-0.301129	0.150299	0.212171
CTSW	Tc6_CD8-KLRC1	1.89941e-07	-0.302042	0.675114	0.751645
DDX5	Tc6_CD8-KLRC1	6.18371e-16	-0.302189	0.833157	0.888158
PTGER4	Tc6_CD8-KLRC1	0.00947346	-0.305287	0.197466	0.265625
LINC-PINT	Tc6_CD8-KLRC1	0.00554815	-0.306208	0.190778	0.261513
GABARAPL1	Tc6_CD8-KLRC1	1.11423e-05	-0.307758	0.143963	0.224507
CST3	Tc6_CD8-KLRC1	1.60645e-12	-0.308563	0.0654699	0.148849
RGS2	Tc6_CD8-KLRC1	0.0120582	-0.309613	0.112988	0.171053
STK17B	Tc6_CD8-KLRC1	7.15807e-05	-0.310907	0.365364	0.457237
EVI2A	Tc6_CD8-KLRC1	0.000349327	-0.311239	0.138332	0.208882
OXNAD1	Tc6_CD8-KLRC1	7.84325e-05	-0.311729	0.239704	0.328947
LMNA	Tc6_CD8-KLRC1	5.3861e-07	-0.312011	0.453361	0.542763
ANXA4	Tc6_CD8-KLRC1	5.35675e-06	-0.31723	0.236888	0.32977
MGAT4A	Tc6_CD8-KLRC1	1.0611e-07	-0.320409	0.093277	0.17023
TMEM107	Tc6_CD8-KLRC1	0.00189917	-0.322559	0.0879972	0.143914
ELF1	Tc6_CD8-KLRC1	3.96175e-07	-0.324098	0.338613	0.45148
RBM3	Tc6_CD8-KLRC1	5.81243e-09	-0.325017	0.42837	0.54523
STK4	Tc6_CD8-KLRC1	1.18831e-05	-0.325372	0.44421	0.544408
TRGV4	Tc6_CD8-KLRC1	0.000178176	-0.326249	0.0559662	0.10773
FAM177A1	Tc6_CD8-KLRC1	5.79416e-07	-0.333668	0.167547	0.256579
FAM118A	Tc6_CD8-KLRC1	8.60938e-14	-0.334599	0.0432946	0.117599
TRGC2	Tc6_CD8-KLRC1	7.34897e-10	-0.3348	0.0732137	0.151316
CAST	Tc6_CD8-KLRC1	1.73929e-07	-0.338275	0.424146	0.526316
SDCBP	Tc6_CD8-KLRC1	1.91405e-07	-0.338897	0.190778	0.287007
MT-ATP6	Tc6_CD8-KLRC1	1.63402e-07	-0.339422	0.929602	0.918586
CDKN1B	Tc6_CD8-KLRC1	6.65882e-06	-0.343002	0.192186	0.279605
CLEC2D	Tc6_CD8-KLRC1	7.93167e-08	-0.345344	0.26364	0.370066
DDIT4	Tc6_CD8-KLRC1	0.00042733	-0.34597	0.331221	0.410362
CDC42	Tc6_CD8-KLRC1	9.25057e-12	-0.347811	0.501584	0.629112
AKNA	Tc6_CD8-KLRC1	1.82383e-06	-0.348148	0.243928	0.337993
TSPYL2	Tc6_CD8-KLRC1	0.000397247	-0.348714	0.109117	0.174342
ATHL1	Tc6_CD8-KLRC1	7.59405e-15	-0.350471	0.0492784	0.130757
KLF6	Tc6_CD8-KLRC1	0.0369046	-0.351017	0.675818	0.720395
SRSF2	Tc6_CD8-KLRC1	4.07204e-08	-0.352193	0.394931	0.507401
IRF1	Tc6_CD8-KLRC1	2.25511e-05	-0.352287	0.281591	0.372533
ADGRE5	Tc6_CD8-KLRC1	1.90502e-05	-0.352804	0.484688	0.5625
PPP2R5C	Tc6_CD8-KLRC1	0.000138555	-0.356889	0.251672	0.338816
SYAP1	Tc6_CD8-KLRC1	2.80666e-11	-0.360256	0.0971489	0.1875
MT-CO1	Tc6_CD8-KLRC1	3.11342e-06	-0.366165	0.959169	0.930099
RP11-325F22.2	Tc6_CD8-KLRC1	1.42578e-12	-0.373326	0.0654699	0.148026
KMT2E-AS1	Tc6_CD8-KLRC1	9.9305e-13	-0.375867	0.06371	0.146382
EZR	Tc6_CD8-KLRC1	1.5251e-09	-0.380729	0.4956	0.598684
RHOB	Tc6_CD8-KLRC1	2.31418e-11	-0.38324	0.0485744	0.119243
RP11-108M9.4	Tc6_CD8-KLRC1	2.03921e-16	-0.384431	0.029919	0.100329
FOSL2	Tc6_CD8-KLRC1	4.9543e-16	-0.390038	0.0475185	0.129112
MAP3K8	Tc6_CD8-KLRC1	2.27769e-13	-0.390101	0.0668779	0.152138
SAMSN1	Tc6_CD8-KLRC1	6.72341e-11	-0.392675	0.313622	0.4375
SARAF	Tc6_CD8-KLRC1	2.12174e-21	-0.39298	0.792327	0.855263
TXNIP	Tc6_CD8-KLRC1	2.41346e-15	-0.393928	0.862372	0.914474
KLRB1	Tc6_CD8-KLRC1	0.000115494	-0.398841	0.228089	0.310855
RGS1	Tc6_CD8-KLRC1	2.96775e-07	-0.399576	0.119676	0.202303
SYNE2	Tc6_CD8-KLRC1	2.9663e-10	-0.406371	0.342133	0.462993
TRGV10	Tc6_CD8-KLRC1	2.01041e-11	-0.417188	0.0911651	0.181743
TRAV4	Tc6_CD8-KLRC1	0.000827315	-0.418325	0.0563182	0.103618
IFNGR1	Tc6_CD8-KLRC1	2.04004e-10	-0.419352	0.295671	0.412007
TRBC1	Tc6_CD8-KLRC1	3.51633e-09	-0.420459	0.303414	0.415296
PPP1R15A	Tc6_CD8-KLRC1	2.72145e-10	-0.42248	0.360084	0.481086
NCAM1	Tc6_CD8-KLRC1	3.12247e-21	-0.42327	0.0260472	0.103618
FOSB	Tc6_CD8-KLRC1	1.35542e-10	-0.429087	0.137276	0.237664
PIK3IP1	Tc6_CD8-KLRC1	4.88161e-11	-0.430782	0.192186	0.301809
BHLHE40	Tc6_CD8-KLRC1	6.28036e-11	-0.431924	0.151003	0.254112
NKG7	Tc6_CD8-KLRC1	1.16747e-38	-0.432799	0.870468	0.957237
CSRNP1	Tc6_CD8-KLRC1	4.15604e-12	-0.438597	0.0658219	0.146382
KLRC1	Tc6_CD8-KLRC1	4.63117e-15	-0.45082	0.208729	0.351151
AC069363.1	Tc6_CD8-KLRC1	1.15058e-30	-0.453274	0.0158395	0.100329
GPR65	Tc6_CD8-KLRC1	5.10547e-14	-0.453943	0.13094	0.239309
NR4A1	Tc6_CD8-KLRC1	0.0135568	-0.460424	0.0834213	0.134046
XIST	Tc6_CD8-KLRC1	1.15972e-15	-0.466711	0.0795495	0.175987
FAM129A	Tc6_CD8-KLRC1	3.91285e-13	-0.47236	0.206265	0.325658
ID2	Tc6_CD8-KLRC1	5.17328e-15	-0.476037	0.316086	0.453947
CYTIP	Tc6_CD8-KLRC1	4.82832e-15	-0.477442	0.411123	0.537007
MYBL1	Tc6_CD8-KLRC1	1.4438e-24	-0.478016	0.0475185	0.150493
CLDND1	Tc6_CD8-KLRC1	7.47704e-12	-0.478522	0.230553	0.346217
PHLDA1	Tc6_CD8-KLRC1	1.22459e-12	-0.480844	0.284407	0.409539
BTG1	Tc6_CD8-KLRC1	1.07654e-12	-0.484291	0.709609	0.78125
NFKBIZ	Tc6_CD8-KLRC1	9.0447e-21	-0.488306	0.0376628	0.124178
LITAF	Tc6_CD8-KLRC1	3.77398e-18	-0.492282	0.341429	0.48602
TOB1	Tc6_CD8-KLRC1	8.92761e-12	-0.492621	0.131996	0.231086
AIM1	Tc6_CD8-KLRC1	1.22589e-16	-0.494173	0.137628	0.257401
ISG20	Tc6_CD8-KLRC1	8.45147e-18	-0.49477	0.339669	0.486842
MS4A1	Tc6_CD8-KLRC1	8.17176e-23	-0.501422	0.0957409	0.223684
PARP8	Tc6_CD8-KLRC1	7.95344e-20	-0.502624	0.442802	0.595395
GADD45B	Tc6_CD8-KLRC1	1.8234e-10	-0.507021	0.166843	0.271382
CREM	Tc6_CD8-KLRC1	3.55315e-18	-0.511832	0.0679338	0.166118
SLC38A1	Tc6_CD8-KLRC1	1.20155e-21	-0.528377	0.251672	0.414474
RNF19A	Tc6_CD8-KLRC1	1.3019e-20	-0.528883	0.145371	0.283717
PIK3R1	Tc6_CD8-KLRC1	6.12252e-13	-0.532073	0.273847	0.391447
CNOT6L	Tc6_CD8-KLRC1	5.74826e-20	-0.53576	0.143259	0.277138
AC092580.4	Tc6_CD8-KLRC1	4.01109e-16	-0.543632	0.280183	0.418586
CBLB	Tc6_CD8-KLRC1	6.46241e-25	-0.562143	0.303062	0.476974
JUN	Tc6_CD8-KLRC1	1.32694e-11	-0.578306	0.417459	0.51727
HPGD	Tc6_CD8-KLRC1	2.62157e-40	-0.579808	0.030271	0.149671
CD55	Tc6_CD8-KLRC1	4.29129e-34	-0.586599	0.0499824	0.174342
HERPUD1	Tc6_CD8-KLRC1	7.628e-21	-0.589209	0.189722	0.330592
DUSP1	Tc6_CD8-KLRC1	2.6422e-20	-0.589752	0.489616	0.631579
RUNX3	Tc6_CD8-KLRC1	2.51819e-27	-0.594689	0.143611	0.297697
LEPROTL1	Tc6_CD8-KLRC1	2.8871e-29	-0.602112	0.424498	0.600329
TMEM2	Tc6_CD8-KLRC1	4.88062e-30	-0.611739	0.0999648	0.245888
FYN	Tc6_CD8-KLRC1	1.85469e-28	-0.615378	0.23548	0.416941
CD7	Tc6_CD8-KLRC1	3.15916e-42	-0.625455	0.480113	0.716283
PDE4D	Tc6_CD8-KLRC1	8.49539e-50	-0.626087	0.0256952	0.15625
FKBP5	Tc6_CD8-KLRC1	1.1658e-19	-0.631991	0.170715	0.304276
CCL3L3	Tc6_CD8-KLRC1	1.1217e-46	-0.63951	0.0109117	0.114309
BTG2	Tc6_CD8-KLRC1	1.32248e-29	-0.651961	0.17705	0.346217
AREG	Tc6_CD8-KLRC1	2.51985e-45	-0.655506	0.0119676	0.115132
TRDV1	Tc6_CD8-KLRC1	4.0568e-11	-0.655982	0.0408307	0.106086
SRGN	Tc6_CD8-KLRC1	4.14212e-63	-0.657075	0.847237	0.916118
ETS1	Tc6_CD8-KLRC1	5.43464e-34	-0.663773	0.351989	0.550164
TRDC	Tc6_CD8-KLRC1	1.67604e-24	-0.672485	0.0376628	0.134046
LYAR	Tc6_CD8-KLRC1	3.19196e-31	-0.675322	0.188666	0.362664
ZFP36L2	Tc6_CD8-KLRC1	5.39967e-36	-0.704589	0.750792	0.82648
FAM46C	Tc6_CD8-KLRC1	7.0408e-39	-0.720145	0.0865892	0.244243
NEAT1	Tc6_CD8-KLRC1	3.18634e-35	-0.725922	0.277015	0.470395
GZMK	Tc6_CD8-KLRC1	3.13544e-41	-0.738936	0.527279	0.708059
RP11-291B21.2	Tc6_CD8-KLRC1	8.70699e-29	-0.745288	0.0605421	0.183388
CCL3	Tc6_CD8-KLRC1	3.61994e-32	-0.776209	0.0552622	0.180099
PRF1	Tc6_CD8-KLRC1	6.34803e-60	-0.793181	0.487856	0.711349
SYTL3	Tc6_CD8-KLRC1	7.30587e-37	-0.806789	0.154875	0.333059
PRDM1	Tc6_CD8-KLRC1	6.43165e-50	-0.816043	0.116508	0.315789
PTGER2	Tc6_CD8-KLRC1	9.35295e-55	-0.824136	0.162619	0.391447
NR4A2	Tc6_CD8-KLRC1	3.27396e-19	-0.857674	0.0823654	0.190789
KLRD1	Tc6_CD8-KLRC1	5.23498e-42	-0.865117	0.273143	0.484375
TRBV2	Tc6_CD8-KLRC1	6.13524e-25	-0.932752	0.0260472	0.11102
FOS	Tc6_CD8-KLRC1	6.24488e-41	-0.939059	0.338613	0.559211
IER2	Tc6_CD8-KLRC1	2.36778e-35	-0.940233	0.344949	0.528783
CCL4	Tc6_CD8-KLRC1	9.99683e-38	-0.977164	0.661035	0.803454
FXYD2	Tc6_CD8-KLRC1	4.40289e-72	-1.0225	0.321718	0.601974
TSC22D3	Tc6_CD8-KLRC1	1.36336e-65	-1.02594	0.733897	0.851974
CD69	Tc6_CD8-KLRC1	6.70527e-49	-1.09122	0.405139	0.611842
ZFP36	Tc6_CD8-KLRC1	6.25684e-24	-1.09462	0.43893	0.571546
TNFAIP3	Tc6_CD8-KLRC1	2.7075e-41	-1.12677	0.131996	0.313322
DUSP2	Tc6_CD8-KLRC1	4.40775e-52	-1.19166	0.220697	0.446546
CXCR4	Tc6_CD8-KLRC1	1.32635e-84	-1.20171	0.55579	0.760691
NFKBIA	Tc6_CD8-KLRC1	8.4067e-32	-1.20232	0.311158	0.46875
IL7R	Tc6_CD8-KLRC1	7.75603e-50	-1.21301	0.372756	0.574836
GZMB	Tc6_CD8-KLRC1	9.52376e-101	-1.32444	0.293911	0.616776
JUNB	Tc6_CD8-KLRC1	1.56547e-79	-1.39271	0.32735	0.59375
CCL4L2	Tc6_CD8-KLRC1	6.68057e-57	-1.95979	0.130236	0.347862
GNLY	Tc6_CD8-KLRC1	1.20248e-102	-2.69668	0.121788	0.402961
HSPA6	Tc7_CD8-TYMS	0.0279366	1.70692	0.419825	0.205479
ZNF683	Tc7_CD8-TYMS	5.87542e-12	1.60527	0.45481	0.0821918
HLA-DRB1	Tc7_CD8-TYMS	3.25348e-16	1.33335	0.906706	0.678082
HSPA1A	Tc7_CD8-TYMS	0.00055794	1.16312	0.889213	0.89726
RPS4Y1	Tc7_CD8-TYMS	2.91991e-11	1.12981	0.553936	0.130137
CD74	Tc7_CD8-TYMS	1.82799e-11	1.07074	0.976676	0.965753
HLA-DRA	Tc7_CD8-TYMS	0.000125209	1.06833	0.725948	0.554795
HLA-DPA1	Tc7_CD8-TYMS	4.01866e-06	0.933727	0.778426	0.623288
MZT2B	Tc7_CD8-TYMS	0.000679601	0.920533	0.696793	0.609589
RBPJ	Tc7_CD8-TYMS	1.1045e-05	0.874961	0.632653	0.431507
HLA-DPB1	Tc7_CD8-TYMS	0.000236025	0.812689	0.737609	0.609589
RPS26	Tc7_CD8-TYMS	1.12056e-13	0.767883	0.991254	0.979452
HSPB1	Tc7_CD8-TYMS	0.0200499	0.742639	0.787172	0.684932
RMRP	Tc7_CD8-TYMS	0.000105586	0.714452	0.335277	0.0753425
COTL1	Tc7_CD8-TYMS	1.18861e-08	0.707195	0.93586	0.828767
TESC	Tc7_CD8-TYMS	1.51521e-05	0.688994	0.536443	0.260274
CD52	Tc7_CD8-TYMS	2.55784e-08	0.622264	0.973761	0.972603
CD200R1	Tc7_CD8-TYMS	0.0313891	0.542567	0.314869	0.116438
SH3BGRL3	Tc7_CD8-TYMS	1.95124e-06	0.467088	0.997085	0.993151
PARK7	Tc7_CD8-TYMS	0.0367989	0.46504	0.813411	0.767123
CAP1	Tc7_CD8-TYMS	0.013854	0.434395	0.906706	0.90411
PFN1	Tc7_CD8-TYMS	7.28199e-10	0.387314	1	1
TMSB10	Tc7_CD8-TYMS	0.0166052	0.292338	1	1
NSG1	Tc7_CD8-TYMS	0.00260035	-0.251743	0.0145773	0.130137
POGZ	Tc7_CD8-TYMS	0.0427981	-0.26591	0.116618	0.30137
PLEKHM1	Tc7_CD8-TYMS	0.0362604	-0.267198	0.0553936	0.19863
PLAC8	Tc7_CD8-TYMS	0.0152993	-0.288919	0.0408163	0.178082
UAP1	Tc7_CD8-TYMS	0.00175591	-0.29949	0.0758017	0.260274
AUTS2	Tc7_CD8-TYMS	0.000278662	-0.300673	0.0204082	0.157534
SPINT1	Tc7_CD8-TYMS	0.00034583	-0.303481	0.0291545	0.178082
CCL3L3	Tc7_CD8-TYMS	0.000154849	-0.305727	0.0116618	0.136986
SEC14L1	Tc7_CD8-TYMS	0.00696566	-0.319116	0.131195	0.342466
ID1	Tc7_CD8-TYMS	0.00127761	-0.327194	0.03207	0.178082
SGK1	Tc7_CD8-TYMS	0.000953326	-0.332713	0.0758017	0.267123
IFI44L	Tc7_CD8-TYMS	0.000285903	-0.336389	0.03207	0.184932
GZMA	Tc7_CD8-TYMS	0.0327954	-0.346453	0.539359	0.869863
CD28	Tc7_CD8-TYMS	0.000550172	-0.353902	0.107872	0.328767
KLF3	Tc7_CD8-TYMS	8.98286e-06	-0.356887	0.0495627	0.246575
NR1H2	Tc7_CD8-TYMS	0.00979559	-0.362777	0.25656	0.5
EMP1	Tc7_CD8-TYMS	0.000793624	-0.364124	0.0204082	0.150685
ATP1A1	Tc7_CD8-TYMS	0.00352727	-0.371295	0.390671	0.657534
DDX3X	Tc7_CD8-TYMS	0.00903581	-0.377154	0.361516	0.630137
SNHG15	Tc7_CD8-TYMS	0.00241994	-0.379434	0.218659	0.479452
MT-ND5	Tc7_CD8-TYMS	0.0406933	-0.38305	0.938776	0.952055
PIM2	Tc7_CD8-TYMS	0.000545113	-0.387449	0.110787	0.321918
NEAT1	Tc7_CD8-TYMS	0.0045992	-0.393794	0.542274	0.773973
PFKFB3	Tc7_CD8-TYMS	0.000302274	-0.398748	0.0699708	0.260274
RP11-108M9.4	Tc7_CD8-TYMS	0.00723842	-0.403079	0.0408163	0.178082
MT-ND3	Tc7_CD8-TYMS	3.17441e-06	-0.40971	0.988338	1
SMIM3	Tc7_CD8-TYMS	0.0208845	-0.415687	0.104956	0.287671
MT-CO3	Tc7_CD8-TYMS	0.000144926	-0.426637	0.962099	0.993151
AIG1	Tc7_CD8-TYMS	8.12905e-08	-0.4287	0.0495627	0.273973
MT-CYB	Tc7_CD8-TYMS	8.65262e-05	-0.429945	0.994169	0.986301
FYN	Tc7_CD8-TYMS	0.00718209	-0.440432	0.239067	0.465753
TNFSF9	Tc7_CD8-TYMS	6.29899e-05	-0.44178	0.0962099	0.321918
MS4A1	Tc7_CD8-TYMS	2.58295e-06	-0.443128	0.0379009	0.226027
PTGER4	Tc7_CD8-TYMS	0.046595	-0.447754	0.355685	0.582192
PDE4B	Tc7_CD8-TYMS	0.0251131	-0.449239	0.244898	0.479452
MT-CO2	Tc7_CD8-TYMS	2.0544e-07	-0.450944	0.994169	0.993151
PABPC1	Tc7_CD8-TYMS	0.0106088	-0.452119	0.874636	0.938356
MT-ATP6	Tc7_CD8-TYMS	1.23003e-05	-0.453387	0.976676	0.993151
RELB	Tc7_CD8-TYMS	0.000185666	-0.454463	0.131195	0.363014
KDM6B	Tc7_CD8-TYMS	0.000167532	-0.456471	0.0641399	0.253425
MT-ND4	Tc7_CD8-TYMS	5.84928e-05	-0.460589	0.909621	0.972603
EIF1	Tc7_CD8-TYMS	1.75962e-06	-0.460803	0.96793	1
PER1	Tc7_CD8-TYMS	0.00136356	-0.466436	0.0874636	0.280822
CD59	Tc7_CD8-TYMS	0.000926021	-0.469153	0.262391	0.520548
PTP4A1	Tc7_CD8-TYMS	0.0211133	-0.472703	0.274052	0.506849
GABARAPL1	Tc7_CD8-TYMS	0.000597246	-0.474615	0.151603	0.383562
IL10RA	Tc7_CD8-TYMS	0.000293614	-0.477159	0.309038	0.60274
RNF149	Tc7_CD8-TYMS	0.000242177	-0.4889	0.411079	0.678082
DUSP10	Tc7_CD8-TYMS	0.000770286	-0.494028	0.116618	0.328767
MT-CO1	Tc7_CD8-TYMS	5.69439e-06	-0.49495	0.979592	1
TIPARP	Tc7_CD8-TYMS	6.06622e-06	-0.498056	0.139942	0.40411
FOSL2	Tc7_CD8-TYMS	2.5221e-07	-0.499904	0.102041	0.363014
LITAF	Tc7_CD8-TYMS	0.0342713	-0.502476	0.463557	0.691781
SARAF	Tc7_CD8-TYMS	3.74295e-05	-0.502995	0.830904	0.965753
IER2	Tc7_CD8-TYMS	0.00469188	-0.506829	0.638484	0.835616
CREM	Tc7_CD8-TYMS	0.000889444	-0.51358	0.227405	0.486301
SERTAD1	Tc7_CD8-TYMS	0.0389293	-0.51694	0.195335	0.39726
MGAT4A	Tc7_CD8-TYMS	0.000129816	-0.518519	0.122449	0.349315
MT-ND4L	Tc7_CD8-TYMS	2.79442e-07	-0.524234	0.96793	0.979452
NFKBIZ	Tc7_CD8-TYMS	5.97435e-07	-0.533162	0.110787	0.369863
AREG	Tc7_CD8-TYMS	1.20384e-10	-0.543193	0.0204082	0.239726
MT-ND1	Tc7_CD8-TYMS	8.87911e-07	-0.548884	0.892128	0.958904
PRDM1	Tc7_CD8-TYMS	2.65244e-07	-0.559637	0.166181	0.458904
MAP3K8	Tc7_CD8-TYMS	0.0184586	-0.565293	0.186589	0.390411
GPR65	Tc7_CD8-TYMS	0.000926045	-0.571673	0.221574	0.465753
CLDND1	Tc7_CD8-TYMS	0.0016518	-0.575273	0.38484	0.623288
GIMAP4	Tc7_CD8-TYMS	0.0039403	-0.5777	0.413994	0.671233
HPGD	Tc7_CD8-TYMS	0.00216152	-0.58023	0.0874636	0.267123
CBLB	Tc7_CD8-TYMS	8.55177e-06	-0.594833	0.326531	0.623288
RHOB	Tc7_CD8-TYMS	0.00652773	-0.601301	0.151603	0.349315
ISG20	Tc7_CD8-TYMS	0.000770852	-0.603004	0.422741	0.650685
KLF2	Tc7_CD8-TYMS	1.25302e-05	-0.604087	0.206997	0.486301
AQP3	Tc7_CD8-TYMS	0.000521194	-0.608625	0.139942	0.363014
SPRY1	Tc7_CD8-TYMS	8.0221e-12	-0.628895	0.0349854	0.294521
RHOH	Tc7_CD8-TYMS	0.00638996	-0.632761	0.413994	0.623288
FAM46C	Tc7_CD8-TYMS	8.56924e-08	-0.635163	0.180758	0.486301
CCL4	Tc7_CD8-TYMS	7.48016e-07	-0.652543	0.460641	0.773973
H3F3B	Tc7_CD8-TYMS	3.13489e-07	-0.661224	0.979592	1
CD55	Tc7_CD8-TYMS	1.01087e-11	-0.663563	0.0962099	0.40411
JUN	Tc7_CD8-TYMS	1.12955e-05	-0.665499	0.781341	0.890411
TNF	Tc7_CD8-TYMS	0.0308924	-0.667792	0.303207	0.541096
SYTL3	Tc7_CD8-TYMS	9.01069e-07	-0.682044	0.157434	0.438356
PDE4D	Tc7_CD8-TYMS	1.71296e-13	-0.683253	0.0437318	0.328767
GPR183	Tc7_CD8-TYMS	2.23787e-06	-0.683387	0.174927	0.458904
SRGN	Tc7_CD8-TYMS	7.53275e-09	-0.685791	0.918367	0.979452
YPEL5	Tc7_CD8-TYMS	4.40344e-05	-0.731691	0.282799	0.534247
BTG1	Tc7_CD8-TYMS	2.22738e-06	-0.759936	0.822157	0.910959
PRF1	Tc7_CD8-TYMS	8.68922e-06	-0.770996	0.463557	0.719178
LYAR	Tc7_CD8-TYMS	8.045e-12	-0.779438	0.282799	0.664384
DUSP2	Tc7_CD8-TYMS	1.55697e-06	-0.78144	0.402332	0.732877
PTGER2	Tc7_CD8-TYMS	3.06906e-19	-0.840855	0.110787	0.541096
CDKN1A	Tc7_CD8-TYMS	5.07087e-06	-0.860943	0.38484	0.664384
MCL1	Tc7_CD8-TYMS	5.1612e-08	-0.868233	0.553936	0.808219
KLF6	Tc7_CD8-TYMS	2.6801e-06	-0.905404	0.813411	0.938356
TRDV3	Tc7_CD8-TYMS	9.46634e-06	-0.907398	0.00291545	0.123288
CYTIP	Tc7_CD8-TYMS	3.22202e-12	-0.917995	0.516035	0.835616
PPP1R15A	Tc7_CD8-TYMS	1.25681e-08	-0.953031	0.623907	0.835616
PHLDA1	Tc7_CD8-TYMS	4.36624e-05	-0.967321	0.460641	0.705479
FOSB	Tc7_CD8-TYMS	3.13327e-07	-0.969357	0.367347	0.657534
CSRNP1	Tc7_CD8-TYMS	2.36727e-10	-0.986894	0.239067	0.561644
KLRC1	Tc7_CD8-TYMS	2.27863e-06	-0.987307	0.0728863	0.294521
GZMK	Tc7_CD8-TYMS	4.47867e-08	-1.01563	0.250729	0.589041
RUNX3	Tc7_CD8-TYMS	2.07594e-13	-1.02594	0.230321	0.609589
NR4A2	Tc7_CD8-TYMS	1.90458e-09	-1.0335	0.268222	0.616438
BTG2	Tc7_CD8-TYMS	3.68678e-09	-1.07253	0.294461	0.630137
TRDC	Tc7_CD8-TYMS	2.26066e-08	-1.07279	0.0495627	0.273973
DUSP1	Tc7_CD8-TYMS	3.34384e-07	-1.08414	0.728863	0.863014
FOS	Tc7_CD8-TYMS	7.40844e-10	-1.09109	0.603499	0.869863
CD7	Tc7_CD8-TYMS	7.92632e-17	-1.1191	0.425656	0.828767
IL7R	Tc7_CD8-TYMS	0.000142356	-1.13188	0.338192	0.568493
FXYD2	Tc7_CD8-TYMS	1.32627e-13	-1.13827	0.209913	0.582192
CXCR4	Tc7_CD8-TYMS	1.0261e-13	-1.14832	0.801749	0.931507
TSC22D3	Tc7_CD8-TYMS	2.893e-09	-1.19134	0.784257	0.938356
NUCB2	Tc7_CD8-TYMS	8.49356e-09	-1.19671	0.559767	0.787671
NR4A1	Tc7_CD8-TYMS	4.54074e-10	-1.27953	0.250729	0.568493
ATF3	Tc7_CD8-TYMS	0.00144901	-1.28773	0.189504	0.410959
JUNB	Tc7_CD8-TYMS	1.15425e-13	-1.29875	0.51895	0.821918
ZFP36L2	Tc7_CD8-TYMS	4.61639e-19	-1.30822	0.795918	0.958904
TNFAIP3	Tc7_CD8-TYMS	1.13944e-13	-1.42524	0.306122	0.691781
CD69	Tc7_CD8-TYMS	1.10214e-17	-1.49737	0.527697	0.842466
NFKBIA	Tc7_CD8-TYMS	2.11165e-14	-1.63573	0.51312	0.808219
CCL4L2	Tc7_CD8-TYMS	2.55582e-11	-1.8947	0.116618	0.438356
ZFP36	Tc7_CD8-TYMS	2.17833e-19	-1.96492	0.55102	0.876712
GNLY	Tc7_CD8-TYMS	5.57824e-12	-2.29816	0.0670554	0.356164
TRBV5-6	Tc8_CD8-GNLY	3.2661e-61	1.83662	0.229695	0.00830565
TRAV5	Tc8_CD8-GNLY	2.19343e-34	1.4216	0.243145	0.0664452
MT2A	Tc8_CD8-GNLY	4.52588e-66	1.07343	0.692188	0.420266
HSPA1A	Tc8_CD8-GNLY	1.61538e-26	1.02318	0.749095	0.631229
RPS26	Tc8_CD8-GNLY	6.60457e-30	0.888649	0.905846	0.844684
COTL1	Tc8_CD8-GNLY	3.46932e-31	0.880805	0.376617	0.17691
ZNF683	Tc8_CD8-GNLY	2.57492e-33	0.868014	0.41852	0.209302
DNAJB1	Tc8_CD8-GNLY	1.54905e-33	0.776971	0.811174	0.685216
TRBV9	Tc8_CD8-GNLY	2.32593e-20	0.709824	0.126746	0.0199336
HLA-DRB1	Tc8_CD8-GNLY	1.46015e-30	0.706668	0.733575	0.583887
MYOM2	Tc8_CD8-GNLY	2.1459e-20	0.697079	0.20745	0.070598
TRAV14DV4	Tc8_CD8-GNLY	1.60769e-14	0.66359	0.134506	0.0365449
CD74	Tc8_CD8-GNLY	9.09471e-30	0.647481	0.892913	0.812292
CD8B	Tc8_CD8-GNLY	2.82934e-31	0.632584	0.777031	0.608804
HSPA1B	Tc8_CD8-GNLY	2.80385e-18	0.620026	0.814278	0.761628
XCL1	Tc8_CD8-GNLY	7.12509e-13	0.570994	0.237455	0.114618
HLA-DRA	Tc8_CD8-GNLY	2.91964e-06	0.519873	0.343508	0.244186
C1orf162	Tc8_CD8-GNLY	1.56266e-18	0.49337	0.285049	0.131229
UBC	Tc8_CD8-GNLY	1.24373e-18	0.481574	0.962235	0.962625
SIT1	Tc8_CD8-GNLY	1.70646e-18	0.476924	0.366787	0.196013
STAT1	Tc8_CD8-GNLY	3.66017e-09	0.475792	0.325401	0.20598
GAPDH	Tc8_CD8-GNLY	2.06933e-37	0.461972	0.959648	0.924419
MT1E	Tc8_CD8-GNLY	4.54746e-18	0.461544	0.195551	0.0664452
PSMD5-AS1	Tc8_CD8-GNLY	1.35147e-13	0.437368	0.221417	0.100498
S100A11	Tc8_CD8-GNLY	3.06333e-05	0.435978	0.700983	0.642027
HLA-DPB1	Tc8_CD8-GNLY	1.66446e-17	0.434876	0.768753	0.662791
PPDPF	Tc8_CD8-GNLY	3.26733e-21	0.433481	0.803932	0.693522
HSPE1	Tc8_CD8-GNLY	1.09261e-07	0.419282	0.704604	0.61794
IFNG	Tc8_CD8-GNLY	0.000788965	0.413704	0.403001	0.30814
PSME1	Tc8_CD8-GNLY	6.31981e-27	0.409198	0.902225	0.814784
HSPA8	Tc8_CD8-GNLY	6.22944e-22	0.398857	0.928608	0.892027
THEMIS	Tc8_CD8-GNLY	3.50972e-15	0.398425	0.427315	0.255814
PNP	Tc8_CD8-GNLY	8.79065e-15	0.396034	0.239524	0.106312
HSPB1	Tc8_CD8-GNLY	2.74352e-05	0.395441	0.368339	0.274086
TRGV7	Tc8_CD8-GNLY	0.030708	0.395023	0.146922	0.0880399
XCL2	Tc8_CD8-GNLY	8.78905e-06	0.393851	0.389033	0.281561
CD8A	Tc8_CD8-GNLY	8.64727e-22	0.383313	0.87791	0.792359
IRF1	Tc8_CD8-GNLY	2.13317e-05	0.382161	0.602173	0.51495
AC092580.4	Tc8_CD8-GNLY	0.00069355	0.379637	0.5582	0.467608
APOBEC3G	Tc8_CD8-GNLY	4.93043e-07	0.373083	0.535437	0.427741
OASL	Tc8_CD8-GNLY	1.61911e-09	0.365863	0.232799	0.122093
DYNLL1	Tc8_CD8-GNLY	6.81756e-07	0.365796	0.554061	0.432724
FABP5	Tc8_CD8-GNLY	4.58916e-09	0.357032	0.137093	0.0539867
CXCR3	Tc8_CD8-GNLY	0.000364715	0.356755	0.219865	0.140365
CD6	Tc8_CD8-GNLY	1.53609e-10	0.354247	0.394206	0.249169
PSMB9	Tc8_CD8-GNLY	4.8757e-13	0.350241	0.801345	0.72093
SLC9A3R1	Tc8_CD8-GNLY	6.84375e-13	0.347764	0.770823	0.673588
HSP90AB1	Tc8_CD8-GNLY	1.07255e-06	0.345793	0.742887	0.681063
PSME2	Tc8_CD8-GNLY	1.33487e-07	0.341762	0.609933	0.499169
TUBA1B	Tc8_CD8-GNLY	0.000270242	0.334086	0.44387	0.348007
HLA-DPA1	Tc8_CD8-GNLY	1.08844e-07	0.328329	0.720641	0.637874
MFSD10	Tc8_CD8-GNLY	4.16251e-07	0.326308	0.427832	0.301495
CLIC1	Tc8_CD8-GNLY	2.9707e-11	0.324529	0.869633	0.826412
RPL41	Tc8_CD8-GNLY	6.38765e-17	0.322019	0.979307	0.965947
PSMA7	Tc8_CD8-GNLY	1.62636e-08	0.320398	0.660631	0.54402
HN1	Tc8_CD8-GNLY	2.20516e-06	0.318088	0.334196	0.2201
HLA-DQB1	Tc8_CD8-GNLY	0.000645561	0.308052	0.264873	0.175249
ARPC1B	Tc8_CD8-GNLY	3.98382e-09	0.302441	0.78479	0.696013
GIMAP7	Tc8_CD8-GNLY	4.205e-07	0.297672	0.760993	0.70598
RPL12	Tc8_CD8-GNLY	1.20237e-38	0.295665	0.997931	0.996678
SH3BGRL3	Tc8_CD8-GNLY	6.51139e-27	0.295371	0.996896	0.993355
ITGB2	Tc8_CD8-GNLY	1.5726e-11	0.293493	0.866529	0.834718
BTN3A2	Tc8_CD8-GNLY	1.11696e-05	0.292415	0.498189	0.381229
GRAP2	Tc8_CD8-GNLY	5.62693e-06	0.289329	0.365235	0.248339
LAPTM5	Tc8_CD8-GNLY	3.35454e-11	0.289226	0.823073	0.762458
PPM1M	Tc8_CD8-GNLY	6.30055e-06	0.287866	0.249871	0.150332
S100A4	Tc8_CD8-GNLY	2.29605e-13	0.284981	0.995344	0.995017
RHOF	Tc8_CD8-GNLY	0.00149523	0.281107	0.378169	0.284053
MYL6	Tc8_CD8-GNLY	7.37557e-13	0.277172	0.959648	0.931894
CAMK4	Tc8_CD8-GNLY	1.97637e-05	0.27654	0.254009	0.157807
PLEK	Tc8_CD8-GNLY	0.000793247	0.275404	0.623901	0.539037
HLA-DMA	Tc8_CD8-GNLY	9.67849e-05	0.275127	0.184687	0.104651
EPSTI1	Tc8_CD8-GNLY	1.46433e-07	0.273639	0.108639	0.0390365
HSP90AA1	Tc8_CD8-GNLY	1.19244e-08	0.26833	0.937403	0.906977
TAGLN2	Tc8_CD8-GNLY	0.0198971	0.267893	0.778583	0.728405
MT1F	Tc8_CD8-GNLY	0.00744796	0.266808	0.142266	0.0813953
LAT	Tc8_CD8-GNLY	0.00710786	0.261646	0.577341	0.478405
FGFBP2	Tc8_CD8-GNLY	2.75568e-06	0.260556	0.775479	0.696844
MRPL41	Tc8_CD8-GNLY	0.00142678	0.260075	0.334713	0.238372
PARK7	Tc8_CD8-GNLY	0.0174172	0.255672	0.536989	0.451827
UBE2L6	Tc8_CD8-GNLY	0.00604736	0.253091	0.405587	0.306478
RPLP1	Tc8_CD8-GNLY	1.45447e-27	0.252586	1	0.999169
ANXA1	Tc8_CD8-GNLY	0.000185547	0.250771	0.884118	0.856312
LDHA	Tc8_CD8-GNLY	0.00054173	0.250376	0.622866	0.523256
MKRN1	Tc8_CD8-GNLY	0.000201992	-0.250689	0.135023	0.210133
FXYD7	Tc8_CD8-GNLY	1.72951e-06	-0.25236	0.0419038	0.100498
HPGD	Tc8_CD8-GNLY	2.77793e-09	-0.254233	0.0377651	0.104651
IDI1	Tc8_CD8-GNLY	0.0141696	-0.258016	0.17641	0.244186
LILRB1	Tc8_CD8-GNLY	0.00011274	-0.258558	0.124677	0.201827
PPP1R10	Tc8_CD8-GNLY	0.0386157	-0.262212	0.247284	0.316445
CYTIP	Tc8_CD8-GNLY	2.89971e-07	-0.262437	0.612519	0.701827
ISG20	Tc8_CD8-GNLY	0.00114285	-0.262502	0.498189	0.571429
PARP8	Tc8_CD8-GNLY	4.53687e-05	-0.262599	0.478531	0.559801
MT-CO3	Tc8_CD8-GNLY	2.60071e-23	-0.271726	0.980859	0.993355
RALGAPA1	Tc8_CD8-GNLY	0.00056622	-0.275186	0.159338	0.234219
NEAT1	Tc8_CD8-GNLY	2.40786e-05	-0.275344	0.592861	0.67608
IKZF1	Tc8_CD8-GNLY	5.94868e-05	-0.275728	0.400414	0.48588
SUN2	Tc8_CD8-GNLY	0.000488021	-0.283249	0.434558	0.504983
CD55	Tc8_CD8-GNLY	6.42513e-05	-0.284515	0.156234	0.238372
ARID5B	Tc8_CD8-GNLY	0.000638425	-0.285335	0.227108	0.30897
LINC00944	Tc8_CD8-GNLY	1.246e-05	-0.285598	0.117434	0.197674
ADAM10	Tc8_CD8-GNLY	0.00106436	-0.287182	0.20745	0.285714
MT-CO1	Tc8_CD8-GNLY	2.16838e-20	-0.288185	0.991205	0.996678
FCRL3	Tc8_CD8-GNLY	0.000170687	-0.288298	0.0962235	0.16196
PPM1B	Tc8_CD8-GNLY	3.02188e-07	-0.288499	0.0982928	0.181063
SYNE2	Tc8_CD8-GNLY	1.53725e-06	-0.293421	0.523021	0.60299
SQSTM1	Tc8_CD8-GNLY	0.00606537	-0.300993	0.422659	0.490864
PPP2R5C	Tc8_CD8-GNLY	3.95814e-07	-0.301336	0.546301	0.630399
GNPTAB	Tc8_CD8-GNLY	8.81949e-06	-0.302023	0.159855	0.248339
PTGER2	Tc8_CD8-GNLY	8.5242e-07	-0.303522	0.277289	0.385382
CEBPB	Tc8_CD8-GNLY	3.16509e-10	-0.309235	0.105535	0.203488
MT-ND3	Tc8_CD8-GNLY	4.30364e-34	-0.309471	0.988101	0.995017
KLRD1	Tc8_CD8-GNLY	1.89236e-09	-0.31177	0.80031	0.841362
GLTSCR2	Tc8_CD8-GNLY	9.89672e-11	-0.313573	0.499224	0.628738
C19orf43	Tc8_CD8-GNLY	7.31623e-10	-0.316843	0.42059	0.557309
FCMR	Tc8_CD8-GNLY	1.46534e-06	-0.316944	0.239007	0.33804
GABPB1	Tc8_CD8-GNLY	0.000491396	-0.320636	0.152613	0.224252
ATM	Tc8_CD8-GNLY	7.01227e-06	-0.320939	0.400931	0.492525
LPCAT1	Tc8_CD8-GNLY	0.00071337	-0.322328	0.175375	0.247508
CST3	Tc8_CD8-GNLY	3.06396e-10	-0.322568	0.0946715	0.188538
MT-CYB	Tc8_CD8-GNLY	1.20016e-30	-0.328979	0.985515	0.995847
DTHD1	Tc8_CD8-GNLY	8.3411e-07	-0.335726	0.0915675	0.167774
PIK3R1	Tc8_CD8-GNLY	0.000109011	-0.336896	0.315572	0.402824
YBX1	Tc8_CD8-GNLY	1.71918e-14	-0.346803	0.533368	0.669435
MT-ND4L	Tc8_CD8-GNLY	2.68398e-36	-0.347854	0.988619	0.995017
TRGC2	Tc8_CD8-GNLY	8.0275e-06	-0.352927	0.21314	0.303987
XBP1	Tc8_CD8-GNLY	3.43489e-06	-0.355914	0.352819	0.450166
RP11-277P12.6	Tc8_CD8-GNLY	1.95117e-14	-0.358294	0.0289705	0.104651
NCR3	Tc8_CD8-GNLY	1.92005e-08	-0.362269	0.144853	0.241694
NCR1	Tc8_CD8-GNLY	7.13713e-21	-0.364658	0.0258665	0.11711
PIK3IP1	Tc8_CD8-GNLY	3.06561e-05	-0.368377	0.22866	0.312292
MT-ATP8	Tc8_CD8-GNLY	9.30769e-42	-0.385576	0.962752	0.995017
ETS1	Tc8_CD8-GNLY	3.32781e-12	-0.389422	0.387481	0.508306
TRGC1	Tc8_CD8-GNLY	4.6742e-13	-0.395264	0.0615623	0.151993
UTS2	Tc8_CD8-GNLY	4.58724e-26	-0.398262	0.0444904	0.167774
CD7	Tc8_CD8-GNLY	1.39648e-11	-0.401527	0.523021	0.627076
MT-CO2	Tc8_CD8-GNLY	1.66621e-44	-0.402682	0.994827	0.999169
IFITM2	Tc8_CD8-GNLY	5.80902e-36	-0.415344	0.904811	0.964286
MT-ND4	Tc8_CD8-GNLY	1.42877e-36	-0.424352	0.928608	0.966777
TBX21	Tc8_CD8-GNLY	1.50328e-15	-0.427196	0.224521	0.36794
DDIT4	Tc8_CD8-GNLY	1.75463e-08	-0.432985	0.320228	0.42608
KIR3DL2	Tc8_CD8-GNLY	2.59921e-24	-0.45108	0.0227625	0.119601
TXK	Tc8_CD8-GNLY	1.58383e-36	-0.463223	0.00931195	0.11711
MT-ATP6	Tc8_CD8-GNLY	1.7647e-64	-0.473122	0.983445	0.990864
CXCR4	Tc8_CD8-GNLY	3.85513e-18	-0.47903	0.67822	0.785714
TSC22D3	Tc8_CD8-GNLY	1.88694e-26	-0.483393	0.822038	0.906977
MT-ND5	Tc8_CD8-GNLY	4.87688e-35	-0.487301	0.907398	0.95598
ZFP36L2	Tc8_CD8-GNLY	6.16658e-35	-0.524777	0.828246	0.912791
PRDM1	Tc8_CD8-GNLY	3.24661e-20	-0.527657	0.200207	0.354651
TRAV9-2	Tc8_CD8-GNLY	5.77919e-38	-0.530884	0.00827729	0.118771
SELL	Tc8_CD8-GNLY	2.38028e-14	-0.558903	0.152095	0.276578
KIR2DL3	Tc8_CD8-GNLY	2.58181e-40	-0.561332	0.0165546	0.143688
TXNIP	Tc8_CD8-GNLY	3.45241e-42	-0.561474	0.941024	0.975914
KLRC2	Tc8_CD8-GNLY	8.15547e-33	-0.56977	0.0305225	0.156146
IKZF2	Tc8_CD8-GNLY	1.11235e-37	-0.570572	0.0263839	0.160299
KLRF1	Tc8_CD8-GNLY	5.61622e-22	-0.582123	0.0900155	0.223422
PNRC1	Tc8_CD8-GNLY	3.88848e-26	-0.583812	0.551474	0.67691
PLAC8	Tc8_CD8-GNLY	5.27705e-28	-0.599944	0.319193	0.510797
KIR3DL1	Tc8_CD8-GNLY	2.01912e-37	-0.626472	0.0150026	0.13289
TRGV3	Tc8_CD8-GNLY	1.08834e-06	-0.657347	0.220383	0.303987
RPS2	Tc8_CD8-GNLY	7.82584e-46	-0.659332	0.83135	0.906146
CYBA	Tc8_CD8-GNLY	1.01319e-63	-0.669414	0.658044	0.888704
IL7R	Tc8_CD8-GNLY	1.26871e-11	-0.695372	0.339886	0.458472
CCL3L3	Tc8_CD8-GNLY	1.8811e-42	-0.698771	0.0139679	0.142027
TYROBP	Tc8_CD8-GNLY	1.69699e-20	-0.712835	0.113295	0.253322
HLA-DRB5	Tc8_CD8-GNLY	6.95576e-30	-0.719049	0.183135	0.360465
TIGIT	Tc8_CD8-GNLY	2.72242e-38	-0.727673	0.112778	0.302326
TRBV5-1	Tc8_CD8-GNLY	1.69277e-18	-0.735547	0.0491464	0.154485
NFKBIA	Tc8_CD8-GNLY	7.87813e-18	-0.739353	0.345577	0.487542
BTG1	Tc8_CD8-GNLY	2.01078e-68	-0.751738	0.80807	0.921927
FKBP5	Tc8_CD8-GNLY	3.56997e-35	-0.779623	0.185722	0.375415
TRDV1	Tc8_CD8-GNLY	6.39563e-34	-0.928943	0.0134506	0.122093
GNLY	Tc8_CD8-GNLY	9.30981e-86	-0.960719	0.767201	0.936877
TRAV12-2	Tc8_CD8-GNLY	9.4928e-17	-0.998692	0.104501	0.218439
KLRC3	Tc8_CD8-GNLY	4.04422e-65	-1.06271	0.0957062	0.347176
CCL3	Tc8_CD8-GNLY	9.15392e-32	-1.08619	0.0941542	0.260797
TRBV20-1	Tc8_CD8-GNLY	1.64116e-40	-1.18664	0.0284532	0.172757
TRGV2	Tc8_CD8-GNLY	9.67136e-10	-1.29374	0.180031	0.274086
CCL4L2	Tc8_CD8-GNLY	5.14278e-59	-1.37499	0.286084	0.592193
TRBV28	Tc8_CD8-GNLY	7.61166e-37	-1.50571	0.0320745	0.167774
RPS26	Th1_CD4-CCR7	4.72202e-09	1.98247	0.843434	0.810044
RPS4Y1	Th1_CD4-CCR7	7.35212e-35	1.71716	0.560606	0.137555
HSPA1A	Th1_CD4-CCR7	0.00114962	1.46413	0.560606	0.427948
RPL36A	Th1_CD4-CCR7	3.14798e-08	0.603479	0.94697	0.960699
RPS29	Th1_CD4-CCR7	1.20521e-26	0.587788	0.997475	1
TRAF3IP3	Th1_CD4-CCR7	0.0175065	0.48911	0.643939	0.561135
PFN1	Th1_CD4-CCR7	5.43993e-06	0.462805	0.94697	0.941048
EIF1AY	Th1_CD4-CCR7	0.0293704	0.459629	0.118687	0.0327511
RPL41	Th1_CD4-CCR7	4.78812e-06	0.433101	0.984848	0.982533
RPS27	Th1_CD4-CCR7	1.16997e-31	0.376615	0.997475	1
CD52	Th1_CD4-CCR7	5.61076e-05	0.341542	0.957071	0.969432
RPL37A	Th1_CD4-CCR7	3.52171e-07	0.28006	0.994949	0.995633
RPS9	Th1_CD4-CCR7	2.09358e-06	0.257142	0.989899	0.99345
TMSB4X	Th1_CD4-CCR7	8.87704e-06	0.256113	1	1
RPL7	Th1_CD4-CCR7	1.90989e-05	-0.290577	0.939394	0.989083
MT-CO1	Th1_CD4-CCR7	0.00283451	-0.292046	0.979798	0.997817
MT-CYB	Th1_CD4-CCR7	1.95916e-05	-0.302812	0.974747	0.997817
MT-ATP8	Th1_CD4-CCR7	8.87786e-06	-0.314426	0.906566	0.9869
CYP4V2	Th1_CD4-CCR7	0.000559561	-0.325326	0.0328283	0.150655
BTG1	Th1_CD4-CCR7	2.32694e-05	-0.338139	0.929293	0.967249
MT-ND4L	Th1_CD4-CCR7	1.05362e-06	-0.338462	0.982323	1
PABPC1	Th1_CD4-CCR7	1.24759e-07	-0.344126	0.936869	0.997817
CCR7	Th1_CD4-CCR7	0.010135	-0.35576	0.575758	0.740175
ELF1	Th1_CD4-CCR7	0.00139249	-0.384303	0.285354	0.478166
SMDT1	Th1_CD4-CCR7	0.00991241	-0.384652	0.540404	0.709607
XIST	Th1_CD4-CCR7	0.00135557	-0.393574	0.0757576	0.21179
PTGER4	Th1_CD4-CCR7	0.0313857	-0.394574	0.138889	0.281659
JUNB	Th1_CD4-CCR7	1.62743e-06	-0.394904	0.689394	0.895197
MT-ND5	Th1_CD4-CCR7	0.0138645	-0.397867	0.825758	0.917031
TXNIP	Th1_CD4-CCR7	0.00392351	-0.400326	0.871212	0.969432
RPS4X	Th1_CD4-CCR7	1.7203e-26	-0.414226	0.997475	1
FTH1	Th1_CD4-CCR7	4.90326e-07	-0.431663	0.949495	0.978166
AP3M2	Th1_CD4-CCR7	0.0151482	-0.43379	0.0984848	0.231441
SARAF	Th1_CD4-CCR7	3.91817e-12	-0.436669	0.944444	0.991266
MT-CO2	Th1_CD4-CCR7	5.20571e-16	-0.447314	0.987374	1
G3BP2	Th1_CD4-CCR7	0.00294878	-0.450722	0.136364	0.286026
TSC22D3	Th1_CD4-CCR7	2.30545e-05	-0.467142	0.699495	0.858079
NDFIP1	Th1_CD4-CCR7	0.000591324	-0.470985	0.580808	0.762009
TSPAN14	Th1_CD4-CCR7	0.00440556	-0.475307	0.189394	0.347162
NFKBIZ	Th1_CD4-CCR7	0.00307191	-0.476335	0.209596	0.379913
TOB1	Th1_CD4-CCR7	9.22185e-05	-0.487051	0.113636	0.279476
ZFP36L2	Th1_CD4-CCR7	6.86046e-06	-0.512105	0.669192	0.844978
CDKN1B	Th1_CD4-CCR7	3.93322e-05	-0.516023	0.257576	0.462882
SRGN	Th1_CD4-CCR7	0.000156327	-0.531183	0.474747	0.637555
LEPROTL1	Th1_CD4-CCR7	1.47497e-07	-0.543261	0.606061	0.816594
PNRC1	Th1_CD4-CCR7	1.37224e-06	-0.568389	0.608586	0.766376
SLC2A3	Th1_CD4-CCR7	4.78042e-05	-0.58496	0.356061	0.563319
CYTIP	Th1_CD4-CCR7	3.99961e-08	-0.625245	0.560606	0.764192
CCL4	Th1_CD4-CCR7	0.00940828	-0.6406	0.030303	0.126638
CD69	Th1_CD4-CCR7	6.04758e-11	-0.645798	0.383838	0.670306
CD55	Th1_CD4-CCR7	1.79405e-09	-0.679444	0.308081	0.567686
CXCR4	Th1_CD4-CCR7	2.79842e-12	-0.682772	0.588384	0.805677
TNFAIP3	Th1_CD4-CCR7	4.02923e-13	-0.746297	0.227273	0.515284
PDE4B	Th1_CD4-CCR7	6.73441e-09	-0.805978	0.108586	0.312227
RPS26	Th2_CD4-PASK	1.76768e-23	1.97316	0.937716	0.87538
HSPA1A	Th2_CD4-PASK	0.0104812	1.1976	0.726644	0.647416
CXCR3	Th2_CD4-PASK	0.00214487	0.600855	0.217993	0.0699088
PFN1	Th2_CD4-PASK	1.06876e-06	0.480073	0.989619	0.987842
IL32	Th2_CD4-PASK	0.00280639	0.461995	0.986159	0.966565
CD99	Th2_CD4-PASK	0.00416614	0.448665	0.816609	0.756839
ACTB	Th2_CD4-PASK	0.013002	0.424411	1	1
HLA-A	Th2_CD4-PASK	0.0122809	0.269234	0.99654	1
TMSB4X	Th2_CD4-PASK	0.0455011	0.260059	1	0.99696
RPS13	Th2_CD4-PASK	4.02217e-06	-0.253138	0.99308	1
MT-ND3	Th2_CD4-PASK	0.00911637	-0.283304	0.965398	0.987842
MT-ND4L	Th2_CD4-PASK	0.0026006	-0.30107	0.972318	0.99696
MT-CO1	Th2_CD4-PASK	0.0333136	-0.303206	0.958478	0.984802
MT-CO3	Th2_CD4-PASK	0.00987289	-0.317255	0.923875	0.966565
MT-CO2	Th2_CD4-PASK	3.01759e-05	-0.375075	0.989619	0.987842
IL7R	Th2_CD4-PASK	0.00548395	-0.42815	0.865052	0.927052
SARAF	Th2_CD4-PASK	2.54766e-06	-0.429302	0.937716	0.99696
CST3	Th2_CD4-PASK	0.0256143	-0.439953	0.0103806	0.106383
BTG1	Th2_CD4-PASK	2.04417e-05	-0.444629	0.896194	0.954407
H3F3B	Th2_CD4-PASK	0.000210358	-0.455986	0.899654	0.966565
MT-ND4	Th2_CD4-PASK	0.000118265	-0.478694	0.865052	0.930091
CD55	Th2_CD4-PASK	0.00218165	-0.529951	0.217993	0.416413
PNRC1	Th2_CD4-PASK	5.70233e-05	-0.536388	0.588235	0.762918
SOCS1	Th2_CD4-PASK	0.000213881	-0.5373	0.0484429	0.209726
CXCR4	Th2_CD4-PASK	0.00183158	-0.548575	0.605536	0.775076
CD69	Th2_CD4-PASK	0.00406856	-0.664149	0.525952	0.726444
MT-ND5	Th2_CD4-PASK	1.22755e-08	-0.671002	0.868512	0.933131
SLC2A3	Th2_CD4-PASK	1.20042e-05	-0.734837	0.463668	0.665653
TNFAIP3	Th2_CD4-PASK	1.81429e-07	-0.79855	0.32526	0.607903
JUNB	Th2_CD4-PASK	1.10016e-09	-0.903737	0.619377	0.860182
RPS26	Th3_CD4-LYAR	6.9678e-94	2.18748	0.954592	0.875502
HSPA1A	Th3_CD4-LYAR	4.26293e-26	1.21773	0.874097	0.74498
HSPA1B	Th3_CD4-LYAR	2.16381e-15	0.944212	0.907121	0.895582
UBC	Th3_CD4-LYAR	3.0133e-15	0.859943	0.959752	0.963855
HLA-DRB1	Th3_CD4-LYAR	6.60126e-07	0.844736	0.288958	0.14257
CD74	Th3_CD4-LYAR	2.40192e-09	0.809342	0.737874	0.672691
DNAJB1	Th3_CD4-LYAR	2.11438e-10	0.80092	0.877193	0.823293
CXCR3	Th3_CD4-LYAR	2.55903e-10	0.754066	0.29515	0.126506
XCL1	Th3_CD4-LYAR	0.0150631	0.726223	0.174407	0.0803213
HSPB1	Th3_CD4-LYAR	1.68117e-10	0.704342	0.576883	0.421687
RMRP	Th3_CD4-LYAR	3.84204e-09	0.702053	0.244582	0.0843373
BATF	Th3_CD4-LYAR	1.26908e-06	0.674984	0.336429	0.186747
CLIC1	Th3_CD4-LYAR	7.31483e-15	0.613711	0.79773	0.65261
S100A11	Th3_CD4-LYAR	2.45494e-16	0.5905	0.899897	0.849398
COTL1	Th3_CD4-LYAR	7.24984e-10	0.585007	0.714138	0.616466
CD99	Th3_CD4-LYAR	4.06138e-15	0.583825	0.845201	0.791165
GAPDH	Th3_CD4-LYAR	1.86472e-12	0.566829	0.945304	0.949799
PPDPF	Th3_CD4-LYAR	9.04482e-11	0.545925	0.789474	0.706827
GLIPR2	Th3_CD4-LYAR	0.000281443	0.545483	0.350877	0.232932
SEPT11	Th3_CD4-LYAR	6.4565e-05	0.533365	0.246646	0.120482
PLP2	Th3_CD4-LYAR	2.65717e-05	0.532927	0.651187	0.590361
CRIP1	Th3_CD4-LYAR	9.07403e-06	0.513871	0.926729	0.935743
LY6E	Th3_CD4-LYAR	1.96055e-06	0.509685	0.636739	0.53012
FMNL1	Th3_CD4-LYAR	0.023924	0.509652	0.267286	0.168675
DYNLL1	Th3_CD4-LYAR	0.00385841	0.498767	0.540764	0.459839
TUBA1B	Th3_CD4-LYAR	0.0447848	0.497494	0.45614	0.371486
HSPH1	Th3_CD4-LYAR	0.0212463	0.491393	0.534572	0.441767
SIT1	Th3_CD4-LYAR	0.00511786	0.482129	0.373581	0.26506
ACTB	Th3_CD4-LYAR	7.83996e-17	0.473577	1	1
CALM3	Th3_CD4-LYAR	0.0188427	0.466904	0.449948	0.365462
LCP2	Th3_CD4-LYAR	0.0012622	0.442793	0.53354	0.431727
PFN1	Th3_CD4-LYAR	2.08238e-14	0.430034	0.98968	0.985944
MYL6	Th3_CD4-LYAR	3.08161e-11	0.424383	0.916409	0.907631
CCL5	Th3_CD4-LYAR	0.00904022	0.392798	0.573787	0.427711
RAC2	Th3_CD4-LYAR	4.00488e-07	0.362002	0.876161	0.843373
HCST	Th3_CD4-LYAR	0.0159448	0.354752	0.796698	0.783133
TAGLN2	Th3_CD4-LYAR	0.0250831	0.354347	0.846233	0.831325
S100A10	Th3_CD4-LYAR	0.000856259	0.353025	0.921569	0.929719
IL32	Th3_CD4-LYAR	4.60328e-08	0.348836	0.995872	0.991968
TMA7	Th3_CD4-LYAR	8.041e-08	0.33552	0.945304	0.937751
S100A4	Th3_CD4-LYAR	1.30682e-07	0.329707	0.986584	0.991968
ATP5E	Th3_CD4-LYAR	1.65739e-08	0.329162	0.975232	0.981928
SH3BGRL3	Th3_CD4-LYAR	7.41164e-08	0.328919	0.981424	0.98996
COX6B1	Th3_CD4-LYAR	0.0309356	0.324177	0.742002	0.690763
IFITM2	Th3_CD4-LYAR	0.00330674	0.317833	0.877193	0.86747
S100A6	Th3_CD4-LYAR	0.00197947	0.31038	0.934985	0.923695
CD52	Th3_CD4-LYAR	0.000279341	0.294519	0.983488	0.975904
HSPA8	Th3_CD4-LYAR	0.030576	0.288824	0.927761	0.933735
COX6A1	Th3_CD4-LYAR	0.043989	0.28621	0.722394	0.704819
ACTG1	Th3_CD4-LYAR	0.0183877	0.282844	0.971104	0.967871
RPS29	Th3_CD4-LYAR	7.88246e-05	0.271547	1	0.997992
RPS12	Th3_CD4-LYAR	2.96053e-17	-0.250669	1	1
EEF1A1	Th3_CD4-LYAR	1.02926e-23	-0.251764	1	1
RPL18A	Th3_CD4-LYAR	1.86774e-22	-0.257349	1	1
RPL7	Th3_CD4-LYAR	3.14462e-05	-0.263106	0.922601	0.967871
NPM1	Th3_CD4-LYAR	2.32892e-05	-0.264518	0.860681	0.923695
ILF3-AS1	Th3_CD4-LYAR	0.000175374	-0.267062	0.0598555	0.154618
NUCB2	Th3_CD4-LYAR	0.0299704	-0.267161	0.0990712	0.194779
LDLRAP1	Th3_CD4-LYAR	0.00230369	-0.267819	0.117647	0.230924
EIF3E	Th3_CD4-LYAR	0.000365723	-0.270833	0.685243	0.825301
RPL39	Th3_CD4-LYAR	5.4843e-25	-0.272699	1	1
RPS2	Th3_CD4-LYAR	2.00867e-05	-0.274197	0.959752	0.965863
RPS4X	Th3_CD4-LYAR	4.87943e-08	-0.274789	0.998968	1
MT-ND4L	Th3_CD4-LYAR	1.52852e-07	-0.276156	0.97936	0.97992
RASA3	Th3_CD4-LYAR	0.000481915	-0.277038	0.164087	0.303213
SH3YL1	Th3_CD4-LYAR	0.0184555	-0.278546	0.132095	0.240964
MTFP1	Th3_CD4-LYAR	0.000313872	-0.279162	0.0784314	0.180723
BORCS5	Th3_CD4-LYAR	0.00623062	-0.281381	0.103199	0.204819
AIM1	Th3_CD4-LYAR	0.00294105	-0.287251	0.126935	0.242972
ICOS	Th3_CD4-LYAR	0.0158726	-0.29204	0.162023	0.281124
TSPAN14	Th3_CD4-LYAR	0.012581	-0.292283	0.153767	0.269076
RBM3	Th3_CD4-LYAR	0.00446163	-0.296097	0.499484	0.674699
EEF1G	Th3_CD4-LYAR	1.56111e-08	-0.297124	0.872033	0.961847
PASK	Th3_CD4-LYAR	0.0366065	-0.302796	0.0629515	0.140562
TCF7	Th3_CD4-LYAR	0.0101255	-0.305112	0.211558	0.345382
RPS3A	Th3_CD4-LYAR	1.76482e-25	-0.31363	0.998968	1
KLF3	Th3_CD4-LYAR	0.00272864	-0.320082	0.0877193	0.184739
IER2	Th3_CD4-LYAR	0.0291921	-0.321506	0.431373	0.580321
KMT2E-AS1	Th3_CD4-LYAR	2.99694e-05	-0.322142	0.120743	0.253012
LINC00861	Th3_CD4-LYAR	0.0104458	-0.322427	0.297214	0.439759
[truncated: 818 more rows]

## Sheet: DEGs (blood)
Differential expressed genes between case and control (blood) (p_val_adj: two-sided Wilcoxon rank sum test after bonferroni correction)
genes	clusters	p_val_adj	avg_log2FC (case/control)	pct.case	pct.control
RPS26	B1_CCR7	5.36416e-108	2.25077	0.900728	0.852909
KLF2	B1_CCR7	7.66751e-84	1.24389	0.763733	0.532382
RPS2	B1_CCR7	3.84924e-185	1.07274	0.994375	0.968167
PNRC1	B1_CCR7	3.85221e-86	0.851427	0.853739	0.666301
SNHG7	B1_CCR7	1.58397e-50	0.797527	0.603243	0.358946
CYBA	B1_CCR7	5.21898e-91	0.791346	0.930179	0.835346
RPS4Y1	B1_CCR7	4.29579e-33	0.773577	0.548974	0.313941
YBX3	B1_CCR7	3.6593e-15	0.597218	0.269689	0.137212
C19orf43	B1_CCR7	5.76449e-37	0.592299	0.68233	0.512623
YBX1	B1_CCR7	1.63774e-50	0.588357	0.868961	0.727772
MZT2B	B1_CCR7	5.08426e-23	0.580442	0.312045	0.143798
KHDRBS1	B1_CCR7	6.46415e-22	0.537172	0.436797	0.271131
SFPQ	B1_CCR7	9.88789e-17	0.535378	0.353077	0.208562
S1PR4	B1_CCR7	3.23866e-16	0.535131	0.368961	0.229418
GNB2	B1_CCR7	1.23276e-21	0.534875	0.412972	0.254665
ARF6	B1_CCR7	9.88061e-14	0.50821	0.346459	0.221734
LYL1	B1_CCR7	2.84513e-15	0.496152	0.237922	0.106476
SNX3	B1_CCR7	3.51593e-35	0.492099	0.786896	0.646542
SPI1	B1_CCR7	4.20187e-13	0.463459	0.395764	0.276619
CHPT1	B1_CCR7	1.11341e-14	0.457997	0.191926	0.0702525
SRSF9	B1_CCR7	6.93995e-12	0.428898	0.289212	0.170143
FMNL1	B1_CCR7	2.28056e-11	0.419217	0.238915	0.121844
STUB1	B1_CCR7	2.02358e-13	0.414589	0.247518	0.121844
GLTSCR2	B1_CCR7	1.07116e-28	0.404317	0.884844	0.799122
TNFRSF13C	B1_CCR7	8.2883e-10	0.392353	0.371277	0.253568
ODC1	B1_CCR7	1.2463e-07	0.379871	0.296492	0.194292
STK17A	B1_CCR7	1.94417e-10	0.375746	0.607876	0.526894
HLA-C	B1_CCR7	2.67564e-28	0.368301	0.986102	0.982437
RAD23B	B1_CCR7	2.86591e-08	0.354039	0.219722	0.119649
CHCHD10	B1_CCR7	5.09344e-07	0.351893	0.495367	0.420417
GYLTL1B	B1_CCR7	1.53761e-06	0.349322	0.196559	0.107574
PPDPF	B1_CCR7	5.61361e-12	0.348369	0.729318	0.684962
OPN3	B1_CCR7	2.34851e-06	0.345033	0.194573	0.106476
FAM3C	B1_CCR7	0.000284282	0.344565	0.32131	0.248079
MARCKSL1	B1_CCR7	0.000601265	0.332771	0.390139	0.312843
NFKB1	B1_CCR7	1.2025e-07	0.328699	0.169755	0.0801317
PTOV1	B1_CCR7	1.77644e-05	0.327715	0.226671	0.140505
HNRNPL	B1_CCR7	6.41838e-05	0.327057	0.241893	0.161361
CMPK1	B1_CCR7	4.33322e-05	0.323115	0.350099	0.263447
TSPAN13	B1_CCR7	1.55641e-06	0.322846	0.539047	0.48079
TGFBR2	B1_CCR7	0.00214815	0.310255	0.37227	0.304061
TMEM248	B1_CCR7	1.90666e-05	0.306866	0.243878	0.154775
FAM26F	B1_CCR7	2.06546e-07	0.305471	0.59133	0.518112
HNRNPAB	B1_CCR7	2.40185e-06	0.304578	0.134679	0.0581778
RBBP6	B1_CCR7	8.45744e-05	0.302925	0.320318	0.239297
SIAH2	B1_CCR7	3.75003e-07	0.302477	0.149901	0.0658617
KRT10	B1_CCR7	1.75575e-06	0.300369	0.478822	0.405049
KCNG1	B1_CCR7	0.0223993	0.299925	0.132694	0.0746432
SUN2	B1_CCR7	0.000309818	0.299417	0.327267	0.246981
MZT2A	B1_CCR7	0.000459521	0.298298	0.253805	0.174533
UNC93B1	B1_CCR7	0.000531034	0.289523	0.17505	0.102086
EIF1AY	B1_CCR7	0.000554036	0.284391	0.245533	0.159166
PTPRA	B1_CCR7	0.000990744	0.284233	0.168432	0.0976948
LYN	B1_CCR7	2.3926e-07	0.279318	0.606221	0.525796
PPP3R1	B1_CCR7	4.62161e-06	0.278205	0.12773	0.053787
FAAP20	B1_CCR7	0.0131502	0.27178	0.316678	0.254665
SMAP2	B1_CCR7	0.0460992	0.264788	0.359696	0.294182
H2AFV	B1_CCR7	0.00267044	0.263463	0.264064	0.186608
SRM	B1_CCR7	0.00255518	0.262426	0.126737	0.0658617
PSIP1	B1_CCR7	0.0469743	0.26209	0.358041	0.297475
MALT1	B1_CCR7	0.00253838	0.261412	0.183984	0.11416
MESDC1	B1_CCR7	2.73128e-06	0.260909	0.105228	0.0362239
ZFP36L2	B1_CCR7	1.74019e-05	0.259044	0.774983	0.715697
BTG1	B1_CCR7	1.90383e-15	0.258412	0.984778	0.969265
CEBPB	B1_CCR7	0.000137562	0.255847	0.147915	0.0746432
CH507-9B2.3	B1_CCR7	0.000778924	0.255247	0.142952	0.0757409
TXNL4A	B1_CCR7	0.000291318	0.252874	0.134348	0.0669594
IGLL5	B1_CCR7	0.0032945	-0.252164	0.282925	0.3809
CLK1	B1_CCR7	0.00054139	-0.252193	0.272336	0.388584
TIFA	B1_CCR7	5.31495e-07	-0.253911	0.219722	0.349067
MS4A1	B1_CCR7	5.34744e-19	-0.255577	0.981469	0.994512
RP11-108M9.4	B1_CCR7	4.55799e-08	-0.256755	0.170417	0.288694
RPS29	B1_CCR7	9.90929e-30	-0.263832	0.990404	0.995609
TSC22D3	B1_CCR7	0.0275368	-0.267337	0.635672	0.71899
FCRL3	B1_CCR7	8.45707e-05	-0.268763	0.246195	0.361142
EIF2S3	B1_CCR7	4.05663e-08	-0.269029	0.544011	0.700329
IGHM	B1_CCR7	1.43735e-06	-0.275992	0.771674	0.880351
CD69	B1_CCR7	0.000151632	-0.277616	0.221377	0.32382
FCER2	B1_CCR7	6.92162e-12	-0.278753	0.781932	0.90011
CDCA7L	B1_CCR7	1.39748e-07	-0.279106	0.376241	0.529089
PDCD4	B1_CCR7	3.85688e-07	-0.279756	0.459629	0.614709
GPX1	B1_CCR7	3.74322e-09	-0.282446	0.260093	0.411636
ANXA4	B1_CCR7	2.50393e-09	-0.286667	0.154203	0.268935
TBC1D10C	B1_CCR7	6.74565e-05	-0.286912	0.514229	0.636663
CDK5RAP3	B1_CCR7	2.24215e-08	-0.301292	0.2773	0.419319
FAM118A	B1_CCR7	8.74156e-21	-0.312376	0.0400397	0.135016
JCHAIN	B1_CCR7	1.70102e-06	-0.316368	0.235606	0.351262
GADD45B	B1_CCR7	1.32459e-10	-0.31908	0.152548	0.273326
MT-ATP8	B1_CCR7	5.70831e-36	-0.336748	0.987756	0.994512
CDC42	B1_CCR7	1.90772e-12	-0.343868	0.502647	0.677278
ZNF595	B1_CCR7	1.93328e-21	-0.360665	0.0413633	0.139407
DEGS1	B1_CCR7	1.96212e-12	-0.384332	0.300463	0.459934
JUNB	B1_CCR7	1.12134e-13	-0.395367	0.428855	0.607025
WARS	B1_CCR7	2.98971e-30	-0.39616	0.0651886	0.205269
EAF2	B1_CCR7	3.68481e-23	-0.449897	0.426539	0.652031
DDX5	B1_CCR7	9.02139e-31	-0.45332	0.809729	0.923161
IER2	B1_CCR7	5.86948e-27	-0.503261	0.473527	0.693743
JUN	B1_CCR7	2.22113e-34	-0.658765	0.33223	0.575192
RPS26	B2_CD27	5.38193e-51	2.04686	0.97028	0.923729
KLF2	B2_CD27	5.68741e-28	0.951349	0.833403	0.706215
RPS2	B2_CD27	1.66082e-51	0.769474	0.99707	0.991525
MZT2B	B2_CD27	1.25268e-11	0.594365	0.478024	0.285311
SFPQ	B2_CD27	2.58317e-09	0.577472	0.430306	0.265537
SNHG7	B2_CD27	2.9069e-15	0.563979	0.643365	0.40678
CYBA	B2_CD27	1.402e-24	0.535426	0.971118	0.923729
PNRC1	B2_CD27	2.2021e-16	0.502094	0.887819	0.799435
MARCKSL1	B2_CD27	0.0017014	0.467774	0.368774	0.237288
C19orf43	B2_CD27	1.35972e-10	0.415945	0.818753	0.677966
SNX3	B2_CD27	1.92505e-10	0.413288	0.86982	0.810734
YBX1	B2_CD27	3.80469e-10	0.390403	0.936794	0.867232
LYL1	B2_CD27	2.01261e-05	0.387671	0.281708	0.127119
PPDPF	B2_CD27	3.01637e-06	0.379293	0.828799	0.782486
FMNL1	B2_CD27	0.00298905	0.376204	0.375471	0.251412
KHDRBS1	B2_CD27	0.000653192	0.360971	0.547928	0.432203
GNB2	B2_CD27	3.08399e-05	0.358857	0.573043	0.435028
GRK6	B2_CD27	0.0412874	0.350162	0.361658	0.254237
STUB1	B2_CD27	0.000439144	0.346756	0.356635	0.217514
PTOV1	B2_CD27	0.00521391	0.338386	0.310172	0.183616
S1PR4	B2_CD27	0.0421319	0.33145	0.493931	0.387006
SRSF9	B2_CD27	0.0333368	0.306962	0.376727	0.259887
UNC93B1	B2_CD27	0.0296066	0.304363	0.239431	0.129944
HLA-DQB1	B2_CD27	4.20786e-07	0.297112	0.971118	0.960452
CHCHD10	B2_CD27	0.039748	0.285995	0.753035	0.689266
GLTSCR2	B2_CD27	0.000263689	0.279362	0.920887	0.878531
MT-ND3	B2_CD27	2.11164e-11	-0.251148	1	1
HLA-DQA1	B2_CD27	1.7988e-05	-0.251869	0.977396	0.983051
PIK3CD	B2_CD27	0.00534223	-0.267767	0.198409	0.322034
TBC1D10C	B2_CD27	0.0391339	-0.279438	0.678527	0.779661
WARS	B2_CD27	2.63303e-08	-0.28593	0.0904144	0.217514
GPX1	B2_CD27	0.009559	-0.286953	0.348681	0.491525
CLK1	B2_CD27	0.00637143	-0.286994	0.315195	0.463277
NDUFB1	B2_CD27	0.00195155	-0.293204	0.422771	0.587571
HLA-B	B2_CD27	2.14329e-17	-0.295195	0.997907	1
EBLN3	B2_CD27	0.00255482	-0.299494	0.359983	0.519774
CDK5RAP3	B2_CD27	0.00108214	-0.300091	0.360402	0.519774
C21orf33	B2_CD27	1.49375e-08	-0.302395	0.0757639	0.194915
SNHG9	B2_CD27	1.08746e-08	-0.306941	0.151528	0.310734
RP11-386I14.4	B2_CD27	1.17536e-08	-0.308659	0.0334868	0.118644
ATP5I	B2_CD27	1.19484e-05	-0.313652	0.608623	0.759887
CDC42	B2_CD27	6.05023e-05	-0.313747	0.613646	0.788136
PPP1R15A	B2_CD27	0.0067156	-0.314796	0.297614	0.435028
MS4A1	B2_CD27	1.26065e-08	-0.32639	0.99121	0.99435
FCRL2	B2_CD27	0.00209015	-0.326799	0.315613	0.471751
EIF4A1	B2_CD27	1.41466e-07	-0.332721	0.246965	0.426554
MT-ND5	B2_CD27	0.000972868	-0.332897	0.979071	0.980226
ERAP2	B2_CD27	4.07343e-06	-0.343979	0.166178	0.30791
EAF2	B2_CD27	1.62373e-06	-0.346826	0.35496	0.548023
RPL36A	B2_CD27	5.10313e-11	-0.356286	0.966932	0.988701
KLF6	B2_CD27	0.0140683	-0.382005	0.498535	0.649718
UBC	B2_CD27	2.26163e-16	-0.394415	0.912097	0.966102
IGHM	B2_CD27	0.000905701	-0.397934	0.42319	0.564972
SRSF5	B2_CD27	2.78588e-12	-0.41713	0.704479	0.861582
MT-ATP8	B2_CD27	2.22417e-22	-0.446566	0.987861	0.991525
CD69	B2_CD27	4.753e-19	-0.455393	0.136877	0.355932
DUSP2	B2_CD27	7.70596e-09	-0.496843	0.0832985	0.206215
RPS29	B2_CD27	8.54451e-45	-0.517755	0.996233	1
EGR1	B2_CD27	9.78902e-12	-0.526628	0.073671	0.20904
DUSP1	B2_CD27	8.78781e-15	-0.54748	0.278359	0.514124
DDX5	B2_CD27	1.45886e-23	-0.549133	0.886145	0.951977
FOS	B2_CD27	8.11716e-17	-0.752607	0.0661365	0.217514
JUN	B2_CD27	5.74037e-25	-0.861153	0.282545	0.564972
IER2	B2_CD27	3.80047e-22	-0.875657	0.60946	0.822034
JUNB	B2_CD27	1.19977e-31	-1.00473	0.528254	0.80791
RPS26	NK1_CCR7	5.42486e-07	1.76948	0.967742	0.95082
RPS2	NK1_CCR7	9.70343e-07	0.957223	0.990323	0.967213
RPL12	NK1_CCR7	0.0280077	0.426021	1	1
LCOR	NK1_CCR7	0.0193099	-0.430245	0.0645161	0.278689
EIF3C	NK1_CCR7	0.0237509	-0.439464	0.0322581	0.196721
RPS29	NK1_CCR7	2.8981e-05	-0.568404	0.983871	1
RPS26	NK2_GSN	1.103e-203	1.33848	0.9605	0.90994
RPS2	NK2_GSN	3.80976e-130	0.853528	0.937845	0.889927
KLF2	NK2_GSN	6.15394e-51	0.71153	0.813244	0.735824
HLA-DRB1	NK2_GSN	9.10962e-30	0.676831	0.247749	0.101401
XCL1	NK2_GSN	9.40398e-40	0.62304	0.269532	0.09006
TBX21	NK2_GSN	5.11512e-35	0.535066	0.703456	0.583722
PNRC1	NK2_GSN	4.29762e-41	0.525891	0.776939	0.655103
CEBPD	NK2_GSN	6.0563e-14	0.519531	0.410107	0.306871
FMNL1	NK2_GSN	2.59684e-22	0.456035	0.472843	0.330887
TCF25	NK2_GSN	2.93423e-10	0.453747	0.624455	0.575717
PPDPF	NK2_GSN	3.16175e-33	0.448948	0.75835	0.648432
LAIR1	NK2_GSN	9.93031e-23	0.444954	0.48388	0.341561
ARF6	NK2_GSN	1.18252e-16	0.406128	0.497241	0.384256
HLA-DPB1	NK2_GSN	8.06574e-13	0.399816	0.524252	0.437625
ERN1	NK2_GSN	1.09148e-16	0.397878	0.213477	0.104736
KHDRBS1	NK2_GSN	4.54681e-15	0.386844	0.417078	0.299533
MZT2B	NK2_GSN	5.89746e-13	0.382671	0.297996	0.192128
C19orf43	NK2_GSN	7.28621e-22	0.366243	0.736567	0.641094
SYTL3	NK2_GSN	1.70444e-11	0.353746	0.505954	0.398266
SFPQ	NK2_GSN	5.17723e-08	0.345119	0.357247	0.274183
STAT1	NK2_GSN	1.01529e-07	0.342746	0.335173	0.248833
STUB1	NK2_GSN	9.30669e-11	0.320466	0.367412	0.262175
HLA-DRB5	NK2_GSN	1.16315e-08	0.311034	0.126634	0.0587058
CEBPB	NK2_GSN	2.71315e-09	0.306717	0.261109	0.164777
PSMB9	NK2_GSN	1.12007e-23	0.303962	0.880918	0.851234
MAP7D1	NK2_GSN	2.4657e-08	0.301635	0.27476	0.18479
GNB2	NK2_GSN	1.02955e-13	0.300998	0.636945	0.537692
EPSTI1	NK2_GSN	7.85309e-08	0.285226	0.20244	0.122081
MMP24-AS1	NK2_GSN	9.28007e-07	0.279415	0.260819	0.176117
CYBA	NK2_GSN	7.34784e-22	0.279339	0.965728	0.980654
YBX1	NK2_GSN	4.81328e-12	0.277085	0.831833	0.801201
S1PR4	NK2_GSN	6.88494e-06	0.27318	0.325298	0.244163
SH2D2A	NK2_GSN	0.000201125	0.263924	0.700842	0.657105
GSTP1	NK2_GSN	7.5509e-13	0.260798	0.85623	0.816544
CH507-9B2.3	NK2_GSN	4.23749e-12	0.259462	0.13041	0.0520347
YWHAH	NK2_GSN	0.00120542	0.257461	0.196921	0.136091
MIF	NK2_GSN	9.22727e-13	0.256122	0.850131	0.822548
CD38	NK2_GSN	0.00130545	0.254819	0.388324	0.321548
HLA-DPA1	NK2_GSN	0.00158761	0.253229	0.475167	0.421614
RPS18	NK2_GSN	1.22903e-32	0.252214	0.996515	0.999333
SSBP4	NK2_GSN	3.96658e-06	0.251868	0.213477	0.138092
PPP2R5A	NK2_GSN	7.52821e-07	0.250583	0.199826	0.122748
SPSB3	NK2_GSN	1.03735e-07	-0.252252	0.494627	0.611741
PTGER2	NK2_GSN	1.68741e-09	-0.255387	0.449898	0.57972
IL2RB	NK2_GSN	9.87564e-13	-0.262753	0.835899	0.896598
LENG8	NK2_GSN	2.02194e-10	-0.264422	0.178042	0.278185
ACADVL	NK2_GSN	1.64021e-10	-0.267546	0.390648	0.51501
CD300A	NK2_GSN	1.53554e-11	-0.268545	0.629683	0.747832
KLRC1	NK2_GSN	1.28326e-05	-0.272168	0.25501	0.344229
CD6	NK2_GSN	6.82121e-09	-0.274283	0.177752	0.268846
C21orf33	NK2_GSN	9.53658e-17	-0.276288	0.0775486	0.167445
RHOT2	NK2_GSN	1.26866e-10	-0.279195	0.223061	0.332889
ITGB2	NK2_GSN	3.11021e-37	-0.282604	0.974441	0.99066
SLC15A4	NK2_GSN	1.44958e-12	-0.289854	0.167877	0.271514
RP11-81H14.2	NK2_GSN	2.89398e-09	-0.29355	0.227128	0.324883
APMAP	NK2_GSN	2.22293e-21	-0.296491	0.824281	0.91461
HLA-B	NK2_GSN	7.30256e-78	-0.296862	1	1
ZAP70	NK2_GSN	4.11029e-21	-0.297009	0.819053	0.895264
DDX5	NK2_GSN	1.25276e-31	-0.297436	0.912576	0.973983
CD320	NK2_GSN	4.53601e-16	-0.306597	0.184723	0.308205
DUSP1	NK2_GSN	1.02708e-07	-0.3066	0.268371	0.368913
CENPT	NK2_GSN	1.54814e-14	-0.306781	0.15684	0.266845
PRMT2	NK2_GSN	2.24296e-12	-0.306909	0.729887	0.811875
AC092580.4	NK2_GSN	4.80102e-11	-0.310117	0.218995	0.328219
ANXA2	NK2_GSN	1.86419e-15	-0.311112	0.491141	0.635757
KLRG1	NK2_GSN	2.04305e-08	-0.320597	0.310775	0.409606
RASSF4	NK2_GSN	1.47361e-11	-0.331386	0.257334	0.366911
LILRB1	NK2_GSN	1.54439e-27	-0.332697	0.0476329	0.144763
GNLY	NK2_GSN	8.41187e-42	-0.341303	0.92129	0.956638
MYOM2	NK2_GSN	4.15685e-22	-0.351079	0.666279	0.804536
SPOCK2	NK2_GSN	1.58158e-17	-0.35968	0.28115	0.425617
DIP2A	NK2_GSN	1.98141e-17	-0.374615	0.368864	0.509673
JUNB	NK2_GSN	4.78473e-22	-0.38406	0.572466	0.709139
CD3E	NK2_GSN	1.78914e-13	-0.393962	0.245426	0.367578
COLQ	NK2_GSN	1.21196e-23	-0.395999	0.107174	0.225484
CCL5	NK2_GSN	1.05933e-45	-0.435039	0.817891	0.921948
JUN	NK2_GSN	4.08598e-23	-0.465013	0.204182	0.346231
PTGDS	NK2_GSN	3.30266e-14	-0.510049	0.279407	0.40427
RP11-553K8.5	NK2_GSN	1.51214e-47	-0.516496	0.0839384	0.243496
KLRC3	NK2_GSN	5.03385e-56	-0.645576	0.227128	0.464977
RPS26	NK3_LAG3	2.83143e-184	1.54984	0.970193	0.921109
KLF2	NK3_LAG3	1.33173e-92	1.00404	0.861687	0.720682
CMC1	NK3_LAG3	1.68375e-62	0.755003	0.776445	0.506397
CD3D	NK3_LAG3	7.95666e-14	0.688453	0.307525	0.173774
HLA-DRB1	NK3_LAG3	9.71713e-34	0.602801	0.726463	0.550107
HLA-DPB1	NK3_LAG3	1.00722e-43	0.581033	0.810614	0.689765
PTP4A2	NK3_LAG3	1.62942e-25	0.558465	0.558524	0.410448
MZT2B	NK3_LAG3	1.4791e-23	0.551735	0.397855	0.231343
MT2A	NK3_LAG3	8.10193e-19	0.547957	0.64631	0.529851
FMNL1	NK3_LAG3	2.05953e-25	0.545386	0.518175	0.352878
LAG3	NK3_LAG3	8.72368e-20	0.540748	0.380589	0.222814
SFPQ	NK3_LAG3	5.12793e-20	0.537405	0.382952	0.231343
PTMS	NK3_LAG3	6.89613e-16	0.482389	0.400582	0.250533
RPS2	NK3_LAG3	1.07989e-53	0.442583	0.982188	0.948827
HLA-DRA	NK3_LAG3	9.61476e-06	0.440968	0.321701	0.232409
YPEL3	NK3_LAG3	4.68077e-11	0.438643	0.363686	0.250533
HLA-DPA1	NK3_LAG3	1.47053e-23	0.435308	0.778444	0.680171
PPDPF	NK3_LAG3	1.71606e-20	0.420658	0.796256	0.727079
SSBP4	NK3_LAG3	7.17177e-11	0.405448	0.352599	0.242004
PSMB9	NK3_LAG3	1.45899e-29	0.404234	0.882406	0.835821
SRSF9	NK3_LAG3	1.079e-12	0.402158	0.450563	0.331557
MAP7D1	NK3_LAG3	5.23556e-13	0.401325	0.302981	0.175906
EOMES	NK3_LAG3	5.9917e-10	0.393544	0.414758	0.303838
CD74	NK3_LAG3	1.26674e-17	0.376431	0.957834	0.949893
TMEM259	NK3_LAG3	1.20407e-09	0.375071	0.230462	0.126866
TBX21	NK3_LAG3	1.44743e-13	0.361486	0.690658	0.584222
ARF6	NK3_LAG3	2.62334e-11	0.356968	0.541985	0.436034
STUB1	NK3_LAG3	7.80434e-11	0.354301	0.422028	0.301706
TXNL4A	NK3_LAG3	1.69891e-09	0.350704	0.252817	0.143923
IL32	NK3_LAG3	7.17146e-18	0.34719	0.867139	0.813433
MZT2A	NK3_LAG3	3.49226e-08	0.343717	0.358415	0.25693
BTN3A2	NK3_LAG3	1.24217e-09	0.336859	0.610869	0.533049
TRGV5	NK3_LAG3	2.08796e-05	0.316674	0.196474	0.113006
GSTP1	NK3_LAG3	4.54716e-16	0.313328	0.854235	0.795309
C19orf43	NK3_LAG3	8.41192e-15	0.309958	0.787895	0.69936
GNB2	NK3_LAG3	1.06409e-10	0.308854	0.624864	0.544776
CISD3	NK3_LAG3	2.17657e-06	0.304878	0.420574	0.337953
WAS	NK3_LAG3	2.84644e-10	0.300107	0.581243	0.470149
LAIR1	NK3_LAG3	0.00013641	0.293043	0.299346	0.21322
EPSTI1	NK3_LAG3	2.68104e-05	0.290578	0.149945	0.0778252
RBMS1	NK3_LAG3	6.07907e-05	0.288746	0.361687	0.280384
HNRNPL	NK3_LAG3	0.000908616	0.282125	0.277535	0.202559
VIM	NK3_LAG3	1.10915e-06	0.277626	0.861505	0.835821
CMTM3	NK3_LAG3	0.000856654	0.275551	0.322792	0.248401
ABHD17A	NK3_LAG3	0.000897528	0.270643	0.390403	0.313433
SIPA1	NK3_LAG3	0.000849359	0.27038	0.265722	0.186567
PFN1	NK3_LAG3	9.97266e-29	0.27031	0.999818	1
SNF8	NK3_LAG3	2.53673e-05	0.270271	0.220647	0.135394
EFHD2	NK3_LAG3	6.3448e-07	0.26926	0.716467	0.675906
CALM3	NK3_LAG3	2.23666e-05	0.267635	0.557797	0.49467
RNF167	NK3_LAG3	0.000180378	0.265146	0.550527	0.49467
STK17A	NK3_LAG3	3.25579e-06	0.264272	0.616321	0.541578
YWHAH	NK3_LAG3	0.00176375	0.263614	0.262814	0.185501
GRK6	NK3_LAG3	0.00102509	0.26236	0.338968	0.261194
MMP24-AS1	NK3_LAG3	0.0226758	0.261392	0.318611	0.252665
TNFSF12	NK3_LAG3	4.04456e-06	0.259971	0.145765	0.0692964
MAPK1	NK3_LAG3	0.0166086	0.250222	0.4004	0.331557
DDOST	NK3_LAG3	1.06119e-06	-0.250136	0.46056	0.581023
GIMAP5	NK3_LAG3	5.84958e-07	-0.25262	0.179389	0.278252
LYAR	NK3_LAG3	0.000585698	-0.253576	0.428026	0.535181
TXK	NK3_LAG3	1.36223e-07	-0.256374	0.35169	0.486141
CLK1	NK3_LAG3	4.24942e-07	-0.258309	0.283533	0.402985
SLC44A2	NK3_LAG3	1.83724e-08	-0.259927	0.38695	0.530917
NDUFA11	NK3_LAG3	2.57912e-07	-0.26054	0.322246	0.447761
RP11-108M9.4	NK3_LAG3	6.12697e-14	-0.263379	0.0861505	0.181237
HLA-B	NK3_LAG3	1.25126e-45	-0.272679	1	1
VAMP2	NK3_LAG3	7.69628e-07	-0.279958	0.38386	0.503198
CDC42	NK3_LAG3	8.94356e-13	-0.285009	0.670483	0.801706
TMEM2	NK3_LAG3	2.14913e-07	-0.286553	0.200473	0.303838
HSD17B11	NK3_LAG3	2.0095e-09	-0.288632	0.29462	0.432836
SLA2	NK3_LAG3	5.39374e-09	-0.292833	0.186114	0.297441
NDUFA13	NK3_LAG3	2.15563e-12	-0.293488	0.443657	0.617271
TIMP1	NK3_LAG3	5.78873e-05	-0.294504	0.207924	0.297441
HNRNPDL	NK3_LAG3	2.01919e-13	-0.298294	0.74791	0.846482
BLOC1S1	NK3_LAG3	1.55052e-12	-0.310618	0.298255	0.443497
CCL3	NK3_LAG3	4.50252e-07	-0.320614	0.171756	0.269723
TXNIP	NK3_LAG3	5.80749e-26	-0.332004	0.964195	0.987207
UBC	NK3_LAG3	2.66795e-33	-0.339393	0.929662	0.974414
TNFAIP3	NK3_LAG3	8.30899e-12	-0.343395	0.13795	0.244136
KLRC3	NK3_LAG3	7.94694e-11	-0.355048	0.601054	0.715352
KIR3DL1	NK3_LAG3	9.11962e-05	-0.357884	0.229553	0.313433
GTF3C1	NK3_LAG3	3.77375e-13	-0.362582	0.184297	0.30597
LINC00299	NK3_LAG3	3.53726e-25	-0.368595	0.0754271	0.192964
SRSF2	NK3_LAG3	1.19278e-16	-0.372615	0.446928	0.622601
PRF1	NK3_LAG3	1.65952e-32	-0.37758	0.97928	0.989339
THEMIS2	NK3_LAG3	2.64504e-24	-0.38864	0.130498	0.278252
RPS29	NK3_LAG3	2.04504e-52	-0.390303	0.984915	0.995736
AC092580.4	NK3_LAG3	3.84625e-08	-0.394993	0.453835	0.5629
SELL	NK3_LAG3	2.53818e-13	-0.399253	0.193384	0.318763
ITGB1	NK3_LAG3	1.09646e-16	-0.402419	0.558888	0.712154
TNFRSF18	NK3_LAG3	1.3484e-30	-0.40417	0.0550709	0.168443
DUSP2	NK3_LAG3	1.87255e-07	-0.409785	0.309706	0.422175
SPOCK2	NK3_LAG3	2.23632e-17	-0.418965	0.283897	0.446695
C1orf162	NK3_LAG3	2.93718e-17	-0.421736	0.179571	0.316631
CD52	NK3_LAG3	2.33618e-22	-0.433096	0.768266	0.856077
KIR2DL1	NK3_LAG3	3.26174e-09	-0.462024	0.166667	0.261194
EIF4A1	NK3_LAG3	2.93149e-27	-0.463993	0.269175	0.460554
ERAP2	NK3_LAG3	1.41472e-37	-0.464849	0.103235	0.265458
GNLY	NK3_LAG3	1.99856e-79	-0.532771	0.968193	0.981876
RPL36A	NK3_LAG3	1.89818e-46	-0.534446	0.804798	0.929638
RP11-277P12.6	NK3_LAG3	3.02518e-12	-0.535183	0.24373	0.361407
TSC22D3	NK3_LAG3	8.26811e-20	-0.536696	0.611778	0.729211
DDIT4	NK3_LAG3	1.26735e-20	-0.537491	0.462377	0.6258
AKR1C3	NK3_LAG3	9.29841e-37	-0.541943	0.156125	0.34435
MYOM2	NK3_LAG3	1.35063e-11	-0.572517	0.278808	0.399787
IL18RAP	NK3_LAG3	3.13856e-45	-0.57853	0.127045	0.316631
KLRK1	NK3_LAG3	9.60443e-48	-0.588049	0.184842	0.407249
PTGDS	NK3_LAG3	1.11079e-16	-0.597233	0.122864	0.240938
CCL4L2	NK3_LAG3	1.73099e-06	-0.600176	0.228462	0.327292
ZNF683	NK3_LAG3	8.48115e-92	-0.642519	0.0249	0.182303
CXCR4	NK3_LAG3	7.6373e-31	-0.664556	0.174119	0.34435
KLRC2	NK3_LAG3	4.14345e-18	-0.869783	0.316612	0.438166
RPS26	NKT1_KLRF1-CCR7	2.67637e-08	1.74956	0.994832	0.975
KLF2	NKT1_KLRF1-CCR7	2.34538e-10	1.02254	0.976744	0.925
MZT2B	NKT1_KLRF1-CCR7	4.61996e-07	0.846425	0.731266	0.4375
RPS2	NKT1_KLRF1-CCR7	1.5363e-11	0.726338	1	1
CYBA	NKT1_KLRF1-CCR7	5.97826e-07	0.573258	0.997416	0.975
PNRC1	NKT1_KLRF1-CCR7	5.77574e-05	0.565	0.958656	0.875
TXNL4A	NKT1_KLRF1-CCR7	0.0432699	0.478085	0.449612	0.175
C19orf43	NKT1_KLRF1-CCR7	0.0114253	0.463181	0.945736	0.8625
SH3BGRL3	NKT1_KLRF1-CCR7	0.0447318	0.371421	1	1
PFN1	NKT1_KLRF1-CCR7	0.0053943	0.344034	1	1
THAP9-AS1	NKT1_KLRF1-CCR7	0.000139807	-0.253423	0.0387597	0.225
HLA-B	NKT1_KLRF1-CCR7	0.00745667	-0.321706	1	1
MT-ND3	NKT1_KLRF1-CCR7	0.00324819	-0.326221	1	1
RPS29	NKT1_KLRF1-CCR7	0.000395904	-0.343814	1	1
DDX5	NKT1_KLRF1-CCR7	0.0490984	-0.357922	0.966408	0.9625
ERAP2	NKT1_KLRF1-CCR7	2.41706e-05	-0.454306	0.191214	0.55
FAM118A	NKT1_KLRF1-CCR7	2.85739e-07	-0.524633	0.0904393	0.375
JUNB	NKT1_KLRF1-CCR7	0.00677909	-0.557614	0.788114	0.9375
RPL36A	NKT1_KLRF1-CCR7	5.02535e-08	-0.559008	0.968992	1
KLF2	NKT2_KLRF1-KLRG1	3.25593e-28	1.52712	0.959742	0.763158
RPS26	NKT2_KLRF1-KLRG1	3.88273e-12	1.21916	0.995169	0.973684
RPS2	NKT2_KLRF1-KLRG1	6.80332e-22	0.923133	0.995169	0.982456
PNRC1	NKT2_KLRF1-KLRG1	2.9401e-15	0.903888	0.938808	0.666667
SFPQ	NKT2_KLRF1-KLRG1	2.04425e-08	0.826823	0.639291	0.280702
TBX21	NKT2_KLRF1-KLRG1	1.13066e-10	0.799685	0.838969	0.412281
FMNL1	NKT2_KLRF1-KLRG1	6.60976e-09	0.75567	0.753623	0.421053
YPEL3	NKT2_KLRF1-KLRG1	2.64175e-06	0.732213	0.549114	0.22807
ARF6	NKT2_KLRF1-KLRG1	1.5506e-06	0.679504	0.747182	0.421053
CYBA	NKT2_KLRF1-KLRG1	1.0383e-12	0.661981	0.988728	0.964912
MZT2B	NKT2_KLRF1-KLRG1	0.000124372	0.656429	0.600644	0.315789
YBX1	NKT2_KLRF1-KLRG1	2.94081e-09	0.647348	0.975845	0.72807
RPS4Y1	NKT2_KLRF1-KLRG1	0.014025	0.630004	0.668277	0.377193
S1PR4	NKT2_KLRF1-KLRG1	4.41073e-06	0.629607	0.62963	0.27193
SSBP4	NKT2_KLRF1-KLRG1	1.73653e-05	0.610561	0.613527	0.27193
PTMS	NKT2_KLRF1-KLRG1	0.000358892	0.598922	0.545894	0.236842
GNB2	NKT2_KLRF1-KLRG1	2.2718e-05	0.565946	0.819646	0.535088
C19orf43	NKT2_KLRF1-KLRG1	2.40848e-05	0.562559	0.903382	0.657895
FGFBP2	NKT2_KLRF1-KLRG1	0.00323471	0.553745	0.917874	0.824561
SPON2	NKT2_KLRF1-KLRG1	0.00287753	0.523052	0.769726	0.473684
MZT2A	NKT2_KLRF1-KLRG1	0.00105504	0.517637	0.570048	0.27193
MAP7D1	NKT2_KLRF1-KLRG1	0.00121246	0.51445	0.486312	0.184211
CCDC88C	NKT2_KLRF1-KLRG1	0.0248741	0.512961	0.558776	0.307018
SRSF9	NKT2_KLRF1-KLRG1	0.00280369	0.510353	0.658615	0.359649
STK17A	NKT2_KLRF1-KLRG1	0.000159933	0.508322	0.835749	0.561404
GBP5	NKT2_KLRF1-KLRG1	0.047033	0.505032	0.731079	0.5
SNX3	NKT2_KLRF1-KLRG1	0.00431317	0.498852	0.703704	0.491228
PTP4A2	NKT2_KLRF1-KLRG1	0.0174785	0.49692	0.779388	0.587719
TMEM248	NKT2_KLRF1-KLRG1	0.0291857	0.470359	0.410628	0.157895
STUB1	NKT2_KLRF1-KLRG1	0.0384045	0.443043	0.624799	0.359649
PPP2R5A	NKT2_KLRF1-KLRG1	0.0444637	0.436089	0.331723	0.105263
AES	NKT2_KLRF1-KLRG1	0.0074909	0.422163	0.911433	0.850877
FKBP8	NKT2_KLRF1-KLRG1	0.0329384	0.392277	0.821256	0.570175
HLA-DPB1	NKT2_KLRF1-KLRG1	0.0284281	0.372076	0.937198	0.877193
PTPRC	NKT2_KLRF1-KLRG1	0.00173862	0.357758	0.995169	0.982456
RPL12	NKT2_KLRF1-KLRG1	0.00229556	0.282572	1	1
RPL21	NKT2_KLRF1-KLRG1	4.94928e-05	-0.251065	1	1
C21orf33	NKT2_KLRF1-KLRG1	0.0015404	-0.323901	0.0466989	0.184211
RPL27A	NKT2_KLRF1-KLRG1	0.0415165	-0.330896	0.982287	1
DDX5	NKT2_KLRF1-KLRG1	0.00914905	-0.367523	0.971014	1
MT-ATP6	NKT2_KLRF1-KLRG1	6.67695e-07	-0.375779	1	1
CDC42	NKT2_KLRF1-KLRG1	0.0414444	-0.399092	0.858293	0.894737
RPS29	NKT2_KLRF1-KLRG1	1.92747e-09	-0.410154	0.99839	1
RP11-108M9.4	NKT2_KLRF1-KLRG1	0.0201675	-0.444863	0.127214	0.298246
RPL36A	NKT2_KLRF1-KLRG1	7.86756e-05	-0.471478	0.958132	0.964912
DDOST	NKT2_KLRF1-KLRG1	1.95417e-05	-0.492864	0.62963	0.833333
ITM2A	NKT2_KLRF1-KLRG1	0.00800391	-0.515194	0.439614	0.631579
KLRG1	NKT2_KLRF1-KLRG1	2.92971e-05	-0.588859	0.702093	0.877193
GNLY	NKT2_KLRF1-KLRG1	0.0492801	-0.5932	0.940419	0.95614
TRGV3	NKT2_KLRF1-KLRG1	0.000287624	-0.894828	0.247987	0.491228
FCRL2	Plasma_CD38	0.000653342	-0.3484	0.119149	0.565217
IGKV5-2	Plasma_CD38	0.000614933	-5.73075	0.00425532	0.173913
RPS26	Tc1_CD8-CCR7	1.40968e-133	2.40812	0.960307	0.926316
KLF2	Tc1_CD8-CCR7	9.52015e-83	1.08329	0.768886	0.583158
RPS2	Tc1_CD8-CCR7	1.41664e-197	1.07166	0.990077	0.983158
MZT2B	Tc1_CD8-CCR7	1.91155e-39	0.681741	0.505762	0.298947
PNRC1	Tc1_CD8-CCR7	3.00196e-53	0.639513	0.794174	0.651579
C19orf43	Tc1_CD8-CCR7	3.34211e-43	0.57616	0.715749	0.526316
S100B	Tc1_CD8-CCR7	7.1018e-09	0.574894	0.204545	0.103158
CYBA	Tc1_CD8-CCR7	4.41142e-34	0.553207	0.723431	0.606316
SNHG7	Tc1_CD8-CCR7	2.49391e-31	0.533589	0.450064	0.247368
STK17A	Tc1_CD8-CCR7	2.93473e-26	0.487621	0.645006	0.489474
KHDRBS1	Tc1_CD8-CCR7	1.37003e-20	0.445452	0.465109	0.307368
YBX1	Tc1_CD8-CCR7	9.2115e-33	0.431504	0.867798	0.784211
MZT2A	Tc1_CD8-CCR7	1.73007e-17	0.430105	0.448784	0.311579
SFPQ	Tc1_CD8-CCR7	1.84728e-11	0.42711	0.37388	0.262105
BTG1	Tc1_CD8-CCR7	3.09967e-54	0.420335	0.986876	0.978947
DDIT4	Tc1_CD8-CCR7	1.54856e-10	0.392137	0.379001	0.268421
SUN2	Tc1_CD8-CCR7	1.64971e-13	0.380922	0.609475	0.536842
KRT10	Tc1_CD8-CCR7	3.7767e-15	0.374302	0.528169	0.407368
SNX3	Tc1_CD8-CCR7	1.82094e-14	0.37189	0.471831	0.355789
MAP7D1	Tc1_CD8-CCR7	7.01209e-13	0.367577	0.232074	0.115789
CMPK1	Tc1_CD8-CCR7	1.26059e-09	0.365097	0.451985	0.358947
MARCKSL1	Tc1_CD8-CCR7	5.61274e-11	0.361838	0.228233	0.116842
PPDPF	Tc1_CD8-CCR7	1.06835e-16	0.342266	0.825224	0.789474
GRK6	Tc1_CD8-CCR7	8.77689e-08	0.341002	0.287132	0.192632
GLTSCR2	Tc1_CD8-CCR7	8.81177e-22	0.340437	0.895647	0.847368
RBBP6	Tc1_CD8-CCR7	3.82347e-07	0.336596	0.301536	0.209474
SRM	Tc1_CD8-CCR7	7.01358e-14	0.329103	0.192061	0.0747368
SRSF9	Tc1_CD8-CCR7	2.72761e-07	0.326733	0.277849	0.184211
NENF	Tc1_CD8-CCR7	1.71406e-11	0.317141	0.171255	0.0673684
SSU72	Tc1_CD8-CCR7	9.03458e-09	0.303915	0.523047	0.444211
S1PR4	Tc1_CD8-CCR7	2.93147e-06	0.296785	0.354994	0.266316
STUB1	Tc1_CD8-CCR7	3.54143e-07	0.294101	0.273367	0.175789
ZFP36L2	Tc1_CD8-CCR7	9.21945e-11	0.286478	0.877401	0.846316
FKBP8	Tc1_CD8-CCR7	7.54687e-07	0.28401	0.488476	0.417895
TGFBR2	Tc1_CD8-CCR7	0.000731714	0.28242	0.449104	0.394737
LINC00861	Tc1_CD8-CCR7	8.57941e-07	0.269511	0.822663	0.8
RNF187	Tc1_CD8-CCR7	9.02366e-06	0.26669	0.239117	0.151579
CEBPB	Tc1_CD8-CCR7	3.83918e-05	0.263484	0.168694	0.0915789
NOG	Tc1_CD8-CCR7	6.16479e-05	0.262495	0.18726	0.111579
GNB2	Tc1_CD8-CCR7	0.000298738	0.260195	0.387004	0.317895
GRAMD1A	Tc1_CD8-CCR7	0.00085604	0.252518	0.264085	0.189474
HLA-F	Tc1_CD8-CCR7	6.86525e-08	-0.251177	0.611076	0.741053
RP11-553K8.5	Tc1_CD8-CCR7	4.59768e-13	-0.253586	0.102433	0.212632
EIF4A1	Tc1_CD8-CCR7	6.22001e-13	-0.25545	0.242318	0.405263
STX16	Tc1_CD8-CCR7	2.71521e-13	-0.256618	0.162932	0.297895
PBXIP1	Tc1_CD8-CCR7	2.47688e-10	-0.258184	0.310819	0.475789
HNRNPDL	Tc1_CD8-CCR7	4.91768e-12	-0.260502	0.773367	0.875789
MBNL1	Tc1_CD8-CCR7	5.78326e-09	-0.261453	0.629321	0.769474
UBC	Tc1_CD8-CCR7	1.01241e-12	-0.263875	0.805698	0.904211
ACADVL	Tc1_CD8-CCR7	1.63364e-11	-0.270046	0.215109	0.36
SLC38A2	Tc1_CD8-CCR7	2.46665e-13	-0.270423	0.18694	0.332632
TAGLN2	Tc1_CD8-CCR7	0.000143318	-0.272944	0.591549	0.702105
RPL38	Tc1_CD8-CCR7	1.29451e-36	-0.275474	0.981114	0.982105
C21orf33	Tc1_CD8-CCR7	1.17572e-31	-0.276181	0.0492958	0.177895
HLA-B	Tc1_CD8-CCR7	8.36036e-32	-0.278987	0.994558	0.988421
DPP7	Tc1_CD8-CCR7	3.83518e-13	-0.282732	0.395327	0.594737
AP1G2	Tc1_CD8-CCR7	3.39663e-16	-0.288343	0.18598	0.342105
NDUFB1	Tc1_CD8-CCR7	1.28622e-14	-0.29337	0.422535	0.627368
TRABD	Tc1_CD8-CCR7	9.07621e-14	-0.299527	0.334827	0.517895
AC092580.4	Tc1_CD8-CCR7	2.28568e-09	-0.313168	0.103393	0.195789
DUSP1	Tc1_CD8-CCR7	6.6421e-22	-0.332761	0.133163	0.288421
MT-ND6	Tc1_CD8-CCR7	0.000119261	-0.338849	0.627721	0.710526
SRSF5	Tc1_CD8-CCR7	4.75013e-21	-0.349509	0.683419	0.833684
CHRM3-AS2	Tc1_CD8-CCR7	4.10908e-24	-0.351028	0.150128	0.32
ZAP70	Tc1_CD8-CCR7	5.55867e-19	-0.358661	0.568822	0.752632
MT-ND3	Tc1_CD8-CCR7	4.07913e-59	-0.369319	0.99936	0.996842
CDK5RAP3	Tc1_CD8-CCR7	3.11706e-24	-0.376587	0.265365	0.477895
ATHL1	Tc1_CD8-CCR7	8.96354e-30	-0.379659	0.133803	0.313684
IER2	Tc1_CD8-CCR7	4.09985e-15	-0.387277	0.408771	0.585263
MT-ND5	Tc1_CD8-CCR7	2.3458e-25	-0.432179	0.96735	0.968421
FAM118A	Tc1_CD8-CCR7	2.73043e-64	-0.442128	0.0707426	0.288421
RP11-291B21.2	Tc1_CD8-CCR7	2.19788e-21	-0.477018	0.599872	0.763158
ANXA1	Tc1_CD8-CCR7	1.78737e-35	-0.569432	0.234635	0.458947
DDX5	Tc1_CD8-CCR7	3.74256e-71	-0.583177	0.802177	0.935789
RPS29	Tc1_CD8-CCR7	9.49596e-125	-0.587431	0.997439	0.997895
MT-ATP8	Tc1_CD8-CCR7	6.33443e-95	-0.6488	0.976633	0.991579
JUN	Tc1_CD8-CCR7	2.66635e-86	-0.781122	0.0870679	0.356842
JUNB	Tc1_CD8-CCR7	1.2973e-81	-0.97163	0.435339	0.755789
RPS26	Tc2_CD8-GZMK	2.84705e-81	1.80008	0.965913	0.937151
KLF2	Tc2_CD8-GZMK	2.08821e-31	0.818834	0.751557	0.638268
TRAV5	Tc2_CD8-GZMK	0.000248543	0.785396	0.116028	0.0446927
RPS2	Tc2_CD8-GZMK	8.80279e-33	0.524147	0.981973	0.98743
MZT2B	Tc2_CD8-GZMK	3.09665e-10	0.485299	0.427401	0.303073
SFPQ	Tc2_CD8-GZMK	3.938e-09	0.446385	0.401835	0.269553
HLA-DRB1	Tc2_CD8-GZMK	0.00273224	0.443545	0.590626	0.52095
FMNL1	Tc2_CD8-GZMK	5.92811e-05	0.368103	0.378892	0.286313
PNRC1	Tc2_CD8-GZMK	5.6578e-12	0.36276	0.797443	0.722067
PPDPF	Tc2_CD8-GZMK	9.17831e-14	0.348625	0.855457	0.78352
CD74	Tc2_CD8-GZMK	4.2675e-05	0.345548	0.952147	0.938547
HLA-DQB1	Tc2_CD8-GZMK	0.00969592	0.335013	0.298918	0.212291
FGFBP2	Tc2_CD8-GZMK	0.0193116	0.334879	0.182563	0.107542
COTL1	Tc2_CD8-GZMK	3.68943e-06	0.322571	0.782694	0.699721
LINC00861	Tc2_CD8-GZMK	1.0316e-05	0.309397	0.78335	0.751397
STUB1	Tc2_CD8-GZMK	0.000169444	0.308822	0.353327	0.25419
CD160	Tc2_CD8-GZMK	0.000287537	0.302014	0.163553	0.0782123
SRSF9	Tc2_CD8-GZMK	0.00248889	0.295956	0.336939	0.248603
C1orf162	Tc2_CD8-GZMK	0.045434	0.294485	0.226811	0.146648
HLA-DPB1	Tc2_CD8-GZMK	0.0291211	0.292698	0.720092	0.678771
CD6	Tc2_CD8-GZMK	0.00896141	0.269041	0.471976	0.386872
PSMB9	Tc2_CD8-GZMK	3.57647e-05	0.256916	0.846935	0.801676
YWHAH	Tc2_CD8-GZMK	0.0260983	0.251694	0.238938	0.157821
CEBPB	Tc2_CD8-GZMK	0.00725474	0.250323	0.23861	0.153631
HLA-B	Tc2_CD8-GZMK	3.381e-23	-0.253559	0.999672	1
RP11-553K8.5	Tc2_CD8-GZMK	0.0069924	-0.260449	0.113405	0.184358
NELL2	Tc2_CD8-GZMK	0.000381169	-0.263178	0.234022	0.340782
FAM118A	Tc2_CD8-GZMK	1.29518e-10	-0.275021	0.0803015	0.178771
RP11-291B21.2	Tc2_CD8-GZMK	0.0457246	-0.27538	0.214356	0.298883
MT-ND4	Tc2_CD8-GZMK	2.81032e-11	-0.275664	0.966896	0.98743
ATHL1	Tc2_CD8-GZMK	1.32498e-07	-0.278331	0.0822681	0.167598
GPR183	Tc2_CD8-GZMK	0.000152558	-0.278346	0.339561	0.463687
ADGRE5	Tc2_CD8-GZMK	0.00364602	-0.2812	0.412979	0.518156
LAIR2	Tc2_CD8-GZMK	0.000365999	-0.288126	0.072763	0.138268
ERAP2	Tc2_CD8-GZMK	7.66779e-10	-0.290887	0.209767	0.350559
DDX5	Tc2_CD8-GZMK	9.8336e-15	-0.329638	0.894461	0.956704
RPL36A	Tc2_CD8-GZMK	1.4916e-21	-0.333143	0.939036	0.972067
DUSP1	Tc2_CD8-GZMK	2.26931e-07	-0.335098	0.384464	0.537709
KLRC3	Tc2_CD8-GZMK	8.53253e-13	-0.342823	0.0822681	0.191341
IER2	Tc2_CD8-GZMK	3.75445e-09	-0.347416	0.659784	0.78352
MT-ND5	Tc2_CD8-GZMK	2.82186e-15	-0.359964	0.984595	0.99162
MT-ATP8	Tc2_CD8-GZMK	1.13723e-31	-0.379826	0.985251	0.997207
MT-ND3	Tc2_CD8-GZMK	6.53168e-43	-0.383324	0.998361	1
HLA-DRB5	Tc2_CD8-GZMK	0.00606714	-0.386285	0.29433	0.386872
RPS29	Tc2_CD8-GZMK	5.01986e-55	-0.414673	0.996395	0.998603
TYROBP	Tc2_CD8-GZMK	6.94698e-07	-0.455238	0.049492	0.115922
JUN	Tc2_CD8-GZMK	6.62875e-14	-0.504202	0.282203	0.451117
CCL4L2	Tc2_CD8-GZMK	1.80895e-19	-0.505215	0.118322	0.26257
TRGV4	Tc2_CD8-GZMK	3.47174e-09	-0.542154	0.0927565	0.185754
TRAV12-1	Tc2_CD8-GZMK	2.98501e-10	-0.661137	0.0694854	0.157821
JUNB	Tc2_CD8-GZMK	2.36828e-40	-0.717187	0.6706	0.872905
TRAV12-2	Tc2_CD8-GZMK	2.95997e-11	-0.725609	0.0753851	0.170391
TRBV4-1	Tc2_CD8-GZMK	1.67921e-24	-1.61046	0.0344149	0.138268
RPS26	Tc3_CD8-SLC4A10	5.24396e-106	2.24901	0.978342	0.930195
KLF2	Tc3_CD8-SLC4A10	1.71442e-22	0.836452	0.705004	0.582792
CEBPD	Tc3_CD8-SLC4A10	0.000129852	0.50316	0.477222	0.378247
PPDPF	Tc3_CD8-SLC4A10	1.73074e-16	0.472426	0.831217	0.730519
LTB	Tc3_CD8-SLC4A10	2.59276e-09	0.472371	0.92009	0.881494
CD74	Tc3_CD8-SLC4A10	9.98688e-11	0.466871	0.929052	0.912338
MT2A	Tc3_CD8-SLC4A10	0.0015091	0.43547	0.543689	0.448052
SFPQ	Tc3_CD8-SLC4A10	0.000185272	0.42576	0.389096	0.282468
HLA-DRB1	Tc3_CD8-SLC4A10	0.000831122	0.403456	0.145631	0.0600649
RPS2	Tc3_CD8-SLC4A10	5.18044e-22	0.387814	0.994772	0.996753
LST1	Tc3_CD8-SLC4A10	4.01653e-05	0.368947	0.293503	0.175325
COTL1	Tc3_CD8-SLC4A10	0.0204233	0.362997	0.26587	0.173701
LINC00861	Tc3_CD8-SLC4A10	0.000121158	0.352364	0.645258	0.560065
LAIR1	Tc3_CD8-SLC4A10	1.54675e-05	0.348925	0.200149	0.0892857
YBX1	Tc3_CD8-SLC4A10	8.04173e-09	0.333645	0.864078	0.811688
S100A11	Tc3_CD8-SLC4A10	2.66217e-05	0.333044	0.798357	0.730519
RPL12	Tc3_CD8-SLC4A10	8.60719e-37	0.329381	1	1
CITED2	Tc3_CD8-SLC4A10	0.031816	0.326425	0.432412	0.336039
ZFP36L1	Tc3_CD8-SLC4A10	0.000219314	0.324194	0.720687	0.646104
FCMR	Tc3_CD8-SLC4A10	0.00267762	0.319578	0.525765	0.430195
GAPDH	Tc3_CD8-SLC4A10	3.63786e-10	0.31109	0.974608	0.957792
SSBP4	Tc3_CD8-SLC4A10	0.00335123	0.310955	0.212099	0.11526
FXYD5	Tc3_CD8-SLC4A10	8.39792e-07	0.308762	0.902913	0.87013
LCP2	Tc3_CD8-SLC4A10	0.00204883	0.299938	0.602689	0.517857
NOSIP	Tc3_CD8-SLC4A10	0.00387319	0.29867	0.614638	0.537338
LRP10	Tc3_CD8-SLC4A10	0.0203101	0.296656	0.318895	0.224026
SHISA5	Tc3_CD8-SLC4A10	0.00579164	0.296333	0.557132	0.462662
WAS	Tc3_CD8-SLC4A10	0.0057808	0.291952	0.463032	0.36039
ARPC1B	Tc3_CD8-SLC4A10	0.000249957	0.288022	0.862584	0.805195
ARRB2	Tc3_CD8-SLC4A10	0.0031316	0.286537	0.42121	0.316558
LDHB	Tc3_CD8-SLC4A10	0.000145358	0.279715	0.803585	0.76461
C19orf43	Tc3_CD8-SLC4A10	0.000861353	0.273572	0.732636	0.633117
MT-ND4L	Tc3_CD8-SLC4A10	1.31836e-19	0.272566	0.999253	0.99513
RPLP0	Tc3_CD8-SLC4A10	5.49399e-23	0.269719	1	1
MT-CYB	Tc3_CD8-SLC4A10	7.20065e-13	0.267736	0.998506	0.99513
AES	Tc3_CD8-SLC4A10	0.0113406	0.260749	0.742345	0.706169
SNX3	Tc3_CD8-SLC4A10	0.0117029	0.26034	0.519044	0.430195
PTPRC	Tc3_CD8-SLC4A10	5.73146e-07	-0.251134	0.9059	0.965909
SYTL3	Tc3_CD8-SLC4A10	0.0247157	-0.253434	0.196415	0.303571
RPL13A	Tc3_CD8-SLC4A10	3.10371e-10	-0.253716	0.973861	0.99026
ITGA4	Tc3_CD8-SLC4A10	0.00785602	-0.254089	0.333831	0.470779
SLC20A1	Tc3_CD8-SLC4A10	0.000663657	-0.258867	0.215833	0.347403
CWF19L2	Tc3_CD8-SLC4A10	0.000428137	-0.259389	0.104556	0.201299
HLA-C	Tc3_CD8-SLC4A10	2.59268e-26	-0.259541	0.999253	1
HSP90B1	Tc3_CD8-SLC4A10	0.00578943	-0.261765	0.648992	0.772727
AHNAK	Tc3_CD8-SLC4A10	0.0145821	-0.263503	0.60717	0.74026
PNISR	Tc3_CD8-SLC4A10	0.00802255	-0.26683	0.518297	0.652597
ZAP70	Tc3_CD8-SLC4A10	0.000196609	-0.26749	0.585512	0.738636
GCC2	Tc3_CD8-SLC4A10	0.0134902	-0.267557	0.336072	0.465909
CCL5	Tc3_CD8-SLC4A10	6.5706e-09	-0.271883	0.95295	0.99513
NDUFB1	Tc3_CD8-SLC4A10	0.00416306	-0.271925	0.37416	0.50487
IL18RAP	Tc3_CD8-SLC4A10	0.031751	-0.272513	0.242718	0.353896
GPR65	Tc3_CD8-SLC4A10	0.0126422	-0.277354	0.598208	0.73539
ATP5I	Tc3_CD8-SLC4A10	0.00738433	-0.27754	0.575056	0.714286
LPCAT1	Tc3_CD8-SLC4A10	0.00941819	-0.282017	0.182972	0.290584
KLRB1	Tc3_CD8-SLC4A10	1.85455e-10	-0.285142	0.960418	0.972403
CLK1	Tc3_CD8-SLC4A10	0.0128662	-0.29278	0.281553	0.404221
BZW1	Tc3_CD8-SLC4A10	0.000455115	-0.295125	0.420463	0.573052
TNFAIP3	Tc3_CD8-SLC4A10	0.00126099	-0.295997	0.240478	0.37013
EZR	Tc3_CD8-SLC4A10	0.00117166	-0.297001	0.428678	0.558442
TRGV3	Tc3_CD8-SLC4A10	0.041246	-0.300344	0.171023	0.261364
SACM1L	Tc3_CD8-SLC4A10	0.000322991	-0.30193	0.147872	0.258117
FAM129A	Tc3_CD8-SLC4A10	0.00024479	-0.307394	0.137416	0.243506
ADAM10	Tc3_CD8-SLC4A10	0.000311976	-0.310277	0.192681	0.316558
APMAP	Tc3_CD8-SLC4A10	2.74156e-06	-0.313176	0.386109	0.566558
SNHG9	Tc3_CD8-SLC4A10	9.47504e-05	-0.314583	0.199403	0.326299
EIF3A	Tc3_CD8-SLC4A10	7.09308e-05	-0.315884	0.289022	0.428571
DDX5	Tc3_CD8-SLC4A10	1.31581e-10	-0.337517	0.840926	0.925325
TXNIP	Tc3_CD8-SLC4A10	3.63712e-16	-0.34733	0.95519	0.98539
SLC2A3	Tc3_CD8-SLC4A10	1.85706e-05	-0.352754	0.268857	0.410714
HLA-B	Tc3_CD8-SLC4A10	2.74829e-38	-0.35499	0.998506	1
PRF1	Tc3_CD8-SLC4A10	1.84562e-13	-0.360772	0.854369	0.925325
GPR171	Tc3_CD8-SLC4A10	3.6727e-08	-0.376277	0.232263	0.387987
ERAP2	Tc3_CD8-SLC4A10	3.05588e-08	-0.378567	0.135176	0.267857
FYN	Tc3_CD8-SLC4A10	7.42481e-06	-0.378961	0.509335	0.657468
MALAT1	Tc3_CD8-SLC4A10	3.00488e-15	-0.391014	0.999253	0.998377
KLRF1	Tc3_CD8-SLC4A10	2.2612e-10	-0.403707	0.098581	0.233766
RPS20	Tc3_CD8-SLC4A10	4.48494e-15	-0.413054	0.808813	0.896104
RPL38	Tc3_CD8-SLC4A10	1.55735e-34	-0.420799	0.96938	0.991883
MT-ATP8	Tc3_CD8-SLC4A10	1.65169e-30	-0.424199	0.991038	0.993506
DDIT4	Tc3_CD8-SLC4A10	0.000572429	-0.435468	0.387603	0.521104
HSPA5	Tc3_CD8-SLC4A10	1.07526e-12	-0.439412	0.492905	0.698052
RPL36A	Tc3_CD8-SLC4A10	5.4084e-24	-0.440058	0.95519	0.98539
TRGV8	Tc3_CD8-SLC4A10	1.18303e-08	-0.468116	0.132188	0.266234
UBC	Tc3_CD8-SLC4A10	7.82987e-30	-0.472953	0.895444	0.974026
CD69	Tc3_CD8-SLC4A10	4.00851e-15	-0.501331	0.463779	0.667208
AC092580.4	Tc3_CD8-SLC4A10	6.13727e-11	-0.510444	0.418969	0.61039
EIF4A1	Tc3_CD8-SLC4A10	1.65252e-17	-0.529283	0.300224	0.524351
JUNB	Tc3_CD8-SLC4A10	1.31931e-12	-0.531953	0.707244	0.834416
DUSP2	Tc3_CD8-SLC4A10	2.8261e-11	-0.553661	0.537715	0.715909
RPS29	Tc3_CD8-SLC4A10	7.8805e-75	-0.627006	0.990291	1
CXCR4	Tc3_CD8-SLC4A10	9.28836e-22	-0.731299	0.462285	0.689935
TRBV6-4	Tc3_CD8-SLC4A10	6.93098e-11	-0.742009	0.203883	0.371753
TRBV5-6	Tc8_CD8-GNLY	6.97894e-19	1.30416	0.120496	0.00917431
RPS26	Tc8_CD8-GNLY	1.08322e-42	1.11403	0.967858	0.955275
KLF2	Tc8_CD8-GNLY	1.24799e-42	0.842283	0.766333	0.663991
MT2A	Tc8_CD8-GNLY	1.34433e-26	0.694971	0.658394	0.516055
TRGV2	Tc8_CD8-GNLY	2.91095e-10	0.653737	0.292719	0.173165
C1orf162	Tc8_CD8-GNLY	1.63263e-16	0.506889	0.291972	0.144495
PPDPF	Tc8_CD8-GNLY	4.19691e-33	0.471742	0.881597	0.809633
SFPQ	Tc8_CD8-GNLY	1.1666e-11	0.438506	0.358499	0.248853
MYOM2	Tc8_CD8-GNLY	1.79074e-08	0.422396	0.249365	0.139908
FMNL1	Tc8_CD8-GNLY	9.59924e-09	0.395732	0.424727	0.334862
RPS2	Tc8_CD8-GNLY	5.99096e-24	0.394422	0.964718	0.973624
HLA-DRB1	Tc8_CD8-GNLY	9.36759e-09	0.382247	0.754821	0.706422
CLIC3	Tc8_CD8-GNLY	4.92136e-05	0.373957	0.456869	0.373853
TBX21	Tc8_CD8-GNLY	1.6474e-07	0.361066	0.51054	0.425459
FGFBP2	Tc8_CD8-GNLY	3.24999e-17	0.358722	0.909702	0.845183
RPS4Y1	Tc8_CD8-GNLY	3.55051e-06	0.347478	0.448797	0.325688
MZT2B	Tc8_CD8-GNLY	4.91501e-06	0.345335	0.362685	0.283257
ZNF683	Tc8_CD8-GNLY	2.21672e-05	0.33547	0.422784	0.319954
LAIR1	Tc8_CD8-GNLY	1.22217e-09	0.334575	0.246823	0.137615
SPON2	Tc8_CD8-GNLY	0.00566246	0.332953	0.504261	0.446101
SRSF9	Tc8_CD8-GNLY	1.07736e-07	0.331168	0.393183	0.299312
HLA-DPB1	Tc8_CD8-GNLY	3.35809e-16	0.32758	0.860517	0.822248
PNRC1	Tc8_CD8-GNLY	3.31791e-11	0.326208	0.759456	0.706422
COTL1	Tc8_CD8-GNLY	0.00809934	0.313199	0.399462	0.324541
C19orf43	Tc8_CD8-GNLY	4.34412e-10	0.307316	0.729406	0.665138
ABHD17A	Tc8_CD8-GNLY	0.000116262	0.304692	0.291075	0.212156
LINC00649	Tc8_CD8-GNLY	1.60046e-09	0.304198	0.236956	0.127294
CD74	Tc8_CD8-GNLY	1.1435e-06	0.2901	0.930184	0.917431
ASCL2	Tc8_CD8-GNLY	0.0146631	0.27513	0.284497	0.216743
STUB1	Tc8_CD8-GNLY	0.000925705	0.268654	0.364479	0.291284
CD6	Tc8_CD8-GNLY	5.32408e-05	0.264205	0.545522	0.480505
S1PR4	Tc8_CD8-GNLY	0.00286747	0.263556	0.396322	0.329128
PSMB9	Tc8_CD8-GNLY	1.98403e-11	0.261294	0.897593	0.863532
NFATC2	Tc8_CD8-GNLY	0.00451062	0.256093	0.433548	0.369266
ABI3	Tc8_CD8-GNLY	1.99242e-05	0.254639	0.552549	0.469037
IRF1	Tc8_CD8-GNLY	8.7798e-06	0.253243	0.759007	0.683486
EPSTI1	Tc8_CD8-GNLY	9.27197e-06	0.250558	0.140529	0.065367
ITM2A	Tc8_CD8-GNLY	2.48864e-05	-0.252582	0.407236	0.524083
TRGV5	Tc8_CD8-GNLY	0.00321953	-0.253492	0.11048	0.173165
IGLV2-14	Tc8_CD8-GNLY	6.89689e-28	-0.26244	0.0357303	0.126147
CDC42	Tc8_CD8-GNLY	8.0749e-10	-0.272859	0.682613	0.81078
TRGC1	Tc8_CD8-GNLY	2.58401e-15	-0.28645	0.0606967	0.144495
DDX5	Tc8_CD8-GNLY	3.37074e-20	-0.287358	0.909104	0.966743
TIMP1	Tc8_CD8-GNLY	2.91677e-07	-0.287874	0.227687	0.334862
TRGV4	Tc8_CD8-GNLY	0.00075703	-0.292957	0.112722	0.177752
NCR3	Tc8_CD8-GNLY	2.86515e-05	-0.295738	0.206458	0.297018
FCRL3	Tc8_CD8-GNLY	1.05523e-15	-0.305283	0.132307	0.252294
RPL36A	Tc8_CD8-GNLY	1.13837e-25	-0.318262	0.922559	0.972477
NSG1	Tc8_CD8-GNLY	8.21151e-23	-0.329931	0.0843175	0.201835
MT-ATP6	Tc8_CD8-GNLY	8.6543e-40	-0.33289	0.996263	0.99656
IFITM2	Tc8_CD8-GNLY	4.03206e-29	-0.333296	0.948871	0.980505
RP11-108M9.4	Tc8_CD8-GNLY	1.58743e-29	-0.337966	0.0784871	0.208716
TIGIT	Tc8_CD8-GNLY	7.08333e-17	-0.341924	0.198834	0.348624
UTS2	Tc8_CD8-GNLY	5.17725e-30	-0.34365	0.0968755	0.239679
KIR2DL3	Tc8_CD8-GNLY	2.64534e-49	-0.344147	0.0158469	0.104358
CD7	Tc8_CD8-GNLY	1.26556e-09	-0.348554	0.607266	0.727064
KLRF1	Tc8_CD8-GNLY	1.11149e-11	-0.357046	0.149649	0.258028
TRAV4	Tc8_CD8-GNLY	7.74079e-09	-0.396088	0.0740021	0.144495
CCL4L2	Tc8_CD8-GNLY	1.78022e-26	-0.436181	0.157572	0.321101
KLRC3	Tc8_CD8-GNLY	1.16213e-22	-0.521887	0.101659	0.224771
GNLY	Tc8_CD8-GNLY	2.19833e-28	-0.602985	0.852893	0.911697
HLA-DRB5	Tc8_CD8-GNLY	3.51648e-38	-0.636803	0.299596	0.516055
TRGV3	Tc8_CD8-GNLY	4.01009e-25	-0.679103	0.200478	0.357798
KLRB1	Tc8_CD8-GNLY	6.37877e-20	-0.727006	0.239946	0.384174
TYROBP	Tc8_CD8-GNLY	4.29509e-15	-0.779807	0.101211	0.199541
TRAV10	Tc8_CD8-GNLY	6.24031e-51	-0.827982	0.0279563	0.139908
TRDV1	Tc8_CD8-GNLY	1.2591e-75	-0.890769	0.0100164	0.108945
TRBV19	Tc8_CD8-GNLY	4.4197e-34	-0.988848	0.0266109	0.114679
TRGV9	Tc8_CD8-GNLY	0.0322922	-1.17055	0.169084	0.22133
TRBV28	Tc8_CD8-GNLY	1.54136e-55	-1.44887	0.0469427	0.188073
RPS26	Th1_CD4-CCR7	5.14869e-222	2.49904	0.943205	0.908138
KLF2	Th1_CD4-CCR7	3.27506e-178	1.1334	0.819196	0.616523
RPS4Y1	Th1_CD4-CCR7	4.13449e-72	0.946012	0.520546	0.270654
RPS2	Th1_CD4-CCR7	4.05166e-264	0.84691	0.995891	0.98582
MZT2B	Th1_CD4-CCR7	4.1466e-56	0.638153	0.470795	0.288533
PNRC1	Th1_CD4-CCR7	1.1382e-73	0.531676	0.819783	0.691122
CYBA	Th1_CD4-CCR7	1.2077e-45	0.499262	0.660992	0.557337
SNHG7	Th1_CD4-CCR7	7.87157e-39	0.494988	0.427062	0.268187
C19orf43	Th1_CD4-CCR7	2.45165e-54	0.473934	0.709128	0.55857
MARCKSL1	Th1_CD4-CCR7	9.45813e-24	0.464637	0.351335	0.236745
MZT2A	Th1_CD4-CCR7	4.44613e-28	0.428735	0.448782	0.326141
YBX1	Th1_CD4-CCR7	1.06252e-46	0.412157	0.817728	0.735512
KHDRBS1	Th1_CD4-CCR7	1.38584e-22	0.392316	0.446581	0.344636
SFPQ	Th1_CD4-CCR7	1.48466e-18	0.390813	0.346786	0.252158
GNB2	Th1_CD4-CCR7	1.05702e-20	0.368499	0.382888	0.282367
STUB1	Th1_CD4-CCR7	1.46441e-20	0.366199	0.27106	0.162145
ARF6	Th1_CD4-CCR7	1.89569e-15	0.350936	0.269886	0.178792
FMNL1	Th1_CD4-CCR7	4.98219e-14	0.341612	0.247872	0.159063
SNX3	Th1_CD4-CCR7	1.37903e-19	0.327061	0.454065	0.356967
CEBPB	Th1_CD4-CCR7	1.14468e-16	0.325058	0.187555	0.0961776
CMPK1	Th1_CD4-CCR7	2.48656e-16	0.323327	0.474024	0.398274
SRM	Th1_CD4-CCR7	1.01546e-17	0.317939	0.154535	0.067201
PPDPF	Th1_CD4-CCR7	3.23403e-24	0.316827	0.801145	0.775586
RGCC	Th1_CD4-CCR7	7.91934e-16	0.31396	0.584532	0.513564
NENF	Th1_CD4-CCR7	1.32752e-16	0.304819	0.168036	0.0789149
GLTSCR2	Th1_CD4-CCR7	6.28655e-35	0.296993	0.918257	0.892725
LINC00861	Th1_CD4-CCR7	4.36966e-20	0.296329	0.855885	0.847719
RPL12	Th1_CD4-CCR7	1.58242e-102	0.293193	1	1
S1PR4	Th1_CD4-CCR7	1.13677e-11	0.293037	0.337687	0.25894
BTG1	Th1_CD4-CCR7	1.15678e-42	0.282253	0.987672	0.977805
STK17A	Th1_CD4-CCR7	3.84363e-12	0.281992	0.509979	0.442047
SRSF9	Th1_CD4-CCR7	3.45449e-09	0.273247	0.233783	0.162145
KRT10	Th1_CD4-CCR7	3.85191e-11	0.270159	0.494864	0.437115
PTP4A2	Th1_CD4-CCR7	8.71068e-05	0.264413	0.270913	0.221948
MAP7D1	Th1_CD4-CCR7	3.23439e-09	0.261583	0.194453	0.123305
SSU72	Th1_CD4-CCR7	5.84737e-08	0.251647	0.461843	0.419236
SUN2	Th1_CD4-CCR7	1.72435e-08	0.25091	0.53845	0.504932
CD69	Th1_CD4-CCR7	2.82473e-14	-0.254492	0.218667	0.337855
NELL2	Th1_CD4-CCR7	1.5154e-16	-0.256743	0.230848	0.356967
CENPT	Th1_CD4-CCR7	2.08771e-33	-0.260627	0.117259	0.254007
ITGB2-AS1	Th1_CD4-CCR7	4.01446e-21	-0.261363	0.202084	0.34217
TNFAIP3	Th1_CD4-CCR7	1.3828e-25	-0.261366	0.105958	0.2164
FHIT	Th1_CD4-CCR7	2.3487e-26	-0.26161	0.158204	0.292848
ATP5I	Th1_CD4-CCR7	8.68809e-17	-0.262454	0.498239	0.662145
ACADVL	Th1_CD4-CCR7	5.37357e-24	-0.268984	0.182712	0.324291
CDK5RAP3	Th1_CD4-CCR7	1.72922e-20	-0.275892	0.222483	0.366215
ANXA1	Th1_CD4-CCR7	1.63873e-14	-0.276323	0.413854	0.559186
CDC42	Th1_CD4-CCR7	4.1548e-24	-0.290125	0.495744	0.679408
RPS20	Th1_CD4-CCR7	1.03501e-34	-0.293481	0.874523	0.951295
SRSF5	Th1_CD4-CCR7	2.85018e-28	-0.299142	0.686968	0.82984
RPL38	Th1_CD4-CCR7	1.66466e-71	-0.305539	0.986645	0.995068
UBC	Th1_CD4-CCR7	2.81482e-40	-0.313021	0.816701	0.923551
MT-ND3	Th1_CD4-CCR7	1.09477e-74	-0.329574	0.999119	0.999383
DUSP1	Th1_CD4-CCR7	7.35116e-32	-0.331802	0.126798	0.258323
FAM118A	Th1_CD4-CCR7	7.96943e-55	-0.340963	0.0722043	0.210234
CHRM3-AS2	Th1_CD4-CCR7	1.08117e-34	-0.343095	0.212797	0.387793
IER2	Th1_CD4-CCR7	3.97148e-38	-0.465594	0.396683	0.593711
RPS29	Th1_CD4-CCR7	1.66938e-160	-0.46674	0.995451	0.999383
MT-ATP8	Th1_CD4-CCR7	5.80065e-98	-0.498214	0.965659	0.992602
DDX5	Th1_CD4-CCR7	3.85435e-99	-0.521875	0.814059	0.930949
JUN	Th1_CD4-CCR7	1.4488e-149	-0.72484	0.071177	0.308878
JUNB	Th1_CD4-CCR7	1.73082e-118	-0.930971	0.435427	0.724414
RPS26	Th2_CD4-PASK	4.67964e-156	2.23067	0.971868	0.94358
KLF2	Th2_CD4-PASK	1.1201e-110	1.12511	0.863246	0.705253
RPS2	Th2_CD4-PASK	6.21778e-149	0.81867	0.99453	0.996109
MZT2B	Th2_CD4-PASK	1.60806e-54	0.699345	0.548841	0.308366
PNRC1	Th2_CD4-PASK	1.60119e-58	0.587994	0.867153	0.728599
KHDRBS1	Th2_CD4-PASK	1.04581e-29	0.488661	0.551967	0.38035
SFPQ	Th2_CD4-PASK	1.71775e-24	0.488294	0.460537	0.293774
MARCKSL1	Th2_CD4-PASK	8.83895e-18	0.442469	0.353477	0.210117
CYBA	Th2_CD4-PASK	1.32339e-26	0.415484	0.825736	0.768482
C19orf43	Th2_CD4-PASK	8.20599e-30	0.414658	0.79031	0.667315
FMNL1	Th2_CD4-PASK	1.38408e-13	0.388685	0.371711	0.248054
MZT2A	Th2_CD4-PASK	1.27745e-19	0.382012	0.557697	0.428016
YWHAH	Th2_CD4-PASK	3.36215e-13	0.373865	0.318573	0.198444
SNHG7	Th2_CD4-PASK	3.6727e-16	0.373668	0.374056	0.230545
LINC00861	Th2_CD4-PASK	1.23617e-16	0.368421	0.828341	0.784047
ARF6	Th2_CD4-PASK	2.16359e-14	0.355454	0.449596	0.322957
YBX1	Th2_CD4-PASK	1.57328e-26	0.349065	0.917166	0.864786
STUB1	Th2_CD4-PASK	1.74511e-13	0.345293	0.38161	0.254864
GNB2	Th2_CD4-PASK	1.11301e-13	0.336153	0.567335	0.465953
PPDPF	Th2_CD4-PASK	3.16205e-17	0.321978	0.883042	0.830739
S1PR4	Th2_CD4-PASK	1.36096e-08	0.312553	0.479812	0.385214
SRSF9	Th2_CD4-PASK	4.38935e-09	0.312232	0.315447	0.215953
SNX3	Th2_CD4-PASK	1.10832e-12	0.310616	0.543631	0.428988
SRM	Th2_CD4-PASK	5.40991e-12	0.301731	0.202917	0.0972763
FCMR	Th2_CD4-PASK	2.17292e-08	0.29599	0.716853	0.671206
KRT10	Th2_CD4-PASK	1.6624e-08	0.294167	0.530867	0.452335
H2AFV	Th2_CD4-PASK	1.36396e-09	0.292579	0.511071	0.407588
RBBP6	Th2_CD4-PASK	1.42094e-06	0.28786	0.348268	0.256809
CEBPB	Th2_CD4-PASK	2.59337e-11	0.283476	0.243293	0.129377
MAP7D1	Th2_CD4-PASK	9.69042e-08	0.281266	0.262047	0.170233
CMPK1	Th2_CD4-PASK	1.93942e-09	0.27838	0.563167	0.465953
TTC39C	Th2_CD4-PASK	4.83652e-07	0.272064	0.443084	0.348249
CITED2	Th2_CD4-PASK	1.24411e-06	0.262916	0.472779	0.384241
SUN2	Th2_CD4-PASK	1.70288e-06	0.256394	0.657202	0.587549
GRK6	Th2_CD4-PASK	0.00141093	0.251	0.399062	0.331712
RGCC	Th2_CD4-PASK	1.71986e-05	0.250035	0.5913	0.518482
ATP5I	Th2_CD4-PASK	4.44346e-11	-0.253669	0.632196	0.769455
EIF4A1	Th2_CD4-PASK	6.38771e-12	-0.253956	0.282886	0.427043
ITGB1	Th2_CD4-PASK	0.0083787	-0.254434	0.562907	0.64786
CTSW	Th2_CD4-PASK	3.43774e-09	-0.263924	0.125293	0.217899
ERAP2	Th2_CD4-PASK	3.11565e-18	-0.293604	0.177129	0.322957
TNFAIP3	Th2_CD4-PASK	9.72428e-14	-0.306043	0.174264	0.300584
AHNAK	Th2_CD4-PASK	2.92055e-07	-0.318778	0.621516	0.735409
PTGER2	Th2_CD4-PASK	5.84904e-14	-0.319812	0.187028	0.314202
DUSP1	Th2_CD4-PASK	5.60942e-17	-0.32556	0.323261	0.500973
RPL36A	Th2_CD4-PASK	6.47685e-36	-0.32825	0.97317	0.988327
NELL2	Th2_CD4-PASK	4.51705e-14	-0.337529	0.179474	0.30642
MT-ND5	Th2_CD4-PASK	1.00255e-20	-0.361628	0.984631	0.988327
ANXA1	Th2_CD4-PASK	1.4003e-17	-0.36524	0.722324	0.840467
FAM118A	Th2_CD4-PASK	7.23715e-36	-0.371707	0.092993	0.248054
DDX5	Th2_CD4-PASK	1.70134e-41	-0.378169	0.895546	0.964981
IER2	Th2_CD4-PASK	5.0796e-18	-0.393125	0.54285	0.691634
MT-ND3	Th2_CD4-PASK	1.67136e-74	-0.439664	0.999479	1
RPS29	Th2_CD4-PASK	1.86792e-130	-0.534052	0.998437	0.998054
MT-ATP8	Th2_CD4-PASK	2.37332e-86	-0.57194	0.985673	1
JUN	Th2_CD4-PASK	4.29782e-75	-0.752044	0.159937	0.430934
JUNB	Th2_CD4-PASK	5.13556e-70	-0.795631	0.637927	0.848249
RPS26	Th3_CD4-LYAR	3.81915e-200	2.33686	0.976492	0.951597
KLF2	Th3_CD4-LYAR	2.87931e-99	1.03904	0.833183	0.667957
RPS2	Th3_CD4-LYAR	1.90854e-160	0.889795	0.993445	0.99516
PNRC1	Th3_CD4-LYAR	5.61829e-56	0.613359	0.811257	0.659245
MZT2B	Th3_CD4-LYAR	9.84396e-31	0.58807	0.49028	0.317522
KHDRBS1	Th3_CD4-LYAR	4.69021e-21	0.458021	0.468128	0.321394
C19orf43	Th3_CD4-LYAR	1.84102e-31	0.438322	0.752939	0.636012
MZT2A	Th3_CD4-LYAR	1.06624e-19	0.430876	0.505425	0.381413
SNHG7	Th3_CD4-LYAR	3.74531e-17	0.41737	0.290009	0.153921
SFPQ	Th3_CD4-LYAR	1.1872e-13	0.409603	0.393309	0.279768
YWHAH	Th3_CD4-LYAR	1.57563e-14	0.404414	0.34991	0.226525
CYBA	Th3_CD4-LYAR	2.63079e-26	0.399047	0.841772	0.804453
PPDPF	Th3_CD4-LYAR	1.50324e-25	0.386673	0.860307	0.819942
SRM	Th3_CD4-LYAR	7.735e-18	0.371071	0.191908	0.0687318
GNB2	Th3_CD4-LYAR	6.64582e-15	0.365415	0.571429	0.477251
FMNL1	Th3_CD4-LYAR	1.2555e-09	0.349355	0.377034	0.276864
STUB1	Th3_CD4-LYAR	1.44907e-11	0.347886	0.367993	0.255566
S1PR4	Th3_CD4-LYAR	4.35468e-12	0.345799	0.450723	0.333011
KRT10	Th3_CD4-LYAR	3.72118e-14	0.342519	0.499096	0.386254
CD74	Th3_CD4-LYAR	1.16651e-07	0.334228	0.849231	0.831559
ARF6	Th3_CD4-LYAR	3.74027e-11	0.328335	0.436709	0.325266
NENF	Th3_CD4-LYAR	6.24034e-11	0.320536	0.188517	0.090029
STK17A	Th3_CD4-LYAR	9.322e-08	0.310115	0.427893	0.334947
HLA-DRB1	Th3_CD4-LYAR	0.0387027	0.309822	0.171338	0.112294
MAP7D1	Th3_CD4-LYAR	4.93073e-09	0.305883	0.259494	0.159729
LINC00861	Th3_CD4-LYAR	1.08356e-07	0.305629	0.70321	0.649564
MARCKSL1	Th3_CD4-LYAR	4.48017e-05	0.298956	0.191456	0.118103
SNX3	Th3_CD4-LYAR	6.8217e-10	0.293911	0.511302	0.420136
MT-ATP6	Th3_CD4-LYAR	4.59096e-07	0.29358	0.998192	0.999032
H2AFV	Th3_CD4-LYAR	1.41504e-06	0.292425	0.465868	0.399806
CEBPB	Th3_CD4-LYAR	5.70574e-08	0.291901	0.227622	0.13456
CMTM3	Th3_CD4-LYAR	3.67764e-05	0.275571	0.28368	0.205227
YBX1	Th3_CD4-LYAR	3.28931e-13	0.272499	0.879747	0.853824
TTC39C	Th3_CD4-LYAR	0.000117879	0.268096	0.403029	0.330106
BLOC1S4	Th3_CD4-LYAR	8.56216e-07	0.261283	0.265823	0.176186
SRSF9	Th3_CD4-LYAR	0.000339231	0.258012	0.287523	0.215876
MMP24-AS1	Th3_CD4-LYAR	0.000187336	0.256424	0.214964	0.140368
SSBP4	Th3_CD4-LYAR	0.000320297	0.253897	0.225362	0.154889
GYPC	Th3_CD4-LYAR	0.00028556	0.252319	0.540913	0.491772
CRIP1	Th3_CD4-LYAR	6.18996e-07	-0.252501	0.933318	0.961278
CENPT	Th3_CD4-LYAR	7.84124e-17	-0.25483	0.132233	0.257502
ANXA2	Th3_CD4-LYAR	1.06621e-06	-0.258027	0.538879	0.654405
RPL38	Th3_CD4-LYAR	3.1019e-35	-0.262474	0.987568	0.998064
ZAP70	Th3_CD4-LYAR	1.60746e-09	-0.264294	0.592676	0.718296
ITGB1	Th3_CD4-LYAR	8.59563e-09	-0.265939	0.614376	0.724105
RP11-553K8.5	Th3_CD4-LYAR	8.43877e-15	-0.267506	0.0994575	0.202323
TNF	Th3_CD4-LYAR	4.41686e-10	-0.269936	0.106917	0.194579
ACADVL	Th3_CD4-LYAR	1.66238e-14	-0.27352	0.265597	0.421104
RPL36A	Th3_CD4-LYAR	3.39263e-25	-0.274881	0.966094	0.990319
GPR183	Th3_CD4-LYAR	4.41645e-08	-0.279759	0.533454	0.659245
UBC	Th3_CD4-LYAR	2.67209e-23	-0.281586	0.908228	0.971926
C21orf33	Th3_CD4-LYAR	8.63254e-35	-0.287674	0.045434	0.159729
ERAP2	Th3_CD4-LYAR	1.97576e-16	-0.28807	0.163879	0.297193
AHNAK	Th3_CD4-LYAR	3.93164e-10	-0.288622	0.71858	0.815102
RHOT2	Th3_CD4-LYAR	1.56211e-18	-0.3072	0.217676	0.374637
ATP5I	Th3_CD4-LYAR	1.69933e-16	-0.314648	0.60104	0.787028
RPS4Y1	Th3_CD4-LYAR	1.35397e-15	-0.317554	0.46519	0.666021
TNFAIP3	Th3_CD4-LYAR	2.94444e-15	-0.325769	0.218128	0.361084
HLA-B	Th3_CD4-LYAR	3.21903e-54	-0.326289	0.999322	1
MT-ND6	Th3_CD4-LYAR	2.1048e-06	-0.341005	0.646926	0.738625
CDK5RAP3	Th3_CD4-LYAR	2.53519e-20	-0.34902	0.256103	0.428848
CTSW	Th3_CD4-LYAR	6.86216e-18	-0.354733	0.220615	0.371733
NELL2	Th3_CD4-LYAR	5.65201e-21	-0.39215	0.154837	0.294288
FAM118A	Th3_CD4-LYAR	7.27361e-49	-0.393257	0.0596745	0.211036
DDX5	Th3_CD4-LYAR	1.67188e-44	-0.402913	0.857369	0.957406
DUSP1	Th3_CD4-LYAR	5.78988e-16	-0.408305	0.393987	0.544046
IER2	Th3_CD4-LYAR	1.00462e-19	-0.422305	0.610307	0.772507
MT-ND5	Th3_CD4-LYAR	2.52693e-42	-0.452654	0.987116	0.996128
MT-ND3	Th3_CD4-LYAR	3.7101e-94	-0.46732	0.999096	1
JUN	Th3_CD4-LYAR	2.32839e-51	-0.60221	0.177441	0.404647
JUNB	Th3_CD4-LYAR	5.20129e-41	-0.607862	0.650316	0.822846
RPS29	Th3_CD4-LYAR	1.27851e-156	-0.610163	0.996383	1
MT-ATP8	Th3_CD4-LYAR	1.98208e-115	-0.689781	0.980787	0.997096
RPS26	Th4_CD4-FOXP3	5.19689e-09	1.66721	0.992462	0.958904
KLF2	Th4_CD4-FOXP3	0.000426525	1.05435	0.861809	0.753425
PNRC1	Th4_CD4-FOXP3	0.0288801	0.806498	0.763819	0.60274
C19orf43	Th4_CD4-FOXP3	0.00594972	0.741922	0.791457	0.547945
CYBA	Th4_CD4-FOXP3	0.00806084	0.732543	0.874372	0.767123
RPS2	Th4_CD4-FOXP3	0.000776151	0.70019	0.967337	0.958904
RPS29	Th4_CD4-FOXP3	0.0102866	-0.475044	0.987437	1
MT-ATP8	Th4_CD4-FOXP3	0.0257438	-0.527771	0.967337	1
TRBV12-3	Th7_CD4-GNLY	2.7675e-05	2.66856	0.206681	0.0213904
TRBV18	Th7_CD4-GNLY	2.21252e-07	2.30765	0.259916	0.0374332
TRAV19	Th7_CD4-GNLY	0.00144686	1.29418	0.168058	0.0160428
TRAV12-2	Th7_CD4-GNLY	0.0163662	1.18747	0.169102	0.026738
MYOM2	Th7_CD4-GNLY	1.54486e-08	1.04791	0.370564	0.101604
TRAV24	Th7_CD4-GNLY	0.000122274	1.02164	0.173278	0.00534759
KLF2	Th7_CD4-GNLY	3.47839e-14	0.932601	0.82881	0.673797
RPS2	Th7_CD4-GNLY	1.52386e-19	0.752543	0.989562	0.983957
HLA-DRB1	Th7_CD4-GNLY	0.0120576	0.703655	0.59499	0.454545
C19orf43	Th7_CD4-GNLY	2.84704e-07	0.588074	0.778706	0.663102
CD74	Th7_CD4-GNLY	0.00345281	0.58668	0.902923	0.855615
OGFR	Th7_CD4-GNLY	0.00236357	0.544743	0.297495	0.117647
PNRC1	Th7_CD4-GNLY	1.07938e-05	0.526573	0.796451	0.71123
YBX1	Th7_CD4-GNLY	1.73032e-07	0.520517	0.863257	0.727273
TBX21	Th7_CD4-GNLY	0.028548	0.504432	0.494781	0.326203
XBP1	Th7_CD4-GNLY	0.0456397	0.481368	0.651357	0.534759
CYBA	Th7_CD4-GNLY	3.64407e-05	0.449457	0.916493	0.898396
PPDPF	Th7_CD4-GNLY	0.000320053	0.440662	0.909186	0.823529
BTG1	Th7_CD4-GNLY	0.0185934	0.430091	0.94572	0.893048
GLTSCR2	Th7_CD4-GNLY	0.0274198	0.362195	0.81524	0.780749
SUN2	Th7_CD4-GNLY	0.0425044	0.352139	0.73904	0.620321
CFH	Th7_CD4-GNLY	0.0265015	-0.275769	0.0866388	0.213904
MALAT1	Th7_CD4-GNLY	0.0422745	-0.283942	1	1
NAA40	Th7_CD4-GNLY	0.0206734	-0.287391	0.0334029	0.117647
MT-ATP8	Th7_CD4-GNLY	0.00305324	-0.292275	0.994781	1
RP11-108M9.4	Th7_CD4-GNLY	0.00112145	-0.299729	0.0782881	0.213904
IL18RAP	Th7_CD4-GNLY	0.00123952	-0.313371	0.085595	0.224599
RPS29	Th7_CD4-GNLY	8.41695e-11	-0.324367	0.998956	1
FCRL3	Th7_CD4-GNLY	8.55279e-06	-0.337777	0.0605428	0.203209
RPL36A	Th7_CD4-GNLY	3.2837e-06	-0.388825	0.917537	0.983957
ITGB2-AS1	Th7_CD4-GNLY	0.0019964	-0.394417	0.188935	0.374332
UTS2	Th7_CD4-GNLY	7.49548e-12	-0.43271	0.0532359	0.235294
SRSF5	Th7_CD4-GNLY	0.00108022	-0.448745	0.590814	0.812834
DDX5	Th7_CD4-GNLY	4.5908e-07	-0.449056	0.886221	0.962567
CDC42	Th7_CD4-GNLY	1.03802e-05	-0.458714	0.634656	0.850267
KLRB1	Th7_CD4-GNLY	0.000170903	-0.500206	0.421712	0.695187
JUN	Th7_CD4-GNLY	4.35764e-08	-0.626019	0.132568	0.342246
TRAV8-1	Th7_CD4-GNLY	1.34074e-08	-0.686843	0.0229645	0.139037
TRAV9-2	Th7_CD4-GNLY	7.96544e-23	-0.983866	0.0135699	0.187166
TRAV25	Th7_CD4-GNLY	3.17701e-18	-1.0267	0.00313152	0.117647
TRAV8-4	Th7_CD4-GNLY	4.01436e-09	-1.17627	0.0114823	0.106952
TRBV20-1	Th7_CD4-GNLY	0.000619464	-1.38761	0.0354906	0.13369
TRBV12-4	Th7_CD4-GNLY	5.27831e-11	-1.6471	0.0114823	0.117647
TRBV19	Th7_CD4-GNLY	9.98617e-38	-2.35192	0.0240084	0.299465
TRBV11-1	Th7_CD4-GNLY	3.67788e-30	-2.35201	0.00104384	0.160428
RPS26	γδ T_TRGV/TRDV	2.91564e-50	1.69023	0.959425	0.958231
KLF2	γδ T_TRGV/TRDV	2.33485e-68	1.48316	0.822804	0.540541
S100B	γδ T_TRGV/TRDV	3.29611e-06	1.23389	0.153056	0.034398
RPS2	γδ T_TRGV/TRDV	5.11128e-100	1.21051	0.993323	0.97543
RPS4Y1	γδ T_TRGV/TRDV	8.68773e-52	1.21041	0.746276	0.253071
PNRC1	γδ T_TRGV/TRDV	5.54139e-63	1.03152	0.885978	0.601966
CEBPD	γδ T_TRGV/TRDV	7.18467e-17	0.898024	0.357473	0.127764
TBX21	γδ T_TRGV/TRDV	4.07352e-26	0.888002	0.584489	0.321867
CYBA	γδ T_TRGV/TRDV	1.00595e-53	0.850412	0.956857	0.864865
MZT2B	γδ T_TRGV/TRDV	1.7566e-22	0.796337	0.471495	0.211302
C19orf43	γδ T_TRGV/TRDV	1.40093e-36	0.791748	0.793015	0.523342
TYROBP	γδ T_TRGV/TRDV	5.15844e-08	0.765419	0.445814	0.262899
YBX1	γδ T_TRGV/TRDV	1.20621e-38	0.742021	0.875193	0.68059
SFPQ	γδ T_TRGV/TRDV	2.4438e-14	0.697398	0.433487	0.228501
KHDRBS1	γδ T_TRGV/TRDV	9.03467e-16	0.664811	0.477144	0.257985
MT2A	γδ T_TRGV/TRDV	1.32012e-09	0.653935	0.616333	0.471744
CEBPB	γδ T_TRGV/TRDV	6.43801e-15	0.649709	0.328711	0.113022
GNB2	γδ T_TRGV/TRDV	4.09174e-20	0.649081	0.583975	0.378378
FMNL1	γδ T_TRGV/TRDV	6.80623e-14	0.638268	0.481253	0.297297
S1PR4	γδ T_TRGV/TRDV	3.21753e-13	0.6156	0.432974	0.223587
ARF6	γδ T_TRGV/TRDV	8.1086e-14	0.59295	0.538264	0.353808
HLA-DRB1	γδ T_TRGV/TRDV	1.53586e-06	0.584605	0.59168	0.476658
SUN2	γδ T_TRGV/TRDV	1.09821e-16	0.577968	0.724191	0.572482
STK17A	γδ T_TRGV/TRDV	3.99638e-14	0.576215	0.550591	0.356265
STUB1	γδ T_TRGV/TRDV	1.68094e-11	0.575938	0.395994	0.208845
SNX3	γδ T_TRGV/TRDV	3.45903e-15	0.553148	0.552645	0.348894
WAS	γδ T_TRGV/TRDV	1.48038e-13	0.551332	0.558808	0.371007
XBP1	γδ T_TRGV/TRDV	2.36012e-11	0.527379	0.655367	0.538084
SRSF9	γδ T_TRGV/TRDV	2.65811e-08	0.526341	0.405239	0.253071
MAP7D1	γδ T_TRGV/TRDV	1.14329e-10	0.51794	0.274782	0.0982801
CCDC85B	γδ T_TRGV/TRDV	5.04552e-14	0.517475	0.581407	0.380835
CMTM3	γδ T_TRGV/TRDV	2.49426e-09	0.513427	0.337956	0.164619
ABHD17A	γδ T_TRGV/TRDV	2.26876e-07	0.513202	0.329224	0.176904
MATK	γδ T_TRGV/TRDV	2.08446e-11	0.505471	0.669748	0.555283
LAIR1	γδ T_TRGV/TRDV	4.67221e-10	0.503129	0.259887	0.0859951
TMEM248	γδ T_TRGV/TRDV	5.35837e-08	0.49751	0.272727	0.115479
PTP4A2	γδ T_TRGV/TRDV	2.87872e-09	0.495893	0.550591	0.402948
FKBP8	γδ T_TRGV/TRDV	3.40694e-11	0.484244	0.596816	0.454545
CITED2	γδ T_TRGV/TRDV	1.2731e-07	0.481727	0.430919	0.272727
ZFP36L2	γδ T_TRGV/TRDV	2.14537e-19	0.479573	0.956343	0.911548
PTMS	γδ T_TRGV/TRDV	0.000181078	0.473469	0.323061	0.201474
MMP24-AS1	γδ T_TRGV/TRDV	4.20983e-06	0.472966	0.2717	0.127764
YWHAH	γδ T_TRGV/TRDV	7.36927e-08	0.472357	0.265023	0.105651
PIK3R1	γδ T_TRGV/TRDV	2.73185e-05	0.463941	0.44376	0.299754
SRM	γδ T_TRGV/TRDV	4.08536e-07	0.458517	0.20904	0.0712531
RBMS1	γδ T_TRGV/TRDV	0.000102576	0.449931	0.371341	0.253071
BTG1	γδ T_TRGV/TRDV	2.65762e-14	0.449794	0.909091	0.832924
SNHG7	γδ T_TRGV/TRDV	2.55661e-06	0.442799	0.239856	0.100737
MZT2A	γδ T_TRGV/TRDV	2.56919e-05	0.433599	0.400616	0.27027
GLTSCR2	γδ T_TRGV/TRDV	1.53077e-12	0.432254	0.831536	0.737101
TXNL4A	γδ T_TRGV/TRDV	3.33979e-06	0.431624	0.237288	0.100737
MT-ND6	γδ T_TRGV/TRDV	4.68909e-09	0.42691	0.75244	0.609337
YPEL3	γδ T_TRGV/TRDV	0.00288957	0.426725	0.297381	0.189189
CTDSP1	γδ T_TRGV/TRDV	0.000118262	0.422947	0.359014	0.230958
OGFR	γδ T_TRGV/TRDV	6.19195e-05	0.422191	0.272214	0.144963
NENF	γδ T_TRGV/TRDV	3.94941e-06	0.416993	0.204417	0.0737101
FKBP5	γδ T_TRGV/TRDV	0.000946754	0.408435	0.26451	0.14742
TTC39C	γδ T_TRGV/TRDV	0.000497088	0.407165	0.283513	0.157248
ORAI1	γδ T_TRGV/TRDV	0.000276603	0.403313	0.350282	0.22113
AES	γδ T_TRGV/TRDV	9.52158e-09	0.403199	0.860812	0.830467
SSBP4	γδ T_TRGV/TRDV	0.00448067	0.3978	0.307139	0.199017
RNF187	γδ T_TRGV/TRDV	0.000188348	0.396466	0.300976	0.174447
MT-CO2	γδ T_TRGV/TRDV	3.58027e-38	0.393622	1	0.997543
PPDPF	γδ T_TRGV/TRDV	3.60969e-08	0.392832	0.859784	0.80344
MT-CO3	γδ T_TRGV/TRDV	1.44559e-32	0.391935	1	0.997543
LPCAT1	γδ T_TRGV/TRDV	0.000141439	0.391791	0.353364	0.226044
MT-ND5	γδ T_TRGV/TRDV	7.06269e-19	0.388269	0.996405	0.982801
CD74	γδ T_TRGV/TRDV	0.00170538	0.387648	0.937339	0.948403
CERK	γδ T_TRGV/TRDV	0.00203032	0.387199	0.246533	0.135135
CHCHD10	γδ T_TRGV/TRDV	0.00200772	0.386664	0.3585	0.248157
DDIT4	γδ T_TRGV/TRDV	0.00273341	0.384382	0.441192	0.336609
KLF3	γδ T_TRGV/TRDV	0.004326	0.383305	0.391885	0.282555
RBBP6	γδ T_TRGV/TRDV	0.0212665	0.382404	0.293785	0.191646
FNBP1	γδ T_TRGV/TRDV	0.0442917	0.369928	0.427838	0.341523
SNF8	γδ T_TRGV/TRDV	6.75431e-05	0.366971	0.20339	0.0786241
RPL12	γδ T_TRGV/TRDV	2.92556e-25	0.366371	1	1
SSU72	γδ T_TRGV/TRDV	0.000940569	0.364262	0.488444	0.400491
NME3	γδ T_TRGV/TRDV	0.00502526	0.361568	0.376477	0.272727
ZFP36	γδ T_TRGV/TRDV	3.00407e-06	0.358776	0.673344	0.572482
CD300A	γδ T_TRGV/TRDV	0.031038	0.35457	0.494093	0.402948
C20orf24	γδ T_TRGV/TRDV	0.0145473	0.351227	0.369286	0.27027
PDCD2	γδ T_TRGV/TRDV	0.0157255	0.350679	0.312275	0.208845
MCL1	γδ T_TRGV/TRDV	0.00106599	0.347877	0.497689	0.390663
HNRNPAB	γδ T_TRGV/TRDV	0.000508994	0.346488	0.218285	0.0982801
SOCS1	γδ T_TRGV/TRDV	0.030796	0.342678	0.13662	0.0515971
TUBA1B	γδ T_TRGV/TRDV	0.0309454	0.339985	0.597329	0.53317
BLOC1S4	γδ T_TRGV/TRDV	0.000262821	0.337146	0.294813	0.159705
PNP	γδ T_TRGV/TRDV	0.0372657	0.334299	0.324088	0.223587
UBN1	γδ T_TRGV/TRDV	0.0168609	0.33424	0.200308	0.103194
CMPK1	γδ T_TRGV/TRDV	0.00982377	0.332996	0.447355	0.331695
SIAH2	γδ T_TRGV/TRDV	0.00112912	0.332395	0.14792	0.04914
EIF1AY	γδ T_TRGV/TRDV	0.000160785	0.331008	0.141243	0.036855
SELPLG	γδ T_TRGV/TRDV	0.000770817	0.330404	0.664099	0.579853
APBB1IP	γδ T_TRGV/TRDV	0.00389439	0.330262	0.587571	0.525799
FNTA	γδ T_TRGV/TRDV	0.010206	0.329808	0.354391	0.248157
KRT10	γδ T_TRGV/TRDV	0.00882859	0.326413	0.518233	0.447174
RAD23B	γδ T_TRGV/TRDV	0.0116062	0.317438	0.196199	0.0933661
HLA-DPB1	γδ T_TRGV/TRDV	0.00111634	0.316274	0.779147	0.751843
NSMCE3	γδ T_TRGV/TRDV	0.016506	0.309005	0.180791	0.0835381
MT-ND4L	γδ T_TRGV/TRDV	3.32013e-17	0.303819	1	0.992629
SH2D2A	γδ T_TRGV/TRDV	0.0332837	0.303776	0.609656	0.53317
ARMC10	γδ T_TRGV/TRDV	0.00925414	0.301342	0.151002	0.0589681
TMEM203	γδ T_TRGV/TRDV	0.0148064	0.296992	0.13508	0.04914
C12orf57	γδ T_TRGV/TRDV	0.00637104	0.294544	0.810478	0.793612
MT-CO1	γδ T_TRGV/TRDV	2.67594e-18	0.292498	1	0.997543
RPS10	γδ T_TRGV/TRDV	3.56919e-23	0.291174	1	1
TSR3	γδ T_TRGV/TRDV	0.0223476	0.267413	0.107345	0.029484
PLCB1	γδ T_TRGV/TRDV	0.0446015	0.256384	0.117617	0.039312
SLC25A20	γδ T_TRGV/TRDV	0.0138388	-0.251506	0.172573	0.297297
UTS2	γδ T_TRGV/TRDV	0.00270838	-0.254759	0.149974	0.267813
AIP	γδ T_TRGV/TRDV	0.0103312	-0.254886	0.410889	0.584767
PIK3CD	γδ T_TRGV/TRDV	0.0258034	-0.255424	0.201849	0.324324
TSPAN2	γδ T_TRGV/TRDV	6.23715e-06	-0.258693	0.0590652	0.152334
CCL3	γδ T_TRGV/TRDV	0.0110723	-0.258921	0.0662558	0.144963
RPS29	γδ T_TRGV/TRDV	1.06886e-13	-0.260323	0.999486	1
CENPT	γδ T_TRGV/TRDV	0.000209493	-0.262243	0.151515	0.285012
CREBZF	γδ T_TRGV/TRDV	0.00120523	-0.268522	0.153056	0.277641
HLA-F	γδ T_TRGV/TRDV	0.00499435	-0.270465	0.768362	0.872236
IFITM2	γδ T_TRGV/TRDV	0.0375978	-0.276364	0.964047	0.97543
CD48	γδ T_TRGV/TRDV	6.90204e-05	-0.280202	0.814587	0.916462
SLC1A7	γδ T_TRGV/TRDV	1.30993e-05	-0.28187	0.0652286	0.162162
AKR1C3	γδ T_TRGV/TRDV	0.00124034	-0.285066	0.0955316	0.194103
ITGB2	γδ T_TRGV/TRDV	4.01482e-06	-0.287011	0.919363	0.958231
CDC42	γδ T_TRGV/TRDV	0.000191974	-0.299179	0.656394	0.825553
RPL38	γδ T_TRGV/TRDV	3.17332e-14	-0.300055	0.990755	0.995086
EIF4A1	γδ T_TRGV/TRDV	0.00122478	-0.30115	0.294813	0.464373
C21orf33	γδ T_TRGV/TRDV	9.1661e-18	-0.303756	0.0318439	0.152334
RPL13A	γδ T_TRGV/TRDV	6.09642e-11	-0.305981	0.986133	1
KIR2DL3	γδ T_TRGV/TRDV	8.00746e-12	-0.312737	0.0215716	0.105651
KLRK1	γδ T_TRGV/TRDV	0.000232196	-0.314519	0.191063	0.336609
ITGB2-AS1	γδ T_TRGV/TRDV	1.52595e-06	-0.314718	0.138161	0.280098
AHNAK	γδ T_TRGV/TRDV	0.004891	-0.319249	0.692861	0.835381
ITM2A	γδ T_TRGV/TRDV	0.00717487	-0.32752	0.343092	0.493857
SRSF5	γδ T_TRGV/TRDV	0.000103438	-0.328606	0.642013	0.808354
TBC1D10C	γδ T_TRGV/TRDV	4.31307e-06	-0.334434	0.643554	0.818182
DDOST	γδ T_TRGV/TRDV	1.92562e-06	-0.354857	0.457627	0.658477
DDX5	γδ T_TRGV/TRDV	1.90764e-13	-0.365014	0.896251	0.985258
ZAP70	γδ T_TRGV/TRDV	3.47645e-07	-0.370332	0.659476	0.823096
TMED4	γδ T_TRGV/TRDV	9.87033e-06	-0.372232	0.307139	0.488943
XIST	γδ T_TRGV/TRDV	3.9029e-20	-0.373773	0.0390344	0.176904
IGLV2-14	γδ T_TRGV/TRDV	3.47289e-23	-0.399104	0.0354391	0.176904
CCL3L3	γδ T_TRGV/TRDV	3.55328e-26	-0.411656	0.0231125	0.154791
RPS20	γδ T_TRGV/TRDV	6.07264e-11	-0.418722	0.832563	0.921376
RPL27A	γδ T_TRGV/TRDV	8.3187e-20	-0.427289	0.952234	0.980344
ANXA2	γδ T_TRGV/TRDV	7.16204e-09	-0.469976	0.474576	0.685504
CRIP1	γδ T_TRGV/TRDV	4.02673e-07	-0.502974	0.861839	0.92629
TRGV10	γδ T_TRGV/TRDV	2.35518e-10	-0.656725	0.0873138	0.218673
GNLY	γδ T_TRGV/TRDV	1.83888e-06	-0.668282	0.744222	0.77887
ZNF683	γδ T_TRGV/TRDV	6.66424e-28	-0.974967	0.0970724	0.314496
PTGDS	γδ T_TRGV/TRDV	1.49598e-08	-1.24557	0.0657422	0.174447

## Sheet: DEGs (tissue & blood)
Differential expressed genes between case and control in both tissue and blood (p_val_adj: two-sided Wilcoxon rank sum test after bonferroni correction)
		tissue				blood
genes	clusters	p_val_adj	avg_log2FC (case/control)	pct.case	pct.control	p_val_adj	avg_log2FC (case/control)	pct.case	pct.control
RPS26	B1_CCR7	0.00159908	1.96343	0.787611	0.658654	5.36416e-108	2.25077	0.900728	0.852909	Upregulated in both tissue and blood
RPS4Y1	B1_CCR7	0.000930646	1.1366	0.451327	0.173077	4.29579e-33	0.773577	0.548974	0.313941	Upregulated in both tissue and blood
RPS26	B2_CD27	8.4408e-07	2.13131	0.873832	0.833333	5.38193e-51	2.04686	0.97028	0.923729	Upregulated in both tissue and blood
RPS18	NK2_GSN	0.015199	0.313119	0.99435	0.998099	1.22903e-32	0.252214	0.996515	0.999333	Upregulated in both tissue and blood
CD3D	NK3_LAG3	0.00591373	0.549014	0.362105	0.233656	7.95666e-14	0.688453	0.307525	0.173774	Upregulated in both tissue and blood
CD74	NK3_LAG3	1.07403e-05	0.515393	0.917895	0.849879	1.26674e-17	0.376431	0.957834	0.949893	Upregulated in both tissue and blood
CMC1	NK3_LAG3	2.50978e-16	0.749658	0.667368	0.421308	1.68375e-62	0.755003	0.776445	0.506397	Upregulated in both tissue and blood
GSTP1	NK3_LAG3	0.0288157	0.351292	0.776842	0.673123	4.54716e-16	0.313328	0.854235	0.795309	Upregulated in both tissue and blood
HLA-DPA1	NK3_LAG3	0.00412646	0.386318	0.713684	0.565375	1.47053e-23	0.435308	0.778444	0.680171	Upregulated in both tissue and blood
HLA-DRA	NK3_LAG3	0.0423482	0.556799	0.353684	0.236077	9.61476e-06	0.440968	0.321701	0.232409	Upregulated in both tissue and blood
HLA-DRB1	NK3_LAG3	6.92372e-11	0.66998	0.684211	0.5	9.71713e-34	0.602801	0.726463	0.550107	Upregulated in both tissue and blood
LAG3	NK3_LAG3	0.00689162	0.495227	0.294737	0.175545	8.72368e-20	0.540748	0.380589	0.222814	Upregulated in both tissue and blood
MZT2B	NK3_LAG3	0.0107649	0.382761	0.271579	0.152542	1.4791e-23	0.551735	0.397855	0.231343	Upregulated in both tissue and blood
PFN1	NK3_LAG3	6.31004e-16	0.432813	0.995789	0.995157	9.97266e-29	0.27031	0.999818	1	Upregulated in both tissue and blood
PPDPF	NK3_LAG3	1.0775e-14	0.647222	0.768421	0.575061	1.71606e-20	0.420658	0.796256	0.727079	Upregulated in both tissue and blood
PSMB9	NK3_LAG3	0.0242127	0.304277	0.806316	0.711864	1.45899e-29	0.404234	0.882406	0.835821	Upregulated in both tissue and blood
RPS26	NK3_LAG3	1.42113e-30	1.23206	0.901053	0.815981	2.83143e-184	1.54984	0.970193	0.921109	Upregulated in both tissue and blood
VIM	NK3_LAG3	1.07091e-05	0.567266	0.793684	0.717918	1.10915e-06	0.277626	0.861505	0.835821	Upregulated in both tissue and blood
WAS	NK3_LAG3	4.98975e-06	0.486978	0.484211	0.306295	2.84644e-10	0.300107	0.581243	0.470149	Upregulated in both tissue and blood
RPS26	NKT2_KLRF1-KLRG1	0.000707626	1.31619	0.987805	0.967213	3.88273e-12	1.21916	0.995169	0.973684	Upregulated in both tissue and blood
CD74	Tc2_CD8-GZMK	4.61889e-18	0.664928	0.939327	0.907692	4.2675e-05	0.345548	0.952147	0.938547	Upregulated in both tissue and blood
COTL1	Tc2_CD8-GZMK	4.12886e-43	1.14211	0.718567	0.464336	3.68943e-06	0.322571	0.782694	0.699721	Upregulated in both tissue and blood
HLA-DPB1	Tc2_CD8-GZMK	0.000131973	0.41121	0.717836	0.682517	0.0291211	0.292698	0.720092	0.678771	Upregulated in both tissue and blood
HLA-DQB1	Tc2_CD8-GZMK	6.98329e-12	0.717289	0.384503	0.229371	0.00969592	0.335013	0.298918	0.212291	Upregulated in both tissue and blood
HLA-DRB1	Tc2_CD8-GZMK	8.88979e-31	1.09444	0.730263	0.572028	0.00273224	0.443545	0.590626	0.52095	Upregulated in both tissue and blood
PPDPF	Tc2_CD8-GZMK	4.25043e-26	0.707971	0.817982	0.690909	9.17831e-14	0.348625	0.855457	0.78352	Upregulated in both tissue and blood
PSMB9	Tc2_CD8-GZMK	1.62499e-07	0.372448	0.763889	0.702098	3.57647e-05	0.256916	0.846935	0.801676	Upregulated in both tissue and blood
RPS26	Tc2_CD8-GZMK	1.16584e-82	1.72533	0.940789	0.864336	2.84705e-81	1.80008	0.965913	0.937151	Upregulated in both tissue and blood
TRAV5	Tc2_CD8-GZMK	2.6398e-13	1.28055	0.162281	0.0363636	0.000248543	0.785396	0.116028	0.0446927	Upregulated in both tissue and blood
HLA-DRB1	Tc3_CD8-SLC4A10	1.41444e-05	0.845276	0.234146	0.0714286	0.000831122	0.403456	0.145631	0.0600649	Upregulated in both tissue and blood
RPS26	Tc3_CD8-SLC4A10	6.52065e-07	1.46795	0.882927	0.840816	5.24396e-106	2.24901	0.978342	0.930195	Upregulated in both tissue and blood
S100A11	Tc3_CD8-SLC4A10	8.19249e-05	0.787329	0.712195	0.555102	2.66217e-05	0.333044	0.798357	0.730519	Upregulated in both tissue and blood
C1orf162	Tc8_CD8-GNLY	1.56266e-18	0.49337	0.285049	0.131229	1.63263e-16	0.506889	0.291972	0.144495	Upregulated in both tissue and blood
CD6	Tc8_CD8-GNLY	1.53609e-10	0.354247	0.394206	0.249169	5.32408e-05	0.264205	0.545522	0.480505	Upregulated in both tissue and blood
CD74	Tc8_CD8-GNLY	9.09471e-30	0.647481	0.892913	0.812292	1.1435e-06	0.2901	0.930184	0.917431	Upregulated in both tissue and blood
COTL1	Tc8_CD8-GNLY	3.46932e-31	0.880805	0.376617	0.17691	0.00809934	0.313199	0.399462	0.324541	Upregulated in both tissue and blood
EPSTI1	Tc8_CD8-GNLY	1.46433e-07	0.273639	0.108639	0.0390365	9.27197e-06	0.250558	0.140529	0.065367	Upregulated in both tissue and blood
FGFBP2	Tc8_CD8-GNLY	2.75568e-06	0.260556	0.775479	0.696844	3.24999e-17	0.358722	0.909702	0.845183	Upregulated in both tissue and blood
HLA-DPB1	Tc8_CD8-GNLY	1.66446e-17	0.434876	0.768753	0.662791	3.35809e-16	0.32758	0.860517	0.822248	Upregulated in both tissue and blood
HLA-DRB1	Tc8_CD8-GNLY	1.46015e-30	0.706668	0.733575	0.583887	9.36759e-09	0.382247	0.754821	0.706422	Upregulated in both tissue and blood
IRF1	Tc8_CD8-GNLY	2.13317e-05	0.382161	0.602173	0.51495	8.7798e-06	0.253243	0.759007	0.683486	Upregulated in both tissue and blood
MT2A	Tc8_CD8-GNLY	4.52588e-66	1.07343	0.692188	0.420266	1.34433e-26	0.694971	0.658394	0.516055	Upregulated in both tissue and blood
MYOM2	Tc8_CD8-GNLY	2.1459e-20	0.697079	0.20745	0.070598	1.79074e-08	0.422396	0.249365	0.139908	Upregulated in both tissue and blood
PPDPF	Tc8_CD8-GNLY	3.26733e-21	0.433481	0.803932	0.693522	4.19691e-33	0.471742	0.881597	0.809633	Upregulated in both tissue and blood
PSMB9	Tc8_CD8-GNLY	4.8757e-13	0.350241	0.801345	0.72093	1.98403e-11	0.261294	0.897593	0.863532	Upregulated in both tissue and blood
RPS26	Tc8_CD8-GNLY	6.60457e-30	0.888649	0.905846	0.844684	1.08322e-42	1.11403	0.967858	0.955275	Upregulated in both tissue and blood
TRBV5-6	Tc8_CD8-GNLY	3.2661e-61	1.83662	0.229695	0.00830565	6.97894e-19	1.30416	0.120496	0.00917431	Upregulated in both tissue and blood
ZNF683	Tc8_CD8-GNLY	2.57492e-33	0.868014	0.41852	0.209302	2.21672e-05	0.33547	0.422784	0.319954	Upregulated in both tissue and blood
RPS26	Th1_CD4-CCR7	4.72202e-09	1.98247	0.843434	0.810044	5.14869e-222	2.49904	0.943205	0.908138	Upregulated in both tissue and blood
RPS4Y1	Th1_CD4-CCR7	7.35212e-35	1.71716	0.560606	0.137555	4.13449e-72	0.946012	0.520546	0.270654	Upregulated in both tissue and blood
RPS26	Th2_CD4-PASK	1.76768e-23	1.97316	0.937716	0.87538	4.67964e-156	2.23067	0.971868	0.94358	Upregulated in both tissue and blood
CD74	Th3_CD4-LYAR	2.40192e-09	0.809342	0.737874	0.672691	1.16651e-07	0.334228	0.849231	0.831559	Upregulated in both tissue and blood
FMNL1	Th3_CD4-LYAR	0.023924	0.509652	0.267286	0.168675	1.2555e-09	0.349355	0.377034	0.276864	Upregulated in both tissue and blood
HLA-DRB1	Th3_CD4-LYAR	6.60126e-07	0.844736	0.288958	0.14257	0.0387027	0.309822	0.171338	0.112294	Upregulated in both tissue and blood
PPDPF	Th3_CD4-LYAR	9.04482e-11	0.545925	0.789474	0.706827	1.50324e-25	0.386673	0.860307	0.819942	Upregulated in both tissue and blood
RPS26	Th3_CD4-LYAR	6.9678e-94	2.18748	0.954592	0.875502	3.81915e-200	2.33686	0.976492	0.951597	Upregulated in both tissue and blood
RPS26	Th4_CD4-FOXP3	3.72539e-14	1.80067	0.986726	0.897059	5.19689e-09	1.66721	0.992462	0.958904	Upregulated in both tissue and blood
CD74	Th7_CD4-GNLY	0.00595432	0.621572	0.875	0.749206	0.00345281	0.58668	0.902923	0.855615	Upregulated in both tissue and blood
MYOM2	Th7_CD4-GNLY	0.00121399	0.795201	0.277344	0.101587	1.54486e-08	1.04791	0.370564	0.101604	Upregulated in both tissue and blood
TRAV12-2	Th7_CD4-GNLY	0.0281906	1.15319	0.132812	0.0253968	0.0163662	1.18747	0.169102	0.026738	Upregulated in both tissue and blood
TRAV19	Th7_CD4-GNLY	2.15623e-06	1.19468	0.144531	0.00634921	0.00144686	1.29418	0.168058	0.0160428	Upregulated in both tissue and blood
TRAV24	Th7_CD4-GNLY	0.000124687	0.777509	0.105469	0	0.000122274	1.02164	0.173278	0.00534759	Upregulated in both tissue and blood
TRBV12-3	Th7_CD4-GNLY	0.000289533	2.05893	0.117188	0.00634921	2.7675e-05	2.66856	0.206681	0.0213904	Upregulated in both tissue and blood
TRBV18	Th7_CD4-GNLY	0.023911	1.31253	0.160156	0.0412698	2.21252e-07	2.30765	0.259916	0.0374332	Upregulated in both tissue and blood
C19orf43	γδ T_TRGV/TRDV	2.08395e-07	0.608578	0.566845	0.36745	1.40093e-36	0.791748	0.793015	0.523342	Upregulated in both tissue and blood
CD300A	γδ T_TRGV/TRDV	0.00154294	0.544516	0.377005	0.228188	0.031038	0.35457	0.494093	0.402948	Upregulated in both tissue and blood
CD74	γδ T_TRGV/TRDV	6.37457e-07	0.606754	0.893048	0.842282	0.00170538	0.387648	0.937339	0.948403	Upregulated in both tissue and blood
CEBPD	γδ T_TRGV/TRDV	0.00571455	0.645682	0.23262	0.114094	7.18467e-17	0.898024	0.357473	0.127764	Upregulated in both tissue and blood
FMNL1	γδ T_TRGV/TRDV	0.00890772	0.424453	0.304813	0.16443	6.80623e-14	0.638268	0.481253	0.297297	Upregulated in both tissue and blood
LAIR1	γδ T_TRGV/TRDV	2.76709e-07	0.528688	0.176471	0.045302	4.67221e-10	0.503129	0.259887	0.0859951	Upregulated in both tissue and blood
MT2A	γδ T_TRGV/TRDV	2.44431e-08	0.772076	0.631016	0.446309	1.32012e-09	0.653935	0.616333	0.471744	Upregulated in both tissue and blood
MZT2B	γδ T_TRGV/TRDV	0.00750324	0.550411	0.275401	0.152685	1.7566e-22	0.796337	0.471495	0.211302	Upregulated in both tissue and blood
PNP	γδ T_TRGV/TRDV	3.17653e-07	0.588654	0.251337	0.0939597	0.0372657	0.334299	0.324088	0.223587	Upregulated in both tissue and blood
PPDPF	γδ T_TRGV/TRDV	0.0399256	0.389597	0.76738	0.718121	3.60969e-08	0.392832	0.859784	0.80344	Upregulated in both tissue and blood
RPL12	γδ T_TRGV/TRDV	5.74393e-22	0.433428	0.994652	0.994966	2.92556e-25	0.366371	1	1	Upregulated in both tissue and blood
RPS10	γδ T_TRGV/TRDV	8.18696e-20	0.368278	1	1	3.56919e-23	0.291174	1	1	Upregulated in both tissue and blood
RPS2	γδ T_TRGV/TRDV	1.14412e-11	0.659468	0.909091	0.79698	5.11128e-100	1.21051	0.993323	0.97543	Upregulated in both tissue and blood
RPS26	γδ T_TRGV/TRDV	5.83996e-17	1.2934	0.911765	0.904362	2.91564e-50	1.69023	0.959425	0.958231	Upregulated in both tissue and blood
RPS4Y1	γδ T_TRGV/TRDV	5.19651e-41	1.48056	0.59893	0.161074	8.68773e-52	1.21041	0.746276	0.253071	Upregulated in both tissue and blood
S100B	γδ T_TRGV/TRDV	3.51411e-10	1.24338	0.125668	0.0100671	3.29611e-06	1.23389	0.153056	0.034398	Upregulated in both tissue and blood
YBX1	γδ T_TRGV/TRDV	0.0084073	0.379631	0.671123	0.543624	1.20621e-38	0.742021	0.875193	0.68059	Upregulated in both tissue and blood
RPL36A	Tc3_CD8-SLC4A10	5.45788e-05	0.596052	0.926829	0.914286	5.4084e-24	-0.440058	0.95519	0.98539	Upregulated in tissue, downregulated in blood
RPS29	B1_CCR7	0.0035554	0.533192	0.99115	0.980769	9.90929e-30	-0.263832	0.990404	0.995609	Upregulated in tissue, downregulated in blood
RPS29	B2_CD27	6.23476e-07	0.564216	0.995327	1	8.54451e-45	-0.517755	0.996233	1	Upregulated in tissue, downregulated in blood
RPS29	NK3_LAG3	6.08552e-06	0.299618	0.987368	0.992736	2.04504e-52	-0.390303	0.984915	0.995736	Upregulated in tissue, downregulated in blood
RPS29	Tc1_CD8-CCR7	3.72554e-08	0.640162	1	1	9.49596e-125	-0.587431	0.997439	0.997895	Upregulated in tissue, downregulated in blood
RPL38	Tc3_CD8-SLC4A10	0.00351985	0.335398	0.980488	0.973469	1.55735e-34	-0.420799	0.96938	0.991883	Upregulated in tissue, downregulated in blood
RPS29	Tc3_CD8-SLC4A10	7.90543e-24	0.707148	0.985366	1	7.8805e-75	-0.627006	0.990291	1	Upregulated in tissue, downregulated in blood
RPS29	Th1_CD4-CCR7	1.20521e-26	0.587788	0.997475	1	1.66938e-160	-0.46674	0.995451	0.999383	Upregulated in tissue, downregulated in blood
RPS29	Th3_CD4-LYAR	7.88246e-05	0.271547	1	0.997992	1.27851e-156	-0.610163	0.996383	1	Upregulated in tissue, downregulated in blood
CRIP1	Th3_CD4-LYAR	9.07403e-06	0.513871	0.926729	0.935743	6.18996e-07	-0.252501	0.933318	0.961278	Upregulated in tissue, downregulated in blood
UBC	Th3_CD4-LYAR	3.0133e-15	0.859943	0.959752	0.963855	2.67209e-23	-0.281586	0.908228	0.971926	Upregulated in tissue, downregulated in blood
CD69	B2_CD27	1.49085e-07	-1.84141	0.275701	0.619048	4.753e-19	-0.455393	0.136877	0.355932	Downregulated in both tissue and blood
DUSP1	B2_CD27	0.000652703	-0.87936	0.523364	0.809524	8.78781e-15	-0.54748	0.278359	0.514124	Downregulated in both tissue and blood
FCRL2	B2_CD27	0.00292566	-0.779607	0.214953	0.507937	0.00209015	-0.326799	0.315613	0.471751	Downregulated in both tissue and blood
IER2	B2_CD27	0.0137423	-1.02506	0.448598	0.674603	3.80047e-22	-0.875657	0.60946	0.822034	Downregulated in both tissue and blood
JUN	B2_CD27	0.000118465	-0.668465	0.429907	0.761905	5.74037e-25	-0.861153	0.282545	0.564972	Downregulated in both tissue and blood
JUNB	B2_CD27	4.58146e-11	-1.57491	0.369159	0.793651	1.19977e-31	-1.00473	0.528254	0.80791	Downregulated in both tissue and blood
KLF6	B2_CD27	6.93868e-05	-1.15993	0.415888	0.730159	0.0140683	-0.382005	0.498535	0.649718	Downregulated in both tissue and blood
MT-ND5	B2_CD27	2.52187e-07	-0.840159	0.827103	0.928571	0.000972868	-0.332897	0.979071	0.980226	Downregulated in both tissue and blood
CCL3	NK3_LAG3	2.48477e-05	-0.885588	0.315789	0.469734	4.50252e-07	-0.320614	0.171756	0.269723	Downregulated in both tissue and blood
CCL4L2	NK3_LAG3	0.0350944	-0.728441	0.482105	0.602906	1.73099e-06	-0.600176	0.228462	0.327292	Downregulated in both tissue and blood
CD52	NK3_LAG3	3.25779e-08	-0.463143	0.753684	0.860775	2.33618e-22	-0.433096	0.768266	0.856077	Downregulated in both tissue and blood
CXCR4	NK3_LAG3	0.00643492	-0.424702	0.486316	0.625908	7.6373e-31	-0.664556	0.174119	0.34435	Downregulated in both tissue and blood
DDIT4	NK3_LAG3	0.000374259	-0.438049	0.418947	0.552058	1.26735e-20	-0.537491	0.462377	0.6258	Downregulated in both tissue and blood
ERAP2	NK3_LAG3	0.000284153	-0.463185	0.12	0.246973	1.41472e-37	-0.464849	0.103235	0.265458	Downregulated in both tissue and blood
GNLY	NK3_LAG3	8.86264e-57	-0.814293	0.915789	0.989104	1.99856e-79	-0.532771	0.968193	0.981876	Downregulated in both tissue and blood
ITGB1	NK3_LAG3	0.0407079	-0.401046	0.498947	0.61138	1.09646e-16	-0.402419	0.558888	0.712154	Downregulated in both tissue and blood
KIR3DL1	NK3_LAG3	0.000250272	-0.592999	0.162105	0.302663	9.11962e-05	-0.357884	0.229553	0.313433	Downregulated in both tissue and blood
KLRC2	NK3_LAG3	0.00175564	-0.655396	0.307368	0.427361	4.14345e-18	-0.869783	0.316612	0.438166	Downregulated in both tissue and blood
LINC00299	NK3_LAG3	9.61704e-07	-0.62466	0.0526316	0.180387	3.53726e-25	-0.368595	0.0754271	0.192964	Downregulated in both tissue and blood
PRF1	NK3_LAG3	9.46673e-05	-0.299668	0.926316	0.979419	1.65952e-32	-0.37758	0.97928	0.989339	Downregulated in both tissue and blood
PTGDS	NK3_LAG3	2.45447e-07	-1.14782	0.0778947	0.228814	1.11079e-16	-0.597233	0.122864	0.240938	Downregulated in both tissue and blood
SELL	NK3_LAG3	0.0309361	-0.546767	0.244211	0.363196	2.53818e-13	-0.399253	0.193384	0.318763	Downregulated in both tissue and blood
SPOCK2	NK3_LAG3	0.000330705	-0.54842	0.258947	0.394673	2.23632e-17	-0.418965	0.283897	0.446695	Downregulated in both tissue and blood
TNFAIP3	NK3_LAG3	0.00237694	-0.675222	0.263158	0.392252	8.30899e-12	-0.343395	0.13795	0.244136	Downregulated in both tissue and blood
TSC22D3	NK3_LAG3	6.47062e-06	-0.417911	0.732632	0.853511	8.26811e-20	-0.536696	0.611778	0.729211	Downregulated in both tissue and blood
TXNIP	NK3_LAG3	0.000199355	-0.370865	0.936842	0.961259	5.80749e-26	-0.332004	0.964195	0.987207	Downregulated in both tissue and blood
ZNF683	NK3_LAG3	0.0172762	-0.42046	0.0694737	0.168281	8.48115e-92	-0.642519	0.0249	0.182303	Downregulated in both tissue and blood
GNLY	NKT2_KLRF1-KLRG1	1.04025e-10	-1.32604	0.902439	0.991803	0.0492801	-0.5932	0.940419	0.95614	Downregulated in both tissue and blood
MT-ATP6	NKT2_KLRF1-KLRG1	0.0112773	-0.491016	1	1	6.67695e-07	-0.375779	1	1	Downregulated in both tissue and blood
DUSP1	Tc1_CD8-CCR7	0.0345026	-0.653839	0.496732	0.787879	6.6421e-22	-0.332761	0.133163	0.288421	Downregulated in both tissue and blood
JUN	Tc1_CD8-CCR7	0.00791018	-0.331184	0.398693	0.751515	2.66635e-86	-0.781122	0.0870679	0.356842	Downregulated in both tissue and blood
JUNB	Tc1_CD8-CCR7	0.0131902	-0.548275	0.588235	0.866667	1.2973e-81	-0.97163	0.435339	0.755789	Downregulated in both tissue and blood
MT-ATP8	Tc1_CD8-CCR7	0.0114333	-0.389424	0.947712	0.981818	6.33443e-95	-0.6488	0.976633	0.991579	Downregulated in both tissue and blood
CCL4L2	Tc2_CD8-GZMK	1.2106e-48	-2.14491	0.244883	0.562238	1.80895e-19	-0.505215	0.118322	0.26257	Downregulated in both tissue and blood
DDX5	Tc2_CD8-GZMK	4.43973e-06	-0.274846	0.883772	0.946853	9.8336e-15	-0.329638	0.894461	0.956704	Downregulated in both tissue and blood
DUSP1	Tc2_CD8-GZMK	2.13276e-13	-0.517858	0.660819	0.844755	2.26931e-07	-0.335098	0.384464	0.537709	Downregulated in both tissue and blood
ERAP2	Tc2_CD8-GZMK	0.0219306	-0.262159	0.177632	0.272727	7.66779e-10	-0.290887	0.209767	0.350559	Downregulated in both tissue and blood
GPR183	Tc2_CD8-GZMK	0.00949135	-0.257694	0.219298	0.331469	0.000152558	-0.278346	0.339561	0.463687	Downregulated in both tissue and blood
HLA-DRB5	Tc2_CD8-GZMK	0.0277863	-0.332916	0.270468	0.379021	0.00606714	-0.386285	0.29433	0.386872	Downregulated in both tissue and blood
IER2	Tc2_CD8-GZMK	1.68856e-21	-0.614811	0.52193	0.735664	3.75445e-09	-0.347416	0.659784	0.78352	Downregulated in both tissue and blood
JUN	Tc2_CD8-GZMK	2.17042e-23	-0.477524	0.553363	0.80979	6.62875e-14	-0.504202	0.282203	0.451117	Downregulated in both tissue and blood
JUNB	Tc2_CD8-GZMK	1.80442e-41	-0.833963	0.511696	0.813986	2.36828e-40	-0.717187	0.6706	0.872905	Downregulated in both tissue and blood
LAIR2	Tc2_CD8-GZMK	4.04371e-08	-0.358701	0.0519006	0.142657	0.000365999	-0.288126	0.072763	0.138268	Downregulated in both tissue and blood
MT-ATP8	Tc2_CD8-GZMK	3.93756e-13	-0.313476	0.944444	0.983217	1.13723e-31	-0.379826	0.985251	0.997207	Downregulated in both tissue and blood
MT-ND3	Tc2_CD8-GZMK	2.07366e-27	-0.403224	0.961988	0.984615	6.53168e-43	-0.383324	0.998361	1	Downregulated in both tissue and blood
MT-ND4	Tc2_CD8-GZMK	1.92715e-17	-0.379198	0.86769	0.955245	2.81032e-11	-0.275664	0.966896	0.98743	Downregulated in both tissue and blood
MT-ND5	Tc2_CD8-GZMK	3.12796e-34	-0.636338	0.855994	0.941259	2.82186e-15	-0.359964	0.984595	0.99162	Downregulated in both tissue and blood
TRAV12-1	Tc2_CD8-GZMK	4.2347e-13	-0.550298	0.0489766	0.162238	2.98501e-10	-0.661137	0.0694854	0.157821	Downregulated in both tissue and blood
TRBV4-1	Tc2_CD8-GZMK	6.34233e-34	-2.08454	0.0226608	0.181818	1.67921e-24	-1.61046	0.0344149	0.138268	Downregulated in both tissue and blood
TRGV4	Tc2_CD8-GZMK	6.58015e-13	-0.648663	0.0745614	0.198601	3.47174e-09	-0.542154	0.0927565	0.185754	Downregulated in both tissue and blood
TYROBP	Tc2_CD8-GZMK	5.17431e-06	-0.493659	0.0657895	0.153846	6.94698e-07	-0.455238	0.049492	0.115922	Downregulated in both tissue and blood
CD69	Tc3_CD8-SLC4A10	1.69432e-05	-0.889328	0.614634	0.832653	4.00851e-15	-0.501331	0.463779	0.667208	Downregulated in both tissue and blood
CXCR4	Tc3_CD8-SLC4A10	5.60839e-06	-0.622087	0.731707	0.914286	9.28836e-22	-0.731299	0.462285	0.689935	Downregulated in both tissue and blood
DUSP2	Tc3_CD8-SLC4A10	8.77473e-07	-0.797	0.619512	0.85102	2.8261e-11	-0.553661	0.537715	0.715909	Downregulated in both tissue and blood
JUNB	Tc3_CD8-SLC4A10	0.00256432	-0.584521	0.658537	0.859184	1.31931e-12	-0.531953	0.707244	0.834416	Downregulated in both tissue and blood
MT-ATP8	Tc3_CD8-SLC4A10	2.8175e-06	-0.42557	0.956098	0.983673	1.65169e-30	-0.424199	0.991038	0.993506	Downregulated in both tissue and blood
PRF1	Tc3_CD8-SLC4A10	1.50628e-07	-0.662658	0.712195	0.902041	1.84562e-13	-0.360772	0.854369	0.925325	Downregulated in both tissue and blood
TRBV6-4	Tc3_CD8-SLC4A10	0.000114048	-1.31998	0.107317	0.316327	6.93098e-11	-0.742009	0.203883	0.371753	Downregulated in both tissue and blood
CCL4L2	Tc8_CD8-GNLY	5.14278e-59	-1.37499	0.286084	0.592193	1.78022e-26	-0.436181	0.157572	0.321101	Downregulated in both tissue and blood
CD7	Tc8_CD8-GNLY	1.39648e-11	-0.401527	0.523021	0.627076	1.26556e-09	-0.348554	0.607266	0.727064	Downregulated in both tissue and blood
FCRL3	Tc8_CD8-GNLY	0.000170687	-0.288298	0.0962235	0.16196	1.05523e-15	-0.305283	0.132307	0.252294	Downregulated in both tissue and blood
GNLY	Tc8_CD8-GNLY	9.30981e-86	-0.960719	0.767201	0.936877	2.19833e-28	-0.602985	0.852893	0.911697	Downregulated in both tissue and blood
HLA-DRB5	Tc8_CD8-GNLY	6.95576e-30	-0.719049	0.183135	0.360465	3.51648e-38	-0.636803	0.299596	0.516055	Downregulated in both tissue and blood
IFITM2	Tc8_CD8-GNLY	5.80902e-36	-0.415344	0.904811	0.964286	4.03206e-29	-0.333296	0.948871	0.980505	Downregulated in both tissue and blood
KIR2DL3	Tc8_CD8-GNLY	2.58181e-40	-0.561332	0.0165546	0.143688	2.64534e-49	-0.344147	0.0158469	0.104358	Downregulated in both tissue and blood
KLRC3	Tc8_CD8-GNLY	4.04422e-65	-1.06271	0.0957062	0.347176	1.16213e-22	-0.521887	0.101659	0.224771	Downregulated in both tissue and blood
KLRF1	Tc8_CD8-GNLY	5.61622e-22	-0.582123	0.0900155	0.223422	1.11149e-11	-0.357046	0.149649	0.258028	Downregulated in both tissue and blood
MT-ATP6	Tc8_CD8-GNLY	1.7647e-64	-0.473122	0.983445	0.990864	8.6543e-40	-0.33289	0.996263	0.99656	Downregulated in both tissue and blood
NCR3	Tc8_CD8-GNLY	1.92005e-08	-0.362269	0.144853	0.241694	2.86515e-05	-0.295738	0.206458	0.297018	Downregulated in both tissue and blood
TIGIT	Tc8_CD8-GNLY	2.72242e-38	-0.727673	0.112778	0.302326	7.08333e-17	-0.341924	0.198834	0.348624	Downregulated in both tissue and blood
TRBV28	Tc8_CD8-GNLY	7.61166e-37	-1.50571	0.0320745	0.167774	1.54136e-55	-1.44887	0.0469427	0.188073	Downregulated in both tissue and blood
TRDV1	Tc8_CD8-GNLY	6.39563e-34	-0.928943	0.0134506	0.122093	1.2591e-75	-0.890769	0.0100164	0.108945	Downregulated in both tissue and blood
TRGC1	Tc8_CD8-GNLY	4.6742e-13	-0.395264	0.0615623	0.151993	2.58401e-15	-0.28645	0.0606967	0.144495	Downregulated in both tissue and blood
TRGV3	Tc8_CD8-GNLY	1.08834e-06	-0.657347	0.220383	0.303987	4.01009e-25	-0.679103	0.200478	0.357798	Downregulated in both tissue and blood
TYROBP	Tc8_CD8-GNLY	1.69699e-20	-0.712835	0.113295	0.253322	4.29509e-15	-0.779807	0.101211	0.199541	Downregulated in both tissue and blood
UTS2	Tc8_CD8-GNLY	4.58724e-26	-0.398262	0.0444904	0.167774	5.17725e-30	-0.34365	0.0968755	0.239679	Downregulated in both tissue and blood
CD69	Th1_CD4-CCR7	6.04758e-11	-0.645798	0.383838	0.670306	2.82473e-14	-0.254492	0.218667	0.337855	Downregulated in both tissue and blood
JUNB	Th1_CD4-CCR7	1.62743e-06	-0.394904	0.689394	0.895197	1.73082e-118	-0.930971	0.435427	0.724414	Downregulated in both tissue and blood
MT-ATP8	Th1_CD4-CCR7	8.87786e-06	-0.314426	0.906566	0.9869	5.80065e-98	-0.498214	0.965659	0.992602	Downregulated in both tissue and blood
TNFAIP3	Th1_CD4-CCR7	4.02923e-13	-0.746297	0.227273	0.515284	1.3828e-25	-0.261366	0.105958	0.2164	Downregulated in both tissue and blood
JUNB	Th2_CD4-PASK	1.10016e-09	-0.903737	0.619377	0.860182	5.13556e-70	-0.795631	0.637927	0.848249	Downregulated in both tissue and blood
MT-ND3	Th2_CD4-PASK	0.00911637	-0.283304	0.965398	0.987842	1.67136e-74	-0.439664	0.999479	1	Downregulated in both tissue and blood
MT-ND5	Th2_CD4-PASK	1.22755e-08	-0.671002	0.868512	0.933131	1.00255e-20	-0.361628	0.984631	0.988327	Downregulated in both tissue and blood
TNFAIP3	Th2_CD4-PASK	1.81429e-07	-0.79855	0.32526	0.607903	9.72428e-14	-0.306043	0.174264	0.300584	Downregulated in both tissue and blood
DUSP1	Th3_CD4-LYAR	0.000513689	-0.364781	0.726522	0.859438	5.78988e-16	-0.408305	0.393987	0.544046	Downregulated in both tissue and blood
ERAP2	Th3_CD4-LYAR	3.54315e-12	-0.448962	0.118679	0.301205	1.97576e-16	-0.28807	0.163879	0.297193	Downregulated in both tissue and blood
IER2	Th3_CD4-LYAR	0.0291921	-0.321506	0.431373	0.580321	1.00462e-19	-0.422305	0.610307	0.772507	Downregulated in both tissue and blood
JUNB	Th3_CD4-LYAR	4.36742e-26	-0.953431	0.49742	0.779116	5.20129e-41	-0.607862	0.650316	0.822846	Downregulated in both tissue and blood
MT-ND5	Th3_CD4-LYAR	6.4023e-15	-0.502613	0.840041	0.933735	2.52693e-42	-0.452654	0.987116	0.996128	Downregulated in both tissue and blood
TNFAIP3	Th3_CD4-LYAR	6.51242e-10	-0.681027	0.324045	0.528112	2.94444e-15	-0.325769	0.218128	0.361084	Downregulated in both tissue and blood
MT-ATP8	Th7_CD4-GNLY	4.13653e-07	-0.438793	0.949219	0.993651	0.00305324	-0.292275	0.994781	1	Downregulated in both tissue and blood
TRAV25	Th7_CD4-GNLY	4.49377e-17	-1.65351	0.00390625	0.307937	3.17701e-18	-1.0267	0.00313152	0.117647	Downregulated in both tissue and blood
TRAV8-4	Th7_CD4-GNLY	0.00973157	-1.28096	0.0117188	0.12381	4.01436e-09	-1.17627	0.0114823	0.106952	Downregulated in both tissue and blood
TRBV12-4	Th7_CD4-GNLY	1.12834e-10	-2.46171	0.00390625	0.225397	5.27831e-11	-1.6471	0.0114823	0.117647	Downregulated in both tissue and blood
TRBV19	Th7_CD4-GNLY	6.10501e-10	-1.74079	0.0429688	0.295238	9.98617e-38	-2.35192	0.0240084	0.299465	Downregulated in both tissue and blood
CCL3	γδ T_TRGV/TRDV	4.29335e-06	-0.685491	0.176471	0.389262	0.0110723	-0.258921	0.0662558	0.144963	Downregulated in both tissue and blood
CCL3L3	γδ T_TRGV/TRDV	1.42039e-13	-1.01888	0.0508021	0.27349	3.55328e-26	-0.411656	0.0231125	0.154791	Downregulated in both tissue and blood
DDX5	γδ T_TRGV/TRDV	0.000781901	-0.265786	0.86631	0.954698	1.90764e-13	-0.365014	0.896251	0.985258	Downregulated in both tissue and blood
GNLY	γδ T_TRGV/TRDV	3.5848e-22	-1.12728	0.695187	0.828859	1.83888e-06	-0.668282	0.744222	0.77887	Downregulated in both tissue and blood
HLA-F	γδ T_TRGV/TRDV	0.000831883	-0.432444	0.641711	0.783557	0.00499435	-0.270465	0.768362	0.872236	Downregulated in both tissue and blood
PTGDS	γδ T_TRGV/TRDV	4.67449e-11	-1.835	0.040107	0.233221	1.49598e-08	-1.24557	0.0657422	0.174447	Downregulated in both tissue and blood
XIST	γδ T_TRGV/TRDV	0.000181313	-0.60031	0.106952	0.253356	3.9029e-20	-0.373773	0.0390344	0.176904	Downregulated in both tissue and blood
ZAP70	γδ T_TRGV/TRDV	0.0102823	-0.388273	0.532086	0.691275	3.47645e-07	-0.370332	0.659476	0.823096	Downregulated in both tissue and blood
BTG1	B1_CCR7	0.000828776	-0.735346	0.840708	0.975962	1.90383e-15	0.258412	0.984778	0.969265	Downregulated in tissue, upregulated in blood
CYBA	NK2_GSN	0.000172863	-0.538071	0.80791	0.954373	7.34784e-22	0.279339	0.965728	0.980654	Downregulated in tissue, upregulated in blood
BTG1	Tc1_CD8-CCR7	0.000402347	-0.585205	0.888889	0.993939	3.09967e-54	0.420335	0.986876	0.978947	Downregulated in tissue, upregulated in blood
KLF2	Tc2_CD8-GZMK	1.22906e-16	-0.418927	0.289474	0.517483	2.08821e-31	0.818834	0.751557	0.638268	Downregulated in tissue, upregulated in blood
LINC00861	Tc2_CD8-GZMK	8.64438e-11	-0.416741	0.467836	0.661538	1.0316e-05	0.309397	0.78335	0.751397	Downregulated in tissue, upregulated in blood
PNRC1	Tc2_CD8-GZMK	5.34078e-15	-0.517854	0.528509	0.709091	5.6578e-12	0.36276	0.797443	0.722067	Downregulated in tissue, upregulated in blood
RPS2	Tc2_CD8-GZMK	1.6724e-10	-0.323307	0.915936	0.942657	8.80279e-33	0.524147	0.981973	0.98743	Downregulated in tissue, upregulated in blood
MT-CYB	Tc3_CD8-SLC4A10	0.000657623	-0.319157	0.965854	0.987755	7.20065e-13	0.267736	0.998506	0.99513	Downregulated in tissue, upregulated in blood
MT-ND4L	Tc3_CD8-SLC4A10	7.09234e-09	-0.392545	0.995122	0.993878	1.31836e-19	0.272566	0.999253	0.99513	Downregulated in tissue, upregulated in blood
RPS2	Tc3_CD8-SLC4A10	0.0267228	-0.317327	0.936585	0.979592	5.18044e-22	0.387814	0.994772	0.996753	Downregulated in tissue, upregulated in blood
C19orf43	Tc8_CD8-GNLY	7.31623e-10	-0.316843	0.42059	0.557309	4.34412e-10	0.307316	0.729406	0.665138	Downregulated in tissue, upregulated in blood
PNRC1	Tc8_CD8-GNLY	3.88848e-26	-0.583812	0.551474	0.67691	3.31791e-11	0.326208	0.759456	0.706422	Downregulated in tissue, upregulated in blood
RPS2	Tc8_CD8-GNLY	7.82584e-46	-0.659332	0.83135	0.906146	5.99096e-24	0.394422	0.964718	0.973624	Downregulated in tissue, upregulated in blood
TBX21	Tc8_CD8-GNLY	1.50328e-15	-0.427196	0.224521	0.36794	1.6474e-07	0.361066	0.51054	0.425459	Downregulated in tissue, upregulated in blood
TRGV2	Tc8_CD8-GNLY	9.67136e-10	-1.29374	0.180031	0.274086	2.91095e-10	0.653737	0.292719	0.173165	Downregulated in tissue, upregulated in blood
BTG1	Th1_CD4-CCR7	2.32694e-05	-0.338139	0.929293	0.967249	1.15678e-42	0.282253	0.987672	0.977805	Downregulated in tissue, upregulated in blood
PNRC1	Th1_CD4-CCR7	1.37224e-06	-0.568389	0.608586	0.766376	1.1382e-73	0.531676	0.819783	0.691122	Downregulated in tissue, upregulated in blood
PNRC1	Th2_CD4-PASK	5.70233e-05	-0.536388	0.588235	0.762918	1.60119e-58	0.587994	0.867153	0.728599	Downregulated in tissue, upregulated in blood
KLF2	Th3_CD4-LYAR	2.92186e-13	-0.380777	0.280702	0.548193	2.87931e-99	1.03904	0.833183	0.667957	Downregulated in tissue, upregulated in blood
LINC00861	Th3_CD4-LYAR	0.0104458	-0.322427	0.297214	0.439759	1.08356e-07	0.305629	0.70321	0.649564	Downregulated in tissue, upregulated in blood
MT-ATP6	Th3_CD4-LYAR	4.78711e-15	-0.471068	0.937049	0.981928	4.59096e-07	0.29358	0.998192	0.999032	Downregulated in tissue, upregulated in blood
PNRC1	Th3_CD4-LYAR	1.54426e-09	-0.485335	0.47678	0.700803	5.61829e-56	0.613359	0.811257	0.659245	Downregulated in tissue, upregulated in blood
RPS2	Th3_CD4-LYAR	2.00867e-05	-0.274197	0.959752	0.965863	1.90854e-160	0.889795	0.993445	0.99516	Downregulated in tissue, upregulated in blood
TTC39C	Th3_CD4-LYAR	0.00560738	-0.334735	0.194014	0.327309	0.000117879	0.268096	0.403029	0.330106	Downregulated in tissue, upregulated in blood
BTG1	Th7_CD4-GNLY	0.0212136	-0.483048	0.847656	0.920635	0.0185934	0.430091	0.94572	0.893048	Downregulated in tissue, upregulated in blood
DDIT4	γδ T_TRGV/TRDV	8.6962e-09	-0.664453	0.377005	0.605705	0.00273341	0.384382	0.441192	0.336609	Downregulated in tissue, upregulated in blood
FKBP5	γδ T_TRGV/TRDV	2.93778e-13	-0.857564	0.235294	0.494966	0.000946754	0.408435	0.26451	0.14742	Downregulated in tissue, upregulated in blood

## Sheet: DEGs (Trm)
Differential expressed genes between case and control (Trm) (p_val_adj: two-sided Wilcoxon rank sum test after bonferroni correction)
genes	p_val_adj	avg_log2FC (case/control)	pct.case	pct.control
ZNF683	0	1.89257	0.492227	0.103346
RPS26	0	1.49761	0.945433	0.866167
TRBV5-4	1.25877e-178	1.23075	0.124732	0.012014
TRAV3	7.65276e-161	1.19002	0.1435	0.0289368
TRAV17	1.11268e-106	1.15356	0.137568	0.0452138
RBPJ	0	1.02279	0.580035	0.280971
LGALS3	0	0.869139	0.613225	0.40124
HLA-DRB1	1.483e-252	0.826504	0.58699	0.384188
COTL1	0	0.825715	0.799887	0.591396
RPS4Y1	1.8097e-277	0.806525	0.455866	0.216897
C1orf162	1.21736e-253	0.766406	0.33451	0.131249
CD74	4.60332e-252	0.722823	0.843101	0.745898
CD52	0	0.705068	0.98384	0.944839
BATF	4.90459e-202	0.677812	0.495602	0.308229
MZT2B	3.56789e-154	0.650153	0.318656	0.173621
UBXN11	1.48652e-129	0.644872	0.31119	0.173104
HSPB1	3.43692e-274	0.631558	0.69822	0.498256
LTB	2.21874e-107	0.629847	0.522042	0.404211
ZYX	1.2826e-229	0.600885	0.678582	0.535331
CD6	1.62099e-135	0.587591	0.356193	0.210825
CD200R1	2.04869e-167	0.579632	0.250946	0.100891
NCR3	1.58535e-123	0.577941	0.205789	0.0869397
ITGB1	1.11092e-177	0.554771	0.615424	0.456272
CORO1B	6.42648e-111	0.543819	0.364887	0.235241
APOBEC3G	2.56956e-167	0.543532	0.555283	0.396977
CLNK	1.52914e-195	0.537222	0.116242	0.00348792
HLA-DPA1	6.21134e-134	0.536384	0.509256	0.368945
CD82	4.25893e-128	0.528779	0.399509	0.258365
GLRX	8.71035e-125	0.525721	0.325407	0.185635
SLC9A3R1	6.76357e-186	0.508003	0.635778	0.485467
TRAF3IP3	4.45193e-128	0.490136	0.501227	0.361323
LCP2	5.97943e-156	0.488518	0.596655	0.450329
PTTG1	8.73987e-109	0.486906	0.270737	0.146622
HLA-DPB1	2.9839e-107	0.483634	0.501279	0.374112
HLA-DRA	1.21276e-43	0.478113	0.283062	0.206692
DYNLL1	3.00362e-169	0.475682	0.725734	0.603152
TESC	3.37093e-111	0.472319	0.189168	0.0802222
C19orf43	9.19427e-146	0.472071	0.60719	0.470353
PPDPF	2.18426e-200	0.471806	0.811957	0.71877
NR3C1	1.29214e-100	0.45807	0.558249	0.44555
SEPT11	4.96584e-87	0.446981	0.392094	0.277354
MT2A	7.52123e-62	0.444787	0.392861	0.294923
RPS2	3.63397e-206	0.44076	0.905492	0.780648
GLIPR2	7.27839e-114	0.434572	0.526491	0.397752
TSTD1	1.33399e-96	0.433586	0.450394	0.329286
MZT2A	4.04699e-78	0.43118	0.367649	0.263919
CALHM2	1.96576e-84	0.430611	0.279022	0.171167
KLRC3	1.2239e-41	0.426969	0.255088	0.179434
CLU	7.4517e-81	0.426356	0.452644	0.342979
TSPO	7.20898e-140	0.42536	0.700522	0.597468
PFN1	0	0.422536	0.996983	0.992637
SH3BP1	1.5369e-86	0.417917	0.310832	0.19752
CTSD	1.11932e-96	0.416362	0.551703	0.443224
FMNL1	2.2512e-72	0.415061	0.309451	0.207854
GYPC	3.4647e-98	0.413375	0.52736	0.418163
CXCR3	4.68098e-99	0.408032	0.479902	0.347371
BAG3	8.07819e-41	0.402508	0.268334	0.188864
PPP1R18	1.22492e-102	0.402101	0.540963	0.422943
HSPA1A	9.09494e-110	0.398617	0.922369	0.871205
TRIM47	1.03399e-104	0.395117	0.126982	0.037592
SIT1	6.79423e-59	0.393818	0.330214	0.240796
CD5	1.21407e-59	0.391663	0.261941	0.171425
MFSD10	3.26071e-71	0.389634	0.415669	0.313784
EVL	2.84994e-132	0.388099	0.7489	0.643457
CYSLTR1	2.31892e-93	0.384054	0.125192	0.0401757
SH3BGRL3	0	0.383085	0.996727	0.993928
SSBP4	1.71133e-55	0.377923	0.246753	0.16264
HSPA6	6.59785e-20	0.377856	0.352716	0.293631
GNB2	1.29324e-74	0.375396	0.479032	0.378633
ITGB2	1.05335e-129	0.374601	0.814105	0.737631
SRSF9	1.04652e-58	0.371995	0.281528	0.192223
PPM1M	1.49294e-65	0.371567	0.250026	0.156311
SEPT9	7.95881e-77	0.371428	0.509308	0.406278
STMN3	3.86001e-63	0.371076	0.233763	0.143134
CAP1	1.57021e-105	0.364216	0.724251	0.654179
YWHAH	7.74446e-58	0.36382	0.304234	0.212634
TNFRSF4	9.22233e-41	0.361387	0.109134	0.05529
LAPTM5	3.04557e-141	0.357224	0.847704	0.78982
S100A11	1.11594e-144	0.356315	0.92958	0.890712
PSMB9	7.84394e-93	0.355843	0.677508	0.59553
FCRL6	1.83741e-59	0.344441	0.265317	0.170908
PTPRCAP	9.6661e-171	0.344253	0.929375	0.893683
FABP5	2.23743e-50	0.341273	0.207988	0.128536
CRIP1	1.21371e-141	0.337972	0.988033	0.97946
GPX4	1.10901e-66	0.336673	0.552572	0.460793
STUB1	8.13662e-48	0.336563	0.261225	0.182405
HLA-DMA	3.72347e-53	0.334694	0.177253	0.101279
UBC	1.07907e-29	0.333711	0.97893	0.982948
OASL	1.28899e-54	0.332731	0.250486	0.162899
PSMA7	4.10977e-87	0.330929	0.665132	0.585067
PNP	5.76292e-51	0.33003	0.242764	0.161219
APBB1IP	6.02771e-61	0.326113	0.482254	0.391681
CSK	8.49907e-52	0.325919	0.343868	0.253972
ACTG1	2.20081e-135	0.325627	0.981027	0.975197
LY9	3.82173e-52	0.325519	0.211159	0.130862
STOM	5.05011e-60	0.325435	0.510024	0.419842
STK17A	6.5229e-68	0.325099	0.544185	0.445291
HN1	1.27382e-51	0.324839	0.395213	0.307841
CMTM3	2.2048e-43	0.322217	0.287307	0.21018
CTSW	1.89547e-43	0.32186	0.626521	0.548637
ITGB2-AS1	2.09234e-50	0.321735	0.237905	0.153727
TWF2	8.35047e-48	0.321387	0.383911	0.300866
LEF1	2.87895e-53	0.319655	0.155671	0.0835809
VOPP1	1.92034e-46	0.316765	0.215813	0.141325
NME3	5.35686e-43	0.313647	0.260816	0.184343
TAGLN2	5.339e-105	0.313272	0.940421	0.907505
TNFRSF18	1.03151e-26	0.311852	0.188401	0.132412
NCF4	7.17036e-61	0.310277	0.168763	0.088619
CD99	1.47406e-151	0.309149	0.946967	0.916807
GCSAM	2.29383e-53	0.306214	0.140841	0.071567
PLP2	2.18481e-77	0.302565	0.782653	0.72833
SLC9A9	4.25408e-49	0.301793	0.139613	0.0735047
DUSP23	4.15376e-47	0.30053	0.203999	0.128278
TMSB10	2.78699e-194	0.299323	0.997903	0.992637
ACOT7	1.72901e-44	0.298604	0.154802	0.0890066
C11orf31	6.46915e-44	0.297096	0.398333	0.319339
PDLIM1	3.17977e-47	0.295549	0.166564	0.0959824
SNHG7	5.42126e-40	0.295196	0.186611	0.120398
MIR155HG	6.76409e-37	0.29473	0.24169	0.169616
TUBA1B	5.12661e-55	0.29385	0.616038	0.544632
NENF	1.08818e-36	0.293021	0.158382	0.0993412
IL2RG	3.06183e-91	0.292895	0.871535	0.836584
CLIC1	8.08095e-121	0.292182	0.920425	0.885674
WAS	5.89727e-43	0.291952	0.400788	0.31908
RNF167	1.88338e-39	0.291198	0.413777	0.340783
RAC2	3.62277e-119	0.291159	0.903498	0.863842
ITGAM	1.00038e-46	0.289246	0.137159	0.0720837
TXNL4A	1.5553e-44	0.284515	0.138233	0.0755716
HOPX	7.92791e-72	0.283668	0.694845	0.581449
RNF187	3.93688e-34	0.282745	0.26414	0.197649
YBX1	1.40282e-61	0.281818	0.677508	0.605736
LASP1	1.68151e-36	0.279997	0.318145	0.243379
CISH	2.95622e-32	0.279006	0.16232	0.103475
HPCAL1	2.1346e-31	0.277065	0.274982	0.209146
ASF1A	5.9349e-34	0.274725	0.263629	0.194807
PARK7	3.45267e-45	0.274102	0.485169	0.408604
PKM	1.45602e-38	0.273384	0.61972	0.571502
MCOLN2	8.81533e-55	0.272499	0.111077	0.0479266
PECAM1	2.14513e-54	0.271401	0.108571	0.0461181
ANXA6	2.85174e-59	0.271003	0.733507	0.685183
ACTN4	1.28309e-35	0.270854	0.433927	0.365586
HINT1	4.85141e-87	0.270497	0.854557	0.806097
GLIPR1	1.22581e-28	0.270149	0.464969	0.406666
APOBEC3C	2.00684e-30	0.269048	0.276158	0.210309
YWHAQ	1.48075e-37	0.268916	0.556664	0.492314
CRIP2	2.6413e-31	0.268791	0.565255	0.504457
HCFC1R1	4.37458e-29	0.267643	0.214074	0.154244
CALM3	1.10611e-34	0.267538	0.458065	0.393489
PRMT2	7.42532e-36	0.26671	0.449576	0.3807
CTSB	2.12198e-25	0.266692	0.212693	0.156827
PDLIM2	2.02123e-30	0.265899	0.287767	0.222323
ARPC1B	2.47825e-57	0.265247	0.730899	0.674202
IL16	5.19633e-32	0.264628	0.375115	0.306937
PPP1CA	9.54714e-46	0.262716	0.603508	0.541532
VASP	1.83346e-29	0.260498	0.314463	0.250355
FYB	5.62158e-52	0.259846	0.679298	0.603927
ILK	8.55763e-30	0.259137	0.33676	0.269474
AGTRAP	2.35348e-26	0.257706	0.35021	0.288076
KLRC2	1.06588e-16	0.256954	0.163138	0.118589
COX20	1.35575e-27	0.256425	0.274982	0.212892
SUSD3	2.11287e-39	0.254447	0.126061	0.0691125
DCXR	2.44382e-25	0.252958	0.317838	0.258623
ITGB1BP1	2.05474e-27	0.251227	0.266288	0.204754
TXN	1.55919e-41	0.250859	0.678736	0.627051
RASGEF1B	1.42688e-47	-0.250978	0.0780403	0.137837
CCSER2	1.06565e-48	-0.251143	0.196482	0.284589
CDC42SE1	2.7089e-42	-0.251255	0.258617	0.345821
SERPINB9	9.11619e-62	-0.251991	0.0745627	0.141971
RELB	3.27103e-53	-0.25488	0.100082	0.17065
B4GALT1	3.76164e-59	-0.256367	0.0957349	0.168454
ARID5B	2.28773e-45	-0.258192	0.199397	0.284072
ATHL1	1.36117e-72	-0.260399	0.0471515	0.108513
SLC7A5	1.86783e-62	-0.262176	0.0652041	0.129311
MT-ND4	7.09219e-85	-0.262999	0.897157	0.934117
SERP1	1.14294e-43	-0.263175	0.41388	0.507945
ARID5A	2.78926e-51	-0.263638	0.15874	0.241183
EIF1	6.97203e-128	-0.266416	0.974481	0.981269
ITM2B	4.64019e-99	-0.266849	0.845607	0.906214
GNPTAB	6.52712e-63	-0.266976	0.0946609	0.169487
MRPL10	2.01692e-60	-0.268188	0.10044	0.175042
HBP1	2.21038e-60	-0.269377	0.141608	0.22749
CD8B	7.23745e-08	-0.272681	0.47535	0.490376
PIP4K2A	4.02122e-68	-0.273673	0.0931267	0.170908
BRD2	1.44937e-40	-0.274827	0.335993	0.42346
ICOS	6.67753e-46	-0.275673	0.12826	0.200362
SLC2A3	7.60101e-40	-0.277649	0.361358	0.448392
ZC3H12A	2.24807e-38	-0.277686	0.124578	0.188089
RASGRP2	7.13389e-90	-0.27795	0.0555896	0.12957
RORA	1.58962e-49	-0.278186	0.246139	0.338974
UGP2	3.38528e-44	-0.278288	0.260151	0.3475
NAA50	1.24464e-56	-0.278822	0.159763	0.246351
HSP90AA1	6.49225e-38	-0.279168	0.928608	0.956595
IFRD1	2.38784e-56	-0.279541	0.118083	0.194936
CHMP1B	4.97298e-50	-0.279557	0.0994681	0.167033
NR1H2	1.27133e-60	-0.28157	0.161348	0.250484
FTL	5.15889e-112	-0.283439	0.91659	0.950523
RNF125	9.68761e-56	-0.283981	0.223944	0.318951
CDC42	5.7992e-74	-0.285167	0.564028	0.677303
ZNF331	1.32027e-50	-0.287832	0.0962463	0.163803
PDE4B	6.76188e-52	-0.289109	0.207732	0.298024
RBM3	2.20088e-66	-0.289132	0.474992	0.592301
MT-CO3	4.01638e-119	-0.290859	0.929273	0.941222
SMCHD1	3.63484e-52	-0.290907	0.309758	0.40912
KLF2	1.98885e-58	-0.290926	0.125703	0.207725
ANKRD37	1.95096e-50	-0.292716	0.0976271	0.164707
ANXA4	3.52073e-58	-0.295412	0.20405	0.297248
CLIC3	2.43422e-55	-0.297153	0.068477	0.129441
MPZL3	5.46931e-69	-0.297299	0.112611	0.196745
PDCL3	4.17825e-57	-0.298136	0.187532	0.277613
ERN1	2.91717e-75	-0.298575	0.110566	0.198553
AMD1	2.84424e-69	-0.299616	0.147898	0.241312
C10orf128	4.97114e-125	-0.300324	0.0394293	0.118202
NEU1	5.07229e-55	-0.300775	0.142222	0.222969
SLC38A2	3.83154e-62	-0.300896	0.187788	0.28278
UBE2B	1.90851e-68	-0.301485	0.428557	0.546958
RHOH	1.01273e-46	-0.30164	0.37578	0.468673
SYTL2	3.63162e-88	-0.302698	0.066636	0.144684
PTPN4	4.56662e-74	-0.302863	0.140432	0.23537
CD28	4.6399e-99	-0.303979	0.0575841	0.136804
CSNK1D	7.93689e-74	-0.30692	0.136034	0.229169
MAF	2.62004e-105	-0.307089	0.0602946	0.143909
DNAJB6	1.40281e-54	-0.307284	0.341158	0.441545
ARL4A	3.16339e-71	-0.310439	0.10898	0.192998
YPEL5	4.58054e-56	-0.310459	0.289199	0.388709
RCAN2	2.34241e-93	-0.310814	0.0391224	0.104379
CCNL1	2.54469e-58	-0.311721	0.305462	0.409895
PTP4A1	3.27238e-79	-0.31202	0.132096	0.228265
RBKS	5.62668e-90	-0.31277	0.051345	0.122723
LINC-PINT	3.03686e-62	-0.31303	0.230285	0.333807
ICAM2	5.21411e-96	-0.313159	0.0789097	0.166387
PPP1CB	2.71638e-73	-0.313494	0.181344	0.284589
SQSTM1	1.38503e-40	-0.314489	0.444001	0.526676
EVI2A	8.99518e-71	-0.315201	0.164672	0.262757
CLEC2B	1.08215e-66	-0.318227	0.452081	0.564268
MT-CO2	4.19217e-132	-0.320075	0.980618	0.978943
PDCD1	9.97576e-58	-0.321141	0.109441	0.184085
JUND	4.34839e-62	-0.322301	0.235604	0.33807
XIST	5.27306e-65	-0.324413	0.099775	0.175559
MT-ND5	5.88172e-122	-0.325674	0.875473	0.917323
PPP2R5C	1.32622e-53	-0.32593	0.313644	0.414288
IPCEF1	6.97249e-79	-0.327677	0.0911834	0.173104
FCMR	5.23204e-98	-0.328896	0.0922573	0.186281
KLF3	2.06845e-163	-0.333457	0.0305308	0.114843
CST3	2.60242e-122	-0.334014	0.0599877	0.151143
FTH1	1.64901e-18	-0.335945	0.959292	0.954786
GZMH	6.83034e-84	-0.338431	0.325918	0.462473
KDM6B	2.12154e-127	-0.341559	0.0404009	0.12014
TGIF1	1.69454e-76	-0.341638	0.133272	0.226327
KMT2E-AS1	2.97058e-96	-0.341768	0.0847397	0.175171
PERP	4.23107e-82	-0.342214	0.184873	0.29376
RP11-325F22.2	2.12129e-76	-0.345423	0.0979851	0.180468
TIPARP	1.53033e-85	-0.346214	0.101309	0.191448
ELF1	1.87446e-91	-0.347861	0.446967	0.58132
REL	2.3149e-65	-0.355664	0.218472	0.319209
TRBC1	2.42698e-64	-0.35877	0.330316	0.43767
STK4	1.93804e-84	-0.358983	0.512376	0.630022
MTFP1	1.53673e-112	-0.361361	0.0926153	0.193903
MT-ND3	2.98209e-231	-0.361383	0.966708	0.981656
G3BP2	1.44148e-87	-0.362878	0.236882	0.357447
ARL4C	4.15979e-85	-0.362957	0.229467	0.346596
DDIT4	9.39347e-55	-0.363286	0.416437	0.511949
AKNA	1.27919e-71	-0.366972	0.253452	0.361064
CXCR6	1.15545e-89	-0.367689	0.113634	0.21005
RP11-291B21.2	1.65294e-59	-0.372491	0.113634	0.19274
FKBP5	3.59874e-58	-0.381117	0.277641	0.373983
SPRY1	2.10473e-110	-0.382437	0.0426	0.117168
EGR1	1.9356e-76	-0.383188	0.0902629	0.172329
DTHD1	1.41032e-127	-0.385172	0.0557942	0.145201
ID2	7.80861e-72	-0.385483	0.360335	0.472032
HSPA5	7.31697e-94	-0.38667	0.325151	0.460276
SELK	1.11202e-106	-0.392684	0.361563	0.502261
ADGRE5	6.80537e-75	-0.39319	0.495244	0.594238
CCR2	5.77212e-156	-0.394261	0.0602434	0.164707
SYAP1	3.89688e-105	-0.399162	0.137056	0.247642
STK17B	1.05866e-109	-0.400355	0.439654	0.579899
PER1	2.17313e-147	-0.401202	0.0588626	0.157861
VPS37B	5.71242e-115	-0.401498	0.108418	0.215864
CDKN1A	1.51492e-81	-0.402351	0.130459	0.226457
SYNE2	2.60248e-100	-0.403564	0.362074	0.499289
PTGER4	1.51039e-92	-0.405888	0.254117	0.378892
PFKFB3	2.89727e-153	-0.407504	0.0566636	0.156698
SATB1	1.26614e-221	-0.417205	0.0261839	0.12324
GABARAPL1	1.19868e-129	-0.417875	0.153063	0.284201
IL10RA	1.79787e-111	-0.421134	0.369541	0.512337
SRSF2	2.51094e-118	-0.424249	0.414698	0.561168
RNF19A	1.64555e-116	-0.425566	0.196124	0.329027
PLAC8	2.87052e-237	-0.426063	0.0258771	0.127374
GIMAP4	8.22889e-121	-0.426959	0.360284	0.516471
FAM177A1	1.57366e-105	-0.427058	0.22558	0.353701
PNRC1	8.89537e-63	-0.434384	0.482561	0.559101
TRGV10	9.82194e-126	-0.435588	0.0864785	0.19274
CCL5	1.04424e-201	-0.437307	0.916948	0.885932
MYBL1	3.04796e-229	-0.437594	0.029508	0.132412
MT-ATP6	3.53667e-239	-0.438795	0.951161	0.969513
FAM129A	2.85625e-111	-0.443399	0.263578	0.397881
SAT1	4.09206e-126	-0.447909	0.323105	0.473453
PIK3IP1	3.38615e-112	-0.448404	0.213409	0.343237
HPGD	1.10522e-150	-0.449953	0.052061	0.147526
DDX3X	5.16969e-132	-0.45021	0.230183	0.378633
SAMSN1	2.47822e-149	-0.45246	0.454025	0.616587
TNF	3.04124e-64	-0.454333	0.19014	0.284589
AIM1	1.76017e-123	-0.455776	0.16099	0.286785
MS4A1	2.26277e-175	-0.456993	0.0616754	0.173621
RHOB	5.58911e-118	-0.471474	0.104326	0.211601
MT-CO1	2.35625e-263	-0.474014	0.970339	0.975585
ISG20	8.54824e-127	-0.474732	0.360591	0.50717
GADD45B	2.09138e-94	-0.475455	0.247264	0.370753
BTG1	6.04261e-131	-0.477628	0.843971	0.880377
MGAT4A	2.81484e-203	-0.480543	0.087757	0.225681
EZR	5.43763e-120	-0.486421	0.573693	0.686991
SH2D2A	5.21925e-148	-0.488361	0.244298	0.398011
CDKN1B	5.07171e-140	-0.490921	0.231922	0.380959
MAP3K8	4.10997e-161	-0.491386	0.0852511	0.203462
CLDND1	5.68359e-125	-0.492813	0.25069	0.390001
CST7	7.13283e-180	-0.498602	0.657308	0.769926
GPR65	1.03183e-173	-0.50173	0.158893	0.310683
TNFSF9	2.7623e-167	-0.504334	0.0516518	0.153985
PARP8	1.97162e-150	-0.506442	0.444155	0.601343
ETS1	1.89071e-153	-0.508416	0.398435	0.562718
IFNGR1	8.11563e-124	-0.515048	0.261788	0.399948
TSPYL2	6.67786e-123	-0.519377	0.179861	0.310425
TMEM2	4.76921e-153	-0.521874	0.179656	0.325281
CD7	1.28987e-220	-0.52919	0.469981	0.68092
IRF1	3.26153e-137	-0.529875	0.273499	0.422943
SARAF	0	-0.531561	0.845863	0.92107
BHLHE40	9.57464e-147	-0.535502	0.232996	0.385351
H3F3B	7.08127e-274	-0.536417	0.906873	0.941739
AC092580.4	2.48881e-165	-0.544485	0.227268	0.391164
GZMA	1.22691e-294	-0.549192	0.361614	0.634543
TRDV1	6.26389e-106	-0.550191	0.0494528	0.127503
PIK3R1	4.68204e-143	-0.554392	0.327503	0.47862
IFNG	3.07397e-40	-0.554443	0.220978	0.295569
CYTIP	2.25071e-235	-0.560471	0.503836	0.689963
SDCBP	2.38639e-202	-0.563464	0.242201	0.424751
KLF6	2.89797e-160	-0.566311	0.748185	0.829479
RGS2	1.9681e-153	-0.567054	0.188248	0.337812
FOSL2	1.97837e-291	-0.578745	0.0730285	0.232011
LMNA	4.28774e-156	-0.592913	0.532628	0.667614
MCL1	1.12943e-155	-0.593786	0.465327	0.606769
CSRNP1	3.6936e-203	-0.60088	0.175156	0.343754
CBLB	2.01452e-225	-0.605066	0.267311	0.463118
SLC38A1	9.24912e-248	-0.607409	0.257645	0.461181
PPP1R15A	2.35075e-260	-0.619366	0.544952	0.740731
JUN	1.05682e-192	-0.620897	0.614555	0.749128
KLRC1	6.9692e-224	-0.622477	0.0837169	0.230461
HERPUD1	1.23234e-214	-0.62683	0.222614	0.401111
CNOT6L	1.258e-225	-0.627603	0.17623	0.353314
TRDC	6.69781e-208	-0.628825	0.0432137	0.153727
NEAT1	1.32328e-230	-0.649098	0.336146	0.534815
LYAR	4.45875e-257	-0.650781	0.155569	0.33962
TOB1	6.54549e-215	-0.664783	0.123351	0.276967
NFKBIZ	1.86898e-283	-0.674572	0.0793699	0.238341
NR4A1	9.53621e-171	-0.678029	0.206352	0.368686
KLRD1	1.2759e-150	-0.686217	0.27355	0.41868
GPR183	1.77443e-269	-0.689518	0.132658	0.318563
PHLDA1	2.49808e-207	-0.691818	0.371484	0.550187
DUSP1	7.17531e-297	-0.692932	0.68206	0.840331
CREM	7.53473e-271	-0.699357	0.143449	0.330707
RUNX3	1.64237e-289	-0.714092	0.156797	0.351376
CD55	0	-0.734859	0.068835	0.259786
FOSB	7.71574e-255	-0.744269	0.225069	0.428885
LEPROTL1	0	-0.746609	0.476424	0.708306
LITAF	3.47523e-291	-0.750707	0.289966	0.503165
SRGN	0	-0.76002	0.891991	0.956982
FYN	0	-0.772224	0.177048	0.411962
TSC22D3	0	-0.774149	0.846988	0.901951
FXYD2	8.36398e-272	-0.776555	0.286284	0.501098
PDE4D	0	-0.780045	0.0275647	0.218318
PRDM1	0	-0.789243	0.136494	0.349826
FOS	0	-0.78949	0.527923	0.776127
CCL3	0	-0.8031	0.0307865	0.16264
ZFP36L2	0	-0.805388	0.819167	0.877277
FAM46C	0	-0.812506	0.132454	0.364294
IER2	0	-0.895823	0.41838	0.632993
CXCR4	0	-0.896638	0.696175	0.853249
DUSP2	0	-0.930345	0.322338	0.591655
NKG7	0	-0.930513	0.500563	0.736468
AREG	0	-0.934807	0.0328833	0.178917
BTG2	0	-0.952909	0.265061	0.539078
PTGER2	0	-0.976326	0.0911834	0.369461
PRF1	0	-1.01153	0.326429	0.597856
SYTL3	0	-1.02213	0.127698	0.406149
IL7R	0	-1.02927	0.581211	0.748224
NR4A2	0	-1.03968	0.205278	0.432373
TNFAIP3	0	-1.06105	0.303212	0.567369
CD69	0	-1.08274	0.535082	0.739569
CCL4	0	-1.23	0.360284	0.695001
JUNB	0	-1.34977	0.46952	0.777677
NFKBIA	0	-1.38594	0.468293	0.649141
ZFP36	0	-1.42524	0.513092	0.721871
GZMK	0	-1.47912	0.189987	0.531456
GZMB	0	-1.54389	0.141454	0.462989
CCL4L2	0	-2.38367	0.0681191	0.337295
GNLY	0	-2.89763	0.0783471	0.367265
