# Supplementary material for: A single-cell transcriptional landscape of immune cells shows disease-specific changes of T cell and macrophage populations in human achalasia
Source: Nat Commun. 2023 Aug 4;14:4685. doi: 10.1038/s41467-023-39750-5 (PMC10403544; doi:10.1038/s41467-023-39750-5)
Supplement: Supplementary file 4 — Supplementary Data 1-13 [file 41467_2023_39750_MOESM4_ESM.zip › Supplementary Data 7. TCR analysis.xlsx]

## Sheet: sample
TCR clonal expansion in each sample
	None (X=1)	Small (1<X<=3)	Medium (3<X<=10)	Large (10<X<=100)	Hyperexpanded (X>100)	All		None (X=1)	Small (1<X<=3)	Medium (3<X<=10)	Large (10<X<=100)	Hyperexpanded (X>100)	All
case1.blood	445	53	63	210	210	981		0.453619	0.0540265	0.0642202	0.214067	0.214067	1
case2.blood	913	76	59	66	0	1114		0.819569	0.0682226	0.0529623	0.059246	0	1
case3.blood	968	29	37	12	0	1046		0.92543	0.0277247	0.0353728	0.0114723	0	1
case4.blood	1030	78	72	210	480	1870		0.550802	0.0417112	0.0385027	0.112299	0.256684	1
case5.blood	1581	189	145	482	139	2536		0.623423	0.0745268	0.0571767	0.190063	0.0548107	1
case6.blood	756	122	114	304	1314	2610		0.289655	0.0467433	0.0436782	0.116475	0.503448	1
case7.blood
case8.blood	3774	181	150	650	864	5619		0.67165	0.0322121	0.0266951	0.115679	0.153764	1
case10.blood	1778	205	85	104	0	2172		0.8186	0.0943831	0.0391344	0.0478821	0	1
case11.blood	3127	236	23	98	0	3484		0.897532	0.0677382	0.00660161	0.0281286	0	1
case12.blood
control1.blood	1580	71	84	112	0	1847		0.855441	0.0384407	0.0454792	0.0606389	0	1
control2.blood	550	109	66	76	70	871		0.631458	0.125144	0.075775	0.087256	0.0803674	1
control3.blood	1059	82	36	160	10	1347		0.786192	0.060876	0.0267261	0.118782	0.0074239	1
control4.blood	1100	89	34	130	198	1551		0.70922	0.0573823	0.0219213	0.0838169	0.12766	1
case1.tissue	358	112	145	677	493	1785		0.20056	0.0627451	0.0812325	0.379272	0.27619	1
case2.tissue	183	48	106	363	0	700		0.261429	0.0685714	0.151429	0.518571	0	1
case3.tissue	127	37	41	138	0	343		0.370262	0.107872	0.119534	0.402332	0	1
case4.tissue	255	43	101	146	95	640		0.398438	0.0671875	0.157812	0.228125	0.148438	1
case5.tissue	840	395	461	1258	3186	6140		0.136808	0.0643322	0.0750814	0.204886	0.518893	1
case6.tissue	577	226	287	760	1359	3209		0.179807	0.0704269	0.089436	0.236834	0.423496	1
case7.tissue	209	68	83	426	125	911		0.229418	0.0746432	0.0911087	0.467618	0.137212	1
case8.tissue	349	128	140	725	2583	3925		0.0889172	0.0326115	0.0356688	0.184713	0.658089	1
case12.tissue	264	90	129	154	0	637		0.414443	0.141287	0.202512	0.241758	0	1
control1.tissue	296	114	139	262	0	811		0.364982	0.140567	0.171393	0.323058	0	1
control2.tissue	563	154	180	328	646	1871		0.300909	0.0823089	0.0962052	0.175307	0.34527	1
control3.tissue	531	204	228	397	225	1585		0.335016	0.128707	0.143849	0.250473	0.141956	1
control4.tissue	1153	419	363	698	411	3044		0.378778	0.137648	0.119251	0.229304	0.13502	1
Summary
case.blood	14372	1169	748	2136	3007	21432		0.670586	0.0545446	0.0349011	0.0996641	0.140304	1
control.blood	4289	351	220	478	278	5616		0.763711	0.0625	0.0391738	0.085114	0.0495014	1
case.tissue	3162	1147	1493	4647	7841	18290		0.172881	0.0627119	0.0816293	0.254073	0.428704	1
control.tissue	2543	891	910	1685	1282	7311		0.347832	0.121871	0.12447	0.230475	0.175352	1

## Sheet: cell type
TCR clonal expansion in each cell type
	None (X=1)	Small (1<X<=3)	Medium (3<X<=10)	Large (10<X<=100)	Hyperexpanded (X>100)	All		None (X=1)	Small (1<X<=3)	Medium (3<X<=10)	Large (10<X<=100)	Hyperexpanded (X>100)	All
Tc1_CD8-CCR7
case.blood	1842	18	0	0	0	1860		0.990323	0.00967742	0	0	0	1
control.blood	673	8	0	0	0	681		0.988253	0.0117474	0	0	0	1
case.tissue	73	1	0	1	0	75		0.973333	0.0133333	0	0.0133333	0	1
control.tissue	94	0	1	0	0	95		0.989474	0	0.0105263	0	0	1
Th1_CD4-CCR7
case.blood	4340	45	0	0	0	4385		0.989738	0.0102623	0	0	0	1
control.blood	1204	3	1	0	0	1208		0.996689	0.00248344	0.000827815	0	0	1
case.tissue	238	1	1	0	1	241		0.987552	0.00414938	0.00414938	0	0.00414938	1
control.tissue	305	0	0	0	0	305		1	0	0	0	0	1
Th2_CD4-PASK
case.blood	2392	53	0	0	0	2445		0.978323	0.0216769	0	0	0	1
control.blood	769	13	1	0	0	783		0.98212	0.0166028	0.00127714	0	0	1
case.tissue	181	5	7	6	1	200		0.905	0.025	0.035	0.03	0.005	1
control.tissue	216	10	0	1	4	231		0.935065	0.04329	0	0.004329	0.017316	1
Th3_CD4-LYAR
case.blood	2693	268	45	16	0	3022		0.891132	0.088683	0.0148908	0.00529451	0	1
control.blood	719	54	12	3	0	788		0.912437	0.0685279	0.0152284	0.00380711	0	1
case.tissue	379	77	61	70	26	613		0.618271	0.125612	0.0995106	0.114192	0.0424144	1
control.tissue	282	24	16	12	24	358		0.787709	0.0670391	0.0446927	0.0335196	0.0670391	1
Tc2_CD8-GZMK
case.blood	812	268	220	356	322	1978		0.410516	0.13549	0.111223	0.17998	0.162791	1
control.blood	257	94	52	46	20	469		0.547974	0.200426	0.110874	0.098081	0.0426439	1
case.tissue	237	79	122	202	278	918		0.25817	0.0860566	0.132898	0.220044	0.302832	1
control.tissue	165	77	64	79	39	424		0.389151	0.181604	0.150943	0.186321	0.0919811	1
Tc3_CD8-SLC4A10
case.blood	485	108	68	86	5	752		0.644947	0.143617	0.0904255	0.114362	0.00664894	1
control.blood	144	69	15	80	61	369		0.390244	0.186992	0.0406504	0.216802	0.165312	1
case.tissue	50	11	14	19	5	99		0.505051	0.111111	0.141414	0.191919	0.0505051	1
control.tissue	97	58	20	45	53	273		0.355311	0.212454	0.0732601	0.164835	0.194139	1
Th4_CD4-FOXP3
case.blood	268	14	0	1	0	283		0.946996	0.04947	0	0.00353357	0	1
control.blood	59	0	0	0	0	59		1	0	0	0	0	1
case.tissue	82	20	34	25	2	163		0.503067	0.122699	0.208589	0.153374	0.0122699	1
control.tissue	51	0	0	0	0	51		1	0	0	0	0	1
Th5_CD4-XCL1
case.tissue	396	177	192	394	1511	2670		0.148315	0.0662921	0.0719101	0.147566	0.565918	1
control.tissue	212	81	52	61	180	586		0.361775	0.138225	0.0887372	0.104096	0.307167	1
Th6_CD4-FOS
case.tissue	183	58	54	114	338	747		0.24498	0.0776439	0.0722892	0.15261	0.452477	1
control.tissue	273	110	46	74	23	526		0.519011	0.209125	0.0874525	0.140684	0.0437262	1
Tc4_CD8-FOS
case.tissue	262	129	201	723	738	2053		0.127618	0.0628349	0.0979055	0.352168	0.359474	1
control.tissue	287	191	277	394	333	1482		0.193657	0.12888	0.18691	0.265857	0.224696	1
Tc5_CD8-ZNF683
case.tissue	230	156	224	1169	2506	4285		0.0536756	0.0364061	0.0522754	0.272812	0.584831	1
control.tissue	100	73	90	151	35	449		0.222717	0.162584	0.200445	0.336303	0.077951	1
Tc6_CD8-KLRC1
case.tissue	182	120	137	601	689	1729		0.105263	0.0694043	0.0792366	0.3476	0.398496	1
control.tissue	117	89	100	227	82	615		0.190244	0.144715	0.162602	0.369106	0.133333	1
Tc7_CD8-TYMS
case.tissue	28	17	8	50	95	198		0.141414	0.0858586	0.040404	0.252525	0.479798	1
control.tissue	26	9	15	12	7	69		0.376812	0.130435	0.217391	0.173913	0.101449	1
Tc8_CD8-GNLY
case.blood	227	168	294	1187	2336	4212		0.0538936	0.039886	0.0698006	0.281814	0.554606	1
control.blood	56	56	68	205	127	512		0.109375	0.109375	0.132812	0.400391	0.248047	1
case.tissue	86	58	85	289	848	1366		0.0629575	0.0424597	0.0622255	0.211567	0.620791	1
control.tissue	54	38	60	225	301	678		0.079646	0.0560472	0.0884956	0.331858	0.443953	1
Th7_CD4-GNLY
case.blood	37	30	52	253	160	532		0.0695489	0.056391	0.0977444	0.475564	0.300752	1
control.blood	11	8	31	75	36	161		0.068323	0.0496894	0.192547	0.465839	0.223602	1
case.tissue	13	14	32	87	32	178		0.0730337	0.0786517	0.179775	0.488764	0.179775	1
control.tissue	11	10	34	125	65	245		0.044898	0.0408163	0.138776	0.510204	0.265306	1
NKT1_KLRF1-CCR7
case.blood	245	6	3	1	0	255		0.960784	0.0235294	0.0117647	0.00392157	0	1
control.blood	54	1	0	0	0	55		0.981818	0.0181818	0	0	0	1
case.tissue	6	0	1	0	1	8		0.75	0	0.125	0	0.125	1
control.tissue	12	2	0	1	1	16		0.75	0.125	0	0.0625	0.0625	1
NKT2_KLRF1-KLRG1
case.blood	20	16	22	82	46	186		0.107527	0.0860215	0.11828	0.44086	0.247312	1
control.blood	6	1	2	20	2	31		0.193548	0.0322581	0.0645161	0.645161	0.0645161	1
case.tissue	15	0	1	9	14	39		0.384615	0	0.025641	0.230769	0.358974	1
control.tissue	4	5	8	12	5	34		0.117647	0.147059	0.235294	0.352941	0.147059	1

## Sheet: prevalent viruses
The most prevalent viruses in patients and controls
Antigen species	Non-expanded in case, n(%)	Expanded in case, n(%)	Sum in case, n(%)	Non-expanded in control, n(%)	Expanded in control, n(%)	Sum in control, n(%)
Total	17789	22366	40155	6882	6146	13028
CMV	204(1.15)	1867(8.35)	2071(5.16)	91(1.32)	68(1.11)	159(1.22)
Homo Sapiens*	51(0.29)	219(0.98)	270(0.67)	14(0.20)	44(0.72)	58(0.45)
Influenza A	43(0.24)	139(0.62)	182(0.45)	13(0.19)	5(0.08)	18(0.14)
SARS-CoV-2	52(0.29)	39(0.17)	91(0.23)	11(0.16)	15(0.24)	26(0.20)
EBV	57(0.32)	29(0.13)	86(0.21)	25(0.36)	23(0.37)	48(0.37)
HIV-1	24(0.13)	16(0.07)	40(0.10)	7(0.10)	0	7(0.05)
DENV1	4(0.02)	24(0.11)	28(0.07)	5(0.07)	0	5(0.04)
DENV3/4	3(0.02)	24(0.11)	27(0.07)	4(0.06)	3(0.05)	7(0.05)
HCV	14(0.08)	2(0.01)	16(0.04)	4(0.06)	0	4(0.03)
YFV	8(0.04)	0	8(0.02)	3(0.04)	2(0.03)	5(0.04)
MCMV	6(0.03)	0	6(0.01)	2(0.03)	0	2(0.02)
HIV	5(0.03)	0	5(0.01)	1(0.01)	0	1(0.01)
HTLV-1	3(0.02)	0	3(0.01)	0	0	0
DENV2	1(0.01)	0	1(0)	1(0.01)	3(0.05)	4(0.03)
M.tuberculosis	1(0.01)	0	1(0)	0	0	0
synthetic	1(0.01)	0	1(0)	0	0	0
LCMV	0	0	0	0	0	0
RSV	0	0	0	1(0.01)	0	1(0.01)
*Homo Sapiens (virus types as antigen species), with annotation “Patient species of the antigen, to the best clade resolution possible (e.g. HIV-1, HIV1*HXB2)”, as stated at https://github.com/antigenomics/vdjdbdb/blob/master.README.md.

## Sheet:  prevalent virus epitopes
The most prevalent virus epitopes in patients and controls
Epitopes	Antigen	Source organism	Clone size		P value (Fisher's exact test)
			Case	Control	(higher in case versus control)
KLGGALQAK	55 kDa immediate-early protein 1	Human cytomegalovirus (CMV)	1846	121	1.34e-106
GILGFVFTL	Matrix protein 1	Influenza A virus	129	11	5.47e-07
NLVPMVATV	HCMVUL83	Human cytomegalovirus (CMV)	209	27	6.37e-07
FRCPRRFCF	UL28	Human cytomegalovirus (CMV)	41	0	1.34e-05

## Sheet: clone proportion
Proportion of cloned TCR to all TCR
	case.blood	control.blood
Tc1_CD8-CCR7	0.01	0.012
Th1_CD4-CCR7	0.01	0.003
Th2_CD4-PASK	0.022	0.018
Th3_CD4-LYAR	0.109	0.088
Tc2_CD8-GZMK	0.589	0.452
Tc3_CD8-SLC4A10	0.355	0.61
Th4_CD4-FOXP3	0.053	0
Tc8_CD8-GNLY	0.946	0.891
Th7_CD4-GNLY	0.93	0.932
NKT1_KLRF1-CCR7	0.039	0.018
NKT2_KLRF1-KLRG1	0.892	0.806
	case.tissue	control.tissue
Tc1_CD8-CCR7	0.027	0.011
Th1_CD4-CCR7	0.012	0
Th3_CD4-LYAR	0.382	0.212
Tc2_CD8-GZMK	0.742	0.611
Tc3_CD8-SLC4A10	0.495	0.645
Th4_CD4-FOXP3	0.497	0
Th5_CD4-XCL1	0.852	0.638
Th6_CD4-FOS	0.755	0.481
Tc4_CD8-FOS	0.872	0.806
Tc5_CD8-ZNF683	0.946	0.777
Tc6_CD8-KLRC1	0.895	0.81
Tc7_CD8-TYMS	0.859	0.623
Tc8_CD8-GNLY	0.937	0.92
Th7_CD4-GNLY	0.927	0.955
NKT1_KLRF1-CCR7	0.25	0.25
NKT2_KLRF1-KLRG1	0.615	0.882
