# Supplementary material for: A single-cell transcriptional landscape of immune cells shows disease-specific changes of T cell and macrophage populations in human achalasia
Source: Nat Commun. 2023 Aug 4;14:4685. doi: 10.1038/s41467-023-39750-5 (PMC10403544; doi:10.1038/s41467-023-39750-5)
Supplement: Supplementary file 4 — Supplementary Data 1-13 [file 41467_2023_39750_MOESM4_ESM.zip › Supplementary Data 8. BCR analysis.xlsx]

## Sheet: Sheet1
sample	IGH	cdr3_aa1	cdr3_nt1	IGLC	cdr3_aa2	cdr3_nt2	CTgene	CTnt	CTaa	CTstrict	number of clones
case4-blood	IGHV4-4.IGHJ4.IGHD6-19.IGHA2	CATSSGSWRLDSW	TGTGCGACCAGCAGTGGCTCTTGGCGCCTTGACTCCTGG	IGLV2-11.IGLJ1.IGLC1	CTSHAGTNHAFVF	TGCACCTCACATGCAGGCACCAACCATGCCTTTGTCTTC	IGHV4-4.IGHJ4.IGHD6-19.IGHA2_IGLV2-11.IGLJ1.IGLC1	TGTGCGACCAGCAGTGGCTCTTGGCGCCTTGACTCCTGG_TGCACCTCACATGCAGGCACCAACCATGCCTTTGTCTTC	CATSSGSWRLDSW_CTSHAGTNHAFVF	IGH.3791_IGHV4-4_IGLC2735_IGLV2-11	449
case11-blood	IGHV3-33.IGHJ6.IGHD3-3.IGHA1	CARPSLRFEKGNYFYMDVW	TGTGCGAGACCCTCGTTACGATTTGAGAAGGGTAACTACTTCTACATGGACGTCTGG	IGKV4-1.IGKJ1.IGKC	CQQYYSTPCTF	TGTCAGCAATATTACAGTACTCCCTGTACGTTC	IGHV3-33.IGHJ6.IGHD3-3.IGHA1_IGKV4-1.IGKJ1.IGKC	TGTGCGAGACCCTCGTTACGATTTGAGAAGGGTAACTACTTCTACATGGACGTCTGG_TGTCAGCAATATTACAGTACTCCCTGTACGTTC	CARPSLRFEKGNYFYMDVW_CQQYYSTPCTF	IGH.2664_IGHV3-33_IGLC1882_IGKV4-1	10
case11-blood	IGHV3-20.IGHJ6.IGHD3-3.IGHA1	CARDISSWPRFYYFYGMDVW	TGTGCAAGAGACATTAGCAGCTGGCCACGGTTTTACTATTTTTATGGCATGGATGTCTGG	IGLV2-11.IGLJ1.IGLC1	CLSYAGNSSYVF	TGTCTCTCATATGCGGGCAATTCGTCTTATGTCTTC	IGHV3-20.IGHJ6.IGHD3-3.IGHA1_IGLV2-11.IGLJ1.IGLC1	TGTGCAAGAGACATTAGCAGCTGGCCACGGTTTTACTATTTTTATGGCATGGATGTCTGG_TGTCTCTCATATGCGGGCAATTCGTCTTATGTCTTC	CARDISSWPRFYYFYGMDVW_CLSYAGNSSYVF	IGH.3089_IGHV3-20_IGLC2222_IGLV2-11	6
case11-blood	IGHV2-5.IGHJ5.IGHD1-26.IGHM	CARELAINWFDPW	TGTGCACGGGAGCTGGCAATCAACTGGTTCGACCCCTGG	IGLV2-14.IGLJ2.IGLC2	CSSYTSSSTLKF	TGCAGCTCATATACAAGCAGCAGCACTCTCAAATTC	IGHV2-5.IGHJ5.IGHD1-26.IGHM_IGLV2-14.IGLJ2.IGLC2	TGTGCACGGGAGCTGGCAATCAACTGGTTCGACCCCTGG_TGCAGCTCATATACAAGCAGCAGCACTCTCAAATTC	CARELAINWFDPW_CSSYTSSSTLKF	IGH.2981_IGHV2-5_IGLC2129_IGLV2-14	6
case11-blood	IGHV3-48.IGHJ1.IGHD2-15.IGHA1	CVRDDTYCSGSVCYTAGYW	TGTGTGAGAGACGACACATATTGTAGTGGTTCCGTCTGCTACACGGCTGGCTACTGG	IGLV3-19.IGLJ3.IGLC2	CNSRDSSGYWVF	TGTAATTCCCGGGACAGCAGTGGTTACTGGGTCTTC	IGHV3-48.IGHJ1.IGHD2-15.IGHA1_IGLV3-19.IGLJ3.IGLC2	TGTGTGAGAGACGACACATATTGTAGTGGTTCCGTCTGCTACACGGCTGGCTACTGG_TGTAATTCCCGGGACAGCAGTGGTTACTGGGTCTTC	CVRDDTYCSGSVCYTAGYW_CNSRDSSGYWVF	IGH.2665_IGHV3-48_IGLC1884_IGLV3-19	5
case11-blood	IGHV4-61.IGHJ4.IGHD1-26.IGHA2	CAKHLMGATPFDTW	TGTGCGAAACATTTGATGGGAGCCACTCCCTTTGACACCTGG	IGKV4-1.IGKJ4.IGKC	CQQYYSNPPSF	TGTCAGCAATATTATAGTAATCCTCCCTCTTTC	IGHV4-61.IGHJ4.IGHD1-26.IGHA2_IGKV4-1.IGKJ4.IGKC	TGTGCGAAACATTTGATGGGAGCCACTCCCTTTGACACCTGG_TGTCAGCAATATTATAGTAATCCTCCCTCTTTC	CAKHLMGATPFDTW_CQQYYSNPPSF	IGH.2766_IGHV4-61_IGLC1968_IGKV4-1	4
case11-blood	IGHV1-69-2.IGHJ6.IGHD2-2.IGHD	CARARWYCSSTSCSTHYYYMDVW	TGTGCGAGAGCACGGTGGTATTGTAGTAGTACCAGCTGCTCCACGCACTACTACTACATGGACGTCTGG	IGKV3-20.IGKJ4.IGKC	CQQYGSSPFTF	TGTCAGCAGTATGGTAGCTCACCCTTCACTTTC	IGHV1-69-2.IGHJ6.IGHD2-2.IGHD_IGKV3-20.IGKJ4.IGKC	TGTGCGAGAGCACGGTGGTATTGTAGTAGTACCAGCTGCTCCACGCACTACTACTACATGGACGTCTGG_TGTCAGCAGTATGGTAGCTCACCCTTCACTTTC	CARARWYCSSTSCSTHYYYMDVW_CQQYGSSPFTF	IGH.2764_IGHV1-69-2_IGLC1966_IGKV3-20	4
case5-blood	IGHV4-61.IGHJ3.IGHD3-16.IGHA2	CARDAGLVQLIPAFDTW	TGTGCGAGAGATGCAGGGTTGGTGCAGTTGATACCTGCTTTTGATACTTGG	IGKV3-20.IGKJ2.IGKC	CQLYGTSPLYTF	TGTCAGCTCTATGGTACCTCACCCTTGTACACTTTT	IGHV4-61.IGHJ3.IGHD3-16.IGHA2_IGKV3-20.IGKJ2.IGKC	TGTGCGAGAGATGCAGGGTTGGTGCAGTTGATACCTGCTTTTGATACTTGG_TGTCAGCTCTATGGTACCTCACCCTTGTACACTTTT	CARDAGLVQLIPAFDTW_CQLYGTSPLYTF	IGH.5103_IGHV4-61_IGLC3584_IGKV3-20	3
case8-blood	IGHV3-23.IGHJ1.IGHD2-2.IGHA1	CANPQVVPAAIGYLQHW	TGTGCGAACCCACAGGTGGTTCCGGCTGCCATTGGCTACCTCCAACATTGG	IGKV1-33.IGKJ3.IGKC	CQQYDRIPPTF	TGTCAACAGTATGATAGGATCCCGCCGACTTTC	IGHV3-23.IGHJ1.IGHD2-2.IGHA1_IGKV1-33.IGKJ3.IGKC	TGTGCGAACCCACAGGTGGTTCCGGCTGCCATTGGCTACCTCCAACATTGG_TGTCAACAGTATGATAGGATCCCGCCGACTTTC	CANPQVVPAAIGYLQHW_CQQYDRIPPTF	IGH.6450_IGHV3-23_IGLC4566_IGKV1-33	3
case10-blood	IGHV4-34.IGHJ6.IGHD3-3.IGHA1	CARARQHDFQSGFYESYYYMDVW	TGTGCGAGAGCTCGTCAGCACGATTTTCAGAGTGGGTTTTATGAGTCTTACTACTACATGGACGTCTGG	IGLV2-18.IGLJ3.IGLC2	CSSYTSSSTWVF	TGCAGTTCCTATACATCCAGCAGCACTTGGGTGTTC	IGHV4-34.IGHJ6.IGHD3-3.IGHA1_IGLV2-18.IGLJ3.IGLC2	TGTGCGAGAGCTCGTCAGCACGATTTTCAGAGTGGGTTTTATGAGTCTTACTACTACATGGACGTCTGG_TGCAGTTCCTATACATCCAGCAGCACTTGGGTGTTC	CARARQHDFQSGFYESYYYMDVW_CSSYTSSSTWVF	IGH.3695_IGHV4-34_IGLC2663_IGLV2-18	3
case11-blood	IGHV4-59.IGHJ3.IGHD6-13.IGHA1	CARDRGSRWRTAPRTLFDIW	TGTGCGAGAGACCGGGGCAGCAGGTGGCGCACGGCCCCAAGGACTTTATTTGATATTTGG	IGKV1-33.IGKJ2.IGKC	CQKYDDLPPMYTF	TGTCAAAAGTATGATGACCTTCCTCCCATGTACACTTTT	IGHV4-59.IGHJ3.IGHD6-13.IGHA1_IGKV1-33.IGKJ2.IGKC	TGTGCGAGAGACCGGGGCAGCAGGTGGCGCACGGCCCCAAGGACTTTATTTGATATTTGG_TGTCAAAAGTATGATGACCTTCCTCCCATGTACACTTTT	CARDRGSRWRTAPRTLFDIW_CQKYDDLPPMYTF	IGH.3205_IGHV4-59_IGLC2298_IGKV1-33	3
case11-blood	IGHV3-33.IGHJ3.IGHD3-22.IGHM	CARDSIVWGGDYYDAFDIW	TGTGCGAGAGATTCAATTGTATGGGGTGGTGATTACTATGATGCTTTTGATATCTGG	IGKV1D-39.IGKJ4.IGKC	CQQSYSTPLTF	TGTCAACAGAGTTACAGTACCCCTCTCACTTTC	IGHV3-33.IGHJ3.IGHD3-22.IGHM_IGKV1D-39.IGKJ4.IGKC	TGTGCGAGAGATTCAATTGTATGGGGTGGTGATTACTATGATGCTTTTGATATCTGG_TGTCAACAGAGTTACAGTACCCCTCTCACTTTC	CARDSIVWGGDYYDAFDIW_CQQSYSTPLTF	IGH.2925_IGHV3-33_IGLC151_IGKV1D-39	3
case11-blood	IGHV1-18.IGHJ6.IGHD3-22.IGHM	CARDTYYDSKDYYYGMDVW	TGTGCGAGAGATACCTACTATGATAGTAAGGACTACTACTACGGTATGGACGTCTGG	IGKV1D-8.IGKJ2.IGKC	CQQYYSFPYTF	TGTCAACAGTATTATAGTTTCCCTTACACTTTT	IGHV1-18.IGHJ6.IGHD3-22.IGHM_IGKV1D-8.IGKJ2.IGKC	TGTGCGAGAGATACCTACTATGATAGTAAGGACTACTACTACGGTATGGACGTCTGG_TGTCAACAGTATTATAGTTTCCCTTACACTTTT	CARDTYYDSKDYYYGMDVW_CQQYYSFPYTF	IGH.2915_IGHV1-18_IGLC2085_IGKV1D-8	3
case11-blood	IGHV1-18.IGHJ5.IGHD5OR15-5B.IGHA1	CARGSTYSVGWFALDLW	TGTGCGAGGGGATCCACCTATAGTGTCGGTTGGTTTGCCCTCGACCTCTGG	IGLV2-11.IGLJ2.IGLC2	CTSHAGSVDLVF	TGCACCTCACATGCTGGCAGTGTCGATTTGGTCTTC	IGHV1-18.IGHJ5.IGHD5OR15-5B.IGHA1_IGLV2-11.IGLJ2.IGLC2	TGTGCGAGGGGATCCACCTATAGTGTCGGTTGGTTTGCCCTCGACCTCTGG_TGCACCTCACATGCTGGCAGTGTCGATTTGGTCTTC	CARGSTYSVGWFALDLW_CTSHAGSVDLVF	IGH.2745_IGHV1-18_IGLC1947_IGLV2-11	3
case11-blood	IGHV4-59.IGHJ4.IGHD5-18.IGHA1	CARGVGDNYNYVFQFDYW	TGTGCGAGAGGTGTGGGCGATAATTACAACTATGTCTTTCAATTTGATTACTGG	IGKV2D-28.IGKJ2.IGKC	CMQTQQTPYTF	TGCATGCAAACTCAACAAACTCCGTACACTTTT	IGHV4-59.IGHJ4.IGHD5-18.IGHA1_IGKV2D-28.IGKJ2.IGKC	TGTGCGAGAGGTGTGGGCGATAATTACAACTATGTCTTTCAATTTGATTACTGG_TGCATGCAAACTCAACAAACTCCGTACACTTTT	CARGVGDNYNYVFQFDYW_CMQTQQTPYTF	IGH.3147_IGHV4-59_IGLC2255_IGKV2D-28	3
case11-blood	IGHV2-26.IGHJ4.IGHD3OR15-3A.IGHM	CARIRVGGPYMISPDYW	TGTGCACGGATACGGGTAGGCGGGCCCTATATGATTTCTCCGGACTACTGG	IGLV7-43.IGLJ2.IGLC3	CLLYYGGAQGVF	TGCCTGCTCTACTATGGTGGTGCTCAGGGGGTATTC	IGHV2-26.IGHJ4.IGHD3OR15-3A.IGHM_IGLV7-43.IGLJ2.IGLC3	TGTGCACGGATACGGGTAGGCGGGCCCTATATGATTTCTCCGGACTACTGG_TGCCTGCTCTACTATGGTGGTGCTCAGGGGGTATTC	CARIRVGGPYMISPDYW_CLLYYGGAQGVF	IGH.2862_IGHV2-26_IGLC2041_IGLV7-43	3
case11-blood	IGHV3-74.IGHJ6.IGHD5-12.IGHM	CARIVATTQSLQYYYGMDVW	TGTGCAAGAATAGTGGCTACGACACAGTCTCTCCAGTATTACTACGGTATGGACGTCTGG	IGLV3-1.IGLJ2.IGLC2	CQAWDSSTAVVF	TGTCAGGCGTGGGACAGCAGCACTGCCGTGGTATTC	IGHV3-74.IGHJ6.IGHD5-12.IGHM_IGLV3-1.IGLJ2.IGLC2	TGTGCAAGAATAGTGGCTACGACACAGTCTCTCCAGTATTACTACGGTATGGACGTCTGG_TGTCAGGCGTGGGACAGCAGCACTGCCGTGGTATTC	CARIVATTQSLQYYYGMDVW_CQAWDSSTAVVF	IGH.3206_IGHV3-74_IGLC1053_IGLV3-1	3
case11-blood	IGHV3-33.IGHJ6.IGHD6-13.IGHD	CARVSGYSSSWTLYYYYYGMDVW	TGTGCGAGAGTGAGCGGGTATAGCAGCAGCTGGACCCTTTACTACTACTACTACGGTATGGACGTCTGG	IGKV1-5.IGKJ2.IGKC	CQQYNSYLYTF	TGCCAACAGTATAATAGTTACTTGTACACTTTT	IGHV3-33.IGHJ6.IGHD6-13.IGHD_IGKV1-5.IGKJ2.IGKC	TGTGCGAGAGTGAGCGGGTATAGCAGCAGCTGGACCCTTTACTACTACTACTACGGTATGGACGTCTGG_TGCCAACAGTATAATAGTTACTTGTACACTTTT	CARVSGYSSSWTLYYYYYGMDVW_CQQYNSYLYTF	IGH.3217_IGHV3-33_IGLC2306_IGKV1-5	3
case11-blood	IGHV4-34.IGHJ4.IGHD1-26.IGHD	CASSGPSDYW	TGTGCGAGTAGTGGGCCGTCGGACTACTGG	IGKV4-1.IGKJ1.IGKC	CQQYYSTPWTF	TGTCAGCAATATTATAGTACTCCGTGGACGTTC	IGHV4-34.IGHJ4.IGHD1-26.IGHD_IGKV4-1.IGKJ1.IGKC	TGTGCGAGTAGTGGGCCGTCGGACTACTGG_TGTCAGCAATATTATAGTACTCCGTGGACGTTC	CASSGPSDYW_CQQYYSTPWTF	IGH.2777_IGHV4-34_IGLC166_IGKV4-1	3
case11-blood	IGHV3-74.IGHJ2.IGHD6-13.IGHM	CATEKQQRGFDLW	TGTGCAACGGAGAAGCAGCAGCGGGGCTTCGATCTCTGG	IGKV1D-39.IGKJ2.IGKC	CQQSYSTPRTF	TGTCAACAGAGTTACAGTACCCCTCGTACTTTT	IGHV3-74.IGHJ2.IGHD6-13.IGHM_IGKV1D-39.IGKJ2.IGKC	TGTGCAACGGAGAAGCAGCAGCGGGGCTTCGATCTCTGG_TGTCAACAGAGTTACAGTACCCCTCGTACTTTT	CATEKQQRGFDLW_CQQSYSTPRTF	IGH.2640_IGHV3-74_IGLC1865_IGKV1D-39	3
case11-blood	IGHV1-18.IGHJ4.IGHD3-10.IGHG1	CGRGTIGENYW	TGTGGGAGAGGTACTATCGGGGAGAACTATTGG	IGLV1-44.IGLJ3.IGLC2	CAAWDDSLNGWVF	TGTGCAGCATGGGATGACAGCCTGAATGGTTGGGTGTTC	IGHV1-18.IGHJ4.IGHD3-10.IGHG1_IGLV1-44.IGLJ3.IGLC2	TGTGGGAGAGGTACTATCGGGGAGAACTATTGG_TGTGCAGCATGGGATGACAGCCTGAATGGTTGGGTGTTC	CGRGTIGENYW_CAAWDDSLNGWVF	IGH.2755_IGHV1-18_IGLC15_IGLV1-44	3
case11-blood	IGHV2-5.IGHJ3.IGHD3-16.IGHA2	CGRSEGPFDVW	TGTGGTCGTTCTGAAGGTCCTTTTGATGTCTGG	IGLV4-69.IGLJ3.IGLC2	CQTWGTGFRVF	TGTCAGACCTGGGGCACTGGCTTTCGGGTGTTC	IGHV2-5.IGHJ3.IGHD3-16.IGHA2_IGLV4-69.IGLJ3.IGLC2	TGTGGTCGTTCTGAAGGTCCTTTTGATGTCTGG_TGTCAGACCTGGGGCACTGGCTTTCGGGTGTTC	CGRSEGPFDVW_CQTWGTGFRVF	IGH.2805_IGHV2-5_IGLC1999_IGLV4-69	3
case11-blood	IGHV3-23.IGHJ5.IGHD7-27.IGHM	CTRSPPTNWGSMADHW	TGTACGAGAAGTCCGCCAACTAACTGGGGATCAATGGCCGACCACTGG	IGKV1-5.IGKJ1.IGKC	CQQYKTYSTF	TGCCAACAGTATAAAACTTATTCGACGTTC	IGHV3-23.IGHJ5.IGHD7-27.IGHM_IGKV1-5.IGKJ1.IGKC	TGTACGAGAAGTCCGCCAACTAACTGGGGATCAATGGCCGACCACTGG_TGCCAACAGTATAAAACTTATTCGACGTTC	CTRSPPTNWGSMADHW_CQQYKTYSTF	IGH.2790_IGHV3-23_IGLC1933_IGKV1-5	3
case11-blood	IGHV3-15.IGHJ4.IGHD6-6.IGHM	CTTDQGIAARYYW	TGTACCACAGATCAAGGTATAGCAGCTCGGTACTACTGG	IGLV1-51.IGLJ2.IGLC3	CGTWDSSLSGGVF	TGCGGAACATGGGATAGCAGCCTGAGTGGGGGGGTATTC	IGHV3-15.IGHJ4.IGHD6-6.IGHM_IGLV1-51.IGLJ2.IGLC3	TGTACCACAGATCAAGGTATAGCAGCTCGGTACTACTGG_TGCGGAACATGGGATAGCAGCCTGAGTGGGGGGGTATTC	CTTDQGIAARYYW_CGTWDSSLSGGVF	IGH.2906_IGHV3-15_IGLC2077_IGLV1-51	3
