# Supplementary material for: A single-cell transcriptional landscape of immune cells shows disease-specific changes of T cell and macrophage populations in human achalasia
Source: Nat Commun. 2023 Aug 4;14:4685. doi: 10.1038/s41467-023-39750-5 (PMC10403544; doi:10.1038/s41467-023-39750-5)
Supplement: Supplementary file 4 — Supplementary Data 1-13 [file 41467_2023_39750_MOESM4_ESM.zip › Supplementary Data 9. Risk genes.xlsx]

## Sheet: MS-associated genes
Upregulated and downregulated MS-associated genes in case (tissue)
	Macro1_C1QC	Macro2_CXCL3	Macro3_FOS	Macro4_CCL20	Mono1_CD14-S100A8	Mono2_CD14-ITGA4	Mono3_FCGR3A	cDC1_CLEC9A	cDC2_CD1C	pDC	Mast	Tc1_CD8-CCR7	Th1_CD4-CCR7	Th2_CD4-PASK	Th3_CD4-LYAR	Tc2_CD8-GZMK	Tc3_CD8-SLC4A10	Th4_CD4-FOXP3	Th5_CD4-XCL1	Th6_CD4-FOS	Tc4_CD8-FOS	Tc5_CD8-ZNF683	Tc6_CD8-KLRC1	Tc7_CD8-TYMS	Tc8_CD8-GNLY	Th7_CD4-GNLY	γδ T_TRGV/TRDV	NKT1_KLRF1-CCR7	NKT2_KLRF1-KLRG1	NK1_CCR7	NK2_GSN	NK3_LAG3	NK4_CD69	B1_CCR7	B2_CD27	B3_CD69
Upregulated MS-associated genes in case (tissue)	ACP5	ACP5	CXCR4	CXCR4	HLA-DRB1	CTSH	HLA-DRA	CD200R1	CTSH	CHST12	CCDC12	GATA3	GIMAP6	BATF	BATF	BATF	GATA3	BATF	ASF1A	BATF	BATF	ASF1A	BATF	BATF	CD6	C5orf56	DRAP1	ATF1	ASF1A	ASF1A	GIMAP6	BATF	ACP5	ARHGEF3	CTSH	ACP5
	CTSH	CRTAP	IFI30	IFI30	IFI30	IFI30	HLA-DRB1	MAPK1	HLA-DRB1	CUEDC1	CDC37		KLF6	DRAP1	CD2	CD2	HLA-DRB1	CD200R1	BATF	CD200R1	CD200R1	BATF	CD200R1	CD200R1	HLA-DRA	CRTAP	GATA3	ETV7	BATF	BACH2		HLA-DQA1	CLEC2D	HLA-B	NCF4	CASP8
	HLA-B	CTSH	IFNGR2	SLA	SCO2	IKZF1	IFI30		IFI30	HLA-B	RPL5		PRDX5	HLA-DRB1	CD6	CD226	SCAMP2	CD226	CD2	CD6	CD5	CD200R1	CD5	CD5	HLA-DRB1	HLA-DQA1	HLA-DRA	ITPR1	CD2	BCL10		HLA-DRA	DTNB	IFI30		CTSH
	IFI30	IFI30	TAGAP	ZMIZ1	TAGAP	NCF4	IFITM3		NCF4	JARID2				SP140	CDC37	CD6		DRAP1	CD5	HLA-DRA	CD6	CD5	CD6	CD6	PLEK	HLA-DRA	HLA-DRB1	RFK	CD200R1	CARD11		HLA-DRB1	EOMES	NDFIP1		FUT8
	NCF4	LTBR			ZFP36L1	SYK	IGF2R			MALT1				ZFP36L1	DRAP1	DRAP1		ETV7	CD6	HLA-DRB1	HLA-DRA	CD6	HLA-DQA1	CTSH	THEMIS	HLA-DRB1	PLEK	SUMF1	CD6	IKZF3		TNFSF14	GTDC1	SLA		HBS1L
	PRDX5	NCF4				TAGAP				NDFIP1					HLA-DRA	HLA-DQA1		HLA-DQA1	CTSH	RGS1	HLA-DRB1	HLA-DQA1	HLA-DRA	HLA-DQA1		PLEK	SLAMF7		HBS1L	PLEK			HLA-DRB1			HLA-B
	RPL5	RGS14				ZFP36L1				NFKB1					HLA-DRB1	HLA-DRA		HLA-DRA	HLA-DRA	TNFSF14	RGS1	HLA-DRA	HLA-DRB1	HLA-DRA		TGFBR3	TBX21		HLA-DRA	RASGEF1A			IL10RB			POU2AF1
	TNFRSF1A	RPL5								PLEK					JAZF1	HLA-DRB1		HLA-DRB1	HLA-DRB1	TNIP2	TNFSF14	HLA-DRB1	RGCC	HLA-DRB1		ZFP36L1	TNFAIP8		HLA-DRB1	RFK			MINK1			PRDX5
		SCAMP2								PTEN					NCF4	RGCC		PRDX5	SCAMP2	TOX2		LEF1	SLAMF1	MAPK1					MCL1	TNFRSF1A			MLLT10			RGCC
		SYK													TNFSF14	THEMIS		TNFSF14	SLA			NCF4	TNFSF14	NCF4					NCOR2				PDE4B			SCAF11
		TAGAP													ZFP36L1	TNFSF14		TOX2	TNFSF14			NFKB1	ZFP36L1	TOX2					RGCC				PRR5L			SIDT1
		ZFP36L1																ZFP36L1	TOX2			RGCC							SYK				TNFSF14			TRAF3
																			ZFP36L1			SLA							TNIP2							UNK
																						SOCS1
																						ZFP36L1
Downregulated MS-associated genes in case (tissue)	ASAP1	AKAP13	BATF	RGCC	CXCR4	CXCR4	CXCR4	CD69	AKAP13	AKAP13	BATF	BCL2	ANKRD55	BCL2	CD69	CD69	CD69	AKAP13	BHLHE40	BCL2	BHLHE40	BCL2	BHLHE40	BHLHE40	CD69	AKAP13	BHLHE40	CXCR4	AHI1	CD69	BHLHE40	BHLHE40	CD69	CD69	C1GALT1	BACH2
	BHLHE40	ASAP1	VMP1	STAT3	FOXO3	KLF6	FOXO3	CXCR4	BHLHE40	ASXL2	RGS1	CD69	CD69	CD69	CXCR4	CXCR4	CXCR4	BCL2L11	CD28	BHLHE40	CBLB	BHLHE40	CASP8	CBLB	CXCR4	BCL2	CASP8	JAK1	C1GALT1	CXCR4	CD226	CD226	DDX6	DDX6	CBLB	CCDC12
	CD200R1	B4GALT5		TNIP3	KLF6	MCL1	FPR2	HLA-DRA	CD69	BCL2L11	RHOH	CXCR4	CXCR4	CXCR4	ETS1	EOMES	DDX6	CASP8	CD69	CD28	CD69	CBLB	CBLB	CD28	ETS1	BCL2L11	CXCR4	KPNB1	ETS1	GATA3	DDX6	CXCR4	EXOC2	HLA-DQA1	CD69	CD69
	HLA-DQA1	CD40		VMP1	MCL1	PTEN	HLA-DQA1	KLF6	CXCR4	CD69	ZC3HAV1	ETS1	HLA-DRA	IKZF1	GPR65	ETS1	GPR65	CDHR3	CXCR4	CD69	CXCR4	CD69	CD69	CD69	FCRL3	CD69	DOCK10	NDFIP1	GPR65	KLF6	FCRL3	GPR65	GPR65	IRF8	CLEC2D	CXCR5
	HLA-DRA	CD58			PTEN	SLA	MANBA	MCL1	IL7R	CD86		FOXP1	IL7R	IL7R	IL7R	FCRL3	IL7R	ETS1	GPR65	CHST12	ETS1	CLEC2D	CLEC2D	CXCR4	IKZF1	CXCR4	ETS1	STAT3	IKZF2	NFKBIZ	GPR65	JAK1	JAK1	JAZF1	CXCR4	FOXP1
	KLF6	CD69			SLA	VMP1	NFKBIZ	MEF2C	KLF6	CXCR4		IL7R	NDFIP1	KLF3	KLF3	GPR65	MCL1	FOXP1	IKZF2	DPP4	GPR65	CXCR4	CXCR4	GPR65	IKZF2	DPP4	FCRL3		VMP1	PREP	JAK1	KLF3	LPP	KLF6	FOXP1	GPR65
	MCL1	CD86			VMP1		PTGER4	NFKBIZ	MCL1	HLA-DRA		KLF3	NFKBIZ	MCL1	MCL1	IL7R	MYC	GALC	IL7R	GPR65	IL7R	ETS1	ETS1	IL7R	IL7R	ETS1	GPR65		ZBTB38	SLC25A36	LPCAT1	RORA	MCL1	LY86	HLA-DQA1	GRB2
	MEF2C	HLA-DQA1					SLC44A2	ODF3B	NFKB1	IKZF1		LEF1	PDE4B	MYC	MYC	JAK1	NFKBIZ	IKZF3	KLF6	IL7R	KLF3	GPR65	GPR65	KLF3	LPCAT1	FCRL3	RUNX3			SP140	SCAF11	TXK	MPHOSPH9	NFKBIZ	IRF8	HLA-DQA1
	NFKB1	HLA-DRA					STAT3	PDE4B	NFKBIZ	IL10RB		NDFIP1	PTGER4	NFKBIZ	NFKBIZ	KLF3	PDE3B	IL2RA	MAF	KLF3	MCL1	IKZF3	IL7R	KLF6	TBX21	GPR65	TXK			STAT3	SOCS1		NFKB1		JAK1	HLA-DRA
	NFKBIZ	HLA-DRB1					TNFAIP8	PTGER4	PDE4B	KLF6		NFKBIZ	SOCS1	PDE4B	PDE4B	LEF1	TAGAP	ITPR1	MCL1	KLF6	NFKBIZ	IL7R	KLF6	KPNB1	TXK	IKZF3				TAGAP	SP140		NFKBIZ		KLF6	PDE4B
	PDE4B	IFITM3					VMP1	RGS1	PLEK	NFKBIZ		PDE3B	TXK	SOCS1	RORA	NFKBIZ	TXK	KLF3	NFKBIZ	MAF	RUNX3	KLF6	NFKBIZ	MCL1		IL7R					TBX21		RRAS2		MYC	RCL1
	RGCC	IL7R						STAT3	PTGER4	RREB1		PDE4B		STAT3	TCF7	PDE3B		LEF1	PDE4B	MCL1		LPP	PDE4B	MYC		MAF					TXK				NFKBIZ	RHOH
	RGS1	KLF6						VMP1	RGCC	SIDT1		RHOH		ZC3HAV1	TXK	RGS1		MAPK3	RUNX3	MYC		MCL1	PTGER4	NFKBIZ		SOCS1									PDE4B	TAGAP
		MALT1						ZC3HAV1	RGS1	STAT3		STAT3				RUNX3		MYC	STAT3	NDFIP1		NFKBIZ	RGS1	PDE4B		STAT3									PLEK
		MCL1						ZFP36L1	ZC3HAV1	TAGAP		THEMIS				TAGAP		NFKBIZ		NFKBIZ		PDE4B	RUNX3	PTGER4											RHOH
		NFKB1								UBXN6		TNFAIP8				TCF7		PDE4B		RGCC		PTGER4		RGS1											RRAS2
		PDE4A										TXK						PREP		RORA		RORA		RHOH											SIDT1
		PDE4B																RGS1		RUNX3		RUNX3		RUNX3											SLA
		PLEK																RORA		UBE2E3		SLAMF7		SVIL											SLC44A2
		PTGER4																RPS6KA5				STAT4		ZC3HAV1											SP140
		RGCC																STAT3				THEMIS													TAGAP
		RGS1																TAGAP																	ZNF672
		SH2B3
		SLAMF7
		TNFAIP8
		TNIP3
		VMP1
