# Supplementary material for: A single-cell transcriptional landscape of immune cells shows disease-specific changes of T cell and macrophage populations in human achalasia
Source: Nat Commun. 2023 Aug 4;14:4685. doi: 10.1038/s41467-023-39750-5 (PMC10403544; doi:10.1038/s41467-023-39750-5)
Supplement: Supplementary file 6 — Source Data [file 41467_2023_39750_MOESM6_ESM.xlsx]

## Sheet: Figure 1
Fig.1e															Fig.1f
	CD4+ T	CD8+ T	γδ T	NKT	NK	B	CD14+ Mono	FCGR3A+ Mono	Macrophage	CD1C+ cDC	CLEC9A+ cDC	Others				p value (two-sample t-test)	Fold change	Log 10 fold change	-Log 10 p value
case1.blood	363	944	203	37	720	325	488	77	0	31	3	50			CD4+ T	0.000816189	1.73914	0.240335	3.08821
case2.blood	763	618	38	17	845	262	105	62	1	9	1	22			CD8+ T	0.00129427	0.620064	-0.207563	2.88798
case3.blood	982	316	50	19	419	546	470	143	2	17	0	36			γδ T	0.0316385	2.33254	0.367829	1.49978
case4.blood	1243	1346	381	61	822	357	508	182	2	25	7	65			NKT	0.00439847	3.56718	0.552326	2.3567
case5.blood	1503	1598	550	348	2558	468	757	157	1	46	2	53			NK	0.000605043	6.39505	0.805844	3.21821
case6.blood	898	2252	84	30	154	95	304	90	2	17	3	24			B	8.88e-07	6.86895	0.83689	6.05143
case7.blood	697	377	48	13	466	271	1130	87	0	67	2	39			CD14+ Mono	0.470487	1.20393	0.0806028	0.327452
case8.blood	3884	3267	174	301	1762	1445	530	89	2	31	0	88			FCGR3A+ Mono	1.7e-05	4.45422	0.648772	4.76833
case10.blood	1987	895	60	22	724	141	1118	294	1	76	3	75			Macrophage	2.12e-08	0.00199326	-2.70044	7.67429
case11.blood	3095	1582	46	42	400	891	546	35	1	38	5	101			CD1C+ cDC	0.000114532	0.169109	-0.771833	3.94107
case12.blood	1283	1277	313	118	404	611	829	199	7	36	2	96			CLEC9A+ cDC	0.000510853	0.0242028	-1.61613	3.2917
control1.blood	1415	883	74	64	1056	410	363	116	0	44	3	30
control2.blood	474	673	38	23	537	88	98	37	2	9	1	7
control3.blood	994	823	231	62	322	388	396	77	1	21	2	36
control4.blood	1115	821	64	45	589	380	407	76	1	24	1	28
case1.tissue	859	1793	32	5	97	89	270	14	379	245	46	11
case2.tissue	8	53	0	0	1	0	109	6	242	120	78	5
case3.tissue	141	235	6	1	38	19	191	6	440	114	14	24
case4.tissue	347	644	58	4	117	38	499	22	577	99	64	61
case5.tissue	3219	6769	104	40	137	63	68	7	245	116	254	26
case6.tissue	995	3335	77	21	120	19	180	4	457	103	62	104
case7.tissue	271	1502	7	1	48	35	210	24	933	108	86	7
case8.tissue	1083	3465	42	20	166	89	1053	15	1997	346	59	92
case12.tissue	196	434	48	2	24	23	767	59	885	179	116	19
control1.tissue	231	1026	20	4	115	51	585	21	359	126	65	72
control2.tissue	1001	1605	85	42	606	65	174	53	1915	200	64	29
control3.tissue	573	3044	380	62	269	33	904	49	853	118	95	68
control4.tissue	1588	2915	111	43	774	313	356	45	1326	321	108	26
Summary
case.blood	16698	14472	1947	1008	9274	5412	6785	1415	19	393	28	649
control.blood	3998	3200	407	194	2504	1266	1264	306	4	98	7	101
case.tissue	7119	18230	374	94	748	375	3347	157	6155	1430	779	349
control.tissue	3393	8590	596	151	1764	462	2019	168	4453	765	332	195

## Sheet: Figure 2
Fig.2b
	Macro1_C1QC	Macro2_CXCL3	Macro3_FOS	Macro4_CCL20	Mono1_CD14-S100A8	Mono2_CD14-ITGA4	Mono3_FCGR3A	cDC1_CLEC9A	cDC2_CD1C	pDC	Mast
case1.blood	0	0	0	0	399	89	77	3	31	26	1
case2.blood	1	0	0	0	76	29	62	1	9	6	0
case3.blood	1	0	1	0	376	94	143	0	17	22	0
case4.blood	0	2	0	0	373	135	182	7	25	37	0
case5.blood	0	0	1	0	568	189	157	2	46	14	0
case6.blood	0	0	0	2	238	66	90	3	17	14	0
case7.blood	0	0	0	0	986	144	87	2	67	22	0
case8.blood	1	0	1	0	388	142	89	0	31	12	0
case10.blood	1	0	0	0	986	132	294	3	76	32	0
case11.blood	1	0	0	0	471	75	35	5	38	35	0
case12.blood	5	0	2	0	612	217	199	2	36	28	0
control1.blood	0	0	0	0	314	49	116	3	44	6	0
control2.blood	0	0	2	0	82	16	37	1	9	2	0
control3.blood	0	0	1	0	330	66	77	2	21	18	0
control4.blood	1	0	0	0	349	58	76	1	24	14	0
case1.tissue	223	16	119	21	234	36	14	46	245	1	8
case2.tissue	122	17	79	24	108	1	6	78	120	1	2
case3.tissue	215	20	146	59	178	13	6	14	114	21	2
case4.tissue	195	18	288	76	361	138	22	64	99	47	4
case5.tissue	173	6	57	9	44	24	7	254	116	5	17
case6.tissue	135	48	238	36	156	24	4	62	103	5	93
case7.tissue	224	114	506	89	157	53	24	86	108	5	1
case8.tissue	947	409	594	47	719	334	15	59	346	8	83
case12.tissue	536	9	328	12	709	58	59	116	179	6	13
control1.tissue	127	31	143	58	523	62	21	65	126	2	69
control2.tissue	113	275	1206	321	121	53	53	64	200	12	9
control3.tissue	30	247	356	220	812	92	49	95	118	49	16
control4.tissue	84	297	544	401	285	71	45	108	321	10	11
Summary
case.blood	10	2	5	2	5473	1312	1415	28	393	248	1
control.blood	1	0	3	0	1075	189	306	7	98	40	0
case.tissue	2770	657	2355	373	2666	681	157	779	1430	99	223
control.tissue	354	850	2249	1000	1741	278	168	332	765	73	105
Fig.2d
Gene expression (z-score)														Expression percentage
	Macro1_C1QC	Macro2_CXCL3	Macro3_FOS	Macro4_CCL20	Mono1_CD14-S100A8	Mono2_CD14-ITGA4	Mono3_FCGR3A	cDC1_CLEC9A	cDC2_CD1C	pDC	Mast				Macro1_C1QC	Macro2_CXCL3	Macro3_FOS	Macro4_CCL20	Mono1_CD14-S100A8	Mono2_CD14-ITGA4	Mono3_FCGR3A	cDC1_CLEC9A	cDC2_CD1C	pDC	Mast
C1QC	2.98726	0.0942842	-0.359739	-0.366878	-0.365561	-0.335734	-0.317017	-0.362539	-0.248123	-0.366067	-0.359885			C1QC	0.685486	0.270378	0.00802255	0.00290909	0.00228206	0.0243902	0.0537634	0.008726	0.0900968	0.00434783	0.00303951
RNASE1	2.95739	0.286708	-0.354506	-0.368355	-0.3611	-0.357488	-0.376219	-0.372356	-0.321447	-0.376662	-0.355963			RNASE1	0.660606	0.351226	0.0370772	0.0116364	0.0308535	0.054878	0.000977517	0.017452	0.08414	0.00217391	0.00911854
SEPP1	2.99913	0.00776955	-0.327858	-0.338815	-0.341286	-0.335642	-0.341765	-0.333858	-0.326331	-0.343335	-0.318007			SEPP1	0.548006	0.151093	0.0132264	0.00581818	0.00191693	0.00447154	0.000977517	0.0122164	0.0104244	0	0.0121581
C1QA	2.95126	0.181426	-0.413822	-0.421154	-0.421296	-0.36236	0.00188609	-0.42174	-0.241446	-0.427613	-0.425138			C1QA	0.720255	0.361829	0.0210321	0.00727273	0.00748517	0.0780488	0.339687	0.0095986	0.154505	0.00217391	0.00303951
C1QB	2.98239	0.0371004	-0.386427	-0.392256	-0.392931	-0.347236	-0.0938261	-0.390061	-0.222709	-0.396729	-0.397318			C1QB	0.633812	0.218025	0.00628794	0.00436364	0.00182565	0.0247967	0.131476	0.013089	0.104244	0.00217391	0
CXCL3	-0.27306	2.21159	-0.126281	1.78078	-0.524418	-0.522879	-0.515577	-0.522415	-0.464312	-0.52779	-0.515638			CXCL3	0.142903	0.745527	0.251951	0.615273	0.00638978	0.0121951	0.0317693	0.0095986	0.0595681	0.00434783	0.00607903
CCL4L2	-0.459774	2.76698	0.239757	0.547216	-0.607646	-0.596009	-0.588113	-0.513804	-0.317458	-0.574263	0.103118			CCL4L2	0.118341	0.84228	0.568083	0.593455	0.0339571	0.0601626	0.0395894	0.185864	0.259866	0.0630435	0.158055
MIR155HG	-0.298785	2.99001	-0.331377	-0.114533	-0.431755	-0.429465	-0.429569	-0.390956	-0.0605142	-0.183534	-0.319518			MIR155HG	0.0583732	0.665341	0.0496531	0.101818	0.00173437	0.00569106	0.00684262	0.0541012	0.119509	0.271739	0.0273556
GPR183	-0.302879	2.57134	-0.193573	0.26971	-0.730443	-0.683175	-0.746899	-0.582035	0.312182	0.813665	-0.727896			GPR183	0.284848	0.787939	0.272984	0.395636	0.0246463	0.108943	0.014174	0.201571	0.454207	0.634783	0.00911854
HSPA6	0.696824	2.65117	0.0613491	-0.421437	-0.701419	-0.652635	-0.730667	-0.365506	0.383577	-0.732172	-0.189086			HSPA6	0.481659	0.708416	0.374675	0.278545	0.208489	0.336585	0.261975	0.257417	0.441921	0.0456522	0.139818
FOS	-0.337426	-0.195946	2.82217	0.190587	0.01015	-0.186446	-0.987314	-0.485416	-0.18788	-0.745401	0.102924			FOS	0.718022	0.829689	0.983738	0.870545	0.883524	0.934553	0.589932	0.838569	0.829486	0.517391	0.492401
DUSP1	-0.381688	0.696094	2.15589	1.41159	-0.578484	-0.572339	-0.47764	-0.403897	-0.535986	-1.16954	-0.143999			DUSP1	0.751515	0.968854	0.991544	0.981818	0.819808	0.927236	0.924242	0.904887	0.822413	0.408696	0.534954
IER2	-0.50375	0.00751706	2.44583	0.691724	0.497325	0.36895	-0.527706	-0.924482	-0.288342	-1.13314	-0.633932			IER2	0.488995	0.814447	0.919341	0.782545	0.742948	0.867886	0.785435	0.609948	0.717796	0.371739	0.258359
JUNB	-0.706315	1.03052	1.89247	1.37208	-0.30469	-0.0281901	-0.231976	-0.846403	-0.140423	-1.11007	-0.926997			JUNB	0.65008	0.956262	0.972463	0.937455	0.833136	0.968293	0.947214	0.770506	0.826136	0.486957	0.291793
ZFAND5	-0.57741	-0.112335	1.97999	1.51651	-0.085913	-0.203339	0.766438	-0.880083	-0.578804	-1.01906	-0.805994			ZFAND5	0.345136	0.605699	0.737858	0.630545	0.484893	0.663415	0.823069	0.4363	0.534996	0.234783	0.0881459
CCL20	-0.426877	0.447918	0.0558337	2.89061	-0.426602	-0.42967	-0.426729	-0.430714	-0.416427	-0.428353	-0.408992			CCL20	0.00414673	0.241219	0.175629	0.596364	0.00264719	0.00162602	0.000977517	0.0008726	0.0115413	0.00217391	0.00303951
CXCL2	-0.400787	0.974695	0.288332	2.65309	-0.509437	-0.504909	-0.505224	-0.515029	-0.465471	-0.52042	-0.494839			CXCL2	0.173525	0.845593	0.615785	0.938182	0.0338658	0.0621951	0.056696	0.021815	0.114296	0.00869565	0.0243161
EREG	-0.458731	0.0898363	0.766885	2.78314	-0.429817	-0.437357	-0.463501	-0.470542	-0.440866	-0.470448	-0.468595			EREG	0.0223285	0.432737	0.59974	0.903273	0.0658147	0.0792683	0.0210166	0.0078534	0.0632911	0.00652174	0.00607903
SOD2	-0.519627	0.632777	0.762183	2.63642	-0.402235	-0.458147	-0.408952	-0.570973	-0.525187	-0.583195	-0.563068			SOD2	0.341308	0.941683	0.972897	0.997818	0.614605	0.728455	0.781036	0.380454	0.464631	0.243478	0.0790274
PLAUR	-0.492763	0.701346	0.379762	2.73709	-0.51573	-0.523178	-0.453024	-0.526587	-0.334599	-0.592259	-0.380063			PLAUR	0.333333	0.939695	0.829792	0.993455	0.363031	0.531301	0.655914	0.370855	0.545421	0.206522	0.191489
CD14	0.781362	-0.346421	1.12232	1.19751	1.19989	0.78262	-0.835384	-1.02948	-0.856241	-1.01978	-0.996402			CD14	0.698884	0.553347	0.826106	0.779636	0.827293	0.889024	0.263441	0.0279232	0.226359	0.0347826	0.0121581
S100A8	-0.656531	-0.632216	1.06897	1.31716	2.06474	0.0172458	-0.571427	-0.674516	-0.623201	-0.653873	-0.656348			S100A8	0.0979266	0.24387	0.981136	0.986182	0.993336	0.97439	0.631965	0.0471204	0.212584	0.0717391	0.0243161
S100A9	-0.698121	-0.662885	1.24079	1.11887	1.98695	0.33098	-0.538826	-0.718036	-0.635409	-0.700859	-0.723458			S100A9	0.158214	0.314115	0.983955	0.982545	0.986216	0.993089	0.837243	0.145724	0.281087	0.0804348	0.00607903
VCAN	-0.48319	-0.466035	1.28845	0.987692	1.93723	0.522613	-0.720083	-0.809309	-0.650589	-0.7962	-0.810574			VCAN	0.34067	0.507621	0.899176	0.821818	0.922592	0.882927	0.207234	0.0165794	0.232688	0.026087	0.00303951
FCN1	-0.588999	-0.368825	0.991145	0.629196	1.4303	1.31714	0.572012	-1.07951	-0.771594	-1.06496	-1.0659			FCN1	0.361722	0.66004	0.963356	0.925818	0.96586	0.998374	0.908113	0.0165794	0.361504	0.0282609	0.0121581
NCF1	0.571555	-0.121113	0.745209	0.267183	1.8182	0.592207	-0.995323	-1.18869	-0.81055	0.542665	-1.42134			NCF1	0.688995	0.706428	0.799653	0.666909	0.845915	0.865041	0.405181	0.431937	0.577066	0.906522	0.0212766
ITGA4	-0.69145	-0.806652	-0.154747	-0.715475	0.199665	1.52101	2.23392	-0.60351	-0.203458	-0.0139398	-0.765367			ITGA4	0.170973	0.240557	0.323287	0.172364	0.339206	0.73374	0.776637	0.330716	0.419583	0.445652	0.0486322
UBE2L6	-0.607583	-0.752343	0.0878845	-0.490712	0.65604	1.88909	1.57566	-1.13495	-0.228784	0.00272763	-0.997035			UBE2L6	0.258692	0.314778	0.388552	0.247273	0.411958	0.747967	0.718964	0.287086	0.45309	0.48913	0.0577508
IFI6	-0.464518	-0.168552	0.48587	0.527018	0.920173	1.91052	0.658232	-1.26819	-0.357079	-1.29422	-0.949265			IFI6	0.183732	0.301524	0.341934	0.301818	0.341488	0.584146	0.552786	0.0497382	0.293745	0.0304348	0.0334347
ZFP36L2	0.738501	-0.0839115	0.346696	-1.15438	1.16274	1.68269	-0.27594	-1.55527	0.305524	-0.0625291	-1.10413			ZFP36L2	0.791388	0.734261	0.794232	0.424727	0.84984	0.96626	0.864614	0.465096	0.839166	0.828261	0.200608
PSME2	-0.99019	-0.866125	-0.166665	-0.449277	0.266082	1.80274	1.80338	0.233289	-0.183631	-0.319813	-1.12979			PSME2	0.355024	0.50497	0.603209	0.488	0.615701	0.929675	0.908113	0.814136	0.688012	0.717391	0.118541
FCGR3A	-0.150906	-0.255054	-0.305556	-0.346136	-0.331568	-0.203691	3.00782	-0.35751	-0.347017	-0.351265	-0.359118			FCGR3A	0.292504	0.234592	0.0839115	0.0356364	0.0548608	0.258943	0.979961	0.0209424	0.0450484	0.0217391	0.00303951
CDKN1C	-0.27815	-0.313869	-0.277287	-0.285458	-0.302186	-0.251829	3.01412	-0.319902	-0.322907	-0.330923	-0.33161			CDKN1C	0.0172249	0.0119284	0.0208153	0.0116364	0.0088544	0.0345528	0.738514	0.0078534	0.00558451	0.00217391	0
RHOC	0.215592	0.0389382	-0.682452	-0.75815	-0.718375	-0.337366	2.80916	-0.0707606	0.277433	-0.321232	-0.452792			RHOC	0.459649	0.57389	0.113833	0.056	0.0816979	0.371951	0.897361	0.641361	0.66828	0.443478	0.0942249
MTSS1	0.409642	0.162438	-0.325021	-0.301329	-0.435793	0.0126024	2.82332	-0.723275	-0.402281	-0.706724	-0.513576			MTSS1	0.303668	0.402253	0.155247	0.134545	0.0996805	0.36748	0.831867	0.0209424	0.172375	0.026087	0.0273556
ABI3	-0.39816	-0.436455	-0.214348	-0.512571	-0.209278	0.751662	2.76254	-0.438639	0.0404266	-0.633407	-0.711774			ABI3	0.121531	0.165673	0.184302	0.0734545	0.171429	0.584959	0.826491	0.198953	0.373045	0.0565217	0
CLEC9A	-0.266943	-0.290592	-0.312163	-0.311641	-0.313626	-0.312517	-0.31464	3.01454	-0.26269	-0.314862	-0.314862			CLEC9A	0.0267943	0.027833	0.00238508	0.000727273	0.000821543	0.00406504	0.000488759	0.903141	0.0424423	0	0
C1orf54	-0.204523	-0.2352	-0.336185	-0.340355	-0.340055	-0.327387	-0.350647	3.00937	-0.18656	-0.351327	-0.337134			C1orf54	0.173206	0.221339	0.0450997	0.0312727	0.0332268	0.0825203	0.0322581	0.971204	0.25242	0.0282609	0.00607903
S100B	-0.293153	-0.303796	-0.312209	-0.313292	-0.313116	-0.312051	-0.294592	3.01461	-0.251365	-0.306172	-0.314865			S100B	0.030941	0.0324718	0.00303556	0.00218182	0.00237335	0.00894309	0.0483871	0.732112	0.0763217	0.0108696	0
DNASE1L3	-0.398289	-0.396156	-0.40602	-0.400899	-0.406814	-0.406151	-0.405798	2.82579	-0.361509	0.763002	-0.407155			DNASE1L3	0.00669856	0.0165673	0.000867303	0.00509091	0.000273848	0.00162602	0.00244379	0.883944	0.0502606	0.765217	0
WDFY4	-0.276229	-0.370211	-0.387652	-0.408498	-0.337198	-0.3412	-0.394099	2.95601	-0.258734	0.271229	-0.453414			WDFY4	0.102392	0.115308	0.0604944	0.0341818	0.0848015	0.143496	0.0894428	0.930192	0.21035	0.521739	0.00303951
CD1C	-0.0506895	0.447943	-0.452947	-0.471403	-0.46243	-0.376968	-0.481209	-0.0499238	2.88037	-0.49073	-0.492009			CD1C	0.219139	0.521537	0.0533391	0.0269091	0.0357827	0.191057	0.0224829	0.247818	0.879747	0.00434783	0
FCER1A	-0.143822	0.253343	-0.566829	-0.578614	-0.575556	-0.54685	-0.580501	-0.574558	2.66474	-0.245947	0.89459			FCER1A	0.207337	0.379059	0.0201648	0.00654545	0.00976723	0.0439024	0.00244379	0.0191972	0.905808	0.521739	0.510638
CLEC10A	1.28943	1.14624	-0.533705	-0.594702	-0.576488	-0.350224	-0.614987	-0.628188	2.09638	-0.59143	-0.642322			CLEC10A	0.751834	0.865474	0.105594	0.0465455	0.0625285	0.326423	0.0356794	0.0235602	0.900596	0.0413043	0
HLA-DRB5	0.76404	0.977705	-0.796981	-0.766574	-0.799261	-0.15413	-0.544565	1.33632	1.67706	-0.496104	-1.1975			HLA-DRB5	0.751834	0.911862	0.533825	0.509818	0.513921	0.876423	0.782502	0.893543	0.917349	0.771739	0.0121581
HLA-DQA1	0.54279	0.743041	-0.734629	-0.756039	-0.768974	-0.469588	-0.642003	1.32891	2.03278	-0.408623	-0.867662			HLA-DQA1	0.912919	0.956925	0.426279	0.329455	0.350251	0.829268	0.729717	0.989529	0.995905	0.891304	0.0151976
GZMB	-0.304552	-0.294831	-0.304225	-0.30086	-0.304652	-0.305124	-0.302385	-0.29457	-0.304043	3.01509	-0.29985			GZMB	0.00382775	0.036448	0.00737207	0.0116364	0.00565952	0.0097561	0.0131965	0.0357766	0.011169	0.932609	0.00303951
JCHAIN	-0.304942	-0.30397	-0.30503	-0.305371	-0.302095	-0.303278	-0.303693	-0.289716	-0.301075	3.01508	-0.295909			JCHAIN	0.000637959	0.00198807	0.00108413	0.000727273	0.00374258	0.00853659	0.00782014	0.0052356	0.00819062	0.945652	0.00303951
ITM2C	-0.340106	-0.333454	-0.345	-0.35069	-0.34907	-0.345582	-0.352259	-0.317371	-0.268604	2.99881	0.00332294			ITM2C	0.0258373	0.0722333	0.0210321	0.00727273	0.0120493	0.0304878	0.00782014	0.136998	0.240506	0.971739	0.148936
LILRA4	-0.304636	-0.302903	-0.30419	-0.302625	-0.303956	-0.304676	-0.303349	-0.283777	-0.298653	3.01506	-0.306291			LILRA4	0.00255183	0.0072896	0.00368604	0.00436364	0.00255591	0.00487805	0.00439883	0.0732984	0.022338	0.947826	0
CLIC3	-0.320067	-0.30851	-0.321539	-0.322409	-0.319999	-0.32016	-0.32016	-0.161532	-0.305177	3.0118	-0.312241			CLIC3	0.00287081	0.0212061	0.00130095	0	0.00246463	0.00487805	0.0058651	0.300175	0.0335071	0.895652	0.00303951
TPSAB1	-0.300871	-0.298786	-0.301796	-0.30226	-0.301858	-0.302695	-0.302721	-0.302264	-0.298992	-0.302867	3.01511			TPSAB1	0.0188198	0.0152419	0.0093235	0.00872727	0.00502054	0.00528455	0.000488759	0.017452	0.0115413	0.00217391	0.948328
TPSB2	-0.301114	-0.299003	-0.301144	-0.301161	-0.302138	-0.3026	-0.302375	-0.302534	-0.300204	-0.302838	3.01511			TPSB2	0.00988836	0.0159046	0.00563747	0.0101818	0.00301232	0.00365854	0.00195503	0.0078534	0.00819062	0	0.905775
HPGD	-0.289714	-0.296133	-0.303444	-0.302303	-0.304344	-0.3055	-0.305711	-0.305931	-0.296366	-0.305624	3.01507			HPGD	0.0510367	0.055666	0.0132264	0.016	0.0112277	0.0117886	0.00928641	0.0122164	0.045793	0.00869565	0.772036
CPA3	-0.299662	-0.302486	-0.301512	-0.30192	-0.302089	-0.302295	-0.30272	-0.301246	-0.300361	-0.300821	3.01511			CPA3	0.00350877	0.00198807	0.00346921	0.00218182	0.00136924	0.00121951	0	0.004363	0.00483991	0.00217391	0.802432
HPGDS	-0.202084	-0.281008	-0.335177	-0.335578	-0.335881	-0.335172	-0.336547	-0.280828	-0.233275	-0.336181	3.01173			HPGDS	0.170973	0.126574	0.00238508	0.00218182	0.00127796	0.00365854	0.000488759	0.138743	0.19583	0.00217391	0.674772
Fig.2e
case	control
22	3
16	4
32	2
19	8
12	10
50
16
13
14
22
10
19
18
15
18
16
17
18
15
8
31
12
Fig.2f
-log10 p value (two-sided Wilcoxon rank sum test)														log2 (Fold change) (case/control)
	Macro1_C1QC	Macro2_CXCL3	Macro3_FOS	Macro4_CCL20	Mono1_CD14-S100A8	Mono2_CD14-ITGA4	Mono3_FCGR3A	cDC1_CLEC9A	cDC2_CD1C	pDC	Mast				Macro1_C1QC	Macro2_CXCL3	Macro3_FOS	Macro4_CCL20	Mono1_CD14-S100A8	Mono2_CD14-ITGA4	Mono3_FCGR3A	cDC1_CLEC9A	cDC2_CD1C	pDC	Mast
HLA-A	3.73835	6.35076	4.68978	0.635869	6.59965	3.44121	0.254364	9.27774	1.4252	0.30763	3.02677			HLA-A	0.224329	-0.224702	-0.0576297	-0.0238236	-0.0953167	-0.146834	-0.0349696	0.314293	0.191746	0.119999	1.14388
HLA-B	12.0547	6.03244	6.44699	0.722979	13.018	5.94266	0.429316	0.291329	7.28316	4.09029	0.454257			HLA-B	0.351951	0.162377	0.0800133	0.0636103	0.128718	0.148548	-0.0506206	0.028905	0.215458	0.444108	0.354145
HLA-C	41.0498	56.0982	99.0956	17.1471	41.4768	20.6734	0.715878	2.67756	41.341	2.83698	5.21604			HLA-C	0.777741	0.572147	0.426074	0.393063	0.31333	0.356015	0.0809296	0.15847	0.501882	0.374761	1.34019
HLA-DMA	0.0153829	5.92432	0.156172	0.550011	9.9705	1.23901	0.140548	1.7644	4.24176	0.976479	1.42752			HLA-DMA	-0.0011504	-0.190462	0.0269213	0.157691	0.32124	0.096795	0.110842	0.0975533	0.164981	0.199099	0.560257
HLA-DMB	0.296969	0.729626	7.36924	0.762553	6.72383	0.0165781	0.646014	0.343693	0.0179604	0.0658665	NaN			HLA-DMB	0.0643332	-0.0919306	-0.108138	-0.0618513	0.258349	-0.0361705	0.167152	0.00421841	0.0523531	-0.0362329	0
HLA-DOA	0.143108	10.2163	1.01991	0.030681	2.07912	0.0713403	0.716926	1.95672	5.24475	0.0190834	NaN			HLA-DOA	-0.0352945	-0.352843	0.00019502	0.00296888	0.0573512	0.00171206	-0.0199178	-0.104523	-0.0948502	0.106017	0
HLA-DOB	0.197551	2.97203	0.70507	0.410934	0.246517	0.0268506	NaN	2.52117	4.20124	0.401179	0.303884			HLA-DOB	0.00459912	-0.0481749	0.0112089	-0.0057581	-0.0151457	-0.00881138	0	-0.136909	-0.0865011	0.0103976	0.073165
HLA-DPA1	6.90729	38.7681	6.04407	1.52948	11.5454	1.03977	0.906009	2.68694	32.1507	0.697415	0.360978			HLA-DPA1	-0.271482	-0.536119	-0.14965	-0.120985	0.343533	0.0839858	0.110974	-0.139307	-0.325948	-0.323673	-0.0195398
HLA-DPB1	1.36822	33.8777	5.55406	0.655532	3.39472	0.210062	2.62501	0.297487	4.22711	0.808534	0.383245			HLA-DPB1	-0.131098	-0.503444	-0.13092	0.0457488	0.288749	-0.0126397	0.2634	-0.0239648	-0.107407	-0.0416508	0.32631
HLA-DQA1	4.10114	55.4557	2.45545	0.983405	0.624151	1.1642	1.95096	0.462115	1.51815	0.117183	0.251489			HLA-DQA1	-0.261049	-0.796162	-0.0123923	-0.0235056	0.227563	-0.180775	-0.384061	0.0458405	-0.0497173	-0.212168	0.164088
HLA-DQA2	2.45157	24.5219	4.25161	4.17396	0.588209	0.753718	0.250751	0.117255	18.5292	1.93998	0.303884			HLA-DQA2	-0.263227	-0.670813	-0.0678163	-0.296781	-0.0308228	-0.261453	-0.0841128	0.122176	-0.301198	-0.462806	0.066473
HLA-DQB1	6.69748	13.506	36.1128	7.85873	16.6427	10.7453	0.147557	8.40131	22.1588	0.991641	0.0975192			HLA-DQB1	0.327378	-0.428502	0.633471	0.601762	0.427979	0.464758	0.215458	0.267317	0.36407	0.265438	-0.0688217
HLA-DQB2	0.788669	11.6939	0.69633	0.104201	6.41497	0.177249	0.457775	2.21801	8.2826	0.365431	NaN			HLA-DQB2	-0.0678779	-0.485926	-0.0334044	0.0491911	0.096604	-0.00233691	0.150664	-0.0121115	-0.128159	-0.0978823	0
HLA-DRA	13.3744	61.7741	5.27081	1.31683	9.89482	0.0394138	3.41032	17.3923	20.8586	1.95191	0.364098			HLA-DRA	-0.352117	-0.67233	-0.146653	0.176961	0.21784	-0.0141109	0.263711	-0.279926	-0.225058	-0.313746	-0.0618523
HLA-DRB1	5.01367	14.9548	0.123551	1.04877	25.1546	3.05088	2.44892	0.500136	17.9261	1.274	0.186097			HLA-DRB1	0.203214	-0.28646	0.0748254	0.149451	0.410995	0.19408	0.267041	0.00609101	0.255735	-0.18466	0.290346
HLA-DRB5	0.122931	0.304998	2.17135	2.1337	10.1024	10.9034	1.7322	2.99994	21.8564	1.92073	0.708739			HLA-DRB5	0.0754062	-0.317198	0.0543736	-0.272072	0.3288	0.480119	-0.147971	-0.333632	-0.693673	0.204767	-0.23164
HLA-E	1.92988	2.12597	0.676445	0.390528	0.0643133	0.355551	2.83875	0.265944	0.707767	0.654732	1.78388			HLA-E	0.141556	0.0383506	0.0275304	-0.0146988	-0.0067872	-0.078948	-0.254902	-0.0378674	0.116253	-0.211425	0.716416
HLA-F	4.96817	0.0681886	0.325381	0.444422	0.0304545	0.785039	1.03861	0.141501	1.02075	0.19422	0.259911			HLA-F	0.300257	-0.124635	0.0494549	-0.0557795	0.0295619	0.0358531	-0.10249	0.057652	0.185302	-0.00237703	0.00376327
HLA-G	0.839159	2.78359	0.192283	0.0716114	5.89687	2.13199	0.100016	0.215609	2.35349	0.123007	1.40399			HLA-G	-0.00469097	-0.0419285	0.00202767	-0.0109565	-0.0588546	-0.0602443	0.00455136	0.0216284	-0.0138059	0.00831463	-0.161342
RPS26	16.4859	2.2752	27.1117	11.6973	17.6631	0.111426	5.3185	33.4188	68.017	1.33395	2.56462			RPS26	0.894464	0.293841	0.693726	1.01501	0.724869	0.239596	0.788666	1.04982	1.30011	0.938355	0.812853
RPL12	8.88108	21.8961	21.3491	5.16242	52.1184	9.06123	14.5637	11.9375	20.7639	5.57783	1.07658			RPL12	0.261901	0.305127	0.189445	0.231493	0.315345	0.206309	0.555306	0.246468	0.250827	0.519467	0.196127
RPS2	6.70387	1.58373	42.4206	0.442164	57.5621	8.0733	0.68481	4.30281	0.607683	13.3171	0.379718			RPS2	0.273725	0.046375	-0.320403	0.00421527	0.426338	0.258554	0.130975	0.242029	-0.0445946	1.27243	0.198149
RPS29	5.30443	2.27702	43.7961	9.99209	6.21249	0.734122	17.3348	2.46418	39.111	2.67431	0.88462			RPS29	0.267767	-0.0964518	0.414561	0.348743	0.225682	0.0389859	0.799576	0.199059	0.578412	0.289626	-0.220064
RPS27	6.73573	5.91455	8.39864	4.9424	17.5786	1.81479	9.96365	4.15136	26.677	1.69752	3.25925			RPS27	0.242733	-0.145112	0.119714	0.196319	0.204751	-0.0345606	0.429533	0.149966	0.32193	0.149677	-0.373168
RPS10	8.34671	1.70985	0.0474831	2.25976	39.8944	5.08091	1.54568	2.33415	7.91072	1.8272	2.08263			RPS10	0.265905	0.0557126	0.00181546	-0.127089	0.283062	0.129379	0.0989307	0.111565	0.147751	0.208601	0.476416
RPS18	15.2012	0.97741	0.159249	0.551311	8.76367	1.84256	5.94998	1.38836	26.2358	0.175312	0.00459483			RPS18	0.337437	-0.0692256	0.0119684	0.0670579	0.133237	0.0825043	0.364238	0.0599158	0.279428	0.0354471	0.0407146
RPL41	6.82834	0.57172	13.9844	2.21658	4.3876	1.4978	9.47585	3.58044	17.861	0.259734	0.0556953			RPL41	0.371309	0.0794673	0.248758	0.220816	0.199552	-0.0471138	0.576558	0.31983	0.415741	0.124639	-0.0260578
RPS19	19.0091	3.2919	1.48264	0.236107	1.41304	0.918995	3.59591	0.45805	26.9957	0.119046	0.135646			RPS19	0.39444	-0.115818	0.0552816	0.045819	0.0585042	-0.0676428	0.214314	0.0483125	0.276156	-0.0103855	0.0438564
RPLP0	16.2653	23.5903	0.261609	0.265162	2.08839	1.42888	0.609088	0.706802	8.42169	2.30495	0.174647			RPLP0	0.428002	0.320905	0.0193803	-0.0316671	0.0751312	0.0860409	0.096263	-0.0443641	0.168773	0.243472	0.124954
RPL37A	9.24797	6.10626	0.550764	0.348034	0.585949	2.3854	5.86721	4.0251	25.8779	0.472568	0.418761			RPL37A	0.289292	-0.174455	0.0552416	-0.0202698	0.0068557	-0.109112	0.422401	0.160634	0.317682	0.109399	-0.113138
RPL13	11.1706	2.48491	7.12063	3.32754	0.356039	1.38202	4.97252	0.20153	20.3985	0.528026	0.0517666			RPL13	0.26151	0.0766528	0.0984562	0.134112	0.0305812	-0.0482059	0.282214	-0.00479814	0.227521	0.0811595	-0.00433043
RPL7A	14.5674	14.6678	0.234657	0.974093	5.90209	2.11559	1.30092	0.0894802	5.95228	1.11559	2.02721			RPL7A	0.358726	0.239621	0.0100169	-0.0577043	0.0926435	0.0904629	0.124586	-0.0151784	0.120413	-0.107449	0.317708

## Sheet: Figure 3
Fig.3a
Marta Olah: log10 FC (exp/avg_exp)
	Macro1_C1QC	Macro2_CXCL3	Macro3_FOS	Macro4_CCL20	Mono1_CD14-S100A8	Mono2_CD14-ITGA4	Mono3_FCGR3A	cDC1_CLEC9A	cDC2_CD1C	pDC	Mast
C1QA	0.895103	0.151245	-1.47991	-1.79372	-1.80272	-0.816079	-0.000300791	-1.83215	-0.362755	-2.97222	-2.16629
C1QB	0.916593	0.0256218	-1.5752	-1.90791	-1.97006	-0.912603	-0.130139	-1.75149	-0.370218	-2.84195	-Inf
C1QC	0.940359	0.0802495	-1.62471	-2.28518	-2.06515	-1.06511	-0.870664	-1.78369	-0.503588	-2.13714	-1.63172
TREM2	0.875474	0.462128	-1.16819	-1.65717	-1.20569	-1.16233	-2.53662	-2.30563	-0.229508	-1.49239	-Inf
SLC2A5	0.037528	-0.113916	-0.163903	-Inf	0.0702322	-0.172555	-0.630028	0.244045	-0.42597	-Inf	1.17686
SLCO2B1	0.875702	0.135097	-1.45224	-1.71426	-1.63635	-1.60536	-2.63851	-Inf	-0.394327	-Inf	1.02868
C3AR1	0.592701	0.172868	-0.341042	-0.212924	-0.387897	-0.177015	0.380773	-1.70212	-0.204375	-1.49896	0.17788
P2RY12	0.709461	0.0822419	-0.641945	-Inf	-0.57688	-0.0802879	-0.166792	-0.625261	0.27997	-0.968585	-Inf
GPR34	0.788045	0.085487	-0.622443	-0.887899	-0.462044	-0.327292	-0.466678	-0.657579	-0.233553	-1.79567	0.431619
HAVCR2	0.271854	0.0636408	-0.179552	-0.0408463	-0.148695	-0.127088	-0.0630464	0.365191	0.229133	-0.601395	-0.550532
TMEM119	0.473436	-0.0266065	0.0882544	-Inf	-0.158083	0.00768366	-Inf	-Inf	0.194189	-Inf	-Inf
OLFML3	0.73652	-0.0255262	-0.0378735	-0.690855	-0.689199	-0.722594	-Inf	-0.371436	-0.0239982	-Inf	0.774358
David Gosselin: log10 FC (exp/avg_exp)
	Macro1_C1QC	Macro2_CXCL3	Macro3_FOS	Macro4_CCL20	Mono1_CD14-S100A8	Mono2_CD14-ITGA4	Mono3_FCGR3A	cDC1_CLEC9A	cDC2_CD1C	pDC	Mast
SPP1	0.959799	-0.106067	-1.76203	-0.522701	-2.06846	-Inf	-Inf	-2.15513	-0.87443	-Inf	-Inf
CD74	0.269635	0.193062	-0.353863	-0.446432	-0.348794	-0.0395391	-0.278031	0.566942	0.402112	0.210852	-1.74017
ACTB	-0.00925406	0.0219631	-0.10249	-0.137141	-0.0683892	-0.0127055	0.157295	0.30993	0.161895	-0.175248	-0.265434
C3	0.18694	0.0930641	-0.00776144	0.225931	-0.177505	-0.367196	0.580029	-0.576232	-0.548702	-Inf	-Inf
FTL	0.0284916	-0.0541862	0.0438897	0.0121646	0.0484519	0.0551093	0.198196	-0.808029	-0.473716	-0.75384	-0.587207
FOS	-0.187562	-0.135821	0.39514	-0.0195947	-0.0700131	-0.132558	-0.565548	-0.249216	-0.133049	-0.384686	-0.0433599
CSF1R	0.451174	0.0539776	-0.319399	-0.57023	-0.197409	0.0770507	0.418306	-2.27282	-0.0821839	-0.812525	-1.40722
B2M	-0.0303569	-0.0463744	-0.0101882	-0.00902229	-0.0285885	0.0597401	0.134035	0.0758309	-0.0308875	0.106908	-0.0997811
C1QC	0.940359	0.0802495	-1.62471	-2.28518	-2.06515	-1.06511	-0.870664	-1.78369	-0.503588	-2.13714	-1.63172
C1QB	0.916593	0.0256218	-1.5752	-1.90791	-1.97006	-0.912603	-0.130139	-1.75149	-0.370218	-2.84195	-Inf
PSAP	-0.0349622	-0.225753	-0.0828406	-0.134616	0.0494933	0.160641	0.31848	-0.246396	-0.399864	-0.324356	-0.6849
A2M	0.838344	0.304834	-0.949379	-0.989533	-1.62178	-1.47902	-2.98737	-0.214781	0.200659	-2.11065	-0.555221
ITM2B	0.1418	-0.0428605	-0.0316297	-0.0938709	0.0195843	0.0545004	0.0351453	-0.537172	-0.0957222	-0.465392	0.174753
LAPTM5	-0.0305552	-0.0500064	0.0168245	0.0255592	0.0499378	0.0548483	-0.00382671	-0.316161	-0.112917	-0.278332	-0.179407
CTSB	0.321076	0.19376	-0.0372556	0.0717177	-0.0536362	0.0315413	-0.175296	-1.04818	-0.276573	0.109005	-0.417131
P2RY12	0.709461	0.0822419	-0.641945	-Inf	-0.57688	-0.0802879	-0.166792	-0.625261	0.27997	-0.968585	-Inf
C1QA	0.895103	0.151245	-1.47991	-1.79372	-1.80272	-0.816079	-0.000300791	-1.83215	-0.362755	-2.97222	-2.16629
SLCO2B1	0.875702	0.135097	-1.45224	-1.71426	-1.63635	-1.60536	-2.63851	-Inf	-0.394327	-Inf	1.02868
RGS1	0.244209	0.646393	-0.408265	-0.497458	-0.872675	-0.831075	-1.35734	0.191446	0.489375	0.777216	0.671266
APOE	0.935507	0.238803	-1.31684	-1.94493	-1.48631	-1.63331	-1.73959	-1.34725	-1.04744	-Inf	-0.55395
CCL4L2	-0.403759	0.912229	0.318132	0.450435	-1.41621	-1.17788	-1.06844	-0.577606	-0.13217	-0.925208	0.243304
RNASET2	0.00446693	-0.0802244	-0.10008	-0.0934251	-0.0429758	0.0576467	0.260751	0.0782887	-0.000549613	0.305549	-0.652244
NEAT1	-0.0362441	0.0025979	0.263543	0.221897	-0.00282412	-0.116259	-0.173775	-0.558626	-0.505123	-1.1075	-0.158649
CX3CR1	0.0380619	-0.305273	-0.34498	-0.810196	-0.0771538	0.127795	0.63609	-1.59118	0.0126831	-0.558307	-Inf
DUSP1	-0.129384	0.157923	0.376848	0.278916	-0.210953	-0.20816	-0.167247	-0.137859	-0.191995	-0.631794	-0.047743
SAT1	-0.3	0.00268658	0.208173	0.449301	-0.0994401	-0.0483563	0.246403	-0.393089	-0.360111	-0.734749	-0.715869
ZFP36	-0.229221	0.403684	0.389774	0.329217	-0.400159	-0.289757	-0.269487	-0.282786	0.0397954	-0.111175	-0.28222
CD81	0.47952	0.0191231	-0.189488	-0.367192	-0.0999651	-0.132984	-0.128491	0.136211	-0.312458	-0.251071	0.454689
HLA-B	-0.155959	-0.150469	-0.0168756	-0.0306669	0.0405506	0.101572	0.104735	0.142867	-0.149435	0.0146368	-1.07489
HLA-DRA	0.284193	0.369647	-0.246624	-0.26605	-0.404646	-0.0638209	-0.390626	0.33977	0.457173	-0.167922	-2.13634
Fig.3b														Fig.3d
Volcano plots				Metascape analysis										Volcano plots				Metascape analysis
genes	-log10 p value (two-sided Wilcoxon rank sum test)	log2 Fold change (Macro1_C1QC/others)		Category	Term	Description	-Log 10 (p-value) (Fisher's exact test)	Log 10 (q-value)	InTerm_InList	Genes				genes	-log10 p value (two-sided Wilcoxon rank sum test)	log2 Fold change (case/control in Macro1_C1QC)		Category	Term	Description	-Log 10 (p-value) (Fisher's exact test)	Log 10 (q-value)	InTerm_InList	Genes
RNASE1	>300	4.03198		KEGG Pathway	hsa04612	Antigen processing and presentation	27.6339	-23.889	21/78	CD74,CTSB,CTSL,HLA-DMA,HLA-DMB,HLA-DOA,HLA-DPA1,HLA-DPB1,HLA-DQA1,HLA-DQA2,HLA-DQB1,HLA-DRA,HLA-DRB1,HLA-DRB5,HSPA1A,HSPA1B,HSPA6,HSPA8,HSP90AA1,HSP90AB1,LGMN				RPS26	16.4859	0.894464		Reactome Gene Sets	R-HSA-6798695	Neutrophil degranulation	30.9122	-26.5655	40/480	A1BG,ALDOA,ANPEP,ANXA2,CD14,CD63,CD68,CDA,CSTB,CTSB,CTSD,CTSH,FCN1,FTL,GAA,GRN,HLA-B,HLA-C,ITGB2,LGALS3,LTA4H,LYZ,MAN2B1,MIF,NDUFC2,NME2,SERPINA1,CTSA,PSAP,PTAFR,RAB5C,S100A8,S100A9,S100A11,TYROBP,PDXK,VAT1,LAMTOR2,PYCARD,TRAPPC1
C1QC	>300	4.00091		KEGG Pathway	hsa04145	Phagosome	25.4932	-21.925	24/152	CTSL,FCGR2B,HLA-DMA,HLA-DMB,HLA-DOA,HLA-DPA1,HLA-DPB1,HLA-DQA1,HLA-DQA2,HLA-DQB1,HLA-DRA,HLA-DRB1,HLA-DRB5,ITGAM,LAMP1,MRC1,MSR1,NCF4,MARCO,TUBA1B,CD209,COLEC12,TUBB6,TUBB				FCN1	8.89343	0.886679		Reactome Gene Sets	R-HSA-2262752	Cellular responses to stress	27.4949	-23.4493	44/757	ATP6V0B,BLVRB,CALR,COX4I1,COX5B,COX8A,GPX1,NCF4,RPL10A,PRDX1,PSMA7,PSMB6,PSMB9,PSMB10,PSME2,RPL5,RPL7A,RPL12,RPL13,RPL19,RPL23A,RPL37A,RPL41,RPLP0,RPLP1,RPS2,RPS10,RPS14,RPS16,RPS18,RPS19,RPS26,RPS29,ELOB,COX5A,TUBA1B,PRDX5,LAMTOR2,ANAPC11,H2AJ,HM13,TUBB6,RPS19BP1,NCF1
SEPP1	>300	3.99157		Reactome Gene Sets	R-HSA-2132295	MHC class II antigen presentation	24.6473	-21.255	22/123	AP2A2,CD74,CTSC,CLTC,CTSB,CTSD,CTSL,HLA-DMB,HLA-DOA,HLA-DPA1,HLA-DPB1,HLA-DQA1,HLA-DQA2,HLA-DQB1,HLA-DQB2,HLA-DRA,HLA-DRB1,HLA-DRB5,LGMN,DYNLL1,TUBA1B,TUBB6				SPP1	2.2214	0.828138		KEGG Pathway	hsa03010	Ribosome	19.0908	-16.2492	20/158	RPL10A,RPL5,RPL7A,RPL12,RPL13,RPL19,RPL23A,RPL37A,RPL41,RPLP0,RPLP1,RPS2,RPS10,RPS14,RPS16,RPS18,RPS19,RPS26,RPS29,MRPL34
C1QA	>300	3.77355		Reactome Gene Sets	R-HSA-1280218	Adaptive Immune System	23.6806	-20.334	40/763	AP2A2,CALM2,CD74,CD81,CTSC,CLTC,CTSB,CTSD,CTSL,FCGR2B,HLA-DMB,HLA-DOA,HLA-DPA1,HLA-DPB1,HLA-DQA1,HLA-DQA2,HLA-DQB1,HLA-DQB2,HLA-DRA,HLA-DRB1,HLA-DRB5,LAIR1,CD99,MRC1,NCF4,PRKACB,LGMN,SIGLEC1,UBB,UBC,DYNLL1,VAMP8,TUBA1B,LILRB5,WWP1,BLNK,CD209,TREM2,COLEC12,TUBB6				C1QB	11.0709	0.795943		Reactome Gene Sets	R-HSA-1280218	Adaptive Immune System	14.8748	-12.1716	31/763	CALR,CD14,CTSB,CTSD,CTSH,CTSL,FCGR3A,HLA-B,HLA-C,HLA-DQB1,HLA-F,ITGB2,NCF4,CTSA,PSMA7,PSMB6,PSMB9,PSMB10,PSME2,S100A8,S100A9,ELOB,TYROBP,TUBA1B,IFI30,LILRB5,PILRA,ANAPC11,TREM2,TUBB6,NCF1
C1QB	>300	3.66681		Reactome Gene Sets	R-HSA-6798695	Neutrophil degranulation	20.9054	-17.821	31/480	AP2A2,ANXA2,C3AR1,CD63,CD68,CTSC,CSTB,CTSB,CTSD,CTSZ,CFD,FABP5,GSN,HSPA1A,HSPA1B,HSPA6,HSPA8,HSP90AA1,HSP90AB1,ITGAM,LAIR1,LAMP1,LGALS3,DYNLL1,VAMP8,VAT1,NPC2,IQGAP2,TMBIM1,ATP8B4,TUBB				APOE	4.10037	0.791098		WikiPathways	WP3945	TYROBP causal network in microglia	13.8673	-11.1927	12/63	C1QC,CAPG,GPX1,ITGB2,SPP1,TYROBP,SLC7A7,KCNE3,IGSF6,PYCARD,ADAP2,NRROS
FOLR2	>300	2.48844		GO Biological Processes	GO:0006954	inflammatory response	16.164	-13.309	27/504	A2M,ALOX5AP,ANXA1,C3AR1,CD68,CMKLR1,CSF1R,FCGR2B,FN1,FOLR2,FPR3,HLA-DRB1,HMOX1,RBPJ,IL18,LIPA,CCL2,CCL8,CCL18,SIGLEC1,SPP1,CD163,STAB1,PLD3,BLNK,TREM2,CAMK1D				HLA-C	41.0498	0.777741		KEGG Pathway	hsa05010	Alzheimer disease	13.5885	-10.9407	22/384	SLC25A6,APOE,ATP5PO,COX4I1,COX5B,COX8A,CYC1,GAPDH,LRP1,NDUFB7,NDUFB8,NDUFB10,NDUFC2,NDUFS5,PSMA7,PSMB6,TNFRSF1A,COX5A,TUBA1B,UQCR10,TUBB6,NDUFA11
LGMN	>300	2.29244		GO Biological Processes	GO:0002685	regulation of leukocyte migration	14.0902	-11.492	18/218	ANXA1,C3AR1,CD9,CD74,CD81,CMKLR1,CSF1R,GAS6,HMOX1,LGALS3,CD99,SERPINE1,LGMN,CCL2,CCL8,LYVE1,TREM2,CAMK1D				PPDPF	19.3337	0.741839		KEGG Pathway	hsa05014	Amyotrophic lateral sclerosis	13.0467	-10.416	21/364	ATP5PO,COX4I1,COX5B,COX8A,CYC1,GPX1,NDUFB7,NDUFB8,NDUFB10,NDUFC2,NDUFS5,PFN1,PSMA7,PSMB6,TNFRSF1A,COX5A,TUBA1B,UQCR10,TUBB6,NDUFA11,CHCHD10
VSIG4	>300	2.11345		Reactome Gene Sets	R-HSA-1280215	Cytokine Signaling in Immune system	13.3281	-10.76	28/715	ANXA1,ANXA2,CSF1R,EGR1,F13A1,FN1,HLA-DPA1,HLA-DPB1,HLA-DQA1,HLA-DQA2,HLA-DQB1,HLA-DQB2,HLA-DRA,HLA-DRB1,HLA-DRB5,HMOX1,HSPA8,HSP90AA1,IL13RA1,IL18,ITGAM,JUN,MEF2A,CCL2,UBB,UBC,VIM,BLNK				APOC1	6.31922	0.708664		KEGG Pathway	hsa04145	Phagosome	12.8036	-10.1893	15/152	ATP6V0B,CALR,CD14,CTSL,FCGR3A,HLA-B,HLA-C,HLA-DQB1,HLA-F,ITGB2,NCF4,RAB5C,TUBA1B,TUBB6,NCF1
DAB2	>300	2.02476		GO Biological Processes	GO:0006898	receptor-mediated endocytosis	11.639	-9.167	14/154	AP2A2,APOE,CD9,CD81,CLTC,CTSL,DAB2,FCGR2B,ITGAM,MRC1,MSR1,SIGLEC1,MARCO,STAB1				CTSD	7.02744	0.652813		KEGG Pathway	hsa04142	Lysosome	12.4196	-9.8252	14/132	ACP5,ATP6V0B,CD63,CD68,CTSB,CTSD,CTSH,CTSL,GAA,MAN2B1,CTSA,PPT1,PSAP,PLA2G15
LYVE1	>300	2.01098		Reactome Gene Sets	R-HSA-5653656	Vesicle-mediated transport	11.425	-8.959	25/673	AP2A2,APOE,CALM2,CTSC,CLTC,CTSZ,DAB2,HSPA8,HSP90AA1,MAN1A1,MSR1,RAB13,SNX2,UBB,UBC,YWHAH,DYNLL1,VAMP8,MARCO,CD163,TUBA1B,HSPH1,STAB1,COLEC12,TUBB6				IFI30	8.60777	0.636502		KEGG Pathway	hsa05012	Parkinson disease	12.4118	-9.8252	18/266	SLC25A6,ATP5PO,COX4I1,COX5B,COX8A,CYC1,NDUFB7,NDUFB8,NDUFB10,NDUFC2,NDUFS5,PSMA7,PSMB6,COX5A,TUBA1B,UQCR10,TUBB6,NDUFA11
SLC40A1	>300	1.96054		KEGG Pathway	hsa04142	Lysosome	11.2906	-8.836	13/132	ACP5,CD63,CD68,CTSC,CLTC,CTSB,CTSD,CTSL,CTSZ,LAMP1,LIPA,LGMN,NPC2				CD52	5.70563	0.624519		KEGG Pathway	hsa00190	Oxidative phosphorylation	12.3286	-9.7672	14/134	ATP6V0B,ATP5PO,COX4I1,COX5B,COX8A,CYC1,NDUFB7,NDUFB8,NDUFB10,NDUFC2,NDUFS5,COX5A,UQCR10,NDUFA11
MRC1	>300	1.92771		GO Biological Processes	GO:0016032	viral process	10.9627	-8.53	16/247	APOE,CD81,CTSB,CTSL,GAS6,HSPA1A,HSPA1B,HSP90AB1,LAMP1,MRC1,CCL2,SIGLEC1,VAMP8,NRP1,WWP1,CD209				CAPG	12.4285	0.598997		WikiPathways	WP3937	Microglia pathogen phagocytosis pathway	11.2345	-8.69399	9/40	C1QA,C1QB,C1QC,ITGB2,NCF4,TYROBP,ARPC1B,TREM2,NCF1
FCGR2B	>300	1.88553		Reactome Gene Sets	R-HSA-9613829	Chaperone Mediated Autophagy	10.1044	-7.731	7/22	HSPA8,HSP90AA1,HSP90AB1,RNASE1,UBB,UBC,VIM				CD68	17.5991	0.584225		GO Biological Processes	GO:0006954	inflammatory response	8.70009	-6.29788	19/504	CD14,CD68,FCGR3A,FN1,ITGB2,LYZ,MIF,SERPINA1,PTAFR,S100A8,S100A9,SPP1,TNFRSF1A,MGLL,PLD3,PRDX5,PYCARD,TREM2,NRROS
LMNA	>300	1.87422		Reactome Gene Sets	R-HSA-3371497	HSP90 chaperone cycle for steroid hormone receptors (SHR)	10.0016	-7.636	9/55	HSPA1A,HSPA1B,HSPA8,HSP90AA1,HSP90AB1,DNAJB1,DYNLL1,TUBA1B,TUBB6				ITGB2	15.2268	0.571797		KEGG Pathway	hsa04612	Antigen processing and presentation	8.50694	-6.1193	9/78	CALR,CTSB,CTSL,HLA-B,HLA-C,HLA-DQB1,HLA-F,PSME2,IFI30
MAF	>300	1.85298		GO Biological Processes	GO:0098883	synapse pruning	8.26682	-6.034	5/11	C1QA,C1QB,C1QC,ITGAM,TREM2				LYZ	2.08033	0.566058		GO Biological Processes	GO:0098883	synapse pruning	6.18405	-3.89806	4/11	C1QA,C1QB,C1QC,TREM2
LILRB5	>300	1.82442		GO Biological Processes	GO:0002253	activation of immune response	8.25831	-6.029	15/326	C1QA,C1QB,C1QC,C3AR1,CMKLR1,CFD,FCGR2B,FPR3,HLA-DPB1,HLA-DQB1,HLA-DRB1,HSP90AA1,VSIG4,RGCC,BLNK				FN1	6.79376	0.563319		GO Biological Processes	GO:0002282	microglial cell activation involved in immune response	5.9117	-3.66538	3/4	GRN,TYROBP,TREM2
A2M	>300	1.78053		KEGG Pathway	hsa05020	Prion disease	7.40193	-5.254	13/273	C1QA,C1QB,C1QC,EGR1,HSPA1A,HSPA1B,HSPA6,HSPA8,NCF4,PRKACB,TUBA1B,TUBB6,TUBB				C1QC	6.82668	0.553552		GO Biological Processes	GO:0001774	microglial cell activation	5.7694	-3.55305	5/30	C1QA,GRN,ITGB2,TYROBP,TREM2
GPNMB	>300	1.77835		WikiPathways	WP3937	Microglia pathogen phagocytosis pathway	6.60472	-4.539	6/40	C1QA,C1QB,C1QC,ITGAM,NCF4,TREM2				TUBA1B	12.2384	0.532736		GO Biological Processes	GO:0021782	glial cell development	5.0297	-2.93098	7/108	C1QA,GRN,LRP1,S100A8,S100A9,TREM2,NRROS
MS4A4A	>300	1.72242		GO Biological Processes	GO:1905521	regulation of macrophage migration	6.53839	-4.48837	6/41	C3AR1,CD9,CD81,CMKLR1,CSF1R,TREM2				ANXA2	14.1159	0.524337		GO Biological Processes	GO:0006898	receptor-mediated endocytosis	4.96	-2.871	8/154	APOE,ASGR1,CD9,CD14,CTSL,ITGB2,LRP1,PPT1
STAB1	>300	1.691		WikiPathways	WP545	Complement activation	4.90596	-3.072	4/22	C1QA,C1QB,C1QC,CFD				CD14	8.58661	0.508062		GO Biological Processes	GO:0042116	macrophage activation	4.44158	-2.47511	5/55	C1QA,GRN,ITGB2,TYROBP,TREM2
CD9	>300	1.64837												GYPC	4.42567	0.490332
HSPB1	>300	1.62153												TREM2	6.46571	0.46836
CRIP1	>300	1.61583												S100A11	16.543	0.468018
F13A1	>300	1.61006												TSPO	12.8238	0.463556
CLEC10A	>300	1.59781												CHCHD10	8.06517	0.460778
FN1	>300	1.55407												PLP2	6.51499	0.447057
MAMDC2	>300	1.50957												ARPC1B	12.2054	0.445498
FABP5	216.946	1.49169												TKT	6.09139	0.444991
CCL2	268.585	1.44229												PSAP	11.2065	0.444919
RBPJ	>300	1.43151												RCSD1	8.18571	0.442842
FPR3	>300	1.41805												MIF	8.15066	0.442193
EMP1	>300	1.35124												PLD3	4.65263	0.436761
CSF1R	>300	1.34239												FTL	15.0753	0.430376
PLTP	>300	1.32137												RPLP0	16.2653	0.428002
HLA-DRB1	>300	1.3211												TMEM176B	4.78415	0.427679
HLA-DMA	>300	1.31413												BLOC1S1	2.91929	0.413309
LTC4S	>300	1.28865												PPT1	5.84326	0.409639
CD63	>300	1.25781												NCF1	3.77341	0.405174
CD99	>300	1.2543												RPS19	19.0091	0.39444
HSPA1A	>300	1.24764												TNFRSF1A	4.90049	0.391647
MS4A6A	>300	1.24604												CTSA	6.89743	0.390312
GSN	>300	1.23777												PSMA7	6.61646	0.388453
MSR1	>300	1.23588												MGST3	4.43055	0.386424
FRMD4B	>300	1.2346												TUFM	7.35323	0.382285
PTMS	>300	1.21461												BLVRB	6.17409	0.381548
SLCO2B1	>300	1.20745												NDUFC2	5.67877	0.378251
TGFBI	>300	1.18768												ENO1	5.44342	0.377876
HLA-DQA1	>300	1.17297												PRELID1	7.11976	0.372998
CCL18	>300	1.1659												ARHGDIB	9.69581	0.372312
HSPA6	128.19	1.1653												GAA	7.8675	0.372233
ACP5	>300	1.15955												CD63	7.75568	0.371341
GPR34	>300	1.13567												RPL41	6.82834	0.371309
TAGLN2	>300	1.10672												COX5B	6.925	0.370228
PLD3	179.744	1.1015												LAMTOR2	5.55409	0.369332
TUBA1B	>300	1.10073												C1QA	3.25113	0.367825
HLA-DQB1	>300	1.09495												COX4I1	9.82107	0.365637
HLA-DRA	>300	1.08861												TMEM176A	2.49616	0.363544
STMN1	>300	1.0769												ALDOA	6.45104	0.362978
CTSB	272.098	1.06433												GPX1	5.96779	0.36191
TUBB	275.612	1.04643												RPL7A	14.5674	0.358726
C3AR1	>300	1.04139												PRDX1	4.77689	0.354906
CD74	>300	1.03744												PTAFR	5.72757	0.354191
TREM2	>300	1.03214												NDUFB8	4.29868	0.354104
GFRA2	>300	1.02995												LGALS3	5.89216	0.353627
S100A10	>300	1.01963												SLC7A7	5.07034	0.353109
CRIP2	280.094	1.01763												HLA-B	12.0547	0.351951
ALOX5AP	>300	1.01031												CALR	2.50389	0.348284
LPAR6	166.753	1.00875												PYCARD	5.42281	0.347197
RMRP	>300	1.00868												TYROBP	16.9915	0.346227
ABCA6	>300	0.999595												LTA4H	4.76688	0.345996
APOE	>300	0.998947												LSP1	4.14221	0.343201
HLA-DRB5	197.5	0.997339												PSMB10	5.04751	0.342645
NPC2	>300	0.989128												SNRPD2	4.79482	0.340416
ANXA2	>300	0.988764												FBP1	3.44708	0.338196
HLA-DPB1	>300	0.987856												RPS18	15.2012	0.337437
HLA-DPA1	>300	0.963676												PDXK	5.83537	0.337412
RAB13	>300	0.940187												GAPDH	10.5767	0.336479
UBC	255.959	0.93756												RPL23A	9.21587	0.336226
EGR1	49.7515	0.934013												GRN	6.50603	0.333875
CTSZ	145.907	0.926651												ANPEP	5.92257	0.333038
SIGLEC1	290.111	0.919058												GPX4	5.82284	0.330997
GAS6	>300	0.912807												NEDD8	5.72945	0.329673
HSPA1B	243.325	0.884336												VSIG4	4.14742	0.327806
ARHGAP18	291.241	0.865051												HLA-DQB1	6.69748	0.327378
MAN1A1	181.779	0.858222												ASGR1	7.75097	0.327128
AHNAK	191.649	0.849731												NCF4	3.81088	0.32706
HMOX1	124.159	0.838266												NME2	6.68998	0.32676
DDAH2	210.214	0.836346												S100A6	7.5713	0.325281
NRP1	>300	0.835721												COX8A	5.48593	0.32099
VAT1	>300	0.830563												MRPL34	4.95434	0.320604
RGCC	201.093	0.828495												CTSB	3.56853	0.320239
MGST3	163.163	0.828041												ACP5	3.37265	0.318861
TUBB6	>300	0.811262												TUBB6	4.45099	0.318663
LIPA	97.4407	0.808614												C19orf53	4.55374	0.318659
CD68	186.144	0.795363												RPS16	11.1889	0.316533
GNAS	121.149	0.793656												CTSL	3.99206	0.31605
CD163	118.837	0.78834												CD9	1.9547	0.3159
CPM	198.951	0.786642												NDUFS5	7.62288	0.314191
VIM	279.839	0.784117												RPL19	14.2952	0.313878
ARHGAP6	>300	0.782481												ATP5O	2.52064	0.313235
NCF4	146.552	0.781525												ERP29	4.16076	0.313173
CTSL	221.039	0.780374												SSR2	3.89592	0.311994
AP2A2	140.165	0.764102												ANAPC11	4.25221	0.311155
ZFP36L1	167.648	0.763351												SERPINA1	4.15509	0.310153
JUN	47.0028	0.759258												RNF135	4.72056	0.308216
TNS1	>300	0.757968												PILRA	5.62245	0.307218
HLA-DQA2	169.591	0.753778												APEX1	4.00375	0.306612
LGALS3	127.191	0.749183												FXYD5	6.06081	0.306357
SPP1	58.8904	0.744479												GPR108	5.79912	0.305898
CLEC3B	>300	0.743272												SLC25A6	4.6809	0.304027
MAFB	125.077	0.743067												RAB5C	5.01553	0.301531
MS4A7	186.93	0.733172												DOK2	3.34618	0.30116
DNAJB1	146.103	0.730891												HLA-F	4.96817	0.300257
FILIP1L	289.018	0.730334												HIGD2A	5.51622	0.299594
CTSC	79.9834	0.72965												PSMB6	3.78816	0.297698
HSPH1	104.338	0.72898												NDUFA11	1.73539	0.29667
RGL1	>300	0.718376												FAM96B	4.0393	0.296326
TSPAN4	96.5095	0.695304												UQCR10	3.96003	0.296316
P2RY14	129.72	0.695016												S100A9	1.82308	0.295433
COLEC12	>300	0.692469												A1BG	5.13136	0.294833
CTSD	13.0993	0.690042												PSME2	2.37942	0.294219
CALM2	260.814	0.68992												MPHOSPH8	7.24957	0.294103
ENG	171.84	0.685728												MAZ	2.73083	0.292391
AHR	94.7053	0.682981												RPL10A	6.96504	0.292057
SORBS3	226.826	0.681661												SNRPB	3.44212	0.291066
PDK4	52.2795	0.680552												NDUFB10	3.27637	0.290978
HLA-DOA	184.24	0.678528												S100A8	1.85205	0.289496
DPYSL2	79.1621	0.675762												RPL37A	9.24797	0.289292
SERPINE1	147.331	0.673124												PLTP	2.03079	0.288269
APOC1	174.665	0.67082												GBGT1	6.86567	0.288047
PMP22	>300	0.665749												GIMAP1	5.56184	0.287961
GYPC	35.9439	0.661868												NRROS	4.84342	0.287895
HLA-DMB	125.195	0.651982												TWF2	2.82085	0.287526
CD81	123.167	0.650945												LST1	3.81139	0.28651
HSP90AA1	196.913	0.645488												MYL6	8.05847	0.286089
PEBP1	125.479	0.639796												NDUFB7	2.8484	0.285109
TPPP3	47.4731	0.63892												LRP1	2.75075	0.284932
SPRED1	234.028	0.635897												UFC1	4.08123	0.284849
IL13RA1	97.0899	0.634468												C11orf31	3.93437	0.284082
TXN	83.0676	0.626364												RABAC1	3.6896	0.28358
DYNLL1	135.499	0.621796												ADAP2	2.34761	0.28172
RB1	66.9891	0.621317												RPL5	6.71166	0.281695
MS4A4E	215.565	0.61884												UCP2	3.23926	0.281367
ADAP2	61.6563	0.616813												PLA2G15	5.1502	0.280709
YWHAH	57.6215	0.61628												ELOVL1	3.42564	0.279508
NRP2	>300	0.613606												WDR83OS	4.54025	0.279205
EPS8	218.543	0.613529												NOP10	4.07752	0.276907
ANXA1	141.804	0.612011												CTSH	3.56941	0.276506
IL18	105.947	0.605809												VAT1	2.34542	0.27627
UBB	135.279	0.605462												SLIRP	3.03546	0.275436
BLNK	>300	0.603839												IGSF6	3.51476	0.274507
RGS10	104.026	0.602581												LILRB5	1.31882	0.27441
LAMP1	73.5697	0.598834												MAN2B1	4.75334	0.274279
ANXA4	66.1614	0.595132												RPS14	10.1993	0.274128
CD84	107.01	0.594338												CYC1	3.93562	0.273888
CFD	52.568	0.593952												RPS2	6.70387	0.273725
MARCKS	58.8823	0.590398												ZYX	4.23196	0.272408
HSPA8	140.17	0.586436												HM13	4.13381	0.271541
SNX2	84.196	0.584357												STMN1	2.76416	0.271191
CSTB	102.619	0.582533												PHPT1	3.10165	0.27082
SNX6	51.0068	0.58133												ZNHIT1	3.22357	0.270794
GATM	>300	0.56931												CRIP1	1.71828	0.269416
LAIR1	88.6514	0.568389												AC090498.1	8.33119	0.269168
ALCAM	116.123	0.568324												EIF3K	3.96415	0.26905
SESN1	122.84	0.567073												TRAPPC1	3.17068	0.267895
CLTC	47.734	0.566237												RPS29	5.30443	0.267767
ATP8B4	144.569	0.563972												TCEB2	3.71596	0.267715
ABHD12	132.687	0.559394												TSPAN4	2.20456	0.266862
ADAM28	85.9066	0.555816												RGS19	4.96251	0.266535
PRKACB	97.1915	0.553861												RNF181	3.20179	0.266316
P2RY12	149.322	0.553776												PFN1	6.17746	0.266271
PDLIM1	106.549	0.55281												TTC7A	2.70324	0.26591
HNMT	76.8673	0.552039												RPS10	8.34671	0.265905
CREBL2	94.5337	0.546354												SNHG7	4.42361	0.263677
MEF2A	38.5374	0.546102												S100A4	5.53067	0.2634
IQGAP2	39.6825	0.544222												ATRAID	3.86244	0.26262
CAMK1D	73.2589	0.544069												GRINA	3.38858	0.262365
FCGRT	87.1226	0.543213												CLIC1	4.4719	0.261938
DSTN	47.9834	0.543148												RPL12	8.88108	0.261901
MARCO	67.2895	0.54138												RPL13	11.1706	0.26151
DHRS9	119.673	0.539339												TALDO1	3.5598	0.261148
WWP1	94.2078	0.535095												TPI1	3.5281	0.261121
VAMP8	141.875	0.533571												SLC40A1	2.17727	0.259388
ARHGAP10	214.04	0.5323												ECH1	3.59226	0.258935
TMBIM1	70.724	0.532115												H2AFJ	2.70533	0.258923
ITGAM	63.7739	0.531092												CSF3R	5.38893	0.25879
HLA-DQB2	87.1154	0.529217												ARF5	2.90341	0.257333
TECR	54.6845	0.528587												SNHG12	5.27675	0.257242
PRDX1	65.1832	0.524899												KXD1	3.6317	0.256466
ANKH	194.648	0.524474												PRDX5	3.47353	0.256436
DST	70.0072	0.524403												RPLP1	11.086	0.25483
CCL8	86.4983	0.523603												COX5A	3.91211	0.254675
TPM1	66.3444	0.52263												MRPL41	2.99112	0.254097
CNRIP1	>300	0.522529												PSMB9	3.44329	0.25396
CMKLR1	213.981	0.519389												LINC01272	3.11073	0.253871
FAM105A	64.6695	0.515095												RPS19BP1	4.30646	0.253846
DNAJB4	69.4931	0.513837												MZT2B	3.29131	0.253534
PARVB	68.982	0.507364												KCNE3	2.89991	0.252861
CD209	>300	0.504264												FCGR3A	2.45765	0.252344
ZFHX3	39.716	0.502649												ATP6V0B	3.93298	0.251496
HSP90AB1	134.265	0.500298												CDA	7.67825	0.2514
BID	122.732	-0.501796												GRHPR	2.72236	0.251308
MEFV	131.68	-0.502782												MRPS25	3.64566	0.25127
IFI30	115.835	-0.503547												MGLL	2.12738	0.25073
HCK	121.872	-0.503631												CSTB	2.7446	0.250705
CCND3	126.897	-0.504348												ARRDC2	2.41921	0.250646
PIM3	68.6867	-0.505779												SH3BP5	1.48834	-0.250031
C15orf48	26.8944	-0.505866												ITSN2	1.74322	-0.251369
SERPINB2	37.0447	-0.507756												YTHDF3	1.34401	-0.25158
H3F3B	163.278	-0.510157												RGCC	1.97827	-0.252082
MCEMP1	89.3038	-0.510322												SLC5A3	1.44778	-0.25297
SMAP2	119.104	-0.511377												HPS1	1.48067	-0.253952
ID2	76.8087	-0.512272												SLC2A3	1.61355	-0.256167
LCP1	164.953	-0.514047												PKIB	2.81526	-0.256651
MCL1	126.543	-0.514446												HIPK1	2.86256	-0.257228
DYNLT1	126.552	-0.515521												CDC42	4.13614	-0.259655
LGALS2	96.5934	-0.515936												ARF4	2.10761	-0.261044
ABHD5	95.4962	-0.516573												HLA-DQA1	4.10114	-0.261049
PADI4	113.496	-0.518731												CLK1	2.19876	-0.261502
SULT1A1	111.74	-0.522712												NFKBIB	2.47601	-0.261762
NFAM1	127.192	-0.526188												HLA-DQA2	2.45157	-0.263227
NAAA	117.409	-0.528418												MEF2C	3.24512	-0.263645
RAB27A	127.723	-0.530066												CEP350	2.1857	-0.264107
SLC2A6	126.877	-0.531198												LONRF1	2.15676	-0.265048
HK3	128.799	-0.533425												PSME4	3.43871	-0.267654
CKAP4	114.786	-0.533656												SESN3	1.44427	-0.267658
LILRA1	129.583	-0.534471												AC144831.1	6.78997	-0.268492
CPPED1	135.187	-0.537101												ZMIZ2	2.47855	-0.268981
CEBPB	132.361	-0.539057												CD163	1.48925	-0.270804
LINC00937	102.979	-0.539617												HLA-DPA1	6.90729	-0.271482
GSTP1	199.113	-0.544336												BCLAF1	2.63707	-0.272802
HLA-B	>300	-0.544397												BTG3	3.28877	-0.274442
ISG15	82.226	-0.546357												ERAP2	7.91669	-0.276224
EHD1	97.0059	-0.546372												NEDD9	1.73787	-0.276738
PSMB8	141.357	-0.547093												ROBO3	3.33867	-0.277787
MAP2K3	142.227	-0.548627												GBP2	1.98933	-0.279075
ASGR1	109.013	-0.548804												KLF4	1.36167	-0.279963
KLF4	125.497	-0.550031												PARP8	3.2672	-0.282923
SERPINB9	122.511	-0.550376												MSR1	3.42332	-0.283271
RP11-670E13.6	64.0914	-0.550769												CD2	2.92783	-0.283434
CSRNP1	95.6832	-0.550852												LINC-PINT	2.0635	-0.288484
ARPC1B	183.273	-0.551534												AZIN1	1.7142	-0.28859
GCH1	140.213	-0.552515												CYTIP	4.51238	-0.290062
GZMB	14.0514	-0.553842												PPP1R12A	1.58035	-0.290353
CXCR4	77.3855	-0.556663												SERPINB9	2.84277	-0.290918
ITGA4	134.305	-0.558975												JMJD1C	2.30196	-0.290988
MSRB1	131.693	-0.55945												CLEC2B	3.41566	-0.291652
NADK	146.864	-0.560383												GLUD1	2.16845	-0.295687
CDKN1A	30.3437	-0.561467												CYB5D1	5.61238	-0.29591
BST1	111.205	-0.562078												IFI44	3.18205	-0.296658
NCF2	132.419	-0.56372												CSNK1A1	2.32464	-0.297298
CCDC69	152.584	-0.563938												IVNS1ABP	2.25077	-0.298089
FOSB	62.1994	-0.568707												KLF10	3.37882	-0.298519
IFI6	78.1149	-0.573558												NET1	5.53643	-0.298724
FBXL5	138.004	-0.5752												PLSCR1	2.22565	-0.299352
AP1S2	175.971	-0.577679												TBCA	3.24806	-0.299859
HLA-A	275.62	-0.578018												AFF3	4.29762	-0.301897
ITGAL	158.448	-0.57852												UBC	2.20443	-0.3045
C14orf2	194.042	-0.58005												KMT2C	3.70269	-0.306221
IL17RA	136.268	-0.585869												DEPTOR	4.63701	-0.306937
PECAM1	121.934	-0.589385												JAK2	1.71314	-0.307447
ICAM1	82.972	-0.590004												FAM118A	3.39664	-0.307615
ARL5B	77.2846	-0.590519												SLC38A2	2.00536	-0.310384
STK17B	175.337	-0.593116												DNAJB4	1.37334	-0.31081
PRKCB	163.653	-0.593622												SRSF5	2.81055	-0.312687
UPP1	114.252	-0.595893												PIM3	2.70576	-0.313731
MYO1G	157.72	-0.596572												HPS5	4.22136	-0.314869
IRF7	82.7562	-0.602355												GPBP1	2.17078	-0.3153
C20orf24	157.479	-0.608144												DENND1B	2.20988	-0.317522
LILRA2	172.508	-0.608244												UVRAG	2.76491	-0.317747
PTP4A2	173.629	-0.608331												TSPYL2	2.51629	-0.317811
ADGRE2	149.417	-0.610304												C10orf128	8.38059	-0.318352
CCNL1	139.758	-0.61394												EIF2AK4	2.52098	-0.31929
GLRX	156.923	-0.617189												TRIM22	1.74361	-0.320199
PTX3	56.5284	-0.619846												RP11-325F22.2	1.8168	-0.322917
NR4A2	48.3518	-0.620551												VOPP1	3.64554	-0.323534
TNF	48.6872	-0.621607												MAN1A1	5.65387	-0.323588
FOSL2	139.464	-0.622343												ATRX	1.84867	-0.323713
IRAK3	148.718	-0.624045												HNRNPA2B1	4.75638	-0.324699
VNN2	144.339	-0.624045												RPS4Y1	8.27983	-0.325007
RPL39	>300	-0.626725												MRC1	2.92455	-0.325302
CYP1B1	83.2083	-0.627224												BHLHE40	2.11002	-0.327408
GK	108.088	-0.631091												RETN	7.45048	-0.32778
TESC	153.63	-0.631983												CD200R1	5.82035	-0.328689
IFITM2	91.8907	-0.632736												EGR2	6.36313	-0.329716
TMEM154	184.596	-0.637595												GCC2	3.78606	-0.329965
ACSL1	87.9102	-0.640738												USP53	2.03092	-0.330994
TYMP	186.534	-0.643005												GPAT3	1.51074	-0.333649
SOCS3	47.9147	-0.643404												ABL2	2.7831	-0.334785
NRG1	132.184	-0.645186												KDM5A	3.05617	-0.336249
MGST1	144.691	-0.648985												GRASP	5.58072	-0.33663
FOS	113.068	-0.650196												PMAIP1	2.78672	-0.337658
HLA-F	199.742	-0.650676												PICALM	2.46683	-0.338262
FAM45A	149.093	-0.651423												PCMTD1	2.46266	-0.33971
PABPC1	>300	-0.659592												PER1	1.47142	-0.339768
TNFAIP6	64.0124	-0.66145												TIPARP	2.35422	-0.344144
CASP1	183.976	-0.673744												CXCL16	2.19685	-0.344327
LY6E	125.416	-0.674683												TRIM44	1.59496	-0.346078
RAB24	211.984	-0.675051												CD1E	8.34673	-0.347663
LYN	161.771	-0.679501												JUNB	2.63106	-0.349258
PDE4B	92.097	-0.683781												ANKRD12	2.00121	-0.350483
FYB	175.723	-0.685231												HLA-DRA	13.3744	-0.352117
KDM6B	124.777	-0.686798												MAP3K8	2.9552	-0.353942
RPLP1	>300	-0.687806												TPM4	3.66676	-0.359191
HMGB2	159.082	-0.689894												HSPA1B	2.53605	-0.361916
ZFAND5	139.375	-0.693705												ANKRD44	3.04919	-0.365396
NBPF26	197.27	-0.704855												ARL5B	5.08015	-0.367119
IER3	24.008	-0.705704												CST3	5.11317	-0.368257
MXD1	135.076	-0.705929												CD69	4.97823	-0.37104
RNF149	197.648	-0.707477												ATP8B4	4.2841	-0.374231
RPS13	>300	-0.713314												FCER2	3.29028	-0.376005
C10orf54	222.182	-0.721201												LINC00936	2.12815	-0.379338
RAC2	214.053	-0.72549												LUCAT1	6.49673	-0.382559
RBKS	62.8922	-0.726076												NFE2L2	4.35888	-0.385116
NFE2	189.831	-0.727036												NFKB1	1.4278	-0.386548
RETN	99.7264	-0.727478												GADD45B	5.72246	-0.392205
CEBPD	169.114	-0.733405												RNASE1	3.36399	-0.396581
POU2F2	183.052	-0.734947												LPAR6	4.34229	-0.397773
GCA	189.322	-0.739493												ATP2B1	6.73089	-0.398705
FOLR3	143.286	-0.746304												RGS1	7.9164	-0.399203
ZFP36	95.8171	-0.752999												TRAF1	5.18451	-0.409463
CDC42EP3	188.183	-0.755651												HNRNPU	5.52274	-0.409529
CD55	174.429	-0.759988												NBPF14	7.85633	-0.414082
STX11	204.325	-0.762643												PNRC1	3.15454	-0.414609
CD93	196.527	-0.765257												ARL4C	7.86445	-0.425142
TALDO1	242.185	-0.767101												JUND	3.21381	-0.426079
CLEC12A	204.979	-0.771115												STK17B	4.94424	-0.427063
GAPDH	>300	-0.783569												RASGEF1B	8.38629	-0.428555
CFP	287.202	-0.784095												IL7R	3.54541	-0.434559
VMP1	190.363	-0.785378												CDKN1A	4.23217	-0.443628
PGD	210.22	-0.785776												HSP90AB1	3.06732	-0.446574
PSMB9	240.4	-0.793808												RNF144B	1.8835	-0.451099
PLEK	172.699	-0.797533												ADAM28	3.64849	-0.452587
SERP1	>300	-0.801733												IL1A	6.36906	-0.45318
LRRK2	214.367	-0.804636												EZR	3.70676	-0.454887
TNFRSF1B	211.878	-0.806192												CSRNP1	6.28673	-0.46915
JUNB	241.223	-0.814815												RP11-404O13.5	12.8522	-0.471027
RP11-1143G9.4	168.851	-0.814822												ASAP1	6.27345	-0.472461
PSME2	247.176	-0.815152												VEGFA	4.07102	-0.479432
ALDOA	>300	-0.815251												BIRC3	3.82432	-0.482375
LYST	233.653	-0.818526												VMO1	16.8703	-0.485733
SRGN	253.697	-0.825612												HBA1	5.49977	-0.485875
MEGF9	210.7	-0.829009												JUN	9.81688	-0.488481
AQP9	132.658	-0.83045												IFI6	6.13684	-0.498864
AGTRAP	221.591	-0.842489												HSPA1A	5.17983	-0.50609
SERPINB1	246.625	-0.861209												NR4A3	8.04455	-0.512656
H3F3A	>300	-0.862418												FOS	4.67367	-0.530632
SAMSN1	110.54	-0.887716												TCP1	3.69376	-0.540834
TKT	290.141	-0.893821												ZFAND2A	3.3357	-0.54593
APOBEC3A	164.777	-0.901003												REL	3.64211	-0.549579
IRF1	221.945	-0.901176												IFI44L	7.55465	-0.562483
PNRC1	197.809	-0.907488												SOD2	1.5893	-0.56352
TNFAIP3	67.6203	-0.911754												IER2	8.1925	-0.566707
PTGS2	99.4056	-0.916994												INSIG1	3.62763	-0.569549
IER2	205.662	-0.918465												ABCA6	11.7803	-0.572137
COTL1	>300	-0.928036												NR4A2	2.75963	-0.572724
CD300E	255.527	-0.929416												IL10	1.9869	-0.574225
RILPL2	280.047	-0.934834												PDE4B	5.55684	-0.587496
WARS	248.733	-0.935254												CCL24	1.38522	-0.597007
SLC2A3	139.932	-0.946802												PPP1R15A	11.5987	-0.597917
LINC01272	145.417	-0.952206												PTGS2	7.27081	-0.60102
TNFSF10	223.051	-0.956187												MALAT1	9.12223	-0.603643
C19orf38	>300	-0.980342												FOSB	10.0012	-0.614745
CDA	242.475	-0.984807												AREG	2.66834	-0.620594
PRAM1	>300	-0.990648												HSP90AA1	2.55423	-0.646848
IL1RN	107.079	-0.999337												KLF6	6.2183	-0.652616
CLEC4E	194.807	-1.00184												ICAM1	5.54797	-0.68437
SAT1	272.113	-1.00464												MCL1	12.8341	-0.697026
CD52	>300	-1.00522												RMRP	6.15609	-0.70363
LILRA5	272.913	-1.00721												KDM6B	8.7756	-0.705908
PPIF	166.366	-1.01112												DNAJA4	1.50688	-0.707143
PRELID1	>300	-1.01303												BTG2	3.46516	-0.722661
CARD16	>300	-1.02069												SRGN	15.6944	-0.733787
RBP7	215.35	-1.0219												CCL13	4.5368	-0.740609
NFKBIZ	186.436	-1.02612												CD1C	6.99959	-0.74277
THBS1	91.794	-1.04278												ZFP36	1.45861	-0.746508
CORO1A	>300	-1.05852												NLRP3	4.4056	-0.757967
CCL3	44.2703	-1.07867												SGK1	6.87609	-0.764737
LIMD2	>300	-1.0814												IL1R2	21.3762	-0.781413
DUSP2	90.2139	-1.08559												EGR1	19.2482	-0.785198
PLAC8	245.16	-1.12944												IER5	6.14597	-0.814553
MT2A	207.107	-1.1509												CALCRL	18.11	-0.814832
CCL4	23.6943	-1.15107												MIR155HG	3.71751	-0.822566
LINC00936	251.651	-1.15186												NR4A1	12.6545	-0.88347
CCL4L2	47.1394	-1.18357												GPR183	8.53829	-0.901248
RGS2	>300	-1.18757												ATF3	7.84013	-0.944813
LST1	>300	-1.20503												BAG3	7.48593	-0.970327
FPR1	>300	-1.22499												NAMPT	6.75792	-1.00957
MNDA	>300	-1.22679												FCER1A	23.6715	-1.04132
ICAM3	>300	-1.22735												NFKBIA	6.65281	-1.06725
CTSS	>300	-1.22841												CCL18	1.64196	-1.06868
FAM65B	>300	-1.23026												DUSP2	10.7552	-1.07897
BTG1	>300	-1.23502												HSPH1	9.02691	-1.13025
NFKBIA	105.796	-1.23576												CD83	18.9151	-1.13332
AREG	65.6008	-1.2362												BCL2A1	10.7375	-1.1491
CD48	>300	-1.2431												TNF	9.823	-1.17734
CXCL2	19.1458	-1.27832												HSPD1	5.54521	-1.18992
CSF3R	>300	-1.28159												CCL3	6.8732	-1.22708
CCL20	49.8624	-1.31029												NFKBIZ	13.77	-1.2436
FGR	>300	-1.35275												CXCL2	9.52381	-1.3193
SELL	>300	-1.35498												CCL4	11.0101	-1.44324
PLAUR	142.464	-1.37485												IL1B	8.82332	-1.47662
SLC11A1	>300	-1.4478												TNFAIP3	20.0096	-1.55758
LYZ	>300	-1.44931												HBA2	5.04016	-1.57446
STXBP2	>300	-1.4947												CXCL8	17.2681	-1.64451
NAMPT	262.689	-1.52288												CXCL3	15.3311	-1.96592
CSTA	>300	-1.5792												CCL3L3	23.5496	-2.15113
FCN1	>300	-1.66156												HBB	12.13	-2.44688
CXCL8	72.6165	-1.68135												CCL4L2	34.8099	-2.81087
CCL3L3	120.405	-1.81393
G0S2	93.7271	-1.82983
VCAN	>300	-1.87272
SERPINA1	>300	-1.88661
EREG	142.515	-2.00539
SOD2	>300	-2.04436
BCL2A1	>300	-2.25038
IL1B	159.684	-2.30147
S100A12	>300	-3.22059
S100A9	>300	-5.13258
S100A8	>300	-5.29472
Fig.3e, Fig.3f, Fig.3g
See Supplementary Table 5
Fig.3h
	case1	case2	case3	case4	case5	case6	case7	case8	case12	control1	control2	control3	control4
RPS19	-0.316562	1.35346	0.155256	-0.223668	0.544001	-0.152851	1.11659	1.28726	0.772095	-1.31586	-0.842722	-1.86222	-0.514785
TREM2	0.416937	0.207486	-0.599203	0.585668	1.2845	0.530343	0.858745	1.20411	-0.0177873	-0.745027	-0.769504	-2.32821	-0.628056
RPS18	0.025574	0.482481	-1.05386	0.539686	0.489303	0.118454	1.31335	1.18098	1.09762	-0.447223	-0.500691	-1.43713	-1.80854
RPLP1	0.0824278	1.63894	-0.143139	-0.412717	0.202708	-0.0879111	0.79806	1.30441	0.744278	-0.444644	-1.27359	-2.05709	-0.351736
TUBA1B	0.492987	0.209656	-0.982981	1.06833	1.05474	-0.519777	0.423348	1.06093	1.00145	0.0288687	-1.22782	-2.01245	-0.59728
C1QC	0.740367	1.10239	0.0842745	1.54609	0.341236	0.498195	0.55743	-1.06723	-0.00542538	-0.623298	-0.644448	-2.27016	-0.259431
TYROBP	-0.870875	0.992006	-0.119081	0.754511	-0.0366842	0.285814	0.933646	1.5266	0.2751	-0.190255	-0.709344	-2.35261	-0.488827
GAA	0.957258	-0.9711	-0.746481	0.738078	1.10338	0.765734	0.268205	1.80527	-0.19507	-0.84444	-0.646414	-1.4626	-0.771829
RPL37A	0.120594	1.14274	-1.35779	0.951854	0.226517	-0.145903	1.13844	0.481367	1.04362	0.23191	-1.03003	-1.08825	-1.71507
RPL13	0.386111	1.55451	0.487219	-0.654564	-0.0555047	-0.363748	0.884288	1.32589	0.0280881	0.44694	-1.28492	-0.903544	-1.85075
CAPG	0.0846802	0.826505	-0.158713	-0.80599	1.20165	-0.449411	0.686455	2.04711	-0.0378452	-0.417362	-0.916624	-1.80112	-0.259324
C1QA	0.640851	1.19015	0.497124	1.34323	0.153711	0.351776	0.732009	-1.35166	-0.164984	-0.49361	-0.323838	-2.26739	-0.307373
ELOVL1	-0.701455	1.05638	-0.699535	0.862388	-0.0749555	0.260286	1.10063	1.59173	-0.0998664	0.061479	-0.578376	-2.14158	-0.637128
RPS14	0.0411462	0.928391	-0.856784	0.0447462	0.233331	0.100137	0.487913	1.47391	0.705966	0.118953	-0.668206	-2.63921	0.0297091
RPS16	-0.389561	1.38246	-1.45217	-0.0557513	0.319219	0.256654	1.09822	1.45071	0.543999	0.269638	-1.02258	-1.35923	-1.04161
RPS26	1.19677	1.55132	1.71165	-0.678562	1.16341	-0.611599	-0.487207	-0.296684	-0.472051	-0.632349	-0.837201	-1.02998	-0.57752
PSAP	0.117974	-0.366653	-0.531949	1.19882	0.638738	0.39822	0.766229	1.8191	-0.991004	-0.438359	-1.01632	-1.84378	0.248988
PLD3	0.873343	0.0374834	-0.506436	0.819181	0.337168	0.483042	0.304315	1.56827	-0.891786	-0.625696	0.372263	-2.44488	-0.326269
RPS29	0.85721	1.42095	-0.446769	0.313554	-0.532716	-0.184503	0.707177	-0.548067	1.40261	0.818967	-0.808688	-1.36071	-1.63901
GAPDH	-0.477984	0.386811	-0.29924	0.118527	0.458995	-0.178593	0.99217	1.4998	0.409198	-0.207397	-0.902771	-2.54252	0.743011
CD68	0.117701	0.351194	0.0398573	1.36492	0.646598	-0.554784	-0.451818	1.52428	-0.14326	0.0561104	-1.75134	-1.81104	0.611577
RPL10A	-0.657688	0.250036	-1.07055	0.401227	1.03063	0.0323414	0.830449	1.26666	0.79525	0.60202	-0.187012	-2.08691	-1.20646
IFI30	-1.26589	1.61062	0.349151	0.281457	-0.894212	0.0379061	1.56968	0.122389	1.04447	-1.03501	-1.24582	-0.758006	0.183271
RPL23A	0.762938	0.350895	-1.90339	0.847966	0.185936	0.123147	0.856314	1.18027	0.312522	0.306087	-0.221906	-1.95448	-0.8463
RPL41	0.15615	2.02515	-0.463549	-0.341341	-1.004	-0.153602	1.00683	0.0461345	1.4219	0.0734781	-0.909575	-1.60544	-0.252129
RPL7A	-0.0251733	0.903106	-1.45693	0.321982	0.524462	0.0536631	0.663864	1.6098	0.0415144	-0.233975	-0.723344	-2.19192	0.512957
CTSD	0.291126	-0.019921	-0.900388	1.39347	-0.149456	-0.319373	0.775234	2.13012	-0.684001	-0.602718	-0.330366	-1.71525	0.131525
UCP2	0.275228	0.402851	0.109462	-0.508196	0.850362	0.0606474	0.715553	1.4033	-0.798736	-0.313026	-0.262287	-2.64187	0.706714
CTSL	-0.97221	0.673132	-1.10906	-0.00607572	1.21878	0.970035	1.04099	1.70675	-1.08922	-0.585751	-1.02112	-0.545548	-0.280708
TSPO	-0.36566	0.405467	-1.49976	-0.465509	1.06458	-0.0732073	0.953789	1.93538	0.274664	-0.321899	-0.306097	-1.77202	0.170273
RPL5	-0.129544	1.46805	-1.33688	-0.0601993	0.526389	0.021449	0.243729	1.7535	-0.395087	-0.286746	-0.586975	-1.89361	0.675924
PSMB9	-1.01025	-0.213068	-0.157298	-0.724642	2.24123	0.433774	1.12516	0.448141	-0.0711338	-0.919789	-1.56081	-0.205149	0.613835
FN1	0.240498	-0.519662	-0.352504	-1.51674	0.508392	0.0628559	0.519972	1.62015	1.46186	-0.915293	-0.406164	-1.51413	0.810766
ARHGDIB	0.283285	-0.906415	-1.50482	0.563746	0.844177	-0.0851366	0.932507	1.45817	0.423996	0.260538	0.0721495	-2.12093	-0.22126
ANXA2	-1.43517	-0.18247	-1.34464	-0.321844	1.516	0.114276	1.25292	1.41623	0.961047	-0.598931	-0.817992	-0.296834	-0.262593
ITGB2	-0.10636	-1.57517	-0.895184	0.744625	0.532432	0.922006	0.814081	1.83419	-0.311198	-0.874497	-0.756098	-1.03154	0.702713
APOE	2.3281	-0.752406	-0.678055	0.057148	-0.0910496	-0.32519	0.610998	1.63228	-0.827489	-0.71117	-0.402319	-1.00916	0.168313
RPL19	-0.790692	1.21357	-1.37184	0.0862389	0.270096	-0.037914	0.858344	1.61529	0.094625	-0.0316742	-1.72385	-0.983896	0.801689
FXYD5	-0.511423	0.282403	-0.952053	0.23802	-0.171184	0.24741	0.460347	1.9585	0.321415	-0.178906	-1.15884	-1.83879	1.3031
GRN	-1.03952	0.0384828	-0.902515	0.655632	0.0135289	0.40566	0.840756	2.3602	-0.56765	-0.456644	-0.95113	-1.12502	0.728217
ARPC1B	-0.316541	-0.57001	-1.61188	-0.0403388	1.02351	0.180004	1.26234	1.91493	-0.0668589	-0.381894	-0.75146	-1.24657	0.604777
CTSH	-0.216705	-0.530637	-1.70327	0.511936	0.996267	-0.0938033	0.877992	1.91856	-0.0369482	0.483551	-0.65929	-1.54444	-0.00321395
RPS2	-0.426419	-0.171179	0.456913	1.05777	1.21305	-1.53344	0.513067	0.911471	-0.377302	-1.04426	0.76457	-1.86456	0.500308
CALR	0.184987	-1.99486	-0.549204	1.56175	0.503604	0.248898	1.24214	0.879821	-0.622679	-0.889612	-0.239284	-0.976304	0.650744
MAN2B1	0.296774	-1.62072	0.0891202	-0.097646	0.677342	1.09582	-0.260485	2.2701	-1.27104	0.198682	-0.562171	-0.611736	-0.204041
TKT	-0.461315	-0.867491	-0.521084	-0.36758	0.204661	0.445575	0.932243	2.5073	-0.763804	0.0864804	-0.31496	-1.47796	0.597934
CTSB	-0.369299	-0.742228	-2.11308	1.09103	0.335691	0.487067	1.2464	1.24463	-0.291431	-1.26023	-0.435702	0.493092	0.314051
CSF3R	0.30622	-1.5293	-0.705504	0.463261	0.209047	-0.0304292	0.0864483	2.70773	-0.77155	0.0452659	-0.758591	-0.397421	0.374829
HSPA1A	0.755932	-2.23083	0.727918	-0.368701	0.126977	0.169314	0.59191	0.329575	-0.507665	0.683694	1.19085	0.280441	-1.74941
HSPA1B	0.929756	-1.94251	0.855702	-0.571744	0.0262747	0.0035171	0.626361	0.254506	-0.447884	0.620685	1.15722	0.422484	-1.93437

## Sheet: Figure 4
Fig.4d
See Supplementary Table 6 - Proportion of cell types
Fig.4e
See Supplementary Table 6 - marker genes
Fig.4g
case	control
24	5
17	15
18	12
13	14
13	12
14
25
Fig.4h
case	control
24	8
19	17
20	20
28	14
26	12
24
23
29

## Sheet: Figure 5
Fig.5a
See Supplementary Table 6 - DEGs (tissue), DEGs (blood)
Fig.5b, 5d
See Supplementary Table 6 - DEGs (tissue)
Fig.5c
See Supplementary Table 6 - DEGs (Trm)

## Sheet: Figure 6
Fig.6a
See Supplementary Table 7 - sample
Fig.6b
sample	class	TCR clonality	TCR diversity
		Gini index	Shannon
case1-blood	case.blood	0.45301	3.81936
case2-blood	case.blood	0.113753	7.09641
case3-blood	case.blood	0.0539235	8.24341
case4-blood	case.blood	0.415595	3.44135
case5-blood	case.blood	0.308537	5.81283
case6-blood	case.blood	0.57853	3.1373
case8-blood	case.blood	0.271662	5.73143
case10-blood	case.blood	0.125536	8.20106
case11-blood	case.blood	0.0722035	8.71289
control1-blood	control.blood	0.095097	7.66922
control2-blood	control.blood	0.200719	5.30766
control3-blood	control.blood	0.151542	6.95468
control4-blood	control.blood	0.252611	5.77305
case1-tissue	case.tissue	0.657249	4.51397
case2-tissue	case.tissue	0.630881	5.16107
case3-tissue	case.tissue	0.554446	3.86822
case4-tissue	case.tissue	0.453478	4.50965
case5-tissue	case.tissue	0.689457	3.70496
case6-tissue	case.tissue	0.638218	4.08573
case7-tissue	case.tissue	0.602788	4.34406
case8-tissue	case.tissue	0.774434	3.44893
case12-tissue	case.tissue	0.426364	6.09214
control1-tissue	control.tissue	0.422002	5.25374
control2-tissue	control.tissue	0.540512	3.52126
control3-tissue	control.tissue	0.481338	5.21223
control4-tissue	control.tissue	0.450738	6.34493
Fig.6c
TRA	TRB	V.name	case1-blood	case2-blood	case3-blood	case4-blood	case5-blood	case6-blood	case8-blood	case10-blood	case11-blood	control1-blood	control2-blood	control3-blood	control4-blood	case1-tissue	case2-tissue	case3-tissue	case4-tissue	case5-tissue	case6-tissue	case7-tissue	case8-tissue	case12-tissue	control1-tissue	control2-tissue	control3-tissue	control4-tissue
CAETLDSSYKLIF	CASSLSSYEQYF	TRAV5;TRBV5-6	0	0	0	0	0	539	0	0	0	0	0	0	0	0	0	0	0	0	415	0	0	0	0	0	0	0
CAETTDSSYKLIF	CASSLSSYEQYF	TRAV5;TRBV5-6	0	0	0	0	0	311	0	0	0	0	0	0	0	0	0	0	0	0	246	0	0	0	0	0	0	0
CAVGALNNNDMRF	CASSPRTGAGGELFF	TRAV8-3;TRBV3-1	0	0	0	401	0	0	0	0	0	0	0	0	0	0	0	0	75	0	0	0	0	0	0	0	0	0
CAVRDLRGGSYIPTF	CASSQTQTGSGNTIYF	TRAV1-2;TRBV4-1	0	0	0	0	0	0	288	0	0	0	0	0	0	0	0	0	0	0	0	0	34	0	0	0	0	0
CAAKYTNAGKSTF	CASSKINQPQHF	TRAV29DV5;TRBV27	0	0	0	0	0	196	0	0	0	0	0	0	0	0	0	0	0	0	110	0	0	0	0	0	0	0
CVVSDIDGGSQGNLIF	CASSLGGLRNQPQHF	TRAV8-2;TRBV5-5	0	0	0	0	0	0	265	0	0	0	0	0	0	0	0	0	0	0	0	0	32	0	0	0	0	0
CASRGSNYKLTF	CASSLSGGAGELFF	TRAV24;TRBV12-3	0	0	0	0	0	0	208	0	0	0	0	0	0	0	0	0	0	0	0	0	25	0	0	0	0	0
CAVNTGFQKLVF	CASSLQDSGDNEQFF	TRAV12-2;TRBV7-8	63	0	0	0	0	0	0	0	0	0	0	0	0	166	0	0	0	0	0	0	0	0	0	0	0	0
CAVPSGGSNYKLTF	CSGEGNTDTQYF	TRAV12-2;TRBV20-1	0	0	0	0	0	0	0	0	0	0	10	0	0	0	0	0	0	0	0	0	0	0	0	183	0	0
CAMREGRSGGGADGLTF	CASSEDYHNEQFF	TRAV14DV4;TRBV5-6	0	0	0	0	2	0	0	0	0	0	0	0	0	0	0	0	0	174	0	0	0	0	0	0	0	0
CAMREIRADKLIF	CASSAWGGDQGGPKDEQFF	TRAV14DV4;TRBV5-8	0	0	0	0	0	72	0	0	0	0	0	0	0	0	0	0	0	0	94	0	0	0	0	0	0	0
CVVSGILSGTYKYIF	CASSFEEGGALTDTQYF	TRAV10;TRBV28	0	0	0	0	0	0	0	0	0	0	61	0	0	0	0	0	0	0	0	0	0	0	0	103	0	0
CAFNNFGNEKLTF	CASTQTSELVRGLGEQYF	TRAV24;TRBV6-5	152	0	0	0	0	0	0	0	0	0	0	0	0	10	0	0	0	0	0	0	0	0	0	0	0	0
CAMRDSEGGGGNKLTF	CASSSGNEQYF	TRAV14DV4;TRBV7-6	0	0	0	0	124	0	0	0	0	0	0	0	0	0	0	0	0	18	0	0	0	0	0	0	0	0
CAVMDSNYQLIW	CASSEGTSGDNEQFF	TRAV1-2;TRBV6-4	0	0	0	0	0	0	0	0	0	0	0	0	67	0	0	0	0	0	0	0	0	0	0	0	0	68
CALSEAESAGNNRKLIW	CASSLEQASRGELFF	TRAV19;TRBV5-1	0	0	0	0	0	0	0	0	0	0	0	0	59	0	0	0	0	0	0	0	0	0	0	0	0	67
CAVGSGSARQLTF	CASSVDGSDTIYF	TRAV8-3;TRBV9	0	0	0	0	0	0	0	0	0	0	0	0	1	0	0	0	0	0	0	0	0	0	0	0	0	121
CAAPLPQGGSEKLVF	CASSYSLSNQPQHF	TRAV13-1;TRBV6-5	0	0	0	0	0	62	0	0	0	0	0	0	0	0	0	0	0	0	54	0	0	0	0	0	0	0
CVVSSNPTMEYGNKLVF	CASSLGGSGNAYNEQFF	TRAV10;TRBV11-2	0	0	0	0	0	0	103	0	0	0	0	0	0	0	0	0	0	0	0	0	13	0	0	0	0	0
CAVSDFGGGNKLTF	CASRAAYNEQFF	TRAV8-4;TRBV19	0	0	0	0	0	0	0	0	0	0	0	0	35	0	0	0	0	0	0	0	0	0	0	0	0	80
CAVTSSSGTYKYIF	CASRRGGEVRQPQHF	TRAV8-1;TRBV19	0	0	0	0	0	0	0	0	0	0	0	0	33	0	0	0	0	0	0	0	0	0	0	0	0	81
CAHMTTDSWGKLQF	CASSDRVPQGYTF	TRAV24;TRBV2	0	0	0	0	0	0	0	0	0	0	0	4	0	0	0	0	0	0	0	0	0	0	0	0	110	0
CLVRFRSGYALNF	CASSDRVPQGYTF	TRAV4;TRBV2	0	0	0	0	0	0	0	0	0	0	0	4	0	0	0	0	0	0	0	0	0	0	0	0	109	0
CAFNIIGAGKSTF	CASSPGPPLPLHF	TRAV38-1;TRBV3-1	0	0	0	90	0	0	0	0	0	0	0	0	0	0	0	0	23	0	0	0	0	0	0	0	0	0
CAASNSGTSYDKVIF	CASSYSTLGNNSPLHF	TRAV13-1;TRBV6-5	0	0	0	0	0	52	0	0	0	0	0	0	0	0	0	0	0	0	59	0	0	0	0	0	0	0
CAVRVLTGGGNKLTF	CASSPSDGYNEQFF	TRAV3;TRBV4-3	0	0	0	0	0	0	6	0	0	0	0	0	0	0	0	0	0	0	0	0	99	0	0	0	0	0
CAGKSSNTGKLIF	CASIRQGATEAFF	TRAV25;TRBV12-4	0	0	0	0	0	0	0	0	0	0	0	23	0	0	0	0	0	0	0	0	0	0	0	0	79	0
CAVDPYGQNFVF	CAISESRADPDNEQFF	TRAV22;TRBV10-3	0	0	0	0	95	0	0	0	0	0	0	0	0	0	0	0	0	7	0	0	0	0	0	0	0	0
CILTLWVGTSYDKVIF	CATSEPFSGELFF	TRAV26-2;TRBV24-1	0	0	0	0	1	0	0	0	0	0	0	0	0	0	0	0	0	99	0	0	0	0	0	0	0	0
CAVKGGNTDKLIF	CASSLAGVTEAFF	TRAV12-2;TRBV5-1	88	0	0	0	0	0	0	0	0	0	0	0	0	11	0	0	0	0	0	0	0	0	0	0	0	0
CAVPNDMRF	CASSAGGGELFF	TRAV12-2;TRBV4-1	0	0	0	0	0	0	0	0	0	0	0	0	28	0	0	0	0	0	0	0	0	0	0	0	0	70
CAARLTGNQFYF	CATSRDTLAGGPEDTQYF	TRAV29DV5;TRBV15	87	0	0	0	0	0	0	0	0	0	0	0	0	10	0	0	0	0	0	0	0	0	0	0	0	0
CAVPTGSNFGNEKLTF	CASSPLGTRSGYTF	TRAV12-2;TRBV18	0	0	0	75	0	0	0	0	0	0	0	0	0	0	0	0	16	0	0	0	0	0	0	0	0	0
CVVRDSGYALNF	CASSYSGGDEQFF	TRAV12-1;TRBV6-5	0	0	0	0	80	0	0	0	0	0	0	0	0	0	0	0	0	3	0	0	0	0	0	0	0	0
CAVTPRETSGSRLTF	CASSLWAGHYEQYF	TRAV39;TRBV27	0	0	0	0	0	0	71	0	0	0	0	0	0	0	0	0	0	0	0	0	11	0	0	0	0	0
CAVRDLRGSYIPTF	CASSLEQGAGETQYF	TRAV1-2;TRBV28	0	0	0	0	0	0	66	0	0	0	0	0	0	0	0	0	0	0	0	0	11	0	0	0	0	0
CAESRRGADGLTF	CSARLAGANNEQFF	TRAV5;TRBV29-1	0	0	0	0	0	0	0	0	0	0	0	0	31	0	0	0	0	0	0	0	0	0	0	0	0	39
CAAAVRGGSNYKLTF	CASSLGAGFYNEQFF	TRAV41;TRBV7-3	0	0	0	0	60	0	0	0	0	0	0	0	0	0	0	0	0	6	0	0	0	0	0	0	0	0
CAASGRAYSGAGSYQLTF	CASNPPGTSGRGSYNEQFF	TRAV29DV5;TRBV27	0	0	0	0	0	0	1	0	0	0	0	0	0	0	0	0	0	0	0	0	62	0	0	0	0	0
CAANGGYNKLIF	CSVEGPNTGELFF	TRAV13-1;TRBV29-1	0	0	0	0	56	0	0	0	0	0	0	0	0	0	0	0	0	6	0	0	0	0	0	0	0	0
CAYRSGDQGGSEKLVF	CASSLTTDSGGSTDTQYF	TRAV38-2DV8;TRBV7-6	0	0	0	0	0	38	0	0	0	0	0	0	0	0	0	0	0	0	23	0	0	0	0	0	0	0
CAVRNNNARLMF	CASSAGTSGPQYF	TRAV5;TRBV19	0	0	0	0	0	0	0	0	0	0	0	36	0	0	0	0	0	0	0	0	0	0	0	0	23	0
CAESIVTGSARQLTF	CAWSVWDRTDTQYF	TRAV5;TRBV30	0	0	0	0	0	32	0	0	0	0	0	0	0	0	0	0	0	0	25	0	0	0	0	0	0	0
CAERNSGYALNF	CASSPLRGEGNQMSNQPQHF	TRAV5;TRBV6-6	0	0	0	2	0	0	0	0	0	0	0	0	0	0	0	0	52	0	0	0	0	0	0	0	0	0
CAARANTGNQFYF	CASSPSRDTEAFF	TRAV29DV5;TRBV18	0	0	0	0	0	0	48	0	0	0	0	0	0	0	0	0	0	0	0	0	4	0	0	0	0	0
CVVSQGYNDMRF	CASSAGGGELFF	TRAV12-1;TRBV4-1	0	0	0	0	0	0	0	0	0	0	0	0	12	0	0	0	0	0	0	0	0	0	0	0	0	40
CAENSGYSTLTF	CASSLDGGGTEAFF	TRAV5;TRBV12-3	0	0	0	0	0	32	0	0	0	0	0	0	0	0	0	0	0	0	17	0	0	0	0	0	0	0
CAFMKQKSGANSKLTF	CASSLRDRGLPGELFF	TRAV38-1;TRBV7-8	0	0	0	0	0	20	0	0	0	0	0	0	0	0	0	0	0	0	29	0	0	0	0	0	0	0
CAGKSGNTGKLIF	CASIRQGTTEAFF	TRAV25;TRBV6-5	0	0	0	0	0	0	0	0	0	0	7	0	0	0	0	0	0	0	0	0	0	0	0	40	0	0
CVVKVGSGSARQLTF	CASSLGETQYF	TRAV12-1;TRBV7-6	0	0	0	0	0	0	30	0	0	0	0	0	0	0	0	0	0	0	0	0	17	0	0	0	0	0
CAARRDTGNQFYF	CASSRSRDETQYF	TRAV29DV5;TRBV18	0	0	0	0	0	0	42	0	0	0	0	0	0	0	0	0	0	0	0	0	4	0	0	0	0	0
CALSEAEGSGTSYGKLTF	CASKGLAKNTEAFF	TRAV19;TRBV6-1	0	0	0	0	0	0	41	0	0	0	0	0	0	0	0	0	0	0	0	0	5	0	0	0	0	0
CALSAARDDKIIF	CASSPLGTRSGYTF	TRAV19;TRBV18	0	0	0	40	0	0	0	0	0	0	0	0	0	0	0	0	6	0	0	0	0	0	0	0	0	0
CAVTPRYSTLTF	CASSVRDSSYEQYF	TRAV1-1;TRBV9	0	0	0	0	0	0	39	0	0	0	0	0	0	0	0	0	0	0	0	0	6	0	0	0	0	0
CALSGPSGYSTLTF	CASSSTDTQYF	TRAV9-2;TRBV11-1	0	0	0	0	0	0	0	0	0	34	0	0	0	0	0	0	0	0	0	0	0	0	10	0	0	0
CAVGALDNFNKFYF	CAITQAGHPSTDTQYF	TRAV8-3;TRBV28	0	0	0	0	0	0	36	0	0	0	0	0	0	0	0	0	0	0	0	0	6	0	0	0	0	0
CAASDGGSQGNLIF	CASSLGQGRAFF	TRAV29DV5;TRBV28	0	0	0	0	0	0	35	0	0	0	0	0	0	0	0	0	0	0	0	0	7	0	0	0	0	0
CAAAGGYQKVTF	CAISQTSGGYNEQFF	TRAV13-1;TRBV10-3	0	0	0	0	0	0	0	0	0	0	0	0	3	0	0	0	0	0	0	0	0	0	0	0	0	39
CALSPIPYTGGFKTIF	CASREAGDRGEQYF	TRAV19;TRBV27	0	0	0	0	0	0	8	0	0	0	0	0	0	0	0	0	0	0	0	0	32	0	0	0	0	0
CAVRGGADGLTF	CSARRTGGGETQYF	TRAV12-2;TRBV20-1	0	0	0	0	0	2	0	0	0	0	0	0	0	0	0	0	0	0	38	0	0	0	0	0	0	0
CAVTGGGNKLTF	CASSLEPRLAGNEQFF	TRAV2;TRBV5-1	0	0	0	29	0	0	0	0	0	0	0	0	0	0	0	0	10	0	0	0	0	0	0	0	0	0
CAENTHSGGYQKVTF	CASSYSVIAGEGGTDTQYF	TRAV13-2;TRBV6-5	0	0	0	0	0	22	0	0	0	0	0	0	0	0	0	0	0	0	17	0	0	0	0	0	0	0
CATGGFNKFYF	CSASRTQKGYGYTF	TRAV13-1;TRBV20-1	0	0	0	0	1	0	0	0	0	0	0	0	0	0	0	0	0	37	0	0	0	0	0	0	0	0
CAVRDTMRSNYQLIW	CASAGGSLAGGPTDTQYF	TRAV1-2;TRBV3-1	0	0	0	0	0	21	0	0	0	0	0	0	0	0	0	0	0	0	17	0	0	0	0	0	0	0
CAENLDFGNEKLTF	CASSFRDRGSPLHF	TRAV13-2;TRBV9	0	0	0	0	0	19	0	0	0	0	0	0	0	0	0	0	0	0	17	0	0	0	0	0	0	0
CAVRDTLGSGGYQKVTF	CASSTADSLDEQYF	TRAV3;TRBV19	0	0	0	0	30	0	0	0	0	0	0	0	0	0	0	0	0	4	0	0	0	0	0	0	0	0
CAASALFYNNNDMRF	CASSPSPGTSSGANVLTF	TRAV29DV5;TRBV3-1	0	0	0	19	0	0	0	0	0	0	0	0	0	0	0	0	15	0	0	0	0	0	0	0	0	0
CAVDWGDYKLSF	CASSPGHSGNTIYF	TRAV1-1;TRBV5-6	0	3	0	0	0	0	0	0	0	0	0	0	0	0	31	0	0	0	0	0	0	0	0	0	0	0
CILRSFQGAQKLVF	CASRDRVAGELFF	TRAV26-2;TRBV6-5	0	0	0	0	1	0	0	0	0	0	0	0	0	0	0	0	0	32	0	0	0	0	0	0	0	0
CVVSGNDNARLMF	CSVPQGNNEQFF	TRAV10;TRBV29-1	0	0	0	0	0	0	0	0	0	3	0	0	0	0	0	0	0	0	0	0	0	0	30	0	0	0
CALDMWAYSGAGSYQLTF	CASSYLEDTDTQYF	TRAV6;TRBV6-5	0	0	0	0	0	0	0	0	0	0	0	22	0	0	0	0	0	0	0	0	0	0	0	0	10	0
CAARSNTGNQFYF	CASSPSRDTEAFF	TRAV29DV5;TRBV18	0	0	0	0	0	0	23	0	0	0	0	0	0	0	0	0	0	0	0	0	9	0	0	0	0	0
CALWGDSNYQLIW	CASTPPGQGAPDTQYF	TRAV9-2;TRBV28	26	0	0	0	0	0	0	0	0	0	0	0	0	4	0	0	0	0	0	0	0	0	0	0	0	0
CLVGVGGGADGLTF	CASSWDRNQRRETQYF	TRAV4;TRBV7-9	0	0	0	0	0	0	0	0	0	0	0	8	0	0	0	0	0	0	0	0	0	0	0	0	22	0
CAVQAEGDDKIIF	CASSLSLAGGPSSYEQYF	TRAV20;TRBV28	0	0	0	0	26	0	0	0	0	0	0	0	0	0	0	0	0	4	0	0	0	0	0	0	0	0
CAVGLSNFGNEKLTF	CAISEFRDRDPDTEAFF	TRAV8-3;TRBV10-3	0	0	0	0	0	0	0	0	0	0	7	0	0	0	0	0	0	0	0	0	0	0	0	22	0	0
CAYYCNDMRF	CASSTGTSGDGETQYF	TRAV38-2DV8;TRBV9	0	0	0	0	25	0	0	0	0	0	0	0	0	0	0	0	0	4	0	0	0	0	0	0	0	0
CAVIPNYGQNFVF	CASSLGRNQRNEKLFF	TRAV12-2;TRBV7-9	0	0	0	0	0	0	25	0	0	0	0	0	0	0	0	0	0	0	0	0	4	0	0	0	0	0
CAATFTNAGNMLTF	CSASLVTEQYF	TRAV13-1;TRBV20-1	0	0	0	0	3	0	0	0	0	0	0	0	0	0	0	0	0	25	0	0	0	0	0	0	0	0
CAVRGRYGGNKLTF	CASSLDGSPQETQYF	TRAV12-2;TRBV11-2	0	0	0	0	0	0	0	0	0	3	0	0	0	0	0	0	0	0	0	0	0	0	25	0	0	0
CAVEDGGGYNKLIF	CATRITRMGEQYF	TRAV2;TRBV15	0	0	0	0	0	0	25	0	0	0	0	0	0	0	0	0	0	0	0	0	1	0	0	0	0	0
CALRTRSRNTDKLIF	CASSPARTGSTDTQYF	TRAV19;TRBV18	0	0	0	0	0	0	0	0	0	0	0	0	0	0	0	0	0	0	0	0	0	25	0	0	0	0
CAVSGSSGNTPLVF	CSAPNAGDATDTQYF	TRAV8-6;TRBV20-1	0	0	0	0	0	0	0	0	0	5	0	0	0	0	0	0	0	0	0	0	0	0	19	0	0	0
CAERTGGFKTIF	CSATGLAGKRGTDTQYF	TRAV5;TRBV20-1	0	21	0	0	0	0	0	0	0	0	0	0	0	0	3	0	0	0	0	0	0	0	0	0	0	0
CAVNPGNTGKLIF	CASSVTVGTGGPEQYF	TRAV1-2;TRBV5-6	2	0	0	0	0	0	0	0	0	0	0	0	0	22	0	0	0	0	0	0	0	0	0	0	0	0
CAASENYGQNFVF	CASSSRIQGGVYEQYF	TRAV29DV5;TRBV28	0	0	0	19	0	0	0	0	0	0	0	0	0	0	0	0	4	0	0	0	0	0	0	0	0	0
CGLYNFNKFYF	CAISLDSLGNTEAFF	TRAV29DV5;TRBV10-3	0	0	0	0	0	3	0	0	0	0	0	0	0	0	0	0	0	0	20	0	0	0	0	0	0	0
CALSGKETSGSRLTF	CASSPGGVSNEKLFF	TRAV19;TRBV5-1	0	0	0	0	0	8	0	0	0	0	0	0	0	0	0	0	0	0	14	0	0	0	0	0	0	0
CAMRDTGRRALTF	CASSLVGGRGELFF	TRAV14DV4;TRBV7-9	0	0	0	0	0	0	20	0	0	0	0	0	0	0	0	0	0	0	0	0	2	0	0	0	0	0
CAIPGTEGSARQLTF	CASSYAGRISGANVLTF	TRAV14DV4;TRBV6-3	0	0	0	0	0	0	0	0	0	0	0	0	7	0	0	0	0	0	0	0	0	0	0	0	0	15
CAMRDPHSGTYKYIF	CASSWAGRLSGANVLTF	TRAV14DV4;TRBV28	0	0	0	0	0	0	0	0	0	0	0	0	7	0	0	0	0	0	0	0	0	0	0	0	0	15
CAVNQPETSYDKVIF	CASSPGEGYEQYF	TRAV12-2;TRBV18	0	0	0	0	0	0	0	0	0	7	0	0	0	0	0	0	0	0	0	0	0	0	15	0	0	0
CVVNPQLSF	CASSQDPGTGGNEQYF	TRAV12-1;TRBV4-2	0	0	0	0	0	15	0	0	0	0	0	0	0	0	0	0	0	0	7	0	0	0	0	0	0	0
CAVRDSNYQLIW	CASSSGNTGELFF	TRAV1-2;TRBV6-4	0	0	0	0	0	0	0	0	0	0	0	18	0	0	0	0	0	0	0	0	0	0	0	0	4	0
CVVSEGAGNNRKLIW	CASRPDSPDQYF	TRAV8-2;TRBV12-3	0	0	0	0	20	0	0	0	0	0	0	0	0	0	0	0	0	1	0	0	0	0	0	0	0	0
CALSEAATGRRALTF	CASSLEQLVRTEAFF	TRAV19;TRBV5-1	0	0	0	0	0	0	0	0	0	0	0	8	0	0	0	0	0	0	0	0	0	0	0	0	13	0
CVVSARGGGSYIPTF	CASSREGNLGELFF	TRAV10;TRBV5-1	0	0	0	0	19	0	0	0	0	0	0	0	0	0	0	0	0	2	0	0	0	0	0	0	0	0
CLVGALYNTDKLIF	CASSQDRTYEQYF	TRAV4;TRBV14	0	0	0	0	0	0	0	0	0	0	2	0	0	0	0	0	0	0	0	0	0	0	0	18	0	0
CAYGGSQGNLIF	CSAPKVVTDTQYF	TRAV38-2DV8;TRBV20-1	0	0	0	0	0	0	0	0	0	1	0	0	0	0	0	0	0	0	0	0	0	0	19	0	0	0
CAASIGNFGNEKLTF	CASSPSRNTEAFF	TRAV23DV6;TRBV4-3	0	0	0	0	0	0	13	0	0	0	0	0	0	0	0	0	0	0	0	0	7	0	0	0	0	0
CAVPGNTGGFKTIF	CASSLTGNYGNQPQHF	TRAV21;TRBV2	0	0	0	0	12	0	0	0	0	0	0	0	0	0	0	0	0	8	0	0	0	0	0	0	0	0
CAVGVTAGTASKLTF	CASSLMPGGETQYF	TRAV2;TRBV7-2	0	0	0	0	0	0	0	0	0	0	0	0	2	0	0	0	0	0	0	0	0	0	0	0	0	18
CAASSGPGAGGTSYGKLTF	CASSLGTSVNTGELFF	TRAV13-1;TRBV7-6	0	0	0	0	0	0	0	0	0	0	3	0	0	0	0	0	0	0	0	0	0	0	0	17	0	0
CAESIGGANNLFF	CASSLAVTDQETQYF	TRAV5;TRBV7-6	0	0	0	0	0	0	18	0	0	0	0	0	0	0	0	0	0	0	0	0	1	0	0	0	0	0
CAAWANQAGTALIF	CASSPTVEGGKLFF	TRAV21;TRBV2	0	0	0	0	0	0	0	0	0	0	2	0	0	0	0	0	0	0	0	0	0	0	0	17	0	0
CAVDMDTGNQFYF	CASSFATSDTQYF	TRAV39;TRBV28	0	0	0	0	0	11	0	0	0	0	0	0	0	0	0	0	0	0	7	0	0	0	0	0	0	0
CAYSKNSNYQLIW	CASSFWSNPQETQYF	TRAV38-2DV8;TRBV11-2	0	0	0	0	0	0	0	0	0	11	0	0	0	0	0	0	0	0	0	0	0	0	7	0	0	0
CAAIRSGGSYIPTF	CASSLQGERYTF	TRAV13-1;TRBV11-2	0	0	0	0	0	0	0	0	0	0	0	4	0	0	0	0	0	0	0	0	0	0	0	0	14	0
CAVRDSNYQLIW	CASSQEGSGGADEQYF	TRAV1-2;TRBV4-2	0	0	0	0	0	0	0	0	0	0	15	0	0	0	0	0	0	0	0	0	0	0	0	3	0	0
CAVRDGDYKLSF	CSAGQTDYEQYF	TRAV1-2;TRBV20-1	0	0	0	0	0	0	0	0	0	0	14	0	0	0	0	0	0	0	0	0	0	0	0	4	0	0
CAENRGQKLLF	CASTTFAGRAPGELFF	TRAV5;TRBV6-3	0	0	0	0	0	0	0	0	0	0	0	0	1	0	0	0	0	0	0	0	0	0	0	0	0	16
CGADMYSGGGADGLTF	CASNLWGPSYEQYF	TRAV34;TRBV6-3	0	0	0	0	0	0	0	0	0	0	0	0	7	0	0	0	0	0	0	0	0	0	0	0	0	10
CAASAGGNKLVF	CASSSGEDEQFF	TRAV29DV5;TRBV2	0	0	0	0	0	0	11	0	0	0	0	0	0	0	0	0	0	0	0	0	6	0	0	0	0	0
CIVRVGGSQGNLIF	CASNVGTGELYGNQPQHF	TRAV26-1;TRBV19	0	0	0	0	0	0	0	0	0	0	0	0	9	0	0	0	0	0	0	0	0	0	0	0	0	8
CALTDDTDKLIF	CASSEIGGETQYF	TRAV16;TRBV2	0	0	0	0	0	12	0	0	0	0	0	0	0	0	0	0	0	0	5	0	0	0	0	0	0	0
CAVMDSNYQLIW	CSAKLGTSGAEIQETQYF	TRAV1-2;TRBV20-1	0	0	0	0	0	0	0	0	0	0	0	0	5	0	0	0	0	0	0	0	0	0	0	0	0	12
CAVMDSSYKLIF	CSAREGGGRETQYF	TRAV1-2;TRBV20-1	0	0	0	0	0	0	0	0	0	0	8	0	0	0	0	0	0	0	0	0	0	0	0	9	0	0
CVVSAGSGGSNYKLTF	CASSGRQFYNEQFF	TRAV10;TRBV19	0	0	12	0	0	0	0	0	0	0	0	0	0	0	0	5	0	0	0	0	0	0	0	0	0	0
CAVSEQGAQKLVF	CASSYKTRRNEQYF	TRAV8-6;TRBV6-3	0	0	0	0	0	0	0	0	0	0	0	0	0	0	0	0	0	0	0	0	0	16	0	0	0	0
CLVGSGGGADGLTF	CASSLDRGTRRDEQYF	TRAV4;TRBV7-9	0	0	0	0	0	0	0	0	0	0	0	8	0	0	0	0	0	0	0	0	0	0	0	0	8	0
CAGAEGEDSNYQLIW	CASSQELNTEAFF	TRAV27;TRBV4-2	0	0	0	0	0	13	0	0	0	0	0	0	0	0	0	0	0	0	3	0	0	0	0	0	0	0
CIVRGGNTGFQKLVF	CASSATGAGGFKDTQYF	TRAV26-1;TRBV4-1	0	0	0	0	0	7	0	0	0	0	0	0	0	0	0	0	0	0	9	0	0	0	0	0	0	0
CATDHSSYKLIF	CASSSPASGNTIYF	TRAV17;TRBV27	0	0	0	0	0	0	0	0	0	0	0	0	1	0	0	0	0	0	0	0	0	0	0	0	0	15
CAAKSRKTSYDKVIF	CASSSSPGGNNQPQHF	TRAV13-1;TRBV6-5	0	0	0	0	0	7	0	0	0	0	0	0	0	0	0	0	0	0	9	0	0	0	0	0	0	0
CAVMDSNYQLIW	CASSEADTGELFF	TRAV1-2;TRBV6-1	0	0	0	0	0	0	0	0	0	0	10	0	0	0	0	0	0	0	0	0	0	0	0	6	0	0
CAVRDRAGGGADGLTF	CASSQGTGTYEQYF	TRAV1-2;TRBV5-5	0	0	0	0	0	0	0	0	0	0	0	0	7	0	0	0	0	0	0	0	0	0	0	0	0	9
CALPEKPGAGSYQLTF	CASSKELWLAGGAVYNEQFF	TRAV9-2;TRBV7-3	0	0	0	0	0	0	0	0	0	0	0	0	3	0	0	0	0	0	0	0	0	0	0	0	0	12
CALDGYGNKLVF	CASSPEYRTATGYTF	TRAV6;TRBV6-5	0	0	0	0	0	10	0	0	0	0	0	0	0	0	0	0	0	0	5	0	0	0	0	0	0	0
CAGATTGGGNKLTF	CASSLAGGYTEAFF	TRAV27;TRBV5-1	0	0	0	0	0	0	0	0	0	0	1	0	0	0	0	0	0	0	0	0	0	0	0	14	0	0
CALSEARIQGAQKLVF	CASSWGKGQPQHF	TRAV19;TRBV7-9	0	0	0	0	0	0	0	0	0	0	1	0	0	0	0	0	0	0	0	0	0	0	0	14	0	0
CATASLYNTDKLIF	CSVDRGNYGYTF	TRAV17;TRBV29-1	0	0	0	0	0	0	14	0	0	0	0	0	0	0	0	0	0	0	0	0	1	0	0	0	0	0
CAMREGLYNDMRF	CASSQSRGTEDYGYTF	TRAV14DV4;TRBV4-3	0	0	0	0	0	0	10	0	0	0	0	0	0	0	0	0	0	0	0	0	5	0	0	0	0	0
CAVYSGAGSYQLTF	CASTLWTGGFGANVLTF	TRAV12-2;TRBV19	0	0	0	0	4	0	0	0	0	0	0	0	0	0	0	0	0	11	0	0	0	0	0	0	0	0
CAVRVYTGGFKTIF	CASSQSRGSSYEQYF	TRAV1-1;TRBV5-4	0	0	0	0	2	0	0	0	0	0	0	0	0	0	0	0	0	13	0	0	0	0	0	0	0	0
CVVSDPPGGGNKLTF	CASNDRGPGDTQYF	TRAV8-2;TRBV6-1	0	0	0	13	0	0	0	0	0	0	0	0	0	0	0	0	1	0	0	0	0	0	0	0	0	0
CAERTNNARLMF	CASSQGTSNEQFF	TRAV5;TRBV5-1	0	0	0	0	0	0	0	0	0	0	0	0	6	0	0	0	0	0	0	0	0	0	0	0	0	8
CAVRDLGAYGNKLVF	CASSVGDGLYGYTF	TRAV3;TRBV9	0	0	0	0	0	0	10	0	0	0	0	0	0	0	0	0	0	0	0	0	4	0	0	0	0	0
CAAYTGNQFYF	CASSLSTGVLSRELFF	TRAV29DV5;TRBV27	0	0	0	0	0	0	0	0	0	6	0	0	0	0	0	0	0	0	0	0	0	0	8	0	0	0
CAGAGANSKLTF	CSVDWPQTPRETQYF	TRAV27;TRBV29-1	0	0	0	0	0	0	0	0	0	13	0	0	0	0	0	0	0	0	0	0	0	0	1	0	0	0
CATDALFPNTDKLIF	CASSRAPNSNEQYF	TRAV17;TRBV7-6	0	0	0	0	0	8	0	0	0	0	0	0	0	0	0	0	0	0	6	0	0	0	0	0	0	0
CAVVDSNYQLIW	CASSEEGQGGTEAFF	TRAV1-2;TRBV6-1	0	0	0	0	0	0	0	0	0	0	0	0	4	0	0	0	0	0	0	0	0	0	0	0	0	10
CAVRDSNYQLIW	CASSQDPGTGGNEQYF	TRAV1-2;TRBV4-2	0	0	0	0	0	12	0	0	0	0	0	0	0	0	0	0	0	0	2	0	0	0	0	0	0	0
CAVRKNSGGYQKVTF	CATSRGQGAREQYF	TRAV1-2;TRBV15	0	0	0	0	11	0	0	0	0	0	0	0	0	0	0	0	0	3	0	0	0	0	0	0	0	0
CVVSAGYNAGNNRKLIW	CASTGMNTEAFF	TRAV10;TRBV9	0	0	0	0	0	0	0	0	0	8	0	0	0	0	0	0	0	0	0	0	0	0	6	0	0	0
CAASEGGSEKLVF	CASSQGRTGWETQYF	TRAV29DV5;TRBV14	0	0	0	0	0	0	10	0	0	0	0	0	0	0	0	0	0	0	0	0	3	0	0	0	0	0
CATLARMDSSYKLIF	CASSLVGVSARDEQFF	TRAV17;TRBV7-9	0	0	0	0	0	0	12	0	0	0	0	0	0	0	0	0	0	0	0	0	1	0	0	0	0	0
CAMNPGTYKYIF	CASSESSVAAFF	TRAV12-3;TRBV2	0	0	0	0	0	0	0	0	0	10	0	0	0	0	0	0	0	0	0	0	0	0	3	0	0	0
CAVNIDTDKLIF	CASSHRDRNYEQYF	TRAV12-2;TRBV7-9	0	0	0	0	0	0	0	0	0	0	5	0	0	0	0	0	0	0	0	0	0	0	0	8	0	0
CAVSDDTDKLIF	CASRAGVAEAFF	TRAV12-2;TRBV7-9	0	1	0	0	0	0	0	0	0	0	0	0	0	0	12	0	0	0	0	0	0	0	0	0	0	0
CAVRDRTALIF	CASSFGQFSEQYF	TRAV1-2;TRBV12-4	0	0	0	0	0	0	0	0	0	0	0	9	0	0	0	0	0	0	0	0	0	0	0	0	4	0
CVVSERASGGGADGLTF	CASSSGLALYEQYF	TRAV10;TRBV5-1	0	0	0	0	0	0	12	0	0	0	0	0	0	0	0	0	0	0	0	0	1	0	0	0	0	0
CSGPDKLIF	CASSHGHQETQYF	TRAV6;TRBV3-1	0	0	0	0	0	10	0	0	0	0	0	0	0	0	0	0	0	0	2	0	0	0	0	0	0	0
CADPNRVEGSQGNLIF	CASIGTNTEAFF	TRAV13-2;TRBV5-1	11	0	0	0	0	0	0	0	0	0	0	0	0	1	0	0	0	0	0	0	0	0	0	0	0	0
CAMRGSNYKLTF	CSPTPGQGSSYEQYF	TRAV12-3;TRBV20-1	0	0	0	0	0	0	0	0	0	0	0	0	1	0	0	0	0	0	0	0	0	0	0	0	0	11
CAVIGSARLMF	CASSWGVGYEQYF	TRAV12-2;TRBV7-2	0	0	0	0	0	0	3	0	0	0	0	0	0	0	0	0	0	0	0	0	9	0	0	0	0	0
CVVNLNSGYSTLTF	CASSTHGSADTQYF	TRAV12-1;TRBV19	0	0	0	0	0	0	0	0	0	0	0	7	0	0	0	0	0	0	0	0	0	0	0	0	5	0
CAVMDSNYQLIW	CAWSVVAGGGTDTQYF	TRAV1-2;TRBV30	0	0	0	0	0	0	0	0	0	0	0	0	4	0	0	0	0	0	0	0	0	0	0	0	0	8
CAEISNYQLIW	CASSSTGGGQPQHF	TRAV5;TRBV5-6	0	0	0	0	0	0	0	0	0	0	0	5	0	0	0	0	0	0	0	0	0	0	0	0	6	0
CAVEGGTSYGKLTF	CASSEGGSGYEQYF	TRAV36DV7;TRBV2	0	0	0	0	0	8	0	0	0	0	0	0	0	0	0	0	0	0	3	0	0	0	0	0	0	0
CAVDPHFQKLVF	CASSVRDSSYEQYF	TRAV2;TRBV9	0	0	0	0	0	0	10	0	0	0	0	0	0	0	0	0	0	0	0	0	1	0	0	0	0	0
CATATSNQGAQKLVF	CASSYVLLAQGAWEQPQHF	TRAV17;TRBV6-3	0	0	0	0	0	0	0	0	0	10	0	0	0	0	0	0	0	0	0	0	0	0	1	0	0	0
CATETGNQFYF	CASSLSGGAGELFF	TRAV17;TRBV12-3	0	0	0	0	0	0	8	0	0	0	0	0	0	0	0	0	0	0	0	0	3	0	0	0	0	0
CAMREVNTNAGKSTF	CASSQLGTGSNYGYTF	TRAV14DV4;TRBV4-1	0	0	0	4	0	0	0	0	0	0	0	0	0	0	0	0	7	0	0	0	0	0	0	0	0	0
CAMSEGNTGKLIF	CASSPGAGNEQFF	TRAV12-3;TRBV28	0	0	0	0	0	3	0	0	0	0	0	0	0	0	0	0	0	0	8	0	0	0	0	0	0	0
CAVNTGRRALTF	CASSATGGTDTQYF	TRAV12-2;TRBV2	0	0	0	0	1	0	0	0	0	0	0	0	0	0	0	0	0	10	0	0	0	0	0	0	0	0
CAVMDSNYQLIW	CASSERSVSTYGYTF	TRAV1-2;TRBV6-1	0	0	0	8	0	0	0	0	0	0	0	0	0	0	0	0	3	0	0	0	0	0	0	0	0	0
CAGKDSNYQLIW	CASSLHQPQHF	TRAV1-2;TRBV27	0	0	0	9	0	0	0	0	0	0	0	0	0	0	0	0	2	0	0	0	0	0	0	0	0	0
CVVSPNNNARLMF	CSVPTDTNEQFF	TRAV10;TRBV29-1	0	0	0	0	0	0	0	0	0	1	0	0	0	0	0	0	0	0	0	0	0	0	10	0	0	0
CAVVLLNRDDKIIF	CASSRGGAEYEQYF	TRAV8-1;TRBV5-4	0	0	0	0	0	0	0	0	0	0	0	1	0	0	0	0	0	0	0	0	0	0	0	0	9	0
CAETGNTGKLIF	CASSFGTSGSKYF	TRAV5;TRBV19	0	0	0	0	0	0	0	0	0	9	0	0	0	0	0	0	0	0	0	0	0	0	1	0	0	0
CAVKTSYDKVIF	CASSDPQETQYF	TRAV5;TRBV11-3	0	0	0	0	0	0	0	0	0	0	0	0	1	0	0	0	0	0	0	0	0	0	0	0	0	9
CLVRFRSGYALNF	CTSVPAVTECLRATPSVR	TRAV4;TRBV2	0	0	0	0	0	0	0	0	0	0	0	1	0	0	0	0	0	0	0	0	0	0	0	0	9	0
CAVDVGAQKLVF	CASSPRTSVHPTQGYF	TRAV39;TRBV18	0	0	0	8	0	0	0	0	0	0	0	0	0	0	0	0	2	0	0	0	0	0	0	0	0	0
CAYRGLSTGNQFYF	CASSPGQGVREKLFF	TRAV38-2DV8;TRBV11-2	0	0	0	0	7	0	0	0	0	0	0	0	0	0	0	0	0	3	0	0	0	0	0	0	0	0
CAFLGGGTGGFKTIF	CASSQGNTEAFF	TRAV38-1;TRBV3-1	0	0	0	9	0	0	0	0	0	0	0	0	0	0	0	0	1	0	0	0	0	0	0	0	0	0
CAGPAPRPFGNVLHC	CASSPGTGILYEQYF	TRAV35;TRBV7-6	0	0	0	0	0	0	0	0	0	0	0	0	0	0	0	0	0	0	0	0	0	10	0	0	0	0
CAVKGGEGNQGGKLIF	CASSPPGVAAYEQYF	TRAV21;TRBV7-9	0	0	0	0	0	0	0	0	0	0	1	0	0	0	0	0	0	0	0	0	0	0	0	9	0	0
CALKDAGNMLTF	CASSLRGESELNEQFF	TRAV19;TRBV7-9	0	0	0	0	0	0	7	0	0	0	0	0	0	0	0	0	0	0	0	0	3	0	0	0	0	0
CATAALYSGAGSYQLTF	CASSLLAGRSYEQYF	TRAV17;TRBV7-9	0	0	8	0	0	0	0	0	0	0	0	0	0	0	0	2	0	0	0	0	0	0	0	0	0	0
CATGNNNDMRF	CASSRLAAYNEQFF	TRAV17;TRBV4-1	0	0	0	0	0	6	0	0	0	0	0	0	0	0	0	0	0	0	4	0	0	0	0	0	0	0
CATDFFGNEKLTF	CATSRGTVSYEQYF	TRAV17;TRBV15	0	0	0	0	6	0	0	0	0	0	0	0	0	0	0	0	0	4	0	0	0	0	0	0	0	0
CAAPPLYNFNKFYF	CASSPYREDSDTQYF	TRAV12-2;TRBV6-1	9	0	0	0	0	0	0	0	0	0	0	0	0	1	0	0	0	0	0	0	0	0	0	0	0	0
CVVNMGGGGYQKVTF	CASSLYPPNYEQYF	TRAV12-1;TRBV28	0	0	0	0	0	0	8	0	0	0	0	0	0	0	0	0	0	0	0	0	2	0	0	0	0	0
CVVNRNARLMF	CSAREVGIQQFF	TRAV12-1;TRBV20-1	0	0	0	0	8	0	0	0	0	0	0	0	0	0	0	0	0	2	0	0	0	0	0	0	0	0
CAVRGEGNMLTF	CASTGMNTEAFF	TRAV1-2;TRBV9	0	0	0	0	0	0	0	0	0	8	0	0	0	0	0	0	0	0	0	0	0	0	2	0	0	0
CAVRSLASGGSYIPTF	CSATEGGTGGADTQYF	TRAV1-2;TRBV20-1	0	0	0	0	0	0	0	0	0	1	0	0	0	0	0	0	0	0	0	0	0	0	9	0	0	0
CAVRGGNNARLMF	CASSEGQPNNEQFF	TRAV1-1;TRBV6-4	0	4	0	0	0	0	0	0	0	0	0	0	0	0	6	0	0	0	0	0	0	0	0	0	0	0
CAVRDLRGGSYIPTF	CASSQTQTGSGNTIYF	TRAV1-1;TRBV4-1	0	0	0	0	0	0	9	0	0	0	0	0	0	0	0	0	0	0	0	0	1	0	0	0	0	0
CALRFAGGTSYGKLTF	CASGQNRGRAFF	TRAV9-2;TRBV27	0	0	0	6	0	0	0	0	0	0	0	0	0	0	0	0	3	0	0	0	0	0	0	0	0	0
CAVRRDYKLSF	CATVEGDFPLDTQYF	TRAV8-4;TRBV12-3	0	0	0	0	0	0	0	0	0	0	2	0	0	0	0	0	0	0	0	0	0	0	0	7	0	0
CARGDAGNMLTF	CASSERQGANTEAFF	TRAV8-3;TRBV2	0	0	0	0	0	0	0	0	0	0	0	1	0	0	0	0	0	0	0	0	0	0	0	0	8	0
CVVKFSGYSTLTF	CASSLWTGYEQYF	TRAV8-2;TRBV7-6	0	0	0	0	0	0	0	0	0	0	0	0	1	0	0	0	0	0	0	0	0	0	0	0	0	8
CAESLEDSGYALNF	CASSQDVGNTDTQYF	TRAV5;TRBV4-1	8	0	0	0	0	0	0	0	0	0	0	0	0	1	0	0	0	0	0	0	0	0	0	0	0	0
CAESYGSSNTGKLIF	CASSGMASTDTQYF	TRAV5;TRBV2	0	0	0	0	6	0	0	0	0	0	0	0	0	0	0	0	0	3	0	0	0	0	0	0	0	0
CGADIAGANSKLTF	CASSRESGNEAFF	TRAV34;TRBV18	0	0	0	0	0	4	0	0	0	0	0	0	0	0	0	0	0	0	5	0	0	0	0	0	0	0
CGTEGGRRALTF	CASSQDGQKVDGYTF	TRAV30;TRBV4-2	0	0	0	0	0	0	0	0	0	0	0	0	1	0	0	0	0	0	0	0	0	0	0	0	0	8
CGTEPGTGGFKTIF	CASSFFGLELFF	TRAV30;TRBV28	0	0	0	0	0	0	0	0	0	0	1	0	0	0	0	0	0	0	0	0	0	0	0	8	0	0
CAGAPLEAYKYIF	CAISDPGGPDEQFF	TRAV27;TRBV10-3	0	0	0	0	0	6	0	0	0	0	0	0	0	0	0	0	0	0	3	0	0	0	0	0	0	0
CAVGVTGGGNKLTF	CASSYSAGAIGGYTF	TRAV20;TRBV6-5	0	0	0	0	0	0	7	0	0	0	0	0	0	0	0	0	0	0	0	0	2	0	0	0	0	0
CALEVMDSSYKLIF	CASSLRGESELNEQFF	TRAV19;TRBV7-9	0	0	0	0	0	0	8	0	0	0	0	0	0	0	0	0	0	0	0	0	1	0	0	0	0	0
CATDPYTQGGSEKLVF	CASSNRGGNEQYF	TRAV17;TRBV19	0	0	0	0	8	0	0	0	0	0	0	0	0	0	0	0	0	1	0	0	0	0	0	0	0	0
CAAPYSGGYQKVTF	CASISGSSYNSPLHF	TRAV13-1;TRBV7-8	0	0	0	0	8	0	0	0	0	0	0	0	0	0	0	0	0	1	0	0	0	0	0	0	0	0
CAALATWANNLFF	CASSSQQGMNTEAFF	TRAV13-1;TRBV11-2	0	0	0	0	0	0	0	0	0	3	0	0	0	0	0	0	0	0	0	0	0	0	6	0	0	0
CAMSEGTDKLIF	CASSPPTVSYEQYF	TRAV12-3;TRBV7-2	0	0	0	1	0	0	0	0	0	0	0	0	0	0	0	0	8	0	0	0	0	0	0	0	0	0
CAVPRGGADGLTF	CASSFSGSGANVLTF	TRAV12-2;TRBV27	0	0	0	0	0	5	0	0	0	0	0	0	0	0	0	0	0	0	4	0	0	0	0	0	0	0
CAELGNTPLVF	CASSLLRDGDEQYF	TRAV5;TRBV7-8	1	0	0	0	0	0	0	0	0	0	0	0	0	7	0	0	0	0	0	0	0	0	0	0	0	0
CLVLSPTSNTGKLIF	CSVEVIQGDYGYTF	TRAV4;TRBV29-1	0	0	0	2	0	0	0	0	0	0	0	0	0	0	0	0	6	0	0	0	0	0	0	0	0	0
CAFRGYGNKLVF	CASSLEGNSYEQYF	TRAV38-1;TRBV5-4	0	0	0	0	0	0	0	0	0	0	0	1	0	0	0	0	0	0	0	0	0	0	0	0	7	0
CAFILIGGAQKLVF	CSASASGGLGDTQYF	TRAV38-1;TRBV20-1	0	0	0	0	1	0	0	0	0	0	0	0	0	0	0	0	0	7	0	0	0	0	0	0	0	0
CAVDLSGTYKYIF	CASSLPGQGSGEQYF	TRAV3;TRBV4-1	7	0	0	0	0	0	0	0	0	0	0	0	0	1	0	0	0	0	0	0	0	0	0	0	0	0
CIVRVAANSGYSTLTF	CASSPAGRGNTIYF	TRAV26-1;TRBV7-7	0	0	0	0	0	0	0	0	0	0	0	0	0	0	0	0	0	0	0	0	0	8	0	0	0	0
CIVRFPGGGADGLTF	CSAPALGGLSGTEAFF	TRAV26-1;TRBV20-1	0	0	0	0	0	0	0	0	0	0	0	2	0	0	0	0	0	0	0	0	0	0	0	0	6	0
CIVRAYDLNTNAGKSTF	CASSKTGNQPQHF	TRAV26-1;TRBV12-4	0	0	0	0	0	0	0	0	0	0	0	0	0	0	0	0	0	0	0	0	0	8	0	0	0	0
CAVPTSGTYKYIF	CSASGAADTTDTQYF	TRAV21;TRBV20-1	0	0	0	0	0	5	0	0	0	0	0	0	0	0	0	0	0	0	3	0	0	0	0	0	0	0
CALSEESAYKLSF	CASSARDPGTGRGTEAFF	TRAV19;TRBV7-9	0	0	0	0	0	0	0	0	0	0	0	0	3	0	0	0	0	0	0	0	0	0	0	0	0	5
CAENQNFGNEKLTF	CASSKFAGTEGFF	TRAV13-2;TRBV6-4	0	0	0	0	0	2	0	0	0	0	0	0	0	0	0	0	0	0	6	0	0	0	0	0	0	0
CAMNQFYF	CAWSVHWTGETQYF	TRAV12-3;TRBV30	0	0	0	1	0	0	0	0	0	0	0	0	0	0	0	0	7	0	0	0	0	0	0	0	0	0
CAVWGYNTDKLIF	CRAGTGKGNTIYF	TRAV12-2;TRBV20-1	0	0	0	0	0	0	1	0	0	0	0	0	0	0	0	0	0	0	0	0	7	0	0	0	0	0
CALLAGGQNFVF	CASGGTGELFF	TRAV12-1;TRBV3-1	5	0	0	0	0	0	0	0	0	0	0	0	0	3	0	0	0	0	0	0	0	0	0	0	0	0
CVVNNYGQNFVF	CASSLEAGFNNEQFF	TRAV12-1;TRBV11-2	0	0	0	0	0	0	7	0	0	0	0	0	0	0	0	0	0	0	0	0	1	0	0	0	0	0
CAVSKSYNTDKLIF	CASSEGLTGSRTDTQYF	TRAV1-2;TRBV6-1	0	0	0	0	0	0	0	0	0	0	3	0	0	0	0	0	0	0	0	0	0	0	0	5	0	0
CAPRWNNQGGKLIF	CASSLDPSDDEQYF	TRAV1-2;TRBV5-1	0	0	0	0	0	0	6	0	0	0	0	0	0	0	0	0	0	0	0	0	2	0	0	0	0	0
CAWNLDGNNRKLIW	CSVEGPNTGELFF	TRAV1-1;TRBV29-1	0	0	0	0	7	0	0	0	0	0	0	0	0	0	0	0	0	1	0	0	0	0	0	0	0	0
CVVSERRTGGGNKLTF	CASSLSYGGFYNEQFF	TRAV10;TRBV27	0	0	0	0	0	0	0	0	0	0	4	0	0	0	0	0	0	0	0	0	0	0	0	4	0	0
CALNSGGYQKVTF	CASSDLDDGDLSGYTF	TRAV9-2;TRBV25-1	0	1	0	0	0	0	0	0	0	0	0	0	0	0	6	0	0	0	0	0	0	0	0	0	0	0
CAAYTSGTYKYIF	CSVQGQGNTGELFF	TRAV8-4;TRBV29-1	0	0	0	0	0	2	0	0	0	0	0	0	0	0	0	0	0	0	5	0	0	0	0	0	0	0
CAVGADPNDMRF	CSATDGDYSSSYNEQFF	TRAV8-3;TRBV20-1	0	0	0	0	0	3	0	0	0	0	0	0	0	0	0	0	0	0	4	0	0	0	0	0	0	0
CAVVPPGEAGTALIF	CASSLPGTGRAEQYF	TRAV8-3;TRBV11-2	0	0	0	4	0	0	0	0	0	0	0	0	0	0	0	0	3	0	0	0	0	0	0	0	0	0
CAEKGGAGYGGATNKLIF	CASSVEGADTDTQYF	TRAV5;TRBV9	0	0	0	0	0	0	0	0	0	0	0	0	4	0	0	0	0	0	0	0	0	0	0	0	0	3
CAESSYGQNFVF	CASSEASVADTQYF	TRAV5;TRBV6-1	0	0	0	0	0	3	0	0	0	0	0	0	0	0	0	0	0	0	4	0	0	0	0	0	0	0
CAYLGGVSGGGADGLTF	CASSPRQVGRANTGELFF	TRAV38-2DV8;TRBV7-8	0	0	6	0	0	0	0	0	0	0	0	0	0	0	0	1	0	0	0	0	0	0	0	0	0	0
CAYYTGTASKLTF	CSAKPDPGLAGGWQETQYF	TRAV38-2DV8;TRBV20-1	0	0	0	0	0	0	0	0	0	6	0	0	0	0	0	0	0	0	0	0	0	0	1	0	0	0
CAGGHPTINSGGSNYKLTF	CSATPGAGDTQYF	TRAV35;TRBV20-1	0	0	0	0	4	0	0	0	0	0	0	0	0	0	0	0	0	3	0	0	0	0	0	0	0	0
CGTEGSEPGTYKYIF	CASAWGGPGELFF	TRAV30;TRBV27	0	0	0	0	0	3	0	0	0	0	0	0	0	0	0	0	0	0	4	0	0	0	0	0	0	0
CAVSPSNQAGTALIF	CASSDLAGETQYF	TRAV21;TRBV5-4	0	0	0	0	0	4	0	0	0	0	0	0	0	0	0	0	0	0	3	0	0	0	0	0	0	0
CAVRDRDDKIIF	CATSNQGLELFF	TRAV21;TRBV15	0	0	0	0	0	0	0	0	0	0	3	0	0	0	0	0	0	0	0	0	0	0	0	4	0	0
CALSEASSSYDKVIF	CATSSPQTEAFF	TRAV19;TRBV15	5	0	0	0	0	0	0	0	0	0	0	0	0	2	0	0	0	0	0	0	0	0	0	0	0	0
CATLLRMDSSYKLIF	CASSLIGVSRYNEQFF	TRAV17;TRBV7-9	0	0	0	0	0	0	6	0	0	0	0	0	0	0	0	0	0	0	0	0	1	0	0	0	0	0
CATDARDNYGQNFVF	CASSQNPGQWYEQYF	TRAV17;TRBV11-2	0	0	0	0	0	0	6	0	0	0	0	0	0	0	0	0	0	0	0	0	1	0	0	0	0	0
CAEPPWGMSGSARQLTF	CASSYTPREQYF	TRAV13-2;TRBV6-3	0	0	0	0	0	0	4	0	0	0	0	0	0	0	0	0	0	0	0	0	3	0	0	0	0	0
CAASNPWGNFGNEKLTF	CASSITGADGYTF	TRAV13-1;TRBV19	0	0	0	0	0	0	0	0	0	0	4	0	0	0	0	0	0	0	0	0	0	0	0	3	0	0
CALTSGTYKYIF	CASHSTENYGYTF	TRAV12-3;TRBV2	0	0	0	6	0	0	0	0	0	0	0	0	0	0	0	0	1	0	0	0	0	0	0	0	0	0
CAVNGNDYKLSF	CATSRLGDTQYF	TRAV12-2;TRBV15	0	0	5	0	0	0	0	0	0	0	0	0	0	0	0	2	0	0	0	0	0	0	0	0	0	0
CAPMDSNYQLIW	CSANKRDFNSPLHF	TRAV1-2;TRBV20-1	0	0	0	0	0	0	0	0	0	0	3	0	0	0	0	0	0	0	0	0	0	0	0	4	0	0
CAVRRNSGGYQKVTF	CATSRGQGAREQYF	TRAV1-2;TRBV15	0	0	0	0	5	0	0	0	0	0	0	0	0	0	0	0	0	2	0	0	0	0	0	0	0	0
CAVRGGSQGNLIF	CASSEDRTYSYEQYF	TRAV1-1;TRBV6-1	0	3	0	0	0	0	0	0	0	0	0	0	0	0	4	0	0	0	0	0	0	0	0	0	0	0
CVAGGDAGNMLTF	CSAIAGKETQYF	TRAV8-2;TRBV20-1	0	0	0	0	0	0	0	0	0	0	3	0	0	0	0	0	0	0	0	0	0	0	0	3	0	0
CAVNAENTDKLIF	CASTRDPGGYGYTF	TRAV8-1;TRBV9	0	0	0	0	0	0	0	0	0	0	1	0	0	0	0	0	0	0	0	0	0	0	0	5	0	0
CAVNAIKAAGNKLTF	CASSLGSSPKEQYF	TRAV8-1;TRBV27	0	0	0	0	0	0	0	0	0	0	4	0	0	0	0	0	0	0	0	0	0	0	0	2	0	0
CAVNAGADKLIF	CATSEWDSSNNEQFF	TRAV8-1;TRBV24-1	0	0	0	0	0	4	0	0	0	0	0	0	0	0	0	0	0	0	2	0	0	0	0	0	0	0
CAVNQFYF	CASSPPPGLAYNEQFF	TRAV41;TRBV18	0	5	0	0	0	0	0	0	0	0	0	0	0	0	1	0	0	0	0	0	0	0	0	0	0	0
CAYRVEETSGSRLTF	CASSGRRLAGDTDTQYF	TRAV38-2DV8;TRBV7-9	0	0	0	0	0	0	0	0	0	0	2	0	0	0	0	0	0	0	0	0	0	0	0	4	0	0
CAYFLYNFNKFYF	CASSQPSRQETQYF	TRAV38-2DV8;TRBV4-1	0	0	0	0	0	4	0	0	0	0	0	0	0	0	0	0	0	0	2	0	0	0	0	0	0	0
CAGAQSGGYNKLIF	CASSSRQGASNYGYTF	TRAV27;TRBV7-8	0	0	0	0	0	0	5	0	0	0	0	0	0	0	0	0	0	0	0	0	1	0	0	0	0	0
CAPWPTDKLIF	CASSGLQETQYF	TRAV20;TRBV6-1	0	0	0	0	4	0	0	0	0	0	0	0	0	0	0	0	0	2	0	0	0	0	0	0	0	0
CALSEPQTGANNLFF	CASSWTGENIQYF	TRAV19;TRBV5-4	0	0	0	0	0	0	0	0	0	0	0	0	1	0	0	0	0	0	0	0	0	0	0	0	0	5
CVSYTGGFKTIF	CASRDGYNEQFF	TRAV17;TRBV27	0	0	0	0	0	0	5	0	0	0	0	0	0	0	0	0	0	0	0	0	1	0	0	0	0	0
CATDEVTGGGNKLTF	CASTATQSTDTQYF	TRAV17;TRBV19	0	0	0	0	0	0	0	0	0	0	0	2	0	0	0	0	0	0	0	0	0	0	0	0	4	0
CAMREGPLGGGYQKVTF	CSARPIQAQGGETQYF	TRAV14DV4;TRBV20-1	0	0	0	0	0	4	0	0	0	0	0	0	0	0	0	0	0	0	2	0	0	0	0	0	0	0
CAATHRLGKLTF	CSVDLNSGTDTQYF	TRAV13-1;TRBV29-1	0	0	0	0	0	0	0	0	0	0	0	0	0	0	0	0	0	0	0	0	0	6	0	0	0	0
CAVNSGTYKYIF	CASSAGLAGEIANTGELFF	TRAV12-2;TRBV7-2	0	0	0	0	0	0	3	0	0	0	0	0	0	0	0	0	0	0	0	0	3	0	0	0	0	0
CAAPLGGKLIF	CASRQAGAYNEQFF	TRAV12-2;TRBV5-4	0	0	0	0	5	0	0	0	0	0	0	0	0	0	0	0	0	1	0	0	0	0	0	0	0	0
CAVNRFTGNQFYF	CSVVRVVGGDEQYF	TRAV12-2;TRBV29-1	0	0	0	0	0	0	1	0	0	0	0	0	0	0	0	0	0	0	0	0	5	0	0	0	0	0
CAVNPGSMKTSYDKVIF	CASSVPTRGLVTDTQYF	TRAV12-2;TRBV28	0	0	0	0	0	0	0	0	0	0	0	3	0	0	0	0	0	0	0	0	0	0	0	0	3	0
CAVKGAGGTYKYIF	CSASPGQGANQPQHF	TRAV12-2;TRBV20-1	0	0	0	0	0	0	0	0	0	0	0	0	4	0	0	0	0	0	0	0	0	0	0	0	0	2
CAVRDSNYQLIW	CASSPRLAGEGETQYF	TRAV1-2;TRBV12-3	0	0	0	4	0	0	0	0	0	0	0	0	0	0	0	0	2	0	0	0	0	0	0	0	0	0
CAVTAMDSNYQLIW	CASSLGGGGYTF	TRAV1-1;TRBV7-2	0	0	0	0	0	0	0	0	0	0	1	0	0	0	0	0	0	0	0	0	0	0	0	5	0	0
CAVKDYGQNFVF	CASSSGYSGANVLTF	TRAV1-1;TRBV5-5	0	0	0	0	1	0	0	0	0	0	0	0	0	0	0	0	0	5	0	0	0	0	0	0	0	0
CESSSPGSARQLTF	CASSQEPDGTSGGAGIPTDTQYF	TRAV1-1;TRBV4-2	0	0	0	0	0	4	0	0	0	0	0	0	0	0	0	0	0	0	2	0	0	0	0	0	0	0
CAASIGNFGNEKLTF	CASSPQRNTEAFF	TRAV23DV6;TRBV4-3	0	0	0	0	0	0	1	0	0	0	2	0	0	0	0	0	0	0	0	0	0	0	0	2	0	0
CALIPYGQNFVF	CASSLQETGYDTQYF	TRAV9-2;TRBV12-4	0	0	0	0	0	0	0	0	0	0	0	0	2	0	0	0	0	0	0	0	0	0	0	0	0	3
CAVSDQYNQGGKLIF	CASSQEPEGAAFF	TRAV8-4;TRBV4-3	0	0	0	0	0	0	0	0	0	0	2	0	0	0	0	0	0	0	0	0	0	0	0	3	0	0
CAVSEDYGGSQGNLIF	CATSRESSGIAKNIQYF	TRAV8-4;TRBV15	0	0	0	0	0	0	0	0	0	1	0	0	0	0	0	0	0	0	0	0	0	0	4	0	0	0
CAVGYSGGYQKVTF	CASSISMDTEAFF	TRAV8-3;TRBV19	0	0	0	0	0	0	0	0	0	0	0	0	0	0	0	0	0	0	0	0	0	5	0	0	0	0
CAVNAGRDSNYQLIW	CASSHGQGPHEQYF	TRAV8-1;TRBV4-2	0	0	0	0	0	0	0	0	0	0	0	0	4	0	0	0	0	0	0	0	0	0	0	0	0	1
CAAPTGNQFYF	CAISEIGQGANVLTF	TRAV8-1;TRBV10-3	0	0	0	0	0	0	0	0	0	0	0	0	2	0	0	0	0	0	0	0	0	0	0	0	0	3
CALDKSGGGADGLTF	CASSSEARTAYGYTF	TRAV6;TRBV6-5	0	0	0	0	0	4	0	0	0	0	0	0	0	0	0	0	0	0	1	0	0	0	0	0	0	0
CALVGWGTGGGNKLTF	CSAAGQVYGYTF	TRAV6;TRBV20-1	4	0	0	0	0	0	0	0	0	0	0	0	0	1	0	0	0	0	0	0	0	0	0	0	0	0
CAEITGDKIIF	CASSLTGGYSGNTIYF	TRAV5;TRBV28	0	0	0	0	0	3	0	0	0	0	0	0	0	0	0	0	0	0	2	0	0	0	0	0	0	0
CAEYSSASKIIF	CSARDTSLNTEAFF	TRAV5;TRBV20-1	0	0	0	0	0	4	0	0	0	0	0	0	0	0	0	0	0	0	1	0	0	0	0	0	0	0
CAAPTQGGSEKLVF	CASSPPPGLAYNEQFF	TRAV41;TRBV18	0	3	0	0	0	0	0	0	0	0	0	0	0	0	2	0	0	0	0	0	0	0	0	0	0	0
CLVGDQGNFNKFYF	CASSPRDRGNTGELFF	TRAV4;TRBV25-1	0	0	0	0	0	0	3	0	0	0	0	0	0	0	0	0	0	0	0	0	2	0	0	0	0	0
CAYRSGRNTDKLIF	CASSPTGPKHTDTQYF	TRAV38-2DV8;TRBV13	0	0	0	0	0	0	3	0	0	0	0	0	0	0	0	0	0	0	0	0	2	0	0	0	0	0
CAGQRGNYGGSQGNLIF	CASSSGGPGQGGYYSNQPQHF	TRAV35;TRBV12-3	0	0	0	0	0	0	0	0	0	0	0	0	1	0	0	0	0	0	0	0	0	0	0	0	0	4
CGADPHLTTDKLIF	CSARGPSPPNGNEQFF	TRAV34;TRBV20-1	0	0	0	0	0	0	1	0	0	0	0	0	0	0	0	0	0	0	0	0	4	0	0	0	0	0
CAVRDILGTGFQKLVF	CAIGTGAGNTIYF	TRAV3;TRBV19	0	0	0	0	3	0	0	0	0	0	0	0	0	0	0	0	0	2	0	0	0	0	0	0	0	0
CAGGNSGNTPLVF	CASNGREQGRTEAFF	TRAV29DV5;TRBV4-1	0	0	0	0	0	0	0	0	0	0	0	4	0	0	0	0	0	0	0	0	0	0	0	0	1	0
CTSVQQNTPMQANQPL	CASSKINQPQHF	TRAV29DV5;TRBV27	0	0	0	0	0	2	0	0	0	0	0	0	0	0	0	0	0	0	3	0	0	0	0	0	0	0
CAVTGNTPLVF	CASSIVFGTIYGYTF	TRAV29DV5;TRBV19	0	0	0	0	0	0	3	0	0	0	0	0	0	0	0	0	0	0	0	0	2	0	0	0	0	0
CAGFSLSGTYKYIF	CASSPGQGGHAEAFF	TRAV27;TRBV9	0	0	0	0	0	3	0	0	0	0	0	0	0	0	0	0	0	0	2	0	0	0	0	0	0	0
CMGDNAGNMLTF	CASSDHHGGTDYGYTF	TRAV26-1;TRBV9	0	0	0	0	0	3	0	0	0	0	0	0	0	0	0	0	0	0	2	0	0	0	0	0	0	0
CIVNSYNQGGKLIF	CASSYGNSPLHF	TRAV26-1;TRBV6-5	0	0	0	0	0	0	0	0	0	2	0	0	0	0	0	0	0	0	0	0	0	0	3	0	0	0
CAAASGGYQKVTF	CASSRYGQGETQYF	TRAV23DV6;TRBV5-6	0	0	0	0	0	0	0	0	0	0	0	1	0	0	0	0	0	0	0	0	0	0	0	0	4	0
CAVTGANSKLTF	CASGGLDASFGTQHF	TRAV22;TRBV12-5	0	0	0	0	0	0	0	0	0	0	0	3	0	0	0	0	0	0	0	0	0	0	0	0	2	0
CALSEASTGNQFYF	CASRWTGNTEAFF	TRAV19;TRBV6-6	0	0	0	2	0	0	0	0	0	0	0	0	0	0	0	0	3	0	0	0	0	0	0	0	0	0
CALRGDPTGTASKLTF	CASSPRGAREQYF	TRAV19;TRBV3-1	0	0	0	0	4	0	0	0	0	0	0	0	0	0	0	0	0	1	0	0	0	0	0	0	0	0
CATDSGDYKLSF	CAIMTGQETQYF	TRAV17;TRBV28	0	0	0	0	0	4	0	0	0	0	0	0	0	0	0	0	0	0	1	0	0	0	0	0	0	0
CATGKENNARLMF	CASSLVRGAEAFF	TRAV17;TRBV27	0	0	0	0	2	0	0	0	0	0	0	0	0	0	0	0	0	3	0	0	0	0	0	0	0	0
CATETQGGSEKLVF	CASSLRAGGGYTF	TRAV17;TRBV12-3	0	0	0	4	0	0	0	0	0	0	0	0	0	0	0	0	1	0	0	0	0	0	0	0	0	0
CAMREGGSGNTGKLIF	CASSPRTGENPPLQETQYF	TRAV14DV4;TRBV13	0	0	0	0	0	0	0	0	0	0	0	3	0	0	0	0	0	0	0	0	0	0	0	0	2	0
CAEPHNNDMRF	CASSPRSPPYEQYF	TRAV13-2;TRBV6-5	0	0	0	0	0	2	0	0	0	0	0	0	0	0	0	0	0	0	3	0	0	0	0	0	0	0
CAEGGRRALTF	CASSGTSGRGETQYF	TRAV13-2;TRBV13	0	0	0	3	0	0	0	0	0	0	0	0	0	0	0	0	2	0	0	0	0	0	0	0	0	0
CAVNFYAGNNRKLIW	CASSYTGPRDIQYF	TRAV12-2;TRBV6-5	0	0	0	0	0	0	0	0	0	0	2	0	0	0	0	0	0	0	0	0	0	0	0	3	0	0
CAVLFSGGYNKLIF	CASSQDHGQLNTEAFF	TRAV12-2;TRBV4-1	0	0	0	0	0	0	4	0	0	0	0	0	0	0	0	0	0	0	0	0	1	0	0	0	0	0
CAVNPYQKLVF	CSAPRAANEQFF	TRAV12-2;TRBV20-1	0	0	4	0	0	0	0	0	0	0	0	0	0	0	0	1	0	0	0	0	0	0	0	0	0	0
CAVSRNAGNMLTF	CASSVTGGTNYGYTF	TRAV12-2;TRBV2	0	0	0	0	1	0	0	0	0	0	0	0	0	0	0	0	0	4	0	0	0	0	0	0	0	0
CVVWAGGGNKLTF	CASSLSSTYNEQFF	TRAV12-1;TRBV7-8	0	0	0	0	0	0	0	0	0	2	0	0	0	0	0	0	0	0	0	0	0	0	3	0	0	0
CVVLYSSASKIIF	CASSVDTGELFF	TRAV12-1;TRBV5-1	0	0	0	0	1	0	0	0	0	0	0	0	0	0	0	0	0	4	0	0	0	0	0	0	0	0
CAAQAAGNKLTF	CASSSVGTGNGYTF	TRAV1-2;TRBV9	4	0	0	0	0	0	0	0	0	0	0	0	0	1	0	0	0	0	0	0	0	0	0	0	0	0
CAGKDSNYQLIW	CASSDSQDTGELFF	TRAV1-2;TRBV6-4	0	0	0	4	0	0	0	0	0	0	0	0	0	0	0	0	1	0	0	0	0	0	0	0	0	0
CAVRDDDYKLSF	CASSQGEYNEQFF	TRAV1-2;TRBV6-4	0	0	0	0	0	0	0	0	0	0	1	0	0	0	0	0	0	0	0	0	0	0	0	4	0	0
CAVRDSNYQLIW	CASSAEEGSGNNEQFF	TRAV1-2;TRBV6-4	0	0	0	4	0	0	0	0	0	0	0	0	0	0	0	0	1	0	0	0	0	0	0	0	0	0
CVVSGLNTGTASKLTF	CASSLKINTEAFF	TRAV10;TRBV19	0	0	0	0	3	0	0	0	0	0	0	0	0	0	0	0	0	2	0	0	0	0	0	0	0	0
CVVSAFLSGNTGKLIF	CASRGDRTVQETQYF	TRAV8-2;TRBV11-2	0	0	0	0	0	0	0	0	0	1	0	0	0	0	0	0	0	0	0	0	0	0	3	0	0	0
CALEGGSQGNLIF	CASSYEFRTSGEQYF	TRAV6;TRBV6-5	0	0	0	0	0	1	0	0	0	0	0	0	0	0	0	0	0	0	3	0	0	0	0	0	0	0
CALSFSGGYNKLIF	CAAQSRETQYF	TRAV6;TRBV25-1	0	0	0	0	0	0	0	0	0	0	3	0	0	0	0	0	0	0	0	0	0	0	0	1	0	0
CADGGNTGFQKLVF	CASSLLSGIGETQYF	TRAV5;TRBV27	0	0	0	0	0	0	0	0	0	0	0	0	2	0	0	0	0	0	0	0	0	0	0	0	0	2
CLVGDKRQAGTALIF	CASSDSDTDTQYF	TRAV4;TRBV6-4	0	0	0	0	0	0	0	0	0	0	3	0	0	0	0	0	0	0	0	0	0	0	0	1	0	0
CAVDRNYGQNFVF	CASSEAGFSYNSPLHF	TRAV39;TRBV2	0	0	0	0	0	0	0	0	0	3	0	0	0	0	0	0	0	0	0	0	0	0	1	0	0	0
CAFMGGRDDKIIF	CASSPPTGTYEQYF	TRAV38-1;TRBV7-9	0	0	0	0	0	0	2	0	0	0	0	0	0	0	0	0	0	0	0	0	2	0	0	0	0	0
CAGHPLTQGGSEKLVF	CASSPGASGGAAQYF	TRAV35;TRBV19	0	0	0	0	2	0	0	0	0	0	0	0	0	0	0	0	0	2	0	0	0	0	0	0	0	0
CGADIGNTDKLIF	CASSYTGEQEKLFF	TRAV34;TRBV6-3	0	0	0	1	0	0	0	0	0	0	0	0	0	0	0	0	3	0	0	0	0	0	0	0	0	0
CGADGSDYKLSF	CATSPGTGEEKLFF	TRAV34;TRBV15	0	0	0	0	0	1	0	0	0	0	0	0	0	0	0	0	0	0	3	0	0	0	0	0	0	0
CGAPRGGGSQGNLIF	CASSLSGNQPQHF	TRAV34;TRBV12-4	3	0	0	0	0	0	0	0	0	0	0	0	0	1	0	0	0	0	0	0	0	0	0	0	0	0
CAVTQLTGANNLFF	CASSSWSSNQPQHF	TRAV3;TRBV6-3	0	0	0	0	0	0	0	0	0	0	2	0	0	0	0	0	0	0	0	0	0	0	0	2	0	0
CAVRDTNAGKSTF	CATSRRLRGDNSPLHF	TRAV3;TRBV15	0	0	0	0	1	0	0	0	0	0	0	0	0	0	0	0	0	3	0	0	0	0	0	0	0	0
CAASVGDDKIIF	CASSHLAGGFYGYTF	TRAV29DV5;TRBV4-3	0	0	0	0	0	0	2	0	0	0	0	0	0	0	0	0	0	0	0	0	2	0	0	0	0	0
CAGAGTGGGNKLTF	CASSLAGGYTEAFF	TRAV27;TRBV5-1	0	0	0	0	0	0	0	0	0	0	1	0	0	0	0	0	0	0	0	0	0	0	0	3	0	0
CTLKNTGTASKLTF	CASSSVAGTYEQYF	TRAV26-1;TRBV7-2	0	0	0	0	0	2	0	0	0	0	0	0	0	0	0	0	0	0	2	0	0	0	0	0	0	0
CAGSPSNTGKLIF	CASRHQGATEAFF	TRAV25;TRBV6-5	0	0	0	0	0	0	0	0	0	0	1	0	0	0	0	0	0	0	0	0	0	0	0	3	0	0
CAGPGTNAGKSTF	CASSQDYLNEQFF	TRAV25;TRBV4-1	0	0	0	0	0	3	0	0	0	0	0	0	0	0	0	0	0	0	1	0	0	0	0	0	0	0
CAPLSGSARQLTF	CAWSKGTGGYSNQPQHF	TRAV24;TRBV30	0	0	0	0	2	0	0	0	0	0	0	0	0	0	0	0	0	2	0	0	0	0	0	0	0	0
CAASRGAGFGNVLHC	CASSDPRQPPNYGYTF	TRAV23DV6;TRBV2	0	0	0	0	0	0	0	0	0	0	0	0	2	0	0	0	0	0	0	0	0	0	0	0	0	2
CAVENTGNQFYF	CASSWGAYYNEQFF	TRAV21;TRBV27	0	0	0	0	0	0	0	0	0	0	1	0	0	0	0	0	0	0	0	0	0	0	0	3	0	0
CAVQAQRNARLMF	CASSLASTDTQYF	TRAV20;TRBV28	0	0	0	0	0	0	0	0	0	0	0	0	1	0	0	0	0	0	0	0	0	0	0	0	0	3
CAVQGQDTDKLIF	CASSFLDIFYGYTF	TRAV20;TRBV28	0	0	0	0	2	0	0	0	0	0	0	0	0	0	0	0	0	2	0	0	0	0	0	0	0	0
CAVEDQSGYSTLTF	CASSLGGREAFF	TRAV2;TRBV27	0	0	0	0	1	0	0	0	0	0	0	0	0	0	0	0	0	3	0	0	0	0	0	0	0	0
CALNQPWNTGNQFYF	CASSPPLGGENIQYF	TRAV19;TRBV7-9	0	0	0	0	0	0	3	0	0	0	0	0	0	0	0	0	0	0	0	0	1	0	0	0	0	0
CALSEAPRSNFGNEKLTF	CASSLWSGSPYEQYF	TRAV19;TRBV27	0	0	0	0	0	0	0	0	0	0	2	0	0	0	0	0	0	0	0	0	0	0	0	2	0	0
CALAPNTGNQFYF	CATSPGTGGRYGYTF	TRAV19;TRBV19	0	0	0	2	0	0	0	0	0	0	0	0	0	0	0	0	2	0	0	0	0	0	0	0	0	0
CATRTGNQFYF	CASSLETWGVLQYF	TRAV17;TRBV7-8	0	0	0	0	0	0	0	0	0	0	0	1	0	0	0	0	0	0	0	0	0	0	0	0	3	0
CATDLNSQGGSEKLVF	CASSNRGGNEQFF	TRAV17;TRBV19	0	0	0	0	2	0	0	0	0	0	0	0	0	0	0	0	0	2	0	0	0	0	0	0	0	0
CALTDSNYQLIW	CASSYLQGAGYTF	TRAV16;TRBV6-5	0	0	0	0	0	0	0	0	0	0	0	0	2	0	0	0	0	0	0	0	0	0	0	0	0	2
CAPPYGNNRLAF	CASSYRGNQPQHF	TRAV16;TRBV6-5	0	0	0	0	1	0	0	0	0	0	0	0	0	0	0	0	0	3	0	0	0	0	0	0	0	0
CAMREGGFGNVLHC	CASSFVWGRQETQYF	TRAV14DV4;TRBV28	0	0	0	0	0	0	0	0	0	0	0	1	0	0	0	0	0	0	0	0	0	0	0	0	3	0
CAENIDGQKLLF	CASTHRDGNTEAFF	TRAV13-2;TRBV5-5	0	0	0	0	0	0	0	0	0	0	0	0	1	0	0	0	0	0	0	0	0	0	0	0	0	3
CAILGSGNTGKLIF	CASSLLGGYEQYF	TRAV12-3;TRBV6-5	0	0	0	0	0	0	0	0	0	0	0	0	0	0	0	0	0	0	0	0	0	4	0	0	0	0
CAVGVTGNQFYF	CASSLAGPAYEQYF	TRAV12-2;TRBV7-2	0	0	0	0	0	0	0	0	0	0	0	1	0	0	0	0	0	0	0	0	0	0	0	0	3	0
CAVGDNARLMF	CAWEPVDSEKLFF	TRAV12-2;TRBV30	0	0	0	0	0	0	0	0	0	0	1	0	0	0	0	0	0	0	0	0	0	0	0	3	0	0
CAPIDGQKLLF	CASSLGLVVGELFF	TRAV12-2;TRBV12-4	0	1	0	0	0	0	0	0	0	0	0	0	0	0	3	0	0	0	0	0	0	0	0	0	0	0
CVVKQGFGNVLHC	CASSEASEFYEQYF	TRAV12-1;TRBV6-1	0	0	0	0	0	0	0	0	0	0	0	0	1	0	0	0	0	0	0	0	0	0	0	0	0	3
CVVNREGRRALTF	CASSPTTSGRAIANEQFF	TRAV12-1;TRBV19	0	0	0	0	0	0	0	0	0	0	0	3	0	0	0	0	0	0	0	0	0	0	0	0	1	0
CVVVRYGQNFVF	CASSTTAGFNDEQYF	TRAV12-1;TRBV11-2	0	0	0	0	0	0	0	0	0	0	0	0	0	0	0	0	0	0	0	0	0	4	0	0	0	0
CAVKNAGNMLTF	CASSGSNTEAFF	TRAV1-2;TRBV9	3	0	0	0	0	0	0	0	0	0	0	0	0	1	0	0	0	0	0	0	0	0	0	0	0	0
CAVLDSNYQLIW	CASSDETNNEQFF	TRAV1-2;TRBV6-4	0	0	0	0	0	0	0	0	0	0	2	0	0	0	0	0	0	0	0	0	0	0	0	2	0	0
CAVMDSSYKLIF	CASSYSEVETQYF	TRAV1-2;TRBV6-3	0	0	0	0	0	0	0	0	0	0	3	0	0	0	0	0	0	0	0	0	0	0	0	1	0	0
CAVMDSNYQLIW	CASSVASGIDEQYF	TRAV1-2;TRBV6-1	0	0	0	0	0	0	0	0	0	0	0	2	0	0	0	0	0	0	0	0	0	0	0	0	2	0
CAVRDSNYQLIW	CASSEDPAGTGELFF	TRAV1-2;TRBV6-1	0	0	0	0	0	0	0	0	0	0	2	0	0	0	0	0	0	0	0	0	0	0	0	2	0	0
CAVRDRSYKLSF	CASSPLKGPNTGELFF	TRAV1-2;TRBV5-8	0	0	0	0	0	0	0	0	0	0	0	0	1	0	0	0	0	0	0	0	0	0	0	0	0	3
CAVMDSNYQLIW	CASSQEGGSGANVLTF	TRAV1-2;TRBV4-3	0	0	0	0	0	0	0	0	0	0	3	0	0	0	0	0	0	0	0	0	0	0	0	1	0	0
CAVRDTGGSYIPTF	CASSQEPDGTSGGAGIPTDTQYF	TRAV1-2;TRBV4-2	0	0	0	0	0	3	0	0	0	0	0	0	0	0	0	0	0	0	1	0	0	0	0	0	0	0
CAVRTPRGSTLGRLYF	CASSQDESGANVLTF	TRAV1-2;TRBV4-1	0	0	0	0	3	0	0	0	0	0	0	0	0	0	0	0	0	1	0	0	0	0	0	0	0	0
CAVREEAGGGNKLTF	CASSLEGSGYEQYF	TRAV1-2;TRBV28	0	0	0	0	0	0	0	0	0	0	0	1	0	0	0	0	0	0	0	0	0	0	0	0	3	0
CAVMDSNYQLIW	CASSERSVSTYGYTF	TRAV1-1;TRBV6-1	0	0	0	1	0	0	0	0	0	0	0	0	0	0	0	0	3	0	0	0	0	0	0	0	0	0
CAVNSNYQLIW	CASSWGTGENQPQHF	TRAV1-1;TRBV5-6	0	0	0	0	0	0	0	0	0	2	0	0	0	0	0	0	0	0	0	0	0	0	2	0	0	0
CASYSGAGSYQLTF	CASSGWTGTGIQPQHF	TRAV1-1;TRBV2	1	0	0	0	0	0	0	0	0	0	0	0	0	3	0	0	0	0	0	0	0	0	0	0	0	0
CAVRDSNYQLIW	CASSEGDTGELFF	TRAV1-2;TRBV6-1	0	0	0	0	1	0	0	0	0	0	0	0	1	0	0	0	0	0	0	0	0	0	0	0	0	1
CALWDSNYQLIW	CASSLETGNLGYEQYF	TRAV9-2;TRBV7-6	0	0	0	0	0	0	0	0	0	0	0	0	1	0	0	0	0	0	0	0	0	0	0	0	0	2
CALGAYNFNKFYF	CASSEGDSNQPQHF	TRAV9-2;TRBV6-1	0	0	0	0	0	2	0	0	0	0	0	0	0	0	0	0	0	0	1	0	0	0	0	0	0	0
CALSGYSGSARQLTF	CASRAGSVSANYGYTF	TRAV9-2;TRBV6-1	0	0	0	0	1	0	0	0	0	0	0	0	0	0	0	0	0	2	0	0	0	0	0	0	0	0
CALPGAAGNKLTF	CASSFYGGGTNTEAFF	TRAV9-2;TRBV27	0	0	0	0	1	0	0	0	0	0	0	0	0	0	0	0	0	2	0	0	0	0	0	0	0	0
CAVGAGSYQLTF	CASSPAGGNTGELFF	TRAV8-6;TRBV5-6	0	0	0	0	0	1	0	0	0	0	0	0	0	0	0	0	0	0	2	0	0	0	0	0	0	0
CAVTYNYGQNFVF	CASNWGDQPQHF	TRAV8-6;TRBV19	0	0	0	0	0	0	0	0	0	0	0	1	0	0	0	0	0	0	0	0	0	0	0	0	2	0
CAVSEGGGTASKLTF	CASSLKETGFDF	TRAV8-4;TRBV7-8	0	0	0	0	1	0	0	0	0	0	0	0	0	0	0	0	0	2	0	0	0	0	0	0	0	0
CAVSDYSSNTGKLIF	CASSLGPSSYNEQFF	TRAV8-4;TRBV7-2	0	0	0	0	0	1	0	0	0	0	0	0	0	0	0	0	0	0	2	0	0	0	0	0	0	0
CAVSDASGYQKVTF	CASSLSGTDTQYF	TRAV8-4;TRBV5-5	0	0	0	0	0	0	0	0	0	0	2	0	0	0	0	0	0	0	0	0	0	0	0	1	0	0
CAVGDNFNKFYF	CASSLTSAAGELFF	TRAV8-3;TRBV28	0	0	0	2	0	0	0	0	0	0	0	0	0	0	0	0	1	0	0	0	0	0	0	0	0	0
CAVGALQGGGNKLTF	CASRSWGQNTGELFF	TRAV8-3;TRBV19	0	0	0	0	0	0	0	0	0	0	1	0	0	0	0	0	0	0	0	0	0	0	0	2	0	0
CVVSDESGGGADGLTF	CASSVGPGGVNEQFF	TRAV8-2;TRBV9	0	0	0	0	0	0	0	0	0	0	0	2	0	0	0	0	0	0	0	0	0	0	0	0	1	0
CVVRKGASGGSYIPTF	CASSYSLGSSYNEQFF	TRAV8-2;TRBV6-5	0	1	0	0	0	0	0	0	0	0	0	0	0	0	2	0	0	0	0	0	0	0	0	0	0	0
CVVSASDRGSTLGRLYF	CASSFGSLQGTEAFF	TRAV8-2;TRBV6-1	0	0	0	1	0	0	0	0	0	0	0	0	0	0	0	0	2	0	0	0	0	0	0	0	0	0
CVVSESGNTPLVF	CASSQDGGFGETQYF	TRAV8-2;TRBV3-1	0	0	0	0	0	0	0	0	0	2	0	0	0	0	0	0	0	0	0	0	0	0	1	0	0	0
CADHSLRRALTF	CASSPTGDKNIQYF	TRAV8-1;TRBV7-8	0	0	0	0	1	0	0	0	0	0	0	0	0	0	0	0	0	2	0	0	0	0	0	0	0	0
CAGWQANQPL	CASSEGTSGDNEQFF	TRAV8-1;TRBV6-4	0	0	0	0	0	0	0	0	0	0	0	0	1	0	0	0	0	0	0	0	0	0	0	0	0	2
CALGAGSSASKIIF	CASSGLTGGGTEAFF	TRAV6;TRBV6-1	0	0	0	0	0	0	2	0	0	0	0	0	0	0	0	0	0	0	0	0	1	0	0	0	0	0
CALEGTGRRALTF	CASSLAQVNEKLFF	TRAV6;TRBV5-1	0	0	0	0	1	0	0	0	0	0	0	0	0	0	0	0	0	2	0	0	0	0	0	0	0	0
CALGSYIPTF	CASSQDTGREATF	TRAV6;TRBV3-1	0	0	0	0	0	0	1	0	0	0	0	0	0	0	0	0	0	0	0	0	2	0	0	0	0	0
CAEDTNYGQNFVF	CASSSGNRGEQFF	TRAV5;TRBV28	0	0	0	0	0	0	0	0	0	0	0	0	0	0	0	0	0	0	0	0	0	3	0	0	0	0
CAESIINNNDMRF	CASSPSGRNQPQHF	TRAV5;TRBV18	0	0	0	0	0	0	0	0	0	0	0	0	2	0	0	0	0	0	0	0	0	0	0	0	0	1
CAERDQKLLF	CAISDPDRAFQPQHF	TRAV5;TRBV10-3	2	0	0	0	0	0	0	0	0	0	0	0	0	1	0	0	0	0	0	0	0	0	0	0	0	0
CAVDTNFGNEKLTF	CASSPEDSYEQYF	TRAV41;TRBV7-9	0	0	0	0	0	0	2	0	0	0	0	0	0	0	0	0	0	0	0	0	1	0	0	0	0	0
CAVRSNTDKLIF	CASSAVPSRYSNQPQHF	TRAV41;TRBV6-1	0	0	0	0	0	0	0	0	0	0	0	0	2	0	0	0	0	0	0	0	0	0	0	0	0	1
CAAKSNTGNQFYF	CASSQKGGQVFSSEQYF	TRAV41;TRBV2	1	0	0	0	0	0	0	0	0	0	0	0	0	2	0	0	0	0	0	0	0	0	0	0	0	0
CLVVGTGFQKLVF	CASSAGTDNQPQHF	TRAV4;TRBV7-9	0	0	0	0	0	0	0	0	0	0	0	0	0	0	0	0	0	2	0	0	0	0	0	0	0	1
CLVVSAGTASKLTF	CASSPSGRGNEQYF	TRAV4;TRBV28	0	0	0	0	0	0	0	0	0	0	0	0	2	0	0	0	0	0	0	0	0	0	0	0	0	1
CLVGASGGYNKLIF	CSARMEEVGGGYTF	TRAV4;TRBV20-1	0	0	0	0	1	0	0	0	0	0	0	0	0	0	0	0	0	2	0	0	0	0	0	0	0	0
CLVGVFSGGYNKLIF	CASSQDPGGVYGYTF	TRAV4;TRBV14	0	0	0	0	0	0	0	0	0	2	0	0	0	0	0	0	0	0	0	0	0	0	1	0	0	0
CAVDNNNDMRF	CATGTATTNEQFF	TRAV39;TRBV7-9	0	0	0	0	0	0	0	0	0	0	0	0	1	0	0	0	0	0	0	0	0	0	0	0	0	2
CAYRSLNNNDMRF	CSVLGLAGSNEQFF	TRAV38-2DV8;TRBV29-1	0	0	0	0	1	0	0	0	0	0	0	0	0	0	0	0	0	2	0	0	0	0	0	0	0	0
CGLRGNSGGSNYKLTF	CASSKTGAREQFF	TRAV30;TRBV7-2	0	0	0	0	0	0	0	0	0	0	1	0	0	0	0	0	0	0	0	0	0	0	0	2	0	0
CAVRDPGFGNVLHC	CATASSTEAFF	TRAV3;TRBV7-9	0	0	0	0	0	0	0	0	0	2	0	0	0	0	0	0	0	0	0	0	0	0	1	0	0	0
CAVRDMGNSGYALNF	CASSLTPSGSTNEQFF	TRAV3;TRBV7-3	0	0	0	0	0	0	0	0	0	1	0	0	0	0	0	0	0	0	0	0	0	0	2	0	0	0
CAVKSGGYNKLIF	CASSLAGYDSETQYF	TRAV3;TRBV5-1	0	0	0	0	0	0	0	0	0	0	0	2	0	0	0	0	0	0	0	0	0	0	0	0	1	0
CAVRPRSGNTPLVF	CASSSDRVGQETQYF	TRAV3;TRBV5-1	0	0	0	0	0	0	0	0	0	0	0	1	0	0	0	0	0	0	0	0	0	0	0	0	2	0
CAVRDIKAAGNKLTF	CASREGQGAGGANVLTF	TRAV3;TRBV12-3	2	0	0	0	0	0	0	0	0	0	0	0	0	1	0	0	0	0	0	0	0	0	0	0	0	0
CAMGETSGSRLTF	CASSSLWSPPGELFF	TRAV29DV5;TRBV7-6	0	0	0	0	0	2	0	0	0	0	0	0	0	0	0	0	0	0	1	0	0	0	0	0	0	0
CAYPYTDKLIF	CASSLVGPGEGYTF	TRAV29DV5;TRBV7-2	0	0	0	0	1	0	0	0	0	0	0	0	0	0	0	0	0	2	0	0	0	0	0	0	0	0
CAAGSKLTF	CAWSVTLGLAGTLAKNIQYF	TRAV29DV5;TRBV30	0	0	0	0	0	0	2	0	0	0	0	0	0	0	0	0	0	0	0	0	1	0	0	0	0	0
CAASATGRRALTF	CAWSVESRRQYF	TRAV29DV5;TRBV30	0	0	0	0	0	1	0	0	0	0	0	0	0	0	0	0	0	0	2	0	0	0	0	0	0	0
CAAQGAQKLVF	CSARDAGNPYGYTF	TRAV29DV5;TRBV20-1	0	0	0	0	0	0	0	0	0	2	0	0	0	0	0	0	0	0	0	0	0	0	1	0	0	0
CAGAIYKLSF	CASSYAGRISGANVLTF	TRAV27;TRBV6-3	0	0	0	0	0	0	0	0	0	0	0	0	1	0	0	0	0	0	0	0	0	0	0	0	0	2
CILRLAYSGAGSYQLTF	CASSFRTISSYEQYF	TRAV26-2;TRBV7-8	0	0	0	0	0	0	0	0	0	0	2	0	0	0	0	0	0	0	0	0	0	0	0	1	0	0
CILRDRRARLMF	CASSPGQSNTEAFF	TRAV26-2;TRBV4-2	0	0	0	0	0	0	0	0	0	0	1	0	0	0	0	0	0	0	0	0	0	0	0	2	0	0
CIVVAPYNAGNMLTF	CASSYGFQGNTGELFF	TRAV26-1;TRBV5-1	0	0	0	0	0	2	0	0	0	0	0	0	0	0	0	0	0	0	1	0	0	0	0	0	0	0
CIVGDSWGKFQF	CASRTPASGRGYNEQFF	TRAV26-1;TRBV28	0	0	0	0	0	0	0	0	0	0	0	0	1	0	0	0	0	0	0	0	0	0	0	0	0	2
CAFLLSDGQKLLF	CASRSSGFSDGYTF	TRAV24;TRBV7-9	0	0	0	0	0	0	2	0	0	0	0	0	0	0	0	0	0	0	0	0	1	0	0	0	0	0
CAFNAGGTSYGKLTF	CASRTQGNGGYTF	TRAV24;TRBV6-3	0	0	0	0	2	0	0	0	0	0	0	0	0	0	0	0	0	1	0	0	0	0	0	0	0	0
CAARNTDKLIF	CASSFRQGVHNEQFF	TRAV23DV6;TRBV7-3	0	0	0	0	0	0	0	0	0	1	0	0	0	0	0	0	0	0	0	0	0	0	2	0	0	0
CAAPSISSGSARQLTF	CSVESLGFKNIQYF	TRAV23DV6;TRBV29-1	0	0	0	0	0	2	0	0	0	0	0	0	0	0	0	0	0	0	1	0	0	0	0	0	0	0
CAATNTGGFKTIF	CSARDLDRANTGELFF	TRAV23DV6;TRBV20-1	0	0	0	0	0	2	0	0	0	0	0	0	0	0	0	0	0	0	1	0	0	0	0	0	0	0
CAVRYGQNFVF	CASSPEGDQPQHF	TRAV22;TRBV5-1	0	0	0	0	0	0	2	0	0	0	0	0	0	0	0	0	0	0	0	0	1	0	0	0	0	0
CAVVSGAGSYQLTF	CASSQVLFYEQYF	TRAV22;TRBV4-1	0	0	0	0	0	0	0	0	0	0	0	1	0	0	0	0	0	0	0	0	0	0	0	0	2	0
CAVAMNTGFQKLVF	CASRVSSGRLNEQFF	TRAV22;TRBV12-3	0	0	0	0	0	0	0	0	0	0	2	0	0	0	0	0	0	0	0	0	0	0	0	1	0	0
CLLDSSYKLIF	CASSFEGRGNTGELFF	TRAV21;TRBV5-6	0	0	0	0	0	0	0	0	0	1	0	0	0	0	0	0	0	0	0	0	0	0	2	0	0	0
CAVKATNYGQNFVF	CASSPFTGELFF	TRAV21;TRBV27	0	0	0	0	0	0	2	0	0	0	0	0	0	0	0	0	0	0	0	0	1	0	0	0	0	0
CVPVTQGGSEKLVF	CATSAGYVQPQHF	TRAV21;TRBV24-1	0	0	0	0	0	0	0	0	0	0	0	0	0	0	0	0	0	0	0	0	0	3	0	0	0	0
CAVPPGGGGSNYKLTF	CASSSSIAGTVNQPQHF	TRAV21;TRBV2	0	0	0	0	1	0	0	0	0	0	0	0	0	0	0	0	0	2	0	0	0	0	0	0	0	0
CAVEEDSSASKIIF	CASSQGGYEQYF	TRAV21;TRBV14	0	0	0	0	1	0	0	0	0	0	0	0	0	0	0	0	0	2	0	0	0	0	0	0	0	0
CAVQGTGAGSYQLTF	CASSLDGKGYTF	TRAV20;TRBV5-1	0	0	0	0	0	0	0	0	0	0	0	0	1	0	0	0	0	0	0	0	0	0	0	0	0	2
CAVEDLYNQGGKLIF	CASSITSGGEQYF	TRAV2;TRBV19	0	0	0	0	0	0	0	0	0	0	2	0	0	0	0	0	0	0	0	0	0	0	0	1	0	0
CAVEKGDSWGKFQF	CATTPGSEYEKLFF	TRAV2;TRBV10-3	0	0	0	0	0	0	0	0	0	0	1	0	0	0	0	0	0	0	0	0	0	0	0	2	0	0
CALSGGPGGGADGLTF	CASSPRTSGRNYEQYF	TRAV19;TRBV7-9	0	0	0	0	0	0	0	0	0	0	1	0	0	0	0	0	0	0	0	0	0	0	0	2	0	0
CALSDLMDTGRRALTF	CASSLEQQARTGELFF	TRAV19;TRBV5-1	0	0	0	0	0	0	0	0	0	0	0	0	2	0	0	0	0	0	0	0	0	0	0	0	0	1
CALSEAGSNYQLIW	CASSFEGGRLYGYTF	TRAV19;TRBV28	0	0	0	0	0	0	0	0	0	0	0	0	2	0	0	0	0	0	0	0	0	0	0	0	0	1
CALSEALSGGGADGLTF	CASSLEAGAVLGEKLFF	TRAV19;TRBV28	0	0	0	0	0	0	2	0	0	0	0	0	0	0	0	0	0	0	0	0	1	0	0	0	0	0
CALSEEGAAGNKLTF	CATQDSGPVYNEQFF	TRAV19;TRBV28	0	0	0	0	0	0	0	0	0	0	0	0	2	0	0	0	0	0	0	0	0	0	0	0	0	1
CARDAGNMLTF	CASSSPNRDGYTF	TRAV17;TRBV7-9	0	0	0	1	0	0	0	0	0	0	0	0	0	0	0	0	2	0	0	0	0	0	0	0	0	0
CATDVKSGGSNYKLTF	CASRSSRVALGEQFF	TRAV17;TRBV7-8	0	0	0	0	0	0	0	0	0	0	0	0	2	0	0	0	0	0	0	0	0	0	0	0	0	1
CATPISSGSARQLTF	CASSRASGFYEQYF	TRAV17;TRBV5-1	0	0	0	0	0	2	0	0	0	0	0	0	0	0	0	0	0	0	1	0	0	0	0	0	0	0
CATDEGEFVF	CSARWSTEQFF	TRAV17;TRBV20-1	0	0	0	0	0	1	0	0	0	0	0	0	0	0	0	0	0	0	2	0	0	0	0	0	0	0
CATDPYTQGGSEKLVF	CASSYRGAWDTQYF	TRAV17;TRBV19	0	0	0	0	1	0	0	0	0	0	0	0	0	0	0	0	0	2	0	0	0	0	0	0	0	0
CATDGYTGNQFYF	CASSLGQNNEQYF	TRAV17;TRBV12-3	0	0	0	0	1	0	0	0	0	0	0	0	0	0	0	0	0	2	0	0	0	0	0	0	0	0
CALRNSGGSNYKLTF	CASSHRDGSRYTF	TRAV16;TRBV6-5	0	0	0	0	0	0	0	0	0	0	0	1	0	0	0	0	0	0	0	0	0	0	0	0	2	0
CAMREAPGGGGNKLTF	CASSTGNEQYF	TRAV14DV4;TRBV7-6	0	0	0	0	0	0	0	0	0	0	0	2	0	0	0	0	0	0	0	0	0	0	0	0	1	0
CAMREGGNTPLVF	CASSSPPTGMNTEAFF	TRAV14DV4;TRBV6-5	0	0	0	2	0	0	0	0	0	0	0	0	0	0	0	0	1	0	0	0	0	0	0	0	0	0
CAMREGYDMRF	CASRPTVAYGYTF	TRAV14DV4;TRBV6-5	0	0	0	0	0	0	1	0	0	0	0	0	0	0	0	0	0	0	0	0	2	0	0	0	0	0
CAMREINTNAGKSTF	CASSSTSANTGELFF	TRAV14DV4;TRBV5-4	0	0	0	1	0	0	0	0	0	0	0	0	0	0	0	0	2	0	0	0	0	0	0	0	0	0
CAMREINTNAGKSTF	CASSQEGTGSYYEQYF	TRAV14DV4;TRBV4-1	0	0	0	0	0	1	0	0	0	0	0	0	0	0	0	0	0	0	2	0	0	0	0	0	0	0
CAMREGFLGDFGNEKLTF	CSASSTEAKYGYTF	TRAV14DV4;TRBV29-1	0	0	0	0	0	2	0	0	0	0	0	0	0	0	0	0	0	0	1	0	0	0	0	0	0	0
CAENENGQKLLF	CAWSKRGAGNTIYF	TRAV13-2;TRBV30	0	0	0	0	0	0	0	0	0	0	0	0	1	0	0	0	0	0	0	0	0	0	0	0	0	2
CAVAYSSASKIIF	CSASRTGGSQPQHF	TRAV13-2;TRBV20-1	0	0	0	0	0	0	0	0	0	0	1	0	0	0	0	0	0	0	0	0	0	0	0	2	0	0
CAEQDSGGGADGLTF	CASSENLVRGRTGYTF	TRAV13-2;TRBV2	2	0	0	0	0	0	0	0	0	0	0	0	0	1	0	0	0	0	0	0	0	0	0	0	0	0
CAADNARLMF	CASSNPRGVAGVGTGELFF	TRAV13-1;TRBV6-3	0	0	0	0	2	0	0	0	0	0	0	0	0	0	0	0	0	1	0	0	0	0	0	0	0	0
CAASRVGANNLFF	CASSLEVPTADTQYF	TRAV13-1;TRBV5-1	0	0	0	0	0	2	0	0	0	0	0	0	0	0	0	0	0	0	1	0	0	0	0	0	0	0
CAIGGTSYGKLTF	CASSPSRGSYNEQFF	TRAV13-1;TRBV3-1	0	2	0	0	0	0	0	0	0	0	0	0	0	0	1	0	0	0	0	0	0	0	0	0	0	0
CAASKGFQKLVF	CAWNGGAATGELFF	TRAV13-1;TRBV30	1	0	0	0	0	0	0	0	0	0	0	0	0	2	0	0	0	0	0	0	0	0	0	0	0	0
CAASGTAGNMLTF	CSVWRDNEQFF	TRAV13-1;TRBV29-1	0	0	0	0	2	0	0	0	0	0	0	0	0	0	0	0	0	1	0	0	0	0	0	0	0	0
CAASPFLYGYALNF	CASSLFPLAKNIQYF	TRAV13-1;TRBV28	0	0	0	0	0	0	0	0	0	0	0	0	1	0	0	0	0	0	0	0	0	0	0	0	0	2
CAARSSGEQGAQKLVF	CASWDEGGTEAFF	TRAV13-1;TRBV27	0	0	0	0	0	0	0	0	0	0	0	0	1	0	0	0	0	0	0	0	0	0	0	0	0	2
CAASLGGQNFVF	CASSRTPGTTAYNEQFF	TRAV13-1;TRBV19	0	0	0	0	0	0	2	0	0	0	0	0	0	0	0	0	0	0	0	0	1	0	0	0	0	0
CAALASNQAGTALIF	CASSPKAGAYNEQFF	TRAV13-1;TRBV18	0	0	0	0	1	0	0	0	0	0	0	0	0	0	0	0	0	2	0	0	0	0	0	0	0	0
CAMSAEANNLFF	CASSQEEGALHGYTF	TRAV12-3;TRBV4-3	0	0	0	0	0	0	2	0	0	0	0	0	0	0	0	0	0	0	0	0	1	0	0	0	0	0
CAMNPGTYKYIF	CTSVPAVSLPSRRSS	TRAV12-3;TRBV2	0	0	0	0	0	0	0	0	0	1	0	0	0	0	0	0	0	0	0	0	0	0	2	0	0	0
CAVISGYALNF	CASSGSSYNSPLHF	TRAV12-2;TRBV9	0	0	0	0	0	0	0	0	0	0	2	0	0	0	0	0	0	0	0	0	0	0	0	1	0	0
CAVNQPRVTGGGNKLTF	CASSPPTGSNTEAFF	TRAV12-2;TRBV7-9	0	0	0	0	2	0	0	0	0	0	0	0	0	0	0	0	0	1	0	0	0	0	0	0	0	0
CAVNRGLGGATNKLIF	CASSSGTSAGFAYEQYF	TRAV12-2;TRBV5-6	0	0	0	0	0	0	0	0	0	0	1	0	0	0	0	0	0	0	0	0	0	0	0	2	0	0
CAVNSFYNFNKFYF	CASSHDGSEQYF	TRAV12-2;TRBV5-1	0	0	0	0	0	0	0	0	0	0	0	0	0	0	0	0	0	0	0	0	0	3	0	0	0	0
CAAYMDSNYQLIW	CAWSSGGRAFSEQYF	TRAV12-2;TRBV30	0	0	0	0	0	1	0	0	0	0	0	0	0	0	0	0	0	0	2	0	0	0	0	0	0	0
CAVKGGGSYIPTF	CSARDDDETWGKYGYTF	TRAV12-2;TRBV20-1	0	0	0	0	0	2	0	0	0	0	0	0	0	0	0	0	0	0	1	0	0	0	0	0	0	0
CAVPRGGGGNKLTF	CSAGDRRANYGYTF	TRAV12-2;TRBV20-1	0	0	0	0	0	0	1	0	0	0	0	0	0	0	0	0	0	0	0	0	2	0	0	0	0	0
CAVNDGSRLTF	CASSGRGTDTQYF	TRAV12-2;TRBV12-3	0	0	0	0	0	0	0	0	0	0	1	0	0	0	0	0	0	0	0	0	0	0	0	2	0	0
CVVNDRYSSASKIIF	CASSVGDGGIYEQYF	TRAV12-1;TRBV9	0	0	0	0	1	0	0	0	0	0	0	0	0	0	0	0	0	2	0	0	0	0	0	0	0	0
CAVLEEGYQKVTF	CASSLIGSNPGELFF	TRAV12-1;TRBV5-6	0	0	0	0	0	0	0	0	0	0	0	2	0	0	0	0	0	0	0	0	0	0	0	0	1	0
CAAMDSNYQLIW	CASKGDPDREADGYTF	TRAV1-2;TRBV6-4	0	0	0	0	0	0	0	0	0	0	0	0	1	0	0	0	0	0	0	0	0	0	0	0	0	2
CAGMDSNYQLIW	CASSGTGGTDTQYF	TRAV1-2;TRBV6-4	0	0	0	0	0	0	0	0	0	0	1	0	0	0	0	0	0	0	0	0	0	0	0	2	0	0
CAVMDSSYKLIF	CASSDASGGATDTQYF	TRAV1-2;TRBV6-4	0	0	0	0	0	0	0	0	0	0	2	0	0	0	0	0	0	0	0	0	0	0	0	1	0	0
CAVMDSSYKLIF	CASSGTSGSTDTQYF	TRAV1-2;TRBV6-4	0	2	0	0	0	0	0	0	0	0	1	0	0	0	0	0	0	0	0	0	0	0	0	0	0	0
CAVMDSNYQLIW	CASSSGRDTGELFF	TRAV1-2;TRBV6-1	0	0	0	0	0	0	0	0	0	0	0	0	1	0	0	0	0	0	0	0	0	0	0	0	0	2
CAVRDRGFKTIF	CASSLDRENYGYTF	TRAV1-2;TRBV5-1	0	0	0	0	0	0	0	0	0	0	0	0	1	0	0	0	0	0	0	0	0	0	0	0	0	2
CAVVDSNYQLIW	CASSQEKRGSTDTQYF	TRAV1-2;TRBV4-2	0	0	0	2	0	0	0	0	0	0	0	0	0	0	0	0	1	0	0	0	0	0	0	0	0	0
CAVHASGGSYIPTF	CASSQDESGANVLTF	TRAV1-2;TRBV4-1	0	0	0	0	2	0	0	0	0	0	0	0	0	0	0	0	0	1	0	0	0	0	0	0	0	0
CAVLDSNYQLIW	CASSLAGDNTGELFF	TRAV1-2;TRBV3-1	0	0	2	0	0	0	0	0	0	0	0	0	0	0	0	1	0	0	0	0	0	0	0	0	0	0
CAVLI	CASSQETGRQETQYF	TRAV1-2;TRBV3-1	0	2	0	0	0	0	0	0	0	0	0	0	0	0	1	0	0	0	0	0	0	0	0	0	0	0
CAVMDSNYQLIW	CASSQDGGSGANVLTF	TRAV1-2;TRBV3-1	0	0	0	0	0	0	0	0	0	0	0	0	1	0	0	0	0	0	0	0	0	0	0	0	0	2
CAPTDSNYQLIW	CSASDREPNIQYF	TRAV1-2;TRBV20-1	0	0	0	0	0	0	0	0	0	0	1	0	0	0	0	0	0	0	0	0	0	0	0	2	0	0
CAVRDGDYKLSF	CSASRTGGSQPQHF	TRAV1-2;TRBV20-1	0	0	0	0	0	0	0	0	0	0	2	0	0	0	0	0	0	0	0	0	0	0	0	1	0	0
CAVTDSNYQLIW	CSARDLNGDREGVTGELFF	TRAV1-2;TRBV20-1	0	0	0	0	0	0	0	0	0	0	2	0	0	0	0	0	0	0	0	0	0	0	0	1	0	0
CAVTDSNYQLIW	CSVTGTDYNEQFF	TRAV1-2;TRBV20-1	0	0	0	0	2	0	0	0	0	0	0	0	0	0	0	0	0	1	0	0	0	0	0	0	0	0
CAVRDGQNFVF	CASSLGQGPEQYF	TRAV1-2;TRBV12-3	0	0	0	0	0	0	0	0	0	0	1	0	0	0	0	0	0	0	0	0	0	0	0	2	0	0
CAGSNDYKLSF	CASSDGIGNSPLHF	TRAV1-2;TRBV10-2	0	0	0	0	1	0	0	0	0	0	0	0	0	0	0	0	0	2	0	0	0	0	0	0	0	0
CAVERYGQNFVF	CASRPGQGKSYEQYF	TRAV1-1;TRBV6-3	0	0	0	0	0	0	0	0	0	0	0	0	0	0	0	0	0	0	0	0	0	3	0	0	0	0
CAVTGGSGTYKYIF	CSAQRLGGSSYEQYF	TRAV1-1;TRBV29-1	0	2	0	0	0	0	0	0	0	0	0	0	0	0	1	0	0	0	0	0	0	0	0	0	0	0
CALSNTGNQFYF	CASSYSRTGGGGYGYTF	TRAV9-2;TRBV6-5	0	0	0	0	1	0	0	0	0	0	0	0	0	0	0	0	0	1	0	0	0	0	0	0	0	0
CALSESEDDMRF	CASRKTSGANTGELFF	TRAV9-2;TRBV5-1	0	0	0	1	0	0	0	0	0	0	0	0	0	0	0	0	1	0	0	0	0	0	0	0	0	0
CARGNLAGGGADGLTF	CASSQDRGGAYNEQFF	TRAV9-2;TRBV4-3	0	0	0	0	0	0	0	0	0	1	0	0	0	0	0	0	0	0	0	0	0	0	1	0	0	0
CAPSNAGGTSYGKLTF	CASSQGLAVGPDTQYF	TRAV9-2;TRBV4-1	0	0	0	1	0	0	0	0	0	0	0	0	0	0	0	0	1	0	0	0	0	0	0	0	0	0
CALRSGGSNYKLTF	CASSQTKGSNSPLHF	TRAV9-2;TRBV3-1	0	0	0	0	1	0	0	0	0	0	0	0	0	0	0	0	0	1	0	0	0	0	0	0	0	0
CALSDREGRDDKIIF	CSVNRGLETQYF	TRAV9-2;TRBV29-1	0	0	0	1	0	0	0	0	0	0	0	0	0	0	0	0	1	0	0	0	0	0	0	0	0	0
CALTSGGYNKLIF	CSVGLGSTGTEAFF	TRAV9-2;TRBV29-1	0	0	0	0	1	0	0	0	0	0	0	0	0	0	0	0	0	1	0	0	0	0	0	0	0	0
CALSDKGTGGFKTIF	CSARGGAGEGGANVLTF	TRAV9-2;TRBV20-1	0	0	0	0	1	0	0	0	0	0	0	0	0	0	0	0	0	1	0	0	0	0	0	0	0	0
CAEYNFNKFYF	CAIRREGDYNEQFF	TRAV9-2;TRBV10-3	0	0	0	0	1	0	0	0	0	0	0	0	0	0	0	0	0	1	0	0	0	0	0	0	0	0
CAVSEAGNTPLVF	CASRRGGGYTF	TRAV8-6;TRBV6-5	0	0	0	0	0	0	0	0	0	0	0	0	1	0	0	0	0	0	0	0	0	0	0	0	0	1
CAVTPPGNQGGKLIF	CASSGRTLASSYEQYF	TRAV8-6;TRBV5-5	0	0	0	0	0	0	0	0	0	1	0	0	0	0	0	0	0	0	0	0	0	0	1	0	0	0
CAVTRPYNNNDMRF	CASSDIFRTSGRRIDEQFF	TRAV8-4;TRBV6-1	0	0	0	0	0	1	0	0	0	0	0	0	0	0	0	0	0	0	1	0	0	0	0	0	0	0
CAVSESTGGFKTIF	CASSDPGEDTQYF	TRAV8-4;TRBV5-1	0	0	0	0	1	0	0	0	0	0	0	0	0	0	0	0	0	1	0	0	0	0	0	0	0	0
CAVSVLIKAAGNKLTF	CASSPGLAGVFRKQETQYF	TRAV8-4;TRBV11-3	0	0	0	0	0	0	0	0	0	1	0	0	0	0	0	0	0	0	0	0	0	0	1	0	0	0
CAVSGGARLMF	CASSLEAGGGETQYF	TRAV8-4;TRBV11-2	1	0	0	0	0	0	0	0	0	0	0	0	0	1	0	0	0	0	0	0	0	0	0	0	0	0
CAVGPRMDSSYKLIF	CASSGQGRAGELFF	TRAV8-3;TRBV7-9	0	0	0	0	1	0	0	0	0	0	0	0	0	0	0	0	0	1	0	0	0	0	0	0	0	0
CAVKSNFGNEKLTF	CASSLEGGGPYEQYF	TRAV8-3;TRBV7-9	0	0	0	0	0	1	0	0	0	0	0	0	0	0	0	0	0	0	1	0	0	0	0	0	0	0
CAVGPEMDSNYQLIW	CASSSGRAASGNTIYF	TRAV8-3;TRBV6-6	0	0	0	0	0	0	0	0	0	0	1	0	0	0	0	0	0	0	0	0	0	0	0	1	0	0
CAVAARTSYDKVIF	CASSQEGGGPRDEQYF	TRAV8-3;TRBV4-1	0	0	0	0	0	0	0	0	0	0	1	0	0	0	0	0	0	0	0	0	0	0	0	1	0	0
CAVGTSYNTDKLIF	CASGGGRVYEQFF	TRAV8-3;TRBV4-1	0	0	0	0	0	0	0	0	0	0	0	0	1	0	0	0	0	0	0	0	0	0	0	0	0	1
CAVGFISGGGADGLTF	CATNRNTLETQYF	TRAV8-3;TRBV28	0	0	0	0	0	1	0	0	0	0	0	0	0	0	0	0	0	0	1	0	0	0	0	0	0	0
CAVGPLNTGTASKLTF	CATSKRGGGGYNEQFF	TRAV8-3;TRBV24-1	0	0	0	0	0	0	0	0	0	0	0	0	0	0	0	0	0	0	0	0	0	2	0	0	0	0
CAVGPMDSSYKLIF	CASQPRNTGELFF	TRAV8-3;TRBV2	0	0	0	0	1	0	0	0	0	0	0	0	0	0	0	0	0	1	0	0	0	0	0	0	0	0
CAVGYSGGYQKVTF	CASSISQDTEAFF	TRAV8-3;TRBV19	0	0	0	0	0	0	0	0	0	0	0	0	0	0	0	0	0	0	0	0	0	2	0	0	0	0
CAVGPMYSGGGADGLTF	CATSRDRAGGENEQYF	TRAV8-3;TRBV15	0	0	0	0	0	0	0	0	0	0	0	1	0	0	0	0	0	0	0	0	0	0	0	0	1	0
CVVRRFSGGYNKLIF	CASRTGGYEQYF	TRAV8-2;TRBV27	0	0	0	0	0	1	0	0	0	0	0	0	0	0	0	0	0	0	1	0	0	0	0	0	0	0
CVVSDSYKYIF	CASSPSGQGNTEAFF	TRAV8-2;TRBV10-1	0	0	0	0	0	1	0	0	0	0	0	0	0	0	0	0	0	0	1	0	0	0	0	0	0	0
CAGGNTGGFKTIF	CASSLGSRGDGYTF	TRAV8-1;TRBV7-9	1	0	0	0	0	0	0	0	0	0	0	0	0	1	0	0	0	0	0	0	0	0	0	0	0	0
CALNTDKLIF	CASSFQGGDYGYTF	TRAV8-1;TRBV7-9	0	0	0	0	0	0	0	0	0	0	0	1	0	0	0	0	0	0	0	0	0	0	0	0	1	0
CAVSAATSGTYKYIF	CASSLTAEGDISYGYTF	TRAV8-1;TRBV7-3	0	0	0	1	0	0	0	0	0	0	0	0	0	0	0	0	1	0	0	0	0	0	0	0	0	0
CAVISGSQGNLIF	CASSLGRAGKNIQYF	TRAV8-1;TRBV5-1	0	0	0	0	0	1	0	0	0	0	0	0	0	0	0	0	0	0	1	0	0	0	0	0	0	0
CAVKLVDQGGKLIF	CASSLGLAGYEQYF	TRAV8-1;TRBV5-1	0	0	0	0	1	0	0	0	0	0	0	0	0	0	0	0	0	1	0	0	0	0	0	0	0	0
CAANTGGFKTIF	CASSQEGLQPQHF	TRAV8-1;TRBV4-1	0	0	1	0	0	0	0	0	0	0	0	0	0	0	0	1	0	0	0	0	0	0	0	0	0	0
CALENRDDKIIF	CASSTIAGAGADTQYF	TRAV6;TRBV28	0	0	0	0	0	0	0	0	0	1	0	0	0	0	0	0	0	0	0	0	0	0	1	0	0	0
CALVTRSGNTGKLIF	CASSTGQATEAFF	TRAV6;TRBV2	0	0	0	0	0	0	0	0	0	1	0	0	0	0	0	0	0	0	0	0	0	0	1	0	0	0
CAPNYGGATNKLIF	CASNKGTGLTDTQYF	TRAV6;TRBV2	0	0	0	0	0	1	0	0	0	0	0	0	0	0	0	0	0	0	1	0	0	0	0	0	0	0
CALHSGGYQKVTF	CASSAGSSKGNEQYF	TRAV6;TRBV12-4	0	0	0	0	0	1	0	0	0	0	0	0	0	0	0	0	0	0	1	0	0	0	0	0	0	0
CALDMNGANNLFF	CASSLDPAGTDTQYF	TRAV6;TRBV11-2	0	0	0	0	0	0	1	0	0	0	0	0	0	0	0	0	0	0	0	0	1	0	0	0	0	0
CAEIVYGNNRLAF	CASSYDRGTGELFF	TRAV5;TRBV6-5	0	0	0	0	0	1	0	0	0	0	0	0	0	0	0	0	0	0	1	0	0	0	0	0	0	0
CAESLKFYF	CASSVTGDYEQYF	TRAV5;TRBV6-1	0	0	0	0	0	0	0	0	0	1	0	0	0	0	0	0	0	0	0	0	0	0	1	0	0	0
CAEISRYSGTASKLTF	CASSRPDSNNEQFF	TRAV5;TRBV4-3	0	0	0	0	0	0	0	0	0	0	0	0	1	0	0	0	0	0	0	0	0	0	0	0	0	1
CAEWDTGRRALTF	CASSQVYVSGRQDTQYF	TRAV5;TRBV4-1	0	0	0	0	0	0	0	0	0	0	0	0	1	0	0	0	0	0	0	0	0	0	0	0	0	1
CAESGNQGGKLIF	CSVERAGLAGPLSFTDTQYF	TRAV5;TRBV29-1	0	0	0	0	0	0	0	0	0	1	0	0	0	0	0	0	0	0	0	0	0	0	1	0	0	0
CAEDNNARLMF	CSARVGVGNTIYF	TRAV5;TRBV20-1	0	0	0	0	0	1	0	0	0	0	0	0	0	0	0	0	0	0	0	1	0	0	0	0	0	0
CAETGLTGGGNKLTF	CSAREGSTEAFF	TRAV5;TRBV20-1	0	0	0	0	0	0	0	0	0	0	0	1	0	0	0	0	0	0	0	0	0	0	0	0	1	0
CAETSTGTASKLTF	CASSEGTSSTDTQYF	TRAV5;TRBV2	0	0	0	0	0	1	0	0	0	0	0	0	0	0	0	0	0	0	1	0	0	0	0	0	0	0
CAYETSGSRLTF	CSAPLQGSLSYEQYF	TRAV41;TRBV20-1	0	0	0	0	0	0	0	0	0	0	0	1	0	0	0	0	0	0	0	0	0	0	0	0	1	0
CAVVFGNEKLTF	CASRWTGGYGYTF	TRAV41;TRBV2	0	0	1	0	0	0	0	0	0	0	0	0	0	0	0	1	0	0	0	0	0	0	0	0	0	0
CAVNTGTASKLTF	CASSPVNRVNEKLFF	TRAV41;TRBV18	0	0	0	0	0	0	0	0	0	0	0	1	0	0	0	0	0	0	0	0	0	0	0	0	1	0
CLVGDGNAGNMLTF	CASSPGTSGNEQFF	TRAV4;TRBV9	0	0	0	0	0	0	0	0	0	1	0	0	0	0	0	0	0	0	0	0	0	0	1	0	0	0
CLVGDRGYSTLTF	CASSVEGAASTDTQYF	TRAV4;TRBV9	0	1	0	0	0	0	0	0	0	0	0	0	0	0	1	0	0	0	0	0	0	0	0	0	0	0
CLVGDPGGATNKLIF	CASSTWGQSENTEAFF	TRAV4;TRBV5-8	0	0	0	0	0	0	0	0	0	1	0	0	0	0	0	0	0	0	0	0	0	0	1	0	0	0
CLVGGVGSGSARQLTF	CASSLISAGDGDTQYF	TRAV4;TRBV28	0	0	0	0	0	0	1	0	0	0	0	0	0	0	0	0	0	0	0	0	1	0	0	0	0	0
CLVGDYYGGSQGNLIF	CATGTGINLYEQYF	TRAV4;TRBV10-3	0	0	0	0	1	0	0	0	0	0	0	0	0	0	0	0	0	1	0	0	0	0	0	0	0	0
CAGLNRDDKIIF	CATFRTGWSPLHF	TRAV39;TRBV28	0	0	0	0	0	0	0	0	0	0	0	1	0	0	0	0	0	0	0	0	0	0	0	0	1	0
CAVDMGGNQFYF	CASSSPHSLTSYNEQFF	TRAV39;TRBV28	0	0	0	1	0	0	0	0	0	0	0	0	0	0	0	0	1	0	0	0	0	0	0	0	0	0
CAYRTGNTGKLIF	CASSLPGSNTEAFF	TRAV38-2DV8;TRBV5-4	0	0	0	1	0	0	0	0	0	0	0	0	0	0	0	0	1	0	0	0	0	0	0	0	0	0
CAYRILTGNQFYF	CATSDLWREGENNEQFF	TRAV38-2DV8;TRBV24-1	0	0	0	0	1	0	0	0	0	0	0	0	0	0	0	0	0	1	0	0	0	0	0	0	0	0
CAYRSARRGSQGNLIF	CASSPGLAGSEQYF	TRAV38-2DV8;TRBV2	0	0	0	0	0	1	0	0	0	0	0	0	0	0	0	0	0	0	1	0	0	0	0	0	0	0
CAYRSHQGGSEKLVF	CASSLTAGAYNEQFF	TRAV38-2DV8;TRBV11-3	0	0	0	0	0	1	0	0	0	0	0	0	0	0	0	0	0	0	1	0	0	0	0	0	0	0
CAFSNDYKLSF	CASSLQAGPGGYEQYF	TRAV38-1;TRBV7-2	0	0	0	0	0	1	0	0	0	0	0	0	0	0	0	0	0	0	1	0	0	0	0	0	0	0
CAFMKLNYGGSQGNLIF	CASSERPNIYNEQFF	TRAV38-1;TRBV6-1	0	0	0	0	1	0	0	0	0	0	0	0	0	0	0	0	0	1	0	0	0	0	0	0	0	0
CAFMKLSNQGGKLIF	CAISGGRGIGTDTQYF	TRAV38-1;TRBV10-3	0	0	0	0	1	0	0	0	0	0	0	0	0	0	0	0	0	1	0	0	0	0	0	0	0	0
CAGQLPTSGSARQLTF	CASSLSGGAETQYF	TRAV35;TRBV7-7	0	0	0	0	0	1	0	0	0	0	0	0	0	0	0	0	0	0	1	0	0	0	0	0	0	0
CAGPNFGNEKLTF	CASRRREGFQETQYF	TRAV35;TRBV2	0	0	0	0	0	1	0	0	0	0	0	0	0	0	0	0	0	0	1	0	0	0	0	0	0	0
CGTEKDTGNQFYF	CASRRRGSGLNYGYTF	TRAV30;TRBV3-1	0	0	0	0	0	0	0	0	0	0	0	1	0	0	0	0	0	0	0	0	0	0	0	0	1	0
CAVRDGGFGNVLHC	CASSPGLDPNQPQHF	TRAV3;TRBV6-1	0	0	0	0	0	1	0	0	0	0	0	0	0	0	0	0	0	0	1	0	0	0	0	0	0	0
CAVRDITYGATNKLIF	CASSLDGTSGRANEQFF	TRAV3;TRBV5-1	1	0	0	0	0	0	0	0	0	0	0	0	0	1	0	0	0	0	0	0	0	0	0	0	0	0
CAVWGENDYKLSF	CSVGPLGEGETQYF	TRAV3;TRBV29-1	0	0	0	0	0	0	0	0	0	0	0	0	1	0	0	0	0	0	0	0	0	0	0	0	0	1
CAVRDRGGQNFVF	CATSDPGRLSTGELFF	TRAV3;TRBV24-1	0	0	0	0	0	0	0	0	0	0	0	1	0	0	0	0	0	0	0	0	0	0	0	0	1	0
CAVDNYGQNFVF	CASTLGQMNTEAFF	TRAV3;TRBV12-3	0	0	0	0	0	0	0	0	0	0	0	0	1	0	0	0	0	0	0	0	0	0	0	0	0	1
CAVRERSSASKIIF	CASSLGTGTGDTEAFF	TRAV3;TRBV11-3	0	0	0	0	1	0	0	0	0	0	0	0	0	0	0	0	0	1	0	0	0	0	0	0	0	0
CAASAGARLMF	CASSLEGTGMADTQYF	TRAV29DV5;TRBV7-8	0	0	0	1	0	0	0	0	0	0	0	0	0	0	0	0	1	0	0	0	0	0	0	0	0	0
CAASATNTGNQFYF	CASSRGQGFTEAFF	TRAV29DV5;TRBV5-4	0	0	0	0	0	1	0	0	0	0	0	0	0	0	0	0	0	0	1	0	0	0	0	0	0	0
CAASEVGGAQKLVF	CASSTTGVADTQYF	TRAV29DV5;TRBV5-1	0	0	0	0	0	0	0	0	0	0	0	0	1	0	0	0	0	0	0	0	0	0	0	0	0	1
CAASGGSGGSNYKLTF	CASSSGSHTGELFF	TRAV29DV5;TRBV2	0	1	0	0	0	0	0	0	0	0	0	0	0	0	1	0	0	0	0	0	0	0	0	0	0	0
CAASARGTYKYIF	CASSPIGEHEQFF	TRAV29DV5;TRBV18	0	0	0	0	0	0	0	0	0	0	0	0	1	0	0	0	0	0	0	0	0	0	0	0	0	1
CAGASGGTYKYIF	CASSLAFTGELFF	TRAV27;TRBV7-2	0	0	0	0	1	0	0	0	0	0	0	0	0	0	0	0	0	1	0	0	0	0	0	0	0	0
CAGENTDKLIF	CASQKSYLGGYEQYF	TRAV27;TRBV28	0	0	0	0	0	0	0	0	0	0	0	0	0	0	0	0	0	0	0	0	0	2	0	0	0	0
CAGAGNNDMRF	CASSPIRMSKSEAFF	TRAV27;TRBV18	0	0	1	0	0	0	0	0	0	0	0	0	0	0	0	1	0	0	0	0	0	0	0	0	0	0
CAGAPGPSYDKVIF	CASSSANYGYTF	TRAV27;TRBV12-4	0	0	0	0	0	1	0	0	0	0	0	0	0	0	0	0	0	0	1	0	0	0	0	0	0	0
CIVTETSGSRLTF	CASSLWGTSYTF	TRAV26-1;TRBV7-9	0	0	0	0	0	0	0	0	0	0	0	0	1	0	0	0	0	0	0	0	0	0	0	0	0	1
CIVSPGPGDKLIF	CASSPGTGVEQYF	TRAV26-1;TRBV28	0	0	0	0	0	0	0	0	0	0	0	0	1	0	0	0	0	0	0	0	0	0	0	0	0	1
CIVNSKGEYGNKLVF	CSARSDTRTHPSSTDTQYF	TRAV26-1;TRBV20-1	0	0	0	0	0	0	0	0	0	0	0	0	1	0	0	0	0	0	0	0	0	0	0	0	0	1
CAGSYKYIF	CASRTSYGYTF	TRAV25;TRBV6-3	0	0	0	0	0	0	0	0	0	0	1	0	0	0	0	0	0	0	0	0	0	0	0	1	0	0
CAGPTGGFKTIF	CASRSSGTGSTGELFF	TRAV25;TRBV3-1	1	0	0	0	0	0	0	0	0	0	0	0	0	1	0	0	0	0	0	0	0	0	0	0	0	0
CAGDNYGQNFVF	CASSPPWGAGEAFF	TRAV25;TRBV27	0	0	0	0	0	0	0	0	0	1	0	0	0	0	0	0	0	0	0	0	0	0	1	0	0	0
CAASKKTSGSRLTF	CASSLGHRDSSYEQYF	TRAV23DV6;TRBV5-1	0	0	0	0	0	0	0	0	0	0	0	1	0	0	0	0	0	0	0	0	0	0	0	0	1	0
CAASLGRVSGSSNTGKLIF	CASSLAGVTEAFF	TRAV23DV6;TRBV5-1	1	0	0	0	0	0	0	0	0	0	0	0	0	1	0	0	0	0	0	0	0	0	0	0	0	0
CAVGEETSGSRLTF	CASSPRRLAGGVNEQFF	TRAV22;TRBV7-9	0	0	0	0	0	0	0	0	0	0	0	1	0	0	0	0	0	0	0	0	0	0	0	0	1	0
CAVVLVALNAGNNRKLIW	CASSYSGVRGVPTGELFF	TRAV22;TRBV6-6	0	0	0	0	0	0	0	0	0	1	0	0	0	0	0	0	0	0	0	0	0	0	1	0	0	0
CAVLSNDYKLSF	CASSLGAGKEQYF	TRAV22;TRBV5-1	0	0	0	0	1	0	0	0	0	0	0	0	0	0	0	0	0	1	0	0	0	0	0	0	0	0
CAVAGFSGGYNKLIF	CASSTSGTAYGYTF	TRAV22;TRBV19	0	0	0	0	0	0	0	0	0	1	0	0	0	0	0	0	0	0	0	0	0	0	1	0	0	0
CAVRENTPLVF	CASSLLKGGETQYF	TRAV21;TRBV5-6	0	0	0	0	0	0	0	0	0	0	1	0	0	0	0	0	0	0	0	0	0	0	0	1	0	0
CAVTTDSWGKFQF	CASSGIGSLGTEAFF	TRAV21;TRBV5-1	0	0	0	0	0	0	0	0	0	0	1	0	0	0	0	0	0	0	0	0	0	0	0	1	0	0
CAVSLLAGGTSYGKLTF	CASSPYLGALDEQYF	TRAV21;TRBV28	0	0	0	0	0	1	0	0	0	0	0	0	0	0	0	0	0	0	1	0	0	0	0	0	0	0
CAVLFAGGTSYGKLTF	CSARATGRGTEAFF	TRAV21;TRBV20-1	0	0	0	0	0	1	0	0	0	0	0	0	0	0	0	0	0	0	1	0	0	0	0	0	0	0
CAVRGGVGTNAGKSTF	CASSFAGSYNEQFF	TRAV21;TRBV11-3	0	0	0	0	0	0	0	0	0	0	0	1	0	0	0	0	0	0	0	0	0	0	0	0	1	0
CAVPSGAGSYQLTF	CAISETKGRTNEKLFF	TRAV21;TRBV10-3	0	0	0	0	0	0	0	0	0	0	1	0	0	0	0	0	0	0	0	0	0	0	0	1	0	0
CAVQATDNYGQNFVF	CASSPGLAVYNEQFF	TRAV20;TRBV7-9	0	0	0	0	0	0	0	0	0	0	0	0	1	0	0	0	0	0	0	0	0	0	0	0	0	1
CAGYFYSGGGADGLTF	CATSRTTGIHGYTF	TRAV20;TRBV15	0	0	0	0	0	0	1	0	0	0	0	0	0	0	0	0	0	0	0	0	1	0	0	0	0	0
CAVEERQAGTALIF	CASSYSAGTSGYTF	TRAV2;TRBV7-9	0	0	0	0	0	1	0	0	0	0	0	0	0	0	0	0	0	0	1	0	0	0	0	0	0	0
CAVEGLTTSGTYKYIF	CASSLGSNEQYF	TRAV2;TRBV7-9	0	0	0	0	0	0	1	0	0	0	0	0	0	0	0	0	0	0	0	0	1	0	0	0	0	0
CATTSGTYKYIF	CASSYRGGPQGSNEQFF	TRAV2;TRBV7-2	0	0	0	0	0	0	0	0	0	0	0	1	0	0	0	0	0	0	0	0	0	0	0	0	1	0
CAVMAAGNKLTF	CASSIPTSGGETQYF	TRAV2;TRBV5-4	0	0	0	0	1	0	0	0	0	0	0	0	0	0	0	0	0	1	0	0	0	0	0	0	0	0
CAVNRDDKIIF	CASQNSLNTGELFF	TRAV2;TRBV5-4	0	0	0	0	0	0	1	0	0	0	0	0	0	0	0	0	0	0	0	0	1	0	0	0	0	0
CAPPAGRRALTF	CASSPGTGVGNAGELFF	TRAV2;TRBV12-3	0	0	0	0	0	1	0	0	0	0	0	0	0	0	0	0	0	0	1	0	0	0	0	0	0	0
CALTEKGDKEYGNKLVF	CASSYGQEQFF	TRAV19;TRBV6-5	0	0	0	0	0	0	0	0	0	0	0	0	1	0	0	0	0	0	0	0	0	0	0	0	0	1
CALSVPPNSGYALNF	CASSYSSGELFF	TRAV19;TRBV6-3	0	0	0	0	0	0	0	0	0	0	1	0	0	0	0	0	0	0	0	0	0	0	0	1	0	0
CALSDLLEGNEKLTF	CASSSGTAFGGTDTQYF	TRAV19;TRBV5-4	1	0	0	0	0	0	0	0	0	0	0	0	0	1	0	0	0	0	0	0	0	0	0	0	0	0
CALSAATDSWGKLQF	CASSRVLAAQETQYF	TRAV19;TRBV4-1	0	0	0	0	0	0	0	0	0	0	0	1	0	0	0	0	0	0	0	0	0	0	0	0	1	0
CALSESSASKIIF	CASSEGGRFHRGDTEAFF	TRAV19;TRBV2	0	0	0	0	1	0	0	0	0	0	0	0	0	0	0	0	0	1	0	0	0	0	0	0	0	0
CALSALSNTGKLIF	CASSTSSRGHYEQYF	TRAV19;TRBV19	0	0	0	0	1	0	0	0	0	0	0	0	0	0	0	0	0	1	0	0	0	0	0	0	0	0
CARYSGGGADGLTF	CASSLDGKGHAFF	TRAV17;TRBV7-9	0	0	0	0	1	0	0	0	0	0	0	0	0	0	0	0	0	1	0	0	0	0	0	0	0	0
CATDAESGYSTLTF	CASRIGQGDEQYF	TRAV17;TRBV7-9	0	0	0	0	0	0	0	0	0	0	0	0	1	0	0	0	0	0	0	0	0	0	0	0	0	1
CATDHSNARLMF	CASSHRGPNTGELFF	TRAV17;TRBV7-9	0	0	0	0	0	0	1	0	0	0	0	0	0	0	0	0	0	0	0	0	1	0	0	0	0	0
CAPPSLSGANNLFF	CASSASLEKGEAFF	TRAV17;TRBV6-4	0	0	0	0	0	0	0	0	0	0	1	0	0	0	0	0	0	0	0	0	0	0	0	1	0	0
CATDADTGGFKTIF	CAWTGQGYTDTQYF	TRAV17;TRBV30	0	0	0	0	0	0	0	0	0	1	0	0	0	0	0	0	0	0	0	0	0	0	1	0	0	0
CATDPRSYNTDKLIF	CASRKSSSYEQYF	TRAV17;TRBV28	0	0	0	0	0	0	0	0	0	0	0	1	0	0	0	0	0	0	0	0	0	0	0	0	1	0
CANQGAQKLVF	CSVGGDLAGYEQYF	TRAV17;TRBV20-1	0	0	0	0	1	0	0	0	0	0	0	0	0	0	0	0	0	1	0	0	0	0	0	0	0	0
CGEVYQAGTALIF	CASSSGTLDRPGQETQYF	TRAV17;TRBV12-4	0	0	0	0	0	0	1	0	0	0	0	0	0	0	0	0	0	0	0	0	1	0	0	0	0	0
CATATNSGNTPLVF	CASSLSSLNEQFF	TRAV17;TRBV11-2	0	0	0	0	0	0	0	0	0	0	0	0	1	0	0	0	0	0	0	0	0	0	0	0	0	1
CALTGFSGGYNKLIF	CASSPTLTGGNEQFF	TRAV16;TRBV9	0	0	0	0	0	0	0	0	0	0	0	0	0	0	0	0	0	0	0	0	0	2	0	0	0	0
CALSVTGGSYIPTF	CASSEEAGGKDTQYF	TRAV16;TRBV6-1	0	0	0	0	0	0	0	0	0	0	1	0	0	0	0	0	0	0	0	0	0	0	0	1	0	0
CAMRAPSHNAGNMLTF	CASSLQETQYF	TRAV14DV4;TRBV7-6	0	0	0	0	0	0	0	0	0	0	0	1	0	0	0	0	0	0	0	0	0	0	0	0	1	0
CAMRESPGGGGNKLTF	CASSPGGEQYF	TRAV14DV4;TRBV7-6	0	0	0	0	0	0	0	0	0	0	0	0	1	0	0	0	0	0	0	0	0	0	0	0	0	1
CAATSYTSGTYKYIF	CASSYRGLGEKLFF	TRAV14DV4;TRBV6-6	0	0	0	1	0	0	0	0	0	0	0	0	0	0	0	0	1	0	0	0	0	0	0	0	0	0
CAMRARVGNTGFQKLVF	CASSLGLNTDNYGYTF	TRAV14DV4;TRBV5-5	0	0	0	0	0	0	0	0	0	1	0	0	0	0	0	0	0	0	0	0	0	0	1	0	0	0
CAMRDLGSYNTDKLIF	CSASRRPNQPQHF	TRAV14DV4;TRBV20-1	0	0	0	0	0	0	0	0	0	0	0	0	1	0	0	0	0	0	0	0	0	0	0	0	0	1
CAMREDDLPYNQGGKLIF	CSARDWGASGKLQETQYF	TRAV14DV4;TRBV20-1	1	0	0	0	0	0	0	0	0	0	0	0	0	1	0	0	0	0	0	0	0	0	0	0	0	0
CAMREILHTGRRALTF	CASSLGDRSNTGELFF	TRAV14DV4;TRBV19	0	0	0	1	0	0	0	0	0	0	0	0	0	0	0	0	1	0	0	0	0	0	0	0	0	0
CAMSPSNAGNNRKLIW	CASSLRGGSSYEQYF	TRAV14DV4;TRBV11-3	0	0	0	0	0	1	0	0	0	0	0	0	0	0	0	0	0	0	1	0	0	0	0	0	0	0
CAMSHTSGTYKYIF	CASSGGGLSRAIF	TRAV14DV4;TRBV10-2	0	0	0	0	0	0	0	0	0	0	0	0	1	0	0	0	0	0	0	0	0	0	0	0	0	1
CAENRRGSQGNLIF	CASSSGLVFGYTF	TRAV13-2;TRBV5-4	0	0	0	0	0	0	0	0	0	0	1	0	0	0	0	0	0	0	0	0	0	0	0	1	0	0
CAEIPYNQGGKLIF	CASSRQGARMSEQFF	TRAV13-2;TRBV4-1	0	0	0	0	1	0	0	0	0	0	0	0	0	0	0	0	0	1	0	0	0	0	0	0	0	0
CAEDQGAQKLVF	CASSLSLAGVGGYEQFF	TRAV13-2;TRBV3-1	0	0	0	0	0	0	0	0	0	0	0	1	0	0	0	0	0	0	0	0	0	0	0	0	1	0
CAARYGNNRLAF	CASSEGTGLYGYTF	TRAV13-1;TRBV6-1	1	0	0	0	0	0	0	0	0	0	0	0	0	0	0	0	0	0	0	0	0	0	0	1	0	0
CAASPGGSYIPTF	CASSRGLAGVMGETQYF	TRAV13-1;TRBV5-1	0	0	0	0	1	0	0	0	0	0	0	0	0	0	0	0	0	1	0	0	0	0	0	0	0	0
CAASIGNDMRF	CSVARGTGELFF	TRAV13-1;TRBV29-1	0	0	0	0	1	0	0	0	0	0	0	0	0	0	0	0	0	1	0	0	0	0	0	0	0	0
CAAALSGNFNKFYF	CASSEATRRETQYF	TRAV13-1;TRBV28	0	0	0	0	0	0	1	0	0	0	0	0	0	0	0	0	0	0	0	0	1	0	0	0	0	0
CAASPNAGNNRKLIW	CASSTGPPYNSPLHF	TRAV13-1;TRBV28	0	0	0	0	1	0	0	0	0	0	0	0	0	0	0	0	0	1	0	0	0	0	0	0	0	0
CAASKWNQGGKLIF	CSARGGQAYGYTF	TRAV13-1;TRBV20-1	0	0	0	0	1	0	0	0	0	0	0	0	0	0	0	0	0	1	0	0	0	0	0	0	0	0
CAAPHYRSSGYSTLTF	CASGNLGGSVGYTF	TRAV13-1;TRBV10-2	0	0	0	0	0	1	0	0	0	0	0	0	0	0	0	0	0	0	1	0	0	0	0	0	0	0
CAASRDGFQKLVF	CASSASLAGGEQYF	TRAV13-1;TRBV10-2	0	0	0	1	0	0	0	0	0	0	0	0	0	0	0	0	1	0	0	0	0	0	0	0	0	0
CAATADLNAGNNRKLIW	CASNKRTSGSSGETQYF	TRAV13-1;TRBV10-2	0	0	0	0	0	0	0	0	0	0	1	0	0	0	0	0	0	0	0	0	0	0	0	1	0	0
CAFGNQFYF	CASSYSWGPNTGELFF	TRAV12-3;TRBV6-5	0	0	0	0	0	1	0	0	0	0	0	0	0	0	0	0	0	0	1	0	0	0	0	0	0	0
CAMSAATDKLIF	CASSSAGGLANEQFF	TRAV12-3;TRBV5-4	0	0	0	0	0	0	1	0	0	0	0	0	0	0	0	0	0	0	0	0	1	0	0	0	0	0
CAMCDFNKFYF	CSARVGNGDTEAFF	TRAV12-3;TRBV20-1	0	0	0	0	0	1	0	0	0	0	0	0	0	0	0	0	0	0	1	0	0	0	0	0	0	0
CAMRNSGNTPLVF	CSAGAGDQPQHF	TRAV12-3;TRBV20-1	0	0	0	0	0	0	0	0	0	0	0	0	1	0	0	0	0	0	0	0	0	0	0	0	0	1
CAMSAGGKLIF	CSAPTSGLTYEQYF	TRAV12-3;TRBV20-1	0	0	0	0	0	0	0	0	0	0	0	0	1	0	0	0	0	0	0	0	0	0	0	0	0	1
CAMSEITGDDKIIF	CATSAEGRDAYEQYF	TRAV12-3;TRBV15	0	0	1	0	0	0	0	0	0	0	0	0	0	0	0	1	0	0	0	0	0	0	0	0	0	0
CAVTSYEKLTF	CASSLRGTGGETQYF	TRAV12-2;TRBV7-3	0	0	0	0	0	0	0	0	0	0	1	0	0	0	0	0	0	0	0	0	0	0	0	1	0	0
CAVNRGYSTLTF	CASSSEQGAGGETQYF	TRAV12-2;TRBV5-4	0	0	0	0	0	0	0	0	0	1	0	0	0	0	0	0	0	0	0	0	0	0	1	0	0	0
CAVRGSGGTSYGKLTF	CASSGTVYGYTF	TRAV12-2;TRBV4-2	0	0	0	0	0	0	0	0	0	0	0	1	0	0	0	0	0	0	0	0	0	0	0	0	1	0
CAVIFTGGGNKLTF	CASSQDLDQDTQYF	TRAV12-2;TRBV3-1	0	0	0	0	0	1	0	0	0	0	0	0	0	0	0	0	0	0	1	0	0	0	0	0	0	0
CAVRVQAGTALIF	CSARDPRDRNYEQYF	TRAV12-2;TRBV20-1	0	0	0	0	0	0	0	0	0	0	1	0	0	0	0	0	0	0	0	0	0	0	0	1	0	0
CAVKGTQGGKLIF	CASSGYGYTF	TRAV12-2;TRBV2	0	0	0	0	0	1	0	0	0	0	0	0	0	0	0	0	0	0	1	0	0	0	0	0	0	0
CAVNYGGYQKVTF	CASSISGNEQFF	TRAV12-2;TRBV19	0	0	1	0	0	0	0	0	0	0	0	0	0	0	0	1	0	0	0	0	0	0	0	0	0	0
CAVNGGGSYIPTF	CASSSTGVNEQYF	TRAV12-2;TRBV18	0	0	0	0	1	0	0	0	0	0	0	0	0	0	0	0	0	1	0	0	0	0	0	0	0	0
CAVTAGGKLIF	CASSFGGRRDEQFF	TRAV12-2;TRBV12-4	0	1	0	0	0	0	0	0	0	0	0	0	0	0	1	0	0	0	0	0	0	0	0	0	0	0
CVVNSLQGNLIF	CASQGSDETQYF	TRAV12-1;TRBV9	1	0	0	0	0	0	0	0	0	0	0	0	0	1	0	0	0	0	0	0	0	0	0	0	0	0
CVVNIEAGNQFYF	CASSLYASYNSPLHF	TRAV12-1;TRBV28	0	0	0	0	0	0	0	0	0	0	0	0	1	0	0	0	0	0	0	0	0	0	0	0	0	1
CVVTMDSSYKLIF	CASSEAQRGNYGYTF	TRAV12-1;TRBV2	0	0	0	0	0	1	0	0	0	0	0	0	0	0	0	0	0	0	1	0	0	0	0	0	0	0
CAVENAGNNRKLIW	CASSSGGNEQYF	TRAV12-1;TRBV19	0	0	0	0	0	0	0	0	0	0	0	1	0	0	0	0	0	0	0	0	0	0	0	0	1	0
CAVTPLAGYSTLTF	CASSMTGSYDEQYF	TRAV12-1;TRBV19	1	0	0	0	0	0	0	0	0	0	0	0	0	1	0	0	0	0	0	0	0	0	0	0	0	0
CAVLNYGGSQGNLIF	CATSRDRAGGENEQYF	TRAV12-1;TRBV15	0	0	0	0	0	0	0	0	0	0	0	1	0	0	0	0	0	0	0	0	0	0	0	0	1	0
CAVTDSNYQLIW	CASSPGGGDIDEQYF	TRAV1-2;TRBV7-9	0	0	0	0	0	0	0	0	0	0	0	0	1	0	0	0	0	0	0	0	0	0	0	0	0	1
CAVKGSSSYKLIF	CASSLALAGGADTQYF	TRAV1-2;TRBV7-2	0	0	0	0	0	0	0	0	0	1	0	0	0	0	0	0	0	0	0	0	0	0	1	0	0	0
CAVRDSNYQLIW	CASSDRETDTQYF	TRAV1-2;TRBV6-6	0	0	0	0	0	0	0	0	0	0	0	0	1	0	0	0	0	0	0	0	0	0	0	0	0	1
CAVTDSNYQLIW	CASNPGRDPGELFF	TRAV1-2;TRBV6-5	0	0	0	0	0	0	0	0	0	0	0	0	1	0	0	0	0	0	0	0	0	0	0	0	0	1
CAVMDSNYQLIW	CASSDSSGSTGELFF	TRAV1-2;TRBV6-4	0	0	0	0	0	0	1	0	1	0	0	0	0	0	0	0	0	0	0	0	0	0	0	0	0	0
CAVMDSNYQLIW	CASSESGGNTDTQYF	TRAV1-2;TRBV6-4	0	0	0	0	0	0	0	0	0	0	1	0	0	0	0	0	0	0	0	0	0	0	0	1	0	0
CAVRDSNYQLIW	CASSDSNTGELFF	TRAV1-2;TRBV6-4	0	0	0	0	0	0	0	0	0	0	0	1	0	0	0	0	0	0	0	0	0	1	0	0	0	0
CAVRDSNYQLIW	CASSDSTRGSSSYTF	TRAV1-2;TRBV6-4	0	0	0	0	0	0	0	0	0	0	0	0	1	0	0	0	0	0	0	0	0	0	0	0	0	1
CAVRDSNYQLIW	CASSGLAGGNEQFF	TRAV1-2;TRBV6-4	0	0	0	0	0	0	0	0	0	0	1	0	0	0	0	0	0	0	0	0	0	0	0	1	0	0
CAVMDSSYKLIF	CASSYSDTGELFF	TRAV1-2;TRBV6-3	0	0	0	0	0	0	1	0	1	0	0	0	0	0	0	0	0	0	0	0	0	0	0	0	0	0
CAVRDSNYQLIW	CASSYRDTGELFF	TRAV1-2;TRBV6-3	0	0	0	0	0	0	0	0	0	0	1	0	0	0	0	0	0	0	0	0	0	0	0	1	0	0
CAVRNSNYQLIW	CASSYGETGELFF	TRAV1-2;TRBV6-3	0	0	0	0	0	0	0	0	0	0	1	0	0	0	0	0	0	0	0	0	0	0	0	1	0	0
CAVRNTGGFKTIF	CASNPRLAGDTQYF	TRAV1-2;TRBV6-3	0	0	0	0	1	0	0	0	0	0	0	0	0	0	0	0	0	1	0	0	0	0	0	0	0	0
CAVLDSNYQLIW	CAIRTMENSPLHF	TRAV1-2;TRBV6-1	0	0	0	1	0	0	0	0	0	0	0	0	0	0	0	0	1	0	0	0	0	0	0	0	0	0
CAVMDSNYQLIW	CASSAGQGAEKLFF	TRAV1-2;TRBV6-1	0	0	0	0	0	0	0	0	0	0	0	1	0	0	0	0	0	0	0	0	0	0	0	0	1	0
CAVMDSNYQLIW	CASSEATGSQPQHF	TRAV1-2;TRBV6-1	0	0	0	0	0	0	0	0	0	0	0	0	1	0	0	0	0	0	0	0	0	0	0	0	0	1
CAVRDSNYQLIW	CASSQDTSGSYEQYF	TRAV1-2;TRBV4-2	0	0	0	0	1	0	0	0	0	0	1	0	0	0	0	0	0	0	0	0	0	0	0	0	0	0
CAVNDYKLSF	CACWDRGKTEAFF	TRAV1-2;TRBV30	0	0	0	0	0	0	0	0	0	0	0	0	1	0	0	0	0	0	0	0	0	0	0	0	0	1
CAVEEKGSAVF	CSVDRDGNTEAFF	TRAV1-2;TRBV29-1	0	0	0	0	0	0	0	0	0	1	0	0	0	0	0	0	0	0	0	0	0	0	1	0	0	0
CASGDSWGKFQF	CASSLGELVNTEAFF	TRAV1-2;TRBV28	0	0	0	0	0	0	0	0	0	0	0	0	1	0	0	0	0	0	0	0	0	0	0	0	0	1
CAVYNDYKLSF	CASSSTGLPSTDTQYF	TRAV1-2;TRBV28	0	0	0	0	0	1	0	0	0	0	0	0	0	0	0	0	0	0	1	0	0	0	0	0	0	0
CAVMDSNYQLIW	CATSGDRDTGELFF	TRAV1-2;TRBV24-1	0	0	0	0	0	0	0	0	0	0	1	0	0	0	0	0	0	0	0	0	0	0	0	1	0	0
CAVKDSNYQLIW	CSARPPGQGDWTEAFF	TRAV1-2;TRBV20-1	0	0	0	0	0	0	1	0	0	0	0	0	0	0	0	0	0	0	0	0	1	0	0	0	0	0
CAVLDSNYQLIW	CSARDGTGDTGELFF	TRAV1-2;TRBV20-1	0	0	0	0	1	0	0	0	0	0	0	0	0	0	0	0	0	1	0	0	0	0	0	0	0	0
CAVLDSNYQLIW	CSARVGLDSETQYF	TRAV1-2;TRBV20-1	0	0	0	0	0	0	1	0	0	0	0	0	0	0	0	0	0	0	0	0	1	0	0	0	0	0
CAVMDSNYQLIW	CSARGDQDTEAFF	TRAV1-2;TRBV20-1	0	0	0	0	1	0	0	0	0	0	0	0	0	0	0	0	0	1	0	0	0	0	0	0	0	0
CAVMDSNYQLIW	CSARLAGDTGELFF	TRAV1-2;TRBV20-1	0	0	0	0	1	0	0	0	1	0	0	0	0	0	0	0	0	0	0	0	0	0	0	0	0	0
CAVMDSNYQLIW	CSARPGQENQPQHF	TRAV1-2;TRBV20-1	0	0	0	0	0	0	0	0	0	0	0	0	1	0	0	0	0	0	0	0	0	0	0	0	0	1
CAVVSGGSYIPTF	CSASSDTGYGYTF	TRAV1-2;TRBV20-1	0	0	0	0	0	1	0	0	0	0	0	0	0	0	0	0	0	0	1	0	0	0	0	0	0	0
CVLGAGSYQLTF	CASSLDSIGLYEQYF	TRAV1-2;TRBV11-2	0	0	0	0	0	0	0	0	0	0	0	1	0	0	0	0	0	0	0	0	0	0	0	0	1	0
CAAMDSSYKLIF	CASSVSEFGELFF	TRAV1-2;TRBV10-2	0	0	0	0	0	0	0	0	0	0	1	0	0	0	0	0	0	0	0	0	0	0	0	1	0	0
CAVTSMDSNYQLIW	CASSLGSEGYTF	TRAV1-1;TRBV7-2	0	0	0	0	0	0	0	0	0	0	1	0	0	0	0	0	0	0	0	0	0	0	0	1	0	0
CAVSANSGYSTLTF	CASSNPSLNYNEQFF	TRAV1-1;TRBV6-3	0	0	0	0	0	0	0	0	0	0	0	0	1	0	0	0	0	0	0	0	0	0	0	0	0	1
CAALRDQGGKLIF	CASSLVPGEVKTQYF	TRAV1-1;TRBV5-1	0	0	0	0	1	0	0	0	0	0	0	0	0	0	0	0	0	1	0	0	0	0	0	0	0	0
CVVPGGGGSYIPTF	CASSLGGEVEKLFF	TRAV10;TRBV7-9	0	0	0	0	0	0	0	0	0	1	0	0	0	0	0	0	0	0	0	0	0	0	1	0	0	0
CVVSADSNYQLIW	CASSPRLLAEAFF	TRAV10;TRBV7-2	0	0	0	0	0	1	0	0	0	0	0	0	0	0	0	0	0	0	1	0	0	0	0	0	0	0
CVVSGGYDKLIF	CASSQVASATNEKLFF	TRAV10;TRBV14	0	0	0	0	0	0	0	0	0	0	0	0	1	0	0	0	0	0	0	0	0	0	0	0	0	1
Fig.6d
	Th1_CD4-CCR7	Th4_CD4-FOXP3	Th2_CD4-PASK	Th3_CD4-LYAR	Th5_CD4-XCL1	Th6_CD4-FOS	Th7_CD4-GNLY	Tc1_CD8-CCR7	Tc3_CD8-SLC4A10	Tc2_CD8-GZMK	Tc4_CD8-FOS	Tc5_CD8-ZNF683	Tc6_CD8-KLRC1	Tc7_CD8-TYMS	Tc8_CD8-GNLY	NKT2_KLRF1-KLRG1	NKT1_KLRF1-CCR7
Th1_CD4-CCR7	6124	1	10	9	2	1	0	3	0	1	1	0	0	1	0	0	0
Th4_CD4-FOXP3	1	505	4	15	27	10	0	1	0	0	4	3	2	5	1	1	1
Th2_CD4-PASK	10	4	3646	51	17	9	3	1	0	3	12	6	2	5	4	1	2
Th3_CD4-LYAR	9	15	51	4491	112	59	36	3	28	42	65	31	26	22	33	14	9
Th5_CD4-XCL1	2	27	17	112	964	131	14	2	2	16	83	52	37	38	20	9	6
Th6_CD4-FOS	1	10	9	59	131	682	19	0	4	9	65	29	15	29	15	6	5
Th7_CD4-GNLY	0	0	3	36	14	19	196	0	15	25	24	4	11	3	60	21	2
Tc1_CD8-CCR7	3	1	1	3	2	0	0	2700	0	3	1	0	0	1	0	0	0
Tc3_CD8-SLC4A10	0	0	0	28	2	4	15	0	986	38	21	7	16	6	27	12	2
Tc2_CD8-GZMK	1	0	3	42	16	9	25	3	38	2114	163	91	172	39	239	67	4
Tc4_CD8-FOS	1	4	12	65	83	65	24	1	21	163	1219	276	299	87	147	41	4
Tc5_CD8-ZNF683	0	3	6	31	52	29	4	0	7	91	276	774	209	63	60	25	1
Tc6_CD8-KLRC1	0	2	2	26	37	15	11	0	16	172	299	209	780	66	107	38	3
Tc7_CD8-TYMS	1	5	5	22	38	29	3	1	6	39	87	63	66	177	40	17	2
Tc8_CD8-GNLY	0	1	4	33	20	15	60	0	27	239	147	60	107	40	968	90	4
NKT2_KLRF1-KLRG1	0	1	1	14	9	6	21	0	12	67	41	25	38	17	90	171	3
NKT1_KLRF1-CCR7	0	1	2	9	6	5	2	0	2	4	4	1	3	2	4	3	334
Fig.6e
VDJdb
	Human cytomegalovirus (CMV)	Epstein Barr virus (EBV)	Influenza A virus	SARS-CoV2	Yellow fever virus (YFV)
case1	0.0566683	0.00586224	0.00195408	0.00586224	0
case2	0.0129366	0.0064683	0	0.00258732	0
case3	0	0	0	0	0
case4	0	0.00237342	0	0	0
case5	0.00853215	0	0.0140623	0.00300205	0
case6	0.353214	0.000464145	0.00092829	0	0
case7	0.0465444	0.00282087	0.0409027	0	0
case8	0.0145278	0.000931272	0	0	0
case10	0.025974	0	0.012987	0.00519481	0
case11	0.0901639	0	0	0	0
case12	0	0	0.0203562	0.0101781	0
control1	0.0550688	0	0	0.0112641	0
control2	0.00917431	0.0116208	0.00183486	0	0
control3	0.00516605	0	0	0.00147602	0.00147602
control4	0.000848536	0.00169707	0.000848536	0.00169707	0
TCRmatch
	Human cytomegalovirus (CMV)	Epstein Barr virus (EBV)	Influenza A virus	SARS-CoV2	Yellow fever virus (YFV)
case1	0.0611309	0.00916964	0.0631686	0.119715	0.00305655
case2	0.0125348	0.0097493	0.00696379	0.0320334	0
case3	0.0306122	0.00680272	0.00680272	0.0408163	0
case4	0.00489796	0.00244898	0	0.0318367	0
case5	0.0442846	0.00431655	0.0175859	0.0784972	0.00143885
case6	0.359786	0	0.355551	0.387205	0
case7	0.0441595	0.0626781	0.0413105	0.0726496	0.00854701
case8	0.0149419	0	0.00313595	0.170264	0.0112525
case10	0.0253807	0.0228426	0.0203046	0.119289	0.00507614
case11	0.148459	0.0168067	0.0140056	0.0644258	0
case12	0.10992	0.00536193	0.0482574	0.260054	0.0107239
control1	0.016624	0.00383632	0.0268542	0.175192	0.0588235
control2	0.0214856	0.0368324	0.00184162	0.0883978	0.00184162
control3	0.0186289	0.0111773	0.0394933	0.0730253	0
control4	0.0409906	0.00768574	0.00725875	0.145175	0.00256191

## Sheet: Figure 7
Fig.7a
See Supplementary Table 11 - Proportion of cell types
Fig.7b
See Supplementary Table 11 - DEGs (Type I-Type II)
Fig.7d, 7e
See Supplementary Table 11 - High expression in Type I, High expression in Type II
Fig.7f
See Supplementary Table 11 - Pseudotime
Fig.7g
See Supplementary Table 11 - Duration

## Sheet: Supplementary Figure 1
Fig.S1c
See Supplementary Table 3 - cyTOF-All cells
Fig.S1d
C1QC+ Macrophages				CD4+ Trms				CD8+ Trms
Case	Control			Case	Control			Case	Control
0.0962524	0.0182399			0.857708	0.811899			0.862692	0.520701
0.0477569	0.00424511			0.756614	0.821818			0.851501	0.661705
0.00888012	0.0530274			0.932084	0.815115			0.865134	0.829244

## Sheet: Supplementary Figure 2
Fig.S2a
M1 signatures		M2 signatures
CCL5		CCL4
CCR7		CCL13
CD40		CCL18
CD86		CCL20
CXCL9		CCL22
CXCL10		CD276
CXCL11		CLEC7A
IDO1		CTSA
IL1A		CTSB
IL1B		CTSC
IL6		CTSD
IRF1		FN1
IRF5		IL4R
KYNU		IRF4
		LYVE1
		MMP9
		MMP14
		MMP19
		MSR1
		TGFB1
		TGFB2
		TGFB3
		TNFSF8
		TNFSF12
		VEGFA
		VEGFB
		VEGFC

## Sheet: Supplementary Figure 3
Fig.S3a
	Macro1_C1QC	Macro2_CXCL3	Macro3_FOS	Macro4_CCL20	Mono1_CD14-S100A8	Mono2_CD14-ITGA4	Mono3_FCGR3A	cDC1_CLEC9A	cDC2_CD1C	pDC	Mast
CCL13	0.866827	0.605468	-1.29049	-Inf	-2.2932	-Inf	-0.929509	-Inf	-0.418013	-Inf	-Inf
LGI2	0.98719	-Inf	-1.22578	-Inf	-Inf	-Inf	-Inf	-Inf	-Inf	-Inf	-Inf
CCDC141	0.714016	-0.302321	-0.940631	-Inf	-1.05084	-1.55702	-Inf	-1.00721	-0.365298	-Inf	1.51986
SCN9A	0.57733	-0.0978571	-0.681547	-0.698678	-0.767818	-0.834223	-1.50638	0.619433	0.247663	0.994573	-0.681417
TFAP2C	0.927024	0.151539	-Inf	-Inf	-Inf	-Inf	-Inf	-Inf	-0.112514	-Inf	-Inf
TTN	0.798998	-0.0231143	-0.43768	-1.19219	-0.608624	-0.800067	-1.03452	-0.459447	-0.335771	-0.486627	0.915991
AC069363.1	0.276192	0.578196	0.306318	0.0947235	-0.299998	-0.650816	-0.593756	-1.18878	-0.797292	0.322658	-Inf
NPTX2	0.7219	0.289827	-0.935607	-Inf	-Inf	-1.1456	-Inf	-0.723147	0.405769	0.879098	-Inf
GNG12	0.870983	-0.0717489	-0.077445	-Inf	-1.00048	-0.732033	-Inf	-Inf	-0.564537	-Inf	-Inf
F2RL3	-0.530968	0.780482	-Inf	-Inf	-0.160055	-0.129584	0.222592	-Inf	-Inf	-Inf	1.37866
CRYBB1	0.815357	0.20769	-1.03939	-Inf	-0.882914	-0.383747	0.216507	-Inf	-0.919426	-Inf	0.569915
GNG11	0.142238	-0.195111	-0.71032	-0.568848	0.155446	-0.00497171	0.164311	-0.949725	-0.165714	0.268064	-0.16173
KCNJ5	0.915654	0.0615672	-1.50769	-1.01689	-1.19308	-1.55663	-Inf	-Inf	-0.225086	-Inf	0.192283
CD27	-0.185967	0.437238	-0.0478885	-0.910536	-0.214772	-0.415317	0.123174	0.401888	0.138631	0.526301	0.729494
DAAM2	0.519757	0.098295	0.375106	0.487016	-0.704296	-Inf	-Inf	-0.361847	-0.634178	-Inf	-Inf
CYTL1	0.486082	0.265552	-0.117512	-0.298548	-0.0200424	-0.2021	-1.3332	-0.446211	-0.769321	-0.214841	0.423545
MT1H	0.214816	0.715075	-Inf	-Inf	-0.625396	-Inf	0.869404	-Inf	-Inf	-Inf	-Inf
FAM150B	NaN	NaN	NaN	NaN	NaN	NaN	NaN	NaN	NaN	NaN	NaN
RGL3	0.605106	-0.921518	-0.319028	-0.324774	-0.287161	-0.832694	-0.695182	-Inf	-0.62866	-Inf	1.38477
COCH	0.224777	-0.140771	0.020122	0.394736	0.077811	-0.490054	-Inf	-0.336812	-0.201154	-Inf	-Inf
CCL11	0.263077	0.840231	-Inf	-Inf	-Inf	-Inf	-Inf	-Inf	0.732932	-Inf	-Inf
ARHGAP8	0.939503	-Inf	-Inf	-Inf	-Inf	-Inf	0.225595	-Inf	-Inf	-Inf	-Inf
LOXL1	0.595026	0.280985	0.0688161	0.207737	-0.871986	-Inf	-Inf	0.318363	-0.313654	0.44302	0.639242
TGFB1I1	0.720068	0.04655	-0.348582	-0.660903	-1.01297	-0.588785	-1.18628	-1.44191	-0.0664105	-0.747242	1.25743
MOCS1	0.415972	-Inf	-0.132554	-0.1958	-0.0349869	-0.39251	-0.377808	-0.67501	0.0994692	-0.388845	0.880788
RRAS2	0.304745	0.0937173	-0.226936	-0.211828	-0.15022	-0.388393	-0.0363691	0.276333	-0.202326	0.743535	0.761284
Fig.S3b
	Macro1_C1QC	Macro2_CXCL3	Macro3_FOS	Macro4_CCL20	Mono1_CD14-S100A8	Mono2_CD14-ITGA4	Mono3_FCGR3A	cDC1_CLEC9A	cDC2_CD1C	pDC	Mast
ADAM28	0.45517	0.228814	-0.553679	-0.65937	-0.592973	-0.541062	-1.4641	0.56484	0.557307	-0.896791	-0.547572
ADCY3	-0.0160728	-0.0345981	-0.0528566	-0.119824	-0.147516	-0.287346	-0.497887	0.536443	0.141533	0.847139	0.226899
ADGRA3	0.299806	0.168753	-0.382547	-0.513822	-0.323981	-0.112983	-1.16177	0.150196	0.103115	1.03313	0.910871
ANGPTL7	0.712854	-Inf	0.49834	-Inf	-Inf	-Inf	-Inf	-Inf	-Inf	-Inf	-Inf
C2	0.552573	-0.131954	-0.170481	-0.275747	-0.160066	0.0668769	0.286185	-1.98739	-1.24486	-Inf	-Inf
CASC4	0.0755938	-0.0702359	-0.058491	-0.200771	0.0870831	0.00292968	-0.112268	-0.321148	-0.118426	0.127805	-0.346829
CCSAP	0.168647	-0.108806	-0.120976	-0.272588	-0.00370254	0.0203707	0.215902	0.171771	-0.159105	-0.153199	-Inf
CDC42BPA	0.52769	0.278629	-0.160727	-0.408647	-0.308789	-0.0706111	-0.473105	0.131663	0.0775696	-0.400619	0.13857
EDIL3	-Inf	0.499818	0.343147	-Inf	0.0888958	-Inf	-Inf	-Inf	-0.0605577	-Inf	-Inf
FKBP9	0.430439	0.0690218	-0.149804	-0.502534	-0.00526724	-0.0618582	-0.368109	-1.35758	-0.0625855	-Inf	0.253658
FNDC5	-0.501138	0.102256	0.523471	0.682175	-0.558365	0.0527091	-Inf	-Inf	-Inf	-Inf	-Inf
FSTL4	-Inf	-Inf	-Inf	-Inf	-Inf	-Inf	-Inf	-Inf	-Inf	1.82456	-Inf
FZD8	0.669132	-Inf	-0.0570725	-Inf	-0.434394	-Inf	-Inf	-Inf	0.474283	-Inf	-Inf
GPR137B	0.213641	0.204079	-0.204166	-0.247851	-0.353639	-0.131987	0.480076	0.409113	0.126152	-0.740736	-0.818058
GPX3	0.714927	0.276305	-0.24294	-0.118819	-0.467209	-0.379329	-0.720702	-0.214246	-0.113882	-Inf	-Inf
LGR4	0.387653	-0.412192	0.0112823	-Inf	0.0751523	0.120006	-0.421328	-Inf	-0.584995	-Inf	-Inf
P2RY2	-0.538416	-0.279138	-0.00804834	-0.180255	0.00326429	0.424415	0.391918	-1.39338	-0.527099	-0.607031	-Inf
PKP4	0.0743354	-0.398009	-0.0401027	-0.136186	0.063825	-0.00733175	-0.0448089	0.265766	-0.337622	-0.0200875	0.124951
PPP1R9A	0.136156	-Inf	-Inf	-Inf	-Inf	-Inf	1.09312	-Inf	-Inf	0.366908	-Inf
PTPN14	0.164439	0.548129	0.36188	-Inf	-0.0647241	-Inf	-Inf	-Inf	-0.551513	-Inf	-Inf
RIMS3	0.400307	0.101557	-0.372997	-0.785074	-0.599782	-0.365992	-1.3635	0.0309236	0.2099	1.17196	0.867608
RUSC2	0.094831	-0.255048	0.0431158	-0.0332265	0.151009	-0.0235735	-0.464691	-1.23223	-0.820076	-1.18104	0.231769
SLC1A3	0.0474189	-0.0774846	0.194569	0.124378	0.0898011	-0.00807488	-0.865806	-0.818271	-0.681742	-1.85857	-Inf
SLC22A17	0.445699	0.25883	-0.455846	-0.0910405	0.0672697	-Inf	-Inf	-0.185401	-0.0267012	-0.0268349	-Inf
SLCO4A1	-0.623956	0.880681	0.0392971	0.660813	-0.648199	-1.08956	-1.05936	-0.0835362	0.0985976	-Inf	-Inf
SMIM1	0.186549	-0.154977	-0.015765	-0.190577	0.106105	-0.0438571	-0.239593	-0.738898	-0.523302	-1.00923	0.507102
SPATS2L	0.46221	0.222034	-0.460907	-0.506994	-0.392464	-0.126354	-0.575098	0.343011	0.318655	0.0443413	0.696657
SPEG	-0.141047	-0.439393	-0.103726	-0.0347386	0.197767	0.00975585	-0.10244	-1.11439	-0.364361	-1.14407	-0.0258831
SPOCK1	-0.980384	-0.676025	0.182973	0.179143	0.211908	-0.309397	-0.444222	-1.27825	-0.382391	-Inf	-Inf
ST6GALNAC3	-0.360939	-0.18346	0.187339	0.358571	0.116148	-0.110116	-0.238978	-1.27627	-0.612563	-Inf	-Inf
TCAF1	0.367151	-0.0445482	-0.232742	-0.453638	-0.142697	-0.00243116	-0.0456751	0.221971	0.087142	0.37153	0.102894
TIMD4	0.872203	0.435568	-1.49213	-Inf	-1.72705	-1.16927	-Inf	-0.982688	-0.0139589	-Inf	-Inf
UACA	0.359322	0.068809	-0.141463	-0.262602	-0.0124062	0.0292135	0.0414296	-1.29551	-0.13733	-1.55139	-0.383461

[truncated: 9 more sheets: Supplementary Figure 4, Supplementary Figure 5, Supplementary Figure 6, Supplementary Figure 7, Supplementary Figure 8, Supplementary Figure 9, Supplementary Figure 10, Supplementary Figure 11, Supplementary Figure 12]
